# Supplementary material for: Proteomic and metabolomic analysis of Nicotiana benthamiana under dark stress
Source: FEBS Open Bio. 2021 Dec 16;12(1):231–49. doi: 10.1002/2211-5463.13331 (PMC8727940; doi:10.1002/2211-5463.13331)
Supplement: Supplementary file 1 — Table S1. List of all identified N. benthamiana proteins’ annotation and expression (The expression value corresponds to the chromatographic peak area). [file FEB4-12-231-s001.xlsx]

## Sheet: Sheet1
Table S1: List of all identified N. benthamiana proteins’ annotation and expression (The expression value corresponds to the chromatographic peak area)
Gene ID	Annotations	0h-1	0h-2	0h-3	8h-1	8h-2	8h-3	16h-1	16h-2	16h-3	24h-1	24h-2	24h-3	32h-1	32h-2	32h-3	40h-1	40h-2	40h-3	48h-1	48h-2	48h-3	3d-1	3d-2	3d-3	4d-1	4d-2	4d-3	5d-1	5d-2	5d-3	6d-1	6d-2	6d-3	7d-1	7d-2	7d-3	8d-1	8d-2	8d-3
Niben101Scf00173g09004.1	Ribulose bisphosphate carboxylase large chain	2.34464e+08	2.40842e+08	2.35308e+08	2.52541e+08	2.45843e+08	2.58278e+08	2.32365e+08	2.4201e+08	2.47532e+08	2.54738e+08	2.55249e+08	2.5151e+08	2.79713e+08	2.76229e+08	2.85281e+08	2.92707e+08	2.93402e+08	2.93303e+08	2.74765e+08	2.80265e+08	2.81434e+08	2.77352e+08	2.67548e+08	2.65887e+08	2.78475e+08	2.61511e+08	2.63969e+08	2.58583e+08	2.59969e+08	2.64544e+08	2.11434e+08	2.16051e+08	2.22035e+08	1.73016e+08	1.57551e+08	1.60382e+08	1.55041e+08	1.55897e+08	1.53578e+08
Niben101Scf03839g04019.1	Glycine dehydrogenase (decarboxylating)	1.1582e+07	1.12919e+07	1.15523e+07	1.16502e+07	1.14558e+07	1.14541e+07	9.92282e+06	1.00915e+07	9.95734e+06	1.13437e+07	1.13689e+07	1.15002e+07	1.20249e+07	1.20146e+07	1.21903e+07	1.10077e+07	1.07803e+07	1.06928e+07	1.09695e+07	1.07889e+07	1.08461e+07	1.11307e+07	1.10212e+07	1.10894e+07	1.09512e+07	1.06719e+07	1.05412e+07	9.68544e+06	9.81703e+06	9.61185e+06	9.71121e+06	9.70334e+06	9.99129e+06	1.03816e+07	9.57441e+06	9.39246e+06	7.66043e+06	7.41333e+06	7.62823e+06
Niben101Scf01785g10010.1	Chlorophyll a-b binding protein 21, chloroplastic	5.04383e+07	5.04053e+07	4.97851e+07	4.19376e+07	4.37244e+07	3.72034e+07	4.4193e+07	3.82878e+07	4.58168e+07	4.65645e+07	4.68698e+07	4.09097e+07	4.54935e+07	4.59917e+07	4.20399e+07	4.48532e+07	4.50729e+07	4.35258e+07	4.63866e+07	4.22008e+07	4.78052e+07	4.54457e+07	4.63521e+07	5.30439e+07	4.81279e+07	4.40847e+07	4.93375e+07	5.63479e+07	4.99403e+07	4.58362e+07	5.67426e+07	5.75561e+07	5.2407e+07	5.95945e+07	5.83387e+07	6.47274e+07	6.6825e+07	5.97378e+07	6.12983e+07
Niben101Scf05368g03015.1	Ribulose bisphosphate carboxylase/oxygenase activase	2.09033e+07	2.10888e+07	2.02622e+07	2.52248e+07	2.54746e+07	2.5589e+07	2.38305e+07	2.39758e+07	2.36687e+07	2.3142e+07	2.29751e+07	2.30836e+07	2.40587e+07	2.36648e+07	2.48893e+07	2.84215e+07	2.7123e+07	2.80765e+07	2.51604e+07	2.73088e+07	2.53432e+07	2.28803e+07	2.3201e+07	2.32928e+07	2.66256e+07	2.54192e+07	2.57042e+07	2.34978e+07	2.35973e+07	2.37131e+07	2.50635e+07	2.50275e+07	2.54408e+07	1.98825e+07	1.82841e+07	1.85908e+07	1.72902e+07	1.6766e+07	1.68038e+07
Niben101Scf14009g02003.1	Microtubule-associated protein futsch, putative [Ricinus communis] gb|EEF40953.1| Microtubule-associated protein futsch, putative [Ricinus communis]	107429	148371	132400	161741	146970	135534	124226	154402	124395	92829.7	112611	82730	97448.8	114684	110326	108417	118462	104510	107419	90109.2	89185.8	90608.3	78994.9	81361	37660.1	89774.7	75078.1	104854	82706.2	88038.9	75088.7	33782.8	66035.2	44319	45828.6	55319.9	54680.8	40707.7	39679.8
Niben101Scf05555g00008.1	Oxygen-evolving enhancer protein 1, chloroplastic	1.94876e+07	1.94067e+07	1.89885e+07	2.71451e+07	2.08422e+07	2.77438e+07	2.64204e+07	2.72047e+07	2.69287e+07	2.29992e+07	2.27588e+07	2.88214e+07	2.6195e+07	3.37793e+07	3.36769e+07	2.97486e+07	2.31956e+07	2.82747e+07	2.98235e+07	2.9608e+07	2.33302e+07	2.18986e+07	2.45012e+07	2.42771e+07	2.76656e+07	3.36217e+07	3.38474e+07	2.40039e+07	3.00061e+07	2.43324e+07	3.04869e+07	3.1189e+07	2.61777e+07	2.32715e+07	2.77167e+07	2.31952e+07	3.46479e+07	2.77783e+07	3.51122e+07
Niben101Scf04529g00005.1	ATP synthase subunit alpha	3.32873e+07	3.27703e+07	3.2811e+07	3.58791e+07	3.60141e+07	3.51329e+07	3.4907e+07	3.5882e+07	3.49366e+07	3.48355e+07	3.60788e+07	3.68711e+07	3.66183e+07	3.71836e+07	3.78967e+07	4.11368e+07	3.97795e+07	3.88509e+07	3.73027e+07	3.70119e+07	3.87458e+07	3.84522e+07	3.70311e+07	3.65782e+07	3.64525e+07	3.59923e+07	3.60868e+07	3.39872e+07	3.31766e+07	3.20265e+07	3.00321e+07	3.12409e+07	3.14231e+07	2.782e+07	2.70779e+07	2.63216e+07	2.43689e+07	2.43806e+07	2.39171e+07
Niben101Scf00603g08015.1	Transketolase LENGTH=741	9.34271e+06	9.48044e+06	9.41492e+06	1.07382e+07	1.08396e+07	1.06366e+07	1.04079e+07	1.06589e+07	1.07518e+07	1.01418e+07	1.04157e+07	1.04648e+07	1.09615e+07	1.08236e+07	1.10648e+07	1.19945e+07	1.2139e+07	1.1735e+07	1.10889e+07	1.08258e+07	1.08462e+07	1.12144e+07	1.08767e+07	1.09222e+07	1.1e+07	1.06742e+07	1.0684e+07	1.03153e+07	1.01351e+07	1.01807e+07	1.01755e+07	1.00981e+07	1.03356e+07	9.15167e+06	8.48376e+06	8.48121e+06	7.38886e+06	7.30674e+06	7.24632e+06
Niben101Scf12966g00016.1	Ferredoxin-dependent glutamate synthase	2.75296e+06	2.75422e+06	2.73553e+06	3.15244e+06	3.22091e+06	3.17598e+06	3.37419e+06	3.36115e+06	3.36193e+06	3.05839e+06	3.0028e+06	3.04568e+06	3.32229e+06	3.37433e+06	3.32283e+06	3.63797e+06	3.50244e+06	3.44832e+06	3.45854e+06	3.37177e+06	3.38333e+06	3.57807e+06	3.51689e+06	3.48444e+06	3.19278e+06	3.08731e+06	3.08841e+06	3.26822e+06	3.18656e+06	3.20966e+06	2.81385e+06	2.82415e+06	2.86821e+06	2.12353e+06	2.05645e+06	2.10377e+06	2.43938e+06	2.48496e+06	2.48676e+06
Niben101Scf01777g03022.1	Elongation factor 2	2.74803e+06	2.74191e+06	2.69911e+06	2.5791e+06	2.56941e+06	2.55332e+06	2.68413e+06	2.63532e+06	2.6499e+06	2.20896e+06	2.20297e+06	2.23238e+06	1.73701e+06	1.70906e+06	1.70376e+06	1.98177e+06	2.03535e+06	2.04337e+06	1.96399e+06	2.01148e+06	2.0082e+06	1.47305e+06	1.5633e+06	1.59308e+06	1.47704e+06	1.5702e+06	1.5632e+06	1.41985e+06	1.53251e+06	1.55931e+06	1.65484e+06	1.63817e+06	1.60838e+06	1.28501e+06	1.41652e+06	1.40154e+06	1.17985e+06	1.24691e+06	1.19764e+06
Niben101Scf06349g00008.1	Carbonic anhydrase	5.39147e+07	5.3201e+07	5.40479e+07	5.79332e+07	5.69418e+07	5.86713e+07	5.5382e+07	5.64779e+07	5.51177e+07	6.3636e+07	6.38516e+07	6.59552e+07	6.19616e+07	6.3661e+07	6.42452e+07	6.3587e+07	6.14577e+07	6.08984e+07	6.22889e+07	6.31603e+07	6.24578e+07	6.96578e+07	6.66357e+07	6.73229e+07	7.19006e+07	7.04711e+07	6.84395e+07	7.2615e+07	7.25513e+07	7.24094e+07	7.60151e+07	7.76423e+07	7.99563e+07	9.59357e+07	8.8449e+07	8.92557e+07	7.88637e+07	7.74023e+07	7.82916e+07
Niben101Scf12852g03012.1	GRIP and coiled-coil domain-containing protein, putative [Ricinus communis] gb|EEF50040.1| GRIP and coiled-coil domain-containing protein, putative [Ricinus communis]	488930	395895	403455	533767	427576	422805	410887	442523	439745	479304	398147	471518	370267	404382	319777	452028	444657	388316	460024	463093	432899	393570	374500	374059	491994	458709	492400	457011	413026	428240	437677	472736	485894	503410	433490	526911	477961	405659	446647
Niben101Scf02461g00004.1	Phosphoglycerate kinase family protein LENGTH=478	1.7686e+07	1.74731e+07	1.72039e+07	1.98503e+07	2.03541e+07	2.06328e+07	1.91027e+07	1.93862e+07	1.94357e+07	1.8042e+07	1.84975e+07	1.85197e+07	1.97513e+07	1.93688e+07	1.97108e+07	2.03558e+07	2.05312e+07	2.06021e+07	2.02485e+07	1.9825e+07	2.02324e+07	1.97867e+07	1.97466e+07	1.94004e+07	2.06051e+07	2.05411e+07	2.06787e+07	1.86577e+07	1.98891e+07	1.97046e+07	1.96861e+07	1.9942e+07	2.01705e+07	1.84722e+07	1.88352e+07	1.90226e+07	1.667e+07	1.70142e+07	1.71227e+07
Niben101Scf05912g01016.1	ATP-dependent Clp protease ATP-binding subunit ClpA	2.82997e+06	2.79386e+06	2.80957e+06	2.71428e+06	2.71702e+06	2.77382e+06	2.84141e+06	2.84731e+06	2.86409e+06	2.32413e+06	2.29684e+06	2.2851e+06	2.58372e+06	2.55974e+06	2.63696e+06	2.66564e+06	2.57968e+06	2.46873e+06	2.37012e+06	2.38432e+06	2.35176e+06	2.78798e+06	2.76665e+06	2.716e+06	2.45477e+06	2.34755e+06	2.34559e+06	2.58074e+06	2.54992e+06	2.52682e+06	3.29289e+06	3.23834e+06	3.31958e+06	2.61885e+06	2.4412e+06	2.48062e+06	2.81524e+06	2.87589e+06	2.90386e+06
Niben101Scf04099g03003.1	Elongation factor Tu	6.2907e+06	6.39419e+06	5.98522e+06	7.21113e+06	7.34786e+06	7.55153e+06	6.97263e+06	6.90005e+06	8.38767e+06	6.27359e+06	6.22399e+06	6.16736e+06	5.8188e+06	5.72255e+06	5.25793e+06	5.78811e+06	5.39492e+06	5.13309e+06	5.71514e+06	5.63808e+06	5.75464e+06	5.72565e+06	6.355e+06	5.33144e+06	5.62063e+06	5.77358e+06	5.84353e+06	5.97008e+06	5.50242e+06	5.61381e+06	7.85791e+06	7.089e+06	8.7524e+06	5.78558e+06	6.79593e+06	7.07193e+06	7.11135e+06	7.49612e+06	7.41389e+06
Niben101Scf00117g02019.1	Chaperone protein DnaK	5.27375e+06	5.27982e+06	5.35896e+06	5.74334e+06	5.82615e+06	5.74523e+06	6.05821e+06	5.96523e+06	5.97899e+06	5.42888e+06	5.51904e+06	5.54124e+06	3.91927e+06	5.15751e+06	5.31943e+06	6.25155e+06	5.91716e+06	5.66501e+06	5.68864e+06	5.73643e+06	5.66701e+06	5.41554e+06	5.20814e+06	5.24296e+06	6.45278e+06	6.117e+06	6.18592e+06	5.7627e+06	5.69794e+06	5.58146e+06	7.83233e+06	7.69583e+06	7.87294e+06	7.53999e+06	7.1144e+06	7.12884e+06	7.77811e+06	7.88169e+06	7.95245e+06
Niben101Scf05188g03030.1	Glyceraldehyde-3-phosphate dehydrogenase	2.7607e+07	2.80833e+07	3.15079e+07	3.35847e+07	3.3126e+07	3.45944e+07	3.34861e+07	2.88826e+07	3.36924e+07	3.09308e+07	3.41563e+07	3.0741e+07	3.25768e+07	3.64749e+07	3.73289e+07	3.39227e+07	3.28109e+07	3.61383e+07	3.20122e+07	3.66306e+07	3.25282e+07	3.75624e+07	3.55931e+07	3.49385e+07	3.99147e+07	3.78009e+07	3.90373e+07	3.879e+07	3.88594e+07	3.4677e+07	4.87931e+07	4.3222e+07	4.34189e+07	5.58217e+07	5.41882e+07	4.96384e+07	4.3175e+07	4.36751e+07	3.78445e+07
Niben101Scf03015g06015.1	Ribulose bisphosphate carboxylase small chain 8B, chloroplastic	9.41645e+07	9.2022e+07	9.03561e+07	9.26069e+07	8.85948e+07	9.39213e+07	8.92453e+07	9.00507e+07	9.04937e+07	1.03121e+08	1.03623e+08	1.00658e+08	9.90579e+07	9.72784e+07	9.9608e+07	1.03806e+08	9.91089e+07	9.86233e+07	9.45813e+07	9.76009e+07	9.64399e+07	1.00137e+08	9.45798e+07	9.46623e+07	9.14496e+07	9.71954e+07	9.88087e+07	8.16464e+07	9.01206e+07	9.30864e+07	7.28462e+07	7.29832e+07	7.4735e+07	5.23877e+07	5.03333e+07	4.68862e+07	5.01573e+07	4.53624e+07	5.13167e+07
Niben101Scf08898g00002.1	60 kDa chaperonin 1	8.40125e+06	8.4249e+06	8.3575e+06	1.02813e+07	1.03021e+07	1.02504e+07	1.08411e+07	1.09036e+07	8.40584e+06	8.64849e+06	8.63623e+06	8.51204e+06	6.16278e+06	6.16578e+06	5.9955e+06	8.98811e+06	9.52765e+06	9.06471e+06	9.06141e+06	9.03128e+06	8.97633e+06	7.35084e+06	7.55088e+06	7.55814e+06	8.07942e+06	9.14769e+06	9.17872e+06	8.19978e+06	8.94722e+06	8.84789e+06	1.46893e+07	1.38706e+07	1.45679e+07	1.09975e+07	1.28365e+07	1.29753e+07	1.34759e+07	1.40545e+07	1.37046e+07
Niben101Scf01048g00005.1	serine hydroxymethyltransferase 2 LENGTH=533	8.56045e+06	8.44894e+06	8.5692e+06	8.61914e+06	8.60752e+06	8.83371e+06	7.66705e+06	7.68491e+06	7.57157e+06	8.49929e+06	8.48514e+06	8.52787e+06	8.33544e+06	8.30522e+06	8.64326e+06	7.79907e+06	7.47368e+06	7.28731e+06	7.58211e+06	7.62163e+06	7.45031e+06	7.68072e+06	7.64857e+06	7.33778e+06	7.70002e+06	7.32086e+06	7.32352e+06	6.67515e+06	6.75717e+06	6.63681e+06	6.1547e+06	6.28539e+06	6.33451e+06	6.13424e+06	5.59767e+06	5.73525e+06	4.88567e+06	4.88219e+06	4.80178e+06
Niben101Scf07438g04014.1	5-methyltetrahydropteroyltriglutamate--homocysteine methyltransferase	4.95727e+06	4.89371e+06	4.96005e+06	5.28024e+06	5.53213e+06	5.45414e+06	5.29548e+06	5.43387e+06	5.4516e+06	4.32841e+06	4.23168e+06	4.30503e+06	4.38078e+06	4.2783e+06	4.40641e+06	5.45016e+06	5.50742e+06	5.50402e+06	4.67917e+06	4.66318e+06	4.72576e+06	3.70353e+06	3.70356e+06	3.64999e+06	3.74184e+06	3.53088e+06	3.49962e+06	3.28399e+06	3.28679e+06	3.31131e+06	2.83034e+06	2.89776e+06	2.95998e+06	2.99133e+06	2.72228e+06	2.72694e+06	2.84756e+06	2.79721e+06	2.83634e+06
Niben101Scf02807g11016.1	BnaA05g10730D [Brassica napus]	244844	195321	253788	239022	201805	231213	178223	220316	225558	186800	193472	191382	179379	181172	137273	165896	147222	173454	174547	134377	149653	143270	110066	132854	125784	110096	112589	138507	135564	148459	196433	171321	173836	142758	136639	202134	195459	173103	176779
Niben101Scf06826g08015.1	Oxygen-evolving enhancer protein 2-2, chloroplastic	2.00644e+07	2.01852e+07	1.97296e+07	2.11013e+07	2.10724e+07	2.12199e+07	1.92168e+07	1.99693e+07	1.98091e+07	2.11254e+07	2.10141e+07	2.06717e+07	2.54316e+07	2.52933e+07	2.51935e+07	2.22029e+07	2.31281e+07	2.31913e+07	2.38767e+07	2.48887e+07	2.45603e+07	2.48563e+07	2.51533e+07	2.5461e+07	2.79868e+07	2.77078e+07	2.80466e+07	2.52804e+07	2.61055e+07	2.6299e+07	2.71385e+07	2.82431e+07	2.82493e+07	2.85604e+07	2.72832e+07	2.68422e+07	3.08585e+07	3.14248e+07	3.14205e+07
Niben101Scf04195g01006.1	V-type ATP synthase alpha chain	3.00014e+06	2.99858e+06	2.98707e+06	2.57623e+06	2.56738e+06	2.62667e+06	2.45351e+06	2.42595e+06	2.48187e+06	2.81896e+06	2.80168e+06	2.80568e+06	2.90572e+06	2.81234e+06	2.8708e+06	2.68044e+06	2.52742e+06	2.46886e+06	2.4405e+06	2.47709e+06	2.41634e+06	2.7535e+06	2.651e+06	2.63661e+06	2.79668e+06	2.58288e+06	2.63478e+06	2.69749e+06	2.59926e+06	2.55918e+06	3.42378e+06	3.33864e+06	3.40184e+06	4.00972e+06	3.64386e+06	3.67042e+06	3.53412e+06	3.44413e+06	3.53812e+06
Niben101Scf03628g14021.1	phosphoenolpyruvate carboxylase 1 LENGTH=967	1.35474e+06	1.3758e+06	1.35295e+06	1.20114e+06	1.16592e+06	1.17647e+06	1.45034e+06	1.43398e+06	1.45948e+06	1.02923e+06	1.23813e+06	1.06935e+06	1.12113e+06	1.105e+06	1.08836e+06	1.33349e+06	1.19986e+06	1.1926e+06	980820	1.01545e+06	1.00443e+06	1.0928e+06	977150	974550	807771	739927	773664	710761	662053	663570	507152	519504	332638	436547	386487	414872	341638	360657	345324
Niben101Scf02408g03019.1	peptidase M16 [Cl [Clostridium sporogenes PA 3679]	766238	761257	773464	769795	789606	797361	739053	769392	754967	659623	654487	640117	631066	632137	657613	683819	723873	705028	624675	621953	629714	613156	603882	592334	550370	567319	569646	533814	568663	580234	661757	629698	690816	561854	605317	607722	679575	697403	691899
Niben101Scf12308g00007.1	ATP synthase subunit beta	1.24074e+07	1.2412e+07	1.26535e+07	1.22532e+07	1.24986e+07	1.26403e+07	1.17838e+07	1.20132e+07	1.19053e+07	1.26913e+07	1.28078e+07	1.30219e+07	1.34053e+07	1.33525e+07	1.38866e+07	1.38232e+07	1.42775e+07	1.3927e+07	1.26271e+07	1.30192e+07	1.2899e+07	1.34511e+07	1.36536e+07	1.34268e+07	1.44347e+07	1.40084e+07	1.37683e+07	1.223e+07	1.25893e+07	1.24841e+07	1.30935e+07	1.35122e+07	1.39343e+07	1.4281e+07	1.35712e+07	1.35632e+07	1.23993e+07	1.22366e+07	1.25605e+07
Niben101Scf00595g08041.1	Tripeptidyl-peptidase 2	895871	784343	711272	812345	779854	780397	660969	699244	934018	782225	792406	795906	850713	892244	879671	781413	801354	856848	764064	803166	785955	891265	804625	811609	771928	739654	765507	645458	615758	649047	863361	737673	778288	802209	795979	791301	704567	718082	750426
Niben101Scf02757g01001.1	elongation factor Ts family protein LENGTH=953	1.20822e+06	1.17307e+06	1.19955e+06	1.34642e+06	1.32498e+06	1.32594e+06	1.42147e+06	1.46369e+06	1.44613e+06	1.28077e+06	1.31809e+06	1.30498e+06	990500	929280	964983	1.24468e+06	1.30083e+06	1.26293e+06	1.09929e+06	1.14126e+06	1.1482e+06	902009	876413	889792	901890	953119	972348	757233	812933	808313	690812	649767	677378	474164	471331	458272	302863	303008	253750
Niben101Scf02864g04008.1	fructose-bisphosphate aldolase 2 LENGTH=398	1.78316e+07	1.74749e+07	1.75945e+07	1.74124e+07	1.74226e+07	1.76133e+07	1.70144e+07	1.7183e+07	1.64622e+07	1.73267e+07	1.76063e+07	1.76767e+07	1.76359e+07	1.79363e+07	1.81932e+07	1.95695e+07	1.92928e+07	1.821e+07	1.88671e+07	1.88209e+07	1.90123e+07	1.82828e+07	1.81745e+07	1.792e+07	1.88021e+07	1.82037e+07	1.8089e+07	1.79835e+07	1.79783e+07	1.75165e+07	1.41635e+07	1.51107e+07	1.50225e+07	1.3874e+07	1.26065e+07	1.24956e+07	1.07441e+07	1.04605e+07	1.04402e+07
Niben101Scf02330g00012.1	Glutamine synthetase N-1	9.08433e+06	9.94979e+06	9.81267e+06	1.11648e+07	1.17516e+07	1.19803e+07	1.11367e+07	1.09839e+07	1.10541e+07	9.5912e+06	9.87235e+06	1.01051e+07	8.73925e+06	8.87726e+06	8.65199e+06	6.67992e+06	8.57888e+06	8.09206e+06	9.05829e+06	7.28465e+06	9.17364e+06	8.91118e+06	8.55729e+06	8.45475e+06	8.20824e+06	8.75605e+06	8.99439e+06	7.80872e+06	7.74595e+06	7.80328e+06	6.33158e+06	5.71634e+06	6.09229e+06	4.26025e+06	5.32465e+06	5.63223e+06	4.16227e+06	4.59279e+06	4.40384e+06
Niben101Scf05395g01008.1	Chain A, Chloroplast Inner Membrane Protein Tic110	636873	648833	582231	612642	654412	672480	743930	678901	752632	609983	542820	559997	605136	573813	607991	648993	666940	644754	528968	518359	561852	538282	542416	543685	551997	478296	485859	499404	493225	499609	576875	599472	592582	239029	465056	458069	441765	456199	470241
Niben101Scf11738g00010.1	aminopeptidase N [Nitrosococcus oceani] ref|YP_343342.1| aminopeptidase N [Nitrosococcus oceani ATCC 19707] gb|ABA57812.1| Peptidase M, neutral zinc metallopeptidase, zinc-binding site [Nitrosococcus oceani ATCC 19707] gb|EDZ68555.1| aminopeptidase N [Nitrosococcus oceani AFC27] gb|KFI19751.1| aminopeptidase N [Nitrosococcus oceani C-27]	540693	518336	561511	570509	588377	589714	599016	598510	585252	555980	534737	549139	593475	610670	610996	629105	585520	596004	567395	558827	550655	567495	546803	541170	553456	506121	536609	535185	514235	532095	573876	585481	596506	584354	534640	529810	546526	539781	514360
Niben101Scf10400g00005.1	60 kDa chaperonin	6.48706e+06	6.53833e+06	6.40656e+06	7.92942e+06	8.03673e+06	7.93614e+06	8.70226e+06	8.64874e+06	8.59146e+06	7.04614e+06	6.94944e+06	6.93822e+06	6.18464e+06	5.89602e+06	5.92865e+06	8.60349e+06	7.48786e+06	7.39939e+06	7.15663e+06	7.09799e+06	7.05632e+06	6.93115e+06	6.11974e+06	6.03896e+06	7.73271e+06	7.13243e+06	7.14351e+06	7.91791e+06	6.83805e+06	6.74746e+06	1.17595e+07	1.03482e+07	1.05554e+07	9.44799e+06	9.06187e+06	9.1775e+06	1.01207e+07	1.07881e+07	1.06161e+07
Niben101Scf08975g01010.1	Chlorophyll a-b binding protein 6, chloroplastic	3.48751e+07	3.54422e+07	3.60111e+07	3.20866e+07	3.20954e+07	3.11563e+07	3.32274e+07	3.32661e+07	3.31959e+07	3.69519e+07	3.72227e+07	3.76439e+07	3.7741e+07	3.69299e+07	3.68282e+07	3.68505e+07	3.63066e+07	3.51305e+07	3.61463e+07	3.64042e+07	3.60056e+07	4.09792e+07	3.97598e+07	2.78434e+07	3.83214e+07	3.76444e+07	3.68257e+07	4.34807e+07	4.23459e+07	4.2754e+07	3.92961e+07	4.0379e+07	4.19293e+07	4.30043e+07	4.04809e+07	4.05632e+07	4.48128e+07	4.55833e+07	4.51141e+07
Niben101Scf07383g12006.1	NAD dependent epimerase/dehydratase family protein [Synechococcus sp. PCC 7002] ref|YP_001735011.1| NAD dependent epimerase/dehydratase family protein [Synechococcus sp. PCC 7002] gb|ACA99755.1| NAD dependent epimerase/dehydratase family protein [Synechococcus sp. PCC 7002]	4.7949e+06	4.75375e+06	4.64982e+06	4.76865e+06	4.77625e+06	4.87697e+06	4.33944e+06	4.30295e+06	4.38003e+06	4.74108e+06	4.85026e+06	4.79668e+06	4.63391e+06	4.54825e+06	4.69477e+06	4.91158e+06	4.82604e+06	4.76123e+06	4.90575e+06	4.88885e+06	4.90274e+06	4.83086e+06	4.75607e+06	4.78674e+06	5.34928e+06	5.08382e+06	5.03342e+06	5.24742e+06	5.18717e+06	5.12021e+06	6.12689e+06	6.40826e+06	6.5099e+06	6.92326e+06	6.48209e+06	6.57301e+06	4.50298e+06	4.53756e+06	4.52277e+06
Niben101Scf11178g01008.1	Ribulose bisphosphate carboxylase large chain	1.57776e+08	1.59362e+08	1.58725e+08	1.71579e+08	1.72308e+08	1.71646e+08	1.61127e+08	1.68409e+08	1.6498e+08	1.72838e+08	1.74698e+08	1.85589e+08	1.91042e+08	1.91028e+08	1.94897e+08	1.96612e+08	2.0949e+08	1.9793e+08	1.9002e+08	1.89346e+08	1.90662e+08	1.89573e+08	1.83626e+08	1.8238e+08	1.85491e+08	1.77829e+08	1.788e+08	1.82806e+08	1.71007e+08	1.72397e+08	1.40772e+08	1.42211e+08	1.478e+08	1.12342e+08	1.00143e+08	1.00779e+08	1.00101e+08	9.92233e+07	1.00525e+08
Niben101Scf02145g10005.1	Aminomethyltransferase	4.71984e+06	4.70699e+06	4.66827e+06	4.79295e+06	4.81525e+06	4.8466e+06	4.15613e+06	4.2376e+06	4.06214e+06	4.75823e+06	4.75725e+06	4.79608e+06	3.86512e+06	3.91222e+06	4.03217e+06	3.96785e+06	4.04716e+06	3.93769e+06	4.3396e+06	4.45908e+06	4.25794e+06	4.25037e+06	4.31012e+06	4.23663e+06	4.72366e+06	4.8605e+06	4.89265e+06	4.05809e+06	4.21211e+06	4.0113e+06	5.01904e+06	5.03936e+06	5.09367e+06	4.62242e+06	4.8161e+06	4.77631e+06	3.58432e+06	3.61383e+06	3.56703e+06
Niben101Scf07788g00007.1	Microtubule-associated protein futsch, putative [Ricinus communis] gb|EEF40953.1| Microtubule-associated protein futsch, putative [Ricinus communis]	26979.6	24451.5	24420.4	29597.6	31848.9	28335.7	22332.5	31978.6	25599.4	29440.6	25188.1	26942.8	31051.1	28202.4	27973.8	33963.6	27201.7	20375.5	26309.6	28943.4	25870.5	27323.8	29091.7	15514.1	22910	24503.2	28123.3	26361.7	20732	21705	16526.6	18489.2	19389.6	15226	15281.1	13002.4	8205.38	12015.7	7112.15
Niben101Scf09387g03016.1	Elongation factor G	1.1299e+06	1.13201e+06	1.14275e+06	1.36413e+06	1.38055e+06	1.37882e+06	1.30759e+06	1.34317e+06	1.27687e+06	1.09281e+06	1.06148e+06	1.11697e+06	1.05281e+06	1.03288e+06	1.07801e+06	1.22849e+06	1.20477e+06	1.21024e+06	1.15216e+06	1.11955e+06	1.14767e+06	886281	887254	895767	746909	728472	737268	687057	640105	681995	603493	633415	644092	479885	484215	469118	520676	545146	524545
Niben101Scf00978g08004.1	Glycogen phosphorylase 1	238642	250887	250361	225011	233269	231416	181999	174448	181567	169246	177023	165872	144806	152077	134378	117534	124444	126711	134891	133117	129736	116509	135430	127762	108343	123277	128730	100590	106731	109796	89798.7	104136	95612.6	89897.9	94177.1	100043	79880.8	83082.8	73552.3
Niben101Scf01991g05012.1	Ribulose bisphosphate carboxylase small chain 8B, chloroplastic	8.75942e+07	8.66828e+07	8.7352e+07	7.32878e+07	8.53472e+07	7.31192e+07	8.85937e+07	9.08149e+07	8.91905e+07	9.43587e+07	9.59396e+07	9.37878e+07	9.38226e+07	9.47997e+07	9.56232e+07	8.67817e+07	8.20232e+07	9.66833e+07	9.53134e+07	9.86994e+07	9.60959e+07	8.37774e+07	9.33273e+07	9.36358e+07	9.75183e+07	9.43917e+07	9.62155e+07	9.51145e+07	9.12924e+07	9.31633e+07	7.38067e+07	7.31599e+07	6.19543e+07	5.16603e+07	5.0925e+07	5.23622e+07	5.31845e+07	5.39606e+07	5.37592e+07
Niben101Scf00110g05008.1	Protein translocase subunit SecA	221626	219706	232787	251828	239223	269835	257446	244699	269487	219629	211540	222566	229240	222829	257811	267497	280889	289278	245291	245942	247882	218572	244599	217033	204758	207153	213798	209046	211302	194795	197709	211011	208383	211576	188785	203071	169500	174239	171359
Niben101Scf00069g12009.1	Mitochondrial intermediate peptidase	444998	529685	389215	416637	434948	463560	1.07836e+06	439918	315636	485540	288295	385424	406583	409883	479482	595273	506202	587153	1.21931e+06	361511	558553	511165	427712	551533	564903	554052	383702	445639	479616	339375	691395	660668	584227	733461	572816	705789	605079	650657	646255
Niben101Scf01497g03008.1	Catalase	2.60679e+06	2.59358e+06	2.5934e+06	2.87012e+06	2.93199e+06	2.94142e+06	2.67294e+06	2.67091e+06	2.61773e+06	2.60113e+06	2.63603e+06	2.6305e+06	2.77297e+06	2.77947e+06	2.82503e+06	2.86435e+06	2.91673e+06	2.87853e+06	3.02849e+06	3.02172e+06	2.9837e+06	3.15037e+06	3.16314e+06	3.1329e+06	2.92675e+06	2.93439e+06	2.97978e+06	3.07347e+06	3.20186e+06	3.22332e+06	3.23038e+06	3.34085e+06	3.39391e+06	3.55307e+06	3.45249e+06	3.45266e+06	3.16792e+06	3.14768e+06	3.11269e+06
Niben101Scf00859g01014.1	3-isopropylmalate dehydratase large subunit	1.54798e+06	1.54001e+06	1.54914e+06	1.26981e+06	1.26779e+06	1.26999e+06	1.20037e+06	1.23363e+06	1.20857e+06	1.29111e+06	1.26972e+06	1.26787e+06	1.35008e+06	1.32093e+06	1.3419e+06	1.31563e+06	1.31509e+06	1.26121e+06	1.20902e+06	1.18496e+06	1.20992e+06	1.28856e+06	1.24725e+06	1.24363e+06	1.34528e+06	1.26076e+06	1.25354e+06	1.2133e+06	1.22184e+06	1.20753e+06	1.69534e+06	1.65094e+06	1.68454e+06	1.88444e+06	1.75922e+06	1.70533e+06	1.56331e+06	1.55227e+06	1.56141e+06
Niben101Scf04283g10001.1	3-beta hydroxysteroid dehydrogenase [Fischerella sp. PCC 9605]	3.12898e+06	3.45996e+06	3.14028e+06	3.54521e+06	3.68955e+06	3.6166e+06	4.05222e+06	3.59399e+06	3.64865e+06	3.86294e+06	3.60476e+06	3.88675e+06	3.615e+06	3.45947e+06	3.48856e+06	3.63927e+06	2.68642e+06	3.2274e+06	3.31946e+06	2.72368e+06	3.29617e+06	3.50521e+06	3.0442e+06	2.91921e+06	2.81542e+06	2.58783e+06	2.65618e+06	2.6355e+06	2.26798e+06	2.61947e+06	2.25257e+06	1.91144e+06	2.1577e+06	1.27592e+06	1.33192e+06	1.35643e+06	1.18968e+06	1.41528e+06	1.40023e+06
Niben101Scf07304g02018.1	lysine-ketoglutarate reductase/saccharopine dehydrogenase bifunctional enzyme LENGTH=1064	149063	112174	85196.6	132544	100411	97506.6	138553	149648	148197	176614	173098	180616	175789	162580	158640	286469	312035	275378	322145	329423	294789	473360	480837	455709	567089	560279	563927	822306	832329	807788	1.68845e+06	1.59596e+06	1.69231e+06	1.85221e+06	1.91084e+06	1.97641e+06	1.69456e+06	1.73648e+06	1.77401e+06
Niben101Scf10169g04008.1	Clathrin heavy chain 2	472655	466935	376685	428903	437836	460269	444352	442771	432033	360322	385818	336679	341483	410068	391295	370600	271646	295849	349766	350041	351522	237247	306338	276064	272857	259728	260001	294241	291112	255952	302946	292014	303113	343403	279352	289165	301360	228553	304009
Niben101Scf04187g00037.1	Chaperone protein htpG family protein LENGTH=780	1.09158e+06	1.07338e+06	1.09451e+06	1.12582e+06	1.12549e+06	1.15355e+06	1.17139e+06	1.21384e+06	1.20407e+06	1.09517e+06	1.05408e+06	1.07882e+06	873048	884238	879282	1.17857e+06	1.1132e+06	1.14253e+06	1.00457e+06	997232	984214	815908	806250	819558	813179	743622	773906	692293	691192	711688	739147	700548	724644	610503	565848	573830	417871	471665	450597
Niben101Scf12868g00008.1	Heat shock 70 kDa protein 1A/1B	3.95343e+06	3.94143e+06	3.88276e+06	3.40791e+06	3.37799e+06	3.42956e+06	3.25984e+06	3.24812e+06	3.27753e+06	3.05388e+06	2.96562e+06	2.95566e+06	2.7663e+06	2.78615e+06	2.69369e+06	2.56772e+06	2.38349e+06	2.36828e+06	2.30201e+06	2.3497e+06	2.32959e+06	2.12928e+06	1.85921e+06	1.94051e+06	1.94718e+06	1.81465e+06	1.84959e+06	1.80456e+06	1.68728e+06	1.62731e+06	2.21232e+06	2.10952e+06	2.23181e+06	2.34958e+06	2.30258e+06	2.3682e+06	2.22266e+06	2.27315e+06	2.23789e+06
Niben101Scf10910g00006.1	Phosphoribulokinase / Uridine kinase family LENGTH=674	1.32599e+07	1.32225e+07	1.31649e+07	1.41869e+07	1.44757e+07	1.43938e+07	1.32569e+07	1.32181e+07	1.307e+07	1.44397e+07	1.46627e+07	1.49048e+07	1.47727e+07	1.42524e+07	1.44609e+07	1.49186e+07	1.4606e+07	1.44144e+07	1.45555e+07	1.45615e+07	1.48491e+07	1.52722e+07	1.49478e+07	1.46687e+07	1.73064e+07	1.66168e+07	1.64102e+07	1.63671e+07	1.59558e+07	1.54555e+07	2.12082e+07	2.13708e+07	2.1684e+07	2.31165e+07	2.18978e+07	2.17093e+07	2.06774e+07	2.0602e+07	2.07346e+07
Niben101Scf06235g03014.1	haloacid dehalogenase-like hydrolase family protein LENGTH=1055	424566	424678	446551	350754	327333	342176	371310	390382	335736	429663	447050	449085	342888	451942	484715	319358	296575	291538	292495	342924	343752	347365	324317	329718	324890	340963	336965	327046	318836	335611	552925	542373	547733	518211	488931	558746	469335	466661	391654
Niben101Scf34389g00002.1	Elongation factor 1-alpha 3	1.35848e+07	1.34105e+07	1.33572e+07	1.35372e+07	1.37136e+07	1.42927e+07	1.51813e+07	1.51268e+07	1.50675e+07	1.23195e+07	1.23227e+07	1.20084e+07	1.25078e+07	1.26357e+07	1.28684e+07	1.32206e+07	1.41386e+07	1.40165e+07	1.28431e+07	1.26644e+07	1.251e+07	1.14032e+07	1.14831e+07	1.14518e+07	1.08187e+07	1.1201e+07	1.14086e+07	9.94116e+06	1.05117e+07	1.05476e+07	9.39915e+06	9.57423e+06	1.01437e+07	1.04295e+07	1.04445e+07	1.05913e+07	8.36645e+06	8.3635e+06	8.42978e+06
Niben101Scf02553g02002.1	glutamate-1-semialdehyde 2,1-aminomutase 2 LENGTH=472	1.87872e+06	3.08702e+06	3.02356e+06	2.1418e+06	3.77873e+06	3.77709e+06	4.34758e+06	4.25093e+06	4.20098e+06	3.53699e+06	3.6834e+06	3.5474e+06	3.24347e+06	3.25961e+06	3.3126e+06	4.5788e+06	4.56366e+06	2.43114e+06	4.2066e+06	4.0877e+06	4.12485e+06	3.33577e+06	3.41525e+06	1.86227e+06	3.70918e+06	3.72261e+06	3.76628e+06	3.13781e+06	3.22564e+06	3.22161e+06	1.94885e+06	3.25358e+06	2.00332e+06	1.44249e+06	2.33739e+06	2.39851e+06	2.23183e+06	2.2427e+06	1.27091e+06
Niben101Scf02937g04001.1	alanine aminotransferase 2 LENGTH=553	2.84057e+06	2.80918e+06	2.76667e+06	2.98903e+06	2.94856e+06	2.93321e+06	3.00885e+06	2.98373e+06	2.99866e+06	2.60034e+06	2.62346e+06	2.58538e+06	2.83737e+06	2.83407e+06	2.89284e+06	3.21682e+06	3.17157e+06	3.14699e+06	2.97487e+06	2.99618e+06	2.9572e+06	3.041e+06	2.9949e+06	2.94699e+06	2.96065e+06	2.82803e+06	2.91308e+06	3.06409e+06	3.03986e+06	3.06598e+06	3.05273e+06	3.08064e+06	3.12329e+06	3.06654e+06	2.86677e+06	2.91408e+06	2.67297e+06	2.59733e+06	2.67636e+06
Niben101Scf00837g00017.1	ATP-dependent zinc metalloprotease FtsH	1.61813e+06	1.60076e+06	1.60392e+06	2.0992e+06	2.1283e+06	2.11272e+06	2.02493e+06	1.98981e+06	2.05842e+06	1.66675e+06	1.61883e+06	1.63428e+06	1.87745e+06	1.88729e+06	1.8167e+06	1.73837e+06	1.84496e+06	1.80493e+06	2.10461e+06	2.0492e+06	2.12035e+06	1.84358e+06	1.99713e+06	1.99725e+06	1.67697e+06	1.88557e+06	1.90786e+06	1.70114e+06	1.83214e+06	1.79724e+06	1.26259e+06	1.26012e+06	1.30355e+06	975977	1.03858e+06	1.093e+06	1.52737e+06	1.58137e+06	1.54791e+06
Niben101Scf03133g00003.1	Glyceraldehyde-3-phosphate dehydrogenase 2	2.04913e+07	2.04885e+07	2.41167e+07	2.70393e+07	2.67215e+07	2.7635e+07	2.61608e+07	2.23023e+07	2.71741e+07	2.32448e+07	2.69855e+07	2.3314e+07	2.47534e+07	2.91586e+07	2.98438e+07	2.56925e+07	2.5693e+07	2.94977e+07	2.44191e+07	2.89783e+07	2.47456e+07	2.92475e+07	2.83268e+07	2.75496e+07	3.11857e+07	2.92143e+07	3.06655e+07	2.96187e+07	2.99226e+07	2.57993e+07	3.49453e+07	2.907e+07	2.99245e+07	4.0291e+07	3.94736e+07	3.36944e+07	3.16074e+07	3.15908e+07	2.65131e+07
Niben101Scf01334g06004.1	Dihydrolipoyl dehydrogenase	2.11937e+06	2.36775e+06	2.44795e+06	2.58039e+06	2.24754e+06	2.55218e+06	2.25008e+06	2.05751e+06	2.25689e+06	2.58482e+06	2.56342e+06	2.54444e+06	2.42841e+06	2.68717e+06	2.70323e+06	2.43996e+06	2.40545e+06	2.34832e+06	2.54815e+06	2.57655e+06	2.52425e+06	2.72173e+06	2.60958e+06	2.56806e+06	2.97673e+06	2.7775e+06	2.48847e+06	2.58835e+06	2.24932e+06	2.53795e+06	2.75764e+06	2.69603e+06	2.74456e+06	3.11676e+06	2.88107e+06	2.87577e+06	2.52244e+06	2.49467e+06	2.49644e+06
Niben101Scf00568g04011.1	Photosystem II CP43 reaction center protein	3.42003e+07	3.39075e+07	3.40737e+07	3.14754e+07	3.19072e+07	3.26796e+07	3.13552e+07	3.21117e+07	3.18649e+07	3.3289e+07	3.34973e+07	3.34292e+07	3.79403e+07	3.73541e+07	3.79974e+07	3.50441e+07	3.54216e+07	3.41111e+07	3.49404e+07	3.53347e+07	3.49032e+07	3.93095e+07	3.95147e+07	3.85653e+07	3.55049e+07	3.42057e+07	3.43888e+07	3.8759e+07	3.95464e+07	3.87876e+07	2.91464e+07	3.04656e+07	3.18523e+07	2.86879e+07	2.68747e+07	2.67623e+07	4.06256e+07	3.98333e+07	4.07708e+07
Niben101Scf09895g00006.1	Phosphatidylinositol transfer protein SFH5	782257	791475	748591	611582	749900	708228	793474	726435	770589	810472	830290	837183	1.00745e+06	966179	1.02468e+06	1.03298e+06	957688	914356	745005	837612	805195	1.03746e+06	994908	951409	1.14514e+06	1.05515e+06	1.0745e+06	1.22471e+06	1.11022e+06	1.08554e+06	1.79223e+06	1.75495e+06	1.82713e+06	2.51296e+06	2.36423e+06	2.37592e+06	2.06047e+06	2.05056e+06	2.03185e+06
Niben101Scf04174g05001.1	L-lactate dehydrogenase	1.29897e+07	1.28237e+07	1.29136e+07	1.45246e+07	8.80066e+06	1.51931e+07	8.55007e+06	1.43698e+07	8.70564e+06	1.28758e+07	1.32119e+07	1.32634e+07	7.16344e+06	1.17093e+07	1.13744e+07	1.19158e+07	1.20032e+07	7.45507e+06	1.28032e+07	1.29548e+07	7.79621e+06	1.37046e+07	7.91557e+06	7.79637e+06	1.14009e+07	1.22593e+07	1.20845e+07	8.79097e+06	1.39232e+07	1.39615e+07	1.33278e+07	1.2101e+07	1.24751e+07	1.25143e+07	1.3682e+07	1.35093e+07	1.31329e+07	1.37796e+07	1.33445e+07
Niben101Scf00593g01002.1	ATPase 3, plasma membrane-type	900788	924966	887485	952497	964559	1.01095e+06	884578	887322	923351	874180	646828	919234	1.0479e+06	1.0068e+06	1.00866e+06	961376	904769	875289	759435	760485	743255	839986	696139	805393	703031	695039	741600	761939	679549	667955	725534	645182	659025	728076	686642	712542	576014	598308	579053
Niben101Scf02289g10020.1	Glycogen phosphorylase 2	507498	334136	338931	283208	421101	411465	388466	408979	380647	266253	312444	335506	338431	351259	332861	357234	407451	385505	362427	384975	378997	344821	366989	378711	337174	350259	356618	303898	345989	326983	313309	307325	313827	296698	300430	293428	251568	257718	203720
Niben101Scf01520g08031.1	Glucose-1-phosphate adenylyltransferase family protein LENGTH=521	1.10263e+06	1.12208e+06	1.08968e+06	1.12471e+06	1.12337e+06	1.1806e+06	1.09527e+06	1.12451e+06	1.12517e+06	1.16005e+06	1.13213e+06	1.14771e+06	1.13906e+06	1.13667e+06	1.1365e+06	1.13419e+06	1.09703e+06	1.07827e+06	1.02618e+06	1.01511e+06	1.01604e+06	1.1859e+06	1.12537e+06	1.1176e+06	1.13978e+06	1.10341e+06	1.09917e+06	1.20382e+06	1.1497e+06	1.00077e+06	1.4449e+06	1.34385e+06	1.38281e+06	1.19842e+06	1.22044e+06	1.20194e+06	1.30931e+06	1.36118e+06	1.32791e+06
Niben101Scf03197g06003.1	60 kDa chaperonin 1	1.02374e+06	1.00328e+06	1.00679e+06	1.0739e+06	1.11056e+06	1.12197e+06	1.18966e+06	1.15811e+06	1.1472e+06	1.03078e+06	1.03354e+06	1.02071e+06	925356	942753	924741	1.11515e+06	1.11936e+06	1.06657e+06	1.02136e+06	1.05932e+06	1.00981e+06	972480	943562	930849	1.06221e+06	1.03891e+06	1.05281e+06	993564	981085	953526	1.43097e+06	1.36465e+06	1.3811e+06	1.35993e+06	1.34643e+06	1.32515e+06	1.50176e+06	1.562e+06	1.48323e+06
Niben101Scf03790g00009.1	Cytosol aminopeptidase family protein LENGTH=583	1.15878e+06	1.12613e+06	1.10127e+06	992456	1.02387e+06	1.0306e+06	1.01227e+06	1.05786e+06	1.05672e+06	1.14477e+06	1.13532e+06	1.14379e+06	1.04947e+06	1.02635e+06	1.03803e+06	1.08714e+06	1.06336e+06	747105	1.01067e+06	1.00203e+06	982872	1.02509e+06	907731	911789	1.02236e+06	973702	998022	1.13252e+06	994164	1.07335e+06	1.41723e+06	1.3807e+06	1.44588e+06	1.58208e+06	1.54251e+06	1.53118e+06	1.35092e+06	1.34692e+06	1.36318e+06
Niben101Scf03548g01011.1	Glycine--tRNA ligase	589498	568741	578884	618979	647467	639257	663992	678629	633306	573031	569835	542365	718010	673413	674316	670332	646595	639130	577083	593396	566543	609888	581782	566512	571924	543067	523161	498502	479808	484239	477861	469253	487488	525609	502147	491574	454878	472923	451651
Niben101Scf10036g00003.1	Heat shock 70 kDa protein 2	1.13307e+06	1.10432e+06	1.17246e+06	1.08073e+06	1.15861e+06	1.13216e+06	1.05886e+06	1.12694e+06	1.13727e+06	1.05592e+06	1.01706e+06	1.06492e+06	575201	574106	1.14319e+06	1.05998e+06	1.18849e+06	1.18409e+06	1.02624e+06	995065	1.02557e+06	457205	453373	1.0447e+06	1.08887e+06	445325	399513	998568	1.02945e+06	353310	1.05953e+06	970064	1.07244e+06	1.26243e+06	1.17637e+06	365496	905789	320390	283820
Niben101Scf01434g03006.1	Linoleate 9S-lipoxygenase 6	160428	157672	185943	117470	93855.5	151305	139901	130606	144153	128494	134832	129960	165134	162844	160811	130920	131279	126664	132348	127467	117895	156704	149003	145284	152776	146352	155951	251077	234192	252688	1.01405e+06	977246	1.03485e+06	828476	807216	839327	1.94708e+06	2.0237e+06	1.972e+06
Niben101Scf02407g13012.1	Glycine--tRNA ligase alpha subunit	521907	531400	516709	546169	599047	413101	583392	578526	389907	476736	480955	473883	449662	406860	412264	451450	468550	447133	430112	433584	374531	421722	485968	494415	422031	436202	448316	473220	446479	451232	629010	613949	621059	548383	673828	636645	629317	677225	676891
Niben101Scf02852g02007.1	Chlorophyll a-b binding protein 37, chloroplastic	4.52093e+07	4.39168e+07	4.39207e+07	3.99337e+07	3.92609e+07	4.04423e+07	4.14657e+07	4.21652e+07	4.09157e+07	4.38518e+07	4.37668e+07	4.38434e+07	4.67649e+07	4.83975e+07	4.90814e+07	5.0413e+07	5.12291e+07	4.81526e+07	4.49789e+07	4.53181e+07	4.56672e+07	4.80241e+07	5.31109e+07	5.32872e+07	5.05887e+07	4.93966e+07	4.95366e+07	5.69543e+07	5.66559e+07	5.6239e+07	5.5345e+07	5.93011e+07	5.9778e+07	7.30455e+07	6.86979e+07	6.71408e+07	6.98086e+07	6.87505e+07	7.03434e+07
Niben101Scf04706g01026.1	Kinesin-like protein 3	365524	367685	344738	353530	366912	376700	328265	349945	351841	323707	327522	322215	254331	253476	228605	267292	250267	244964	251989	236833	271728	225424	216460	212891	224563	214252	233506	226449	218763	212817	215138	222136	226439	201362	187940	182785	173913	180030	164799
Niben101Scf01911g15015.1	26S protease regulatory subunit 4	1.18255e+06	1.19868e+06	1.18717e+06	1.06951e+06	1.08995e+06	1.10352e+06	1.05313e+06	1.06179e+06	1.03797e+06	707282	735136	687243	855285	793366	792886	737802	701443	698546	685449	649760	639490	590049	508766	491301	554042	508934	490087	481323	468879	472013	557574	515570	535710	541237	542588	541307	540604	542298	541695
Niben101Scf01486g03005.1	V-type ATP synthase beta chain	3.04619e+06	3.01381e+06	2.97634e+06	2.67627e+06	2.71325e+06	2.65167e+06	2.60229e+06	2.5356e+06	2.54662e+06	2.87185e+06	2.84608e+06	2.84772e+06	2.9939e+06	2.89014e+06	3.00334e+06	2.72343e+06	2.59407e+06	2.5073e+06	2.57729e+06	2.55008e+06	2.58958e+06	2.71267e+06	2.65415e+06	2.63055e+06	2.87159e+06	2.75378e+06	2.74242e+06	2.68009e+06	2.58063e+06	2.56018e+06	3.36092e+06	3.32242e+06	3.3637e+06	3.82956e+06	3.69491e+06	3.73578e+06	3.71664e+06	3.76062e+06	3.66984e+06
Niben101Scf04331g09018.1	Chaperone protein htpG family protein LENGTH=823	689195	765004	744852	571740	591084	637175	526392	539739	522552	511722	535839	531958	507966	523133	487811	474915	427621	466951	524401	461467	496098	408725	400210	418925	314256	296886	312056	346662	344771	348534	414454	429427	435238	374657	357058	324205	206019	203027	199706
Niben101Scf03493g00020.1	Actin-3	6.30208e+06	6.32118e+06	6.32665e+06	5.86591e+06	5.82871e+06	5.85277e+06	5.80291e+06	5.91727e+06	5.76901e+06	5.37697e+06	5.55517e+06	5.58196e+06	5.59364e+06	5.54355e+06	5.5924e+06	5.63813e+06	5.7276e+06	5.39296e+06	5.20931e+06	5.15024e+06	5.13331e+06	4.59713e+06	4.43218e+06	4.43283e+06	4.51603e+06	4.31456e+06	4.39324e+06	4.19428e+06	4.01938e+06	4.21448e+06	4.46541e+06	4.56939e+06	4.62648e+06	5.05229e+06	4.76233e+06	4.64501e+06	3.79031e+06	3.70617e+06	3.65651e+06
Niben101Scf08723g02015.1	Ferredoxin--NADP reductase, chloroplastic	6.69695e+06	6.72348e+06	6.8072e+06	7.41791e+06	7.678e+06	7.60506e+06	7.35067e+06	7.25091e+06	7.04943e+06	8.04909e+06	7.84488e+06	8.01124e+06	7.69828e+06	7.62994e+06	7.67698e+06	8.10018e+06	7.91339e+06	7.59345e+06	7.62498e+06	7.86308e+06	7.79298e+06	7.84874e+06	7.68223e+06	7.56894e+06	7.80404e+06	7.6298e+06	7.53423e+06	6.8149e+06	6.74445e+06	6.82085e+06	5.98335e+06	6.18797e+06	6.20466e+06	4.60212e+06	4.42149e+06	4.37403e+06	3.78072e+06	3.84468e+06	3.72385e+06
Niben101Scf08947g01009.1	Phosphoglycolate phosphatase 2	3.89987e+06	3.8456e+06	3.88854e+06	4.3421e+06	4.47882e+06	4.4208e+06	4.31714e+06	4.29895e+06	4.29263e+06	4.05594e+06	4.02603e+06	3.97462e+06	3.88668e+06	3.69196e+06	3.72976e+06	4.16376e+06	4.01406e+06	3.91417e+06	4.01802e+06	4.00074e+06	4.07623e+06	3.84607e+06	3.71315e+06	3.70282e+06	3.80802e+06	3.87738e+06	3.81392e+06	3.50281e+06	3.56627e+06	3.54399e+06	2.99316e+06	2.85403e+06	3.06469e+06	2.21753e+06	2.29485e+06	2.2635e+06	2.51272e+06	2.51359e+06	2.47579e+06
Niben101Scf11178g01001.1	Apocytochrome f	7.28065e+06	7.25366e+06	7.28475e+06	7.24928e+06	7.44424e+06	7.47655e+06	6.04536e+06	7.33991e+06	7.34535e+06	7.91278e+06	7.93279e+06	8.05684e+06	8.33177e+06	8.31761e+06	8.57041e+06	8.13917e+06	8.53064e+06	8.13606e+06	7.84389e+06	7.79127e+06	7.84296e+06	8.2431e+06	8.19981e+06	8.11781e+06	8.00131e+06	7.85347e+06	7.90041e+06	7.58359e+06	7.52726e+06	7.61243e+06	8.81621e+06	8.86877e+06	9.21329e+06	7.90335e+06	7.21402e+06	7.22968e+06	7.76703e+06	7.60867e+06	7.62578e+06
Niben101Scf09363g00018.1	60 kDa chaperonin 2	3.06754e+06	3.87961e+06	3.90088e+06	3.59604e+06	3.61154e+06	3.66555e+06	3.81918e+06	3.92786e+06	3.89237e+06	3.31837e+06	3.24317e+06	4.12716e+06	2.61375e+06	2.57379e+06	2.51026e+06	3.54298e+06	3.52355e+06	3.37866e+06	3.34215e+06	3.31917e+06	3.36832e+06	2.99224e+06	2.87672e+06	3.39622e+06	3.30995e+06	3.41651e+06	3.43767e+06	4.02278e+06	3.25955e+06	3.27283e+06	5.68395e+06	6.1355e+06	5.38528e+06	5.05126e+06	4.66556e+06	4.69668e+06	6.04822e+06	6.42088e+06	5.0975e+06
Niben101Scf01905g00009.1	adenylate kinase family protein LENGTH=588	674181	676306	668247	650392	693219	685293	604084	636244	644769	778454	817307	809339	650798	624202	643953	636748	685171	672594	621443	608850	612615	690327	640182	676747	694374	655461	677289	660499	679691	689525	909431	827455	944960	1.0105e+06	938310	942757	694506	696472	706986
Niben101Scf00414g06008.1	Chaperone protein HtpG	2.98855e+06	2.96716e+06	3.06102e+06	2.52905e+06	2.60336e+06	2.53065e+06	2.54943e+06	2.52152e+06	2.43811e+06	2.04473e+06	2.06595e+06	2.04522e+06	2.14094e+06	2.11864e+06	2.12566e+06	2.29118e+06	2.1076e+06	2.14674e+06	1.95249e+06	2.00005e+06	1.91555e+06	1.65197e+06	1.61837e+06	1.59248e+06	1.52495e+06	1.43674e+06	1.42458e+06	1.42137e+06	1.33246e+06	1.39561e+06	1.60643e+06	1.60772e+06	1.64332e+06	1.79455e+06	1.63428e+06	1.66006e+06	753055	789331	758299
Niben101Scf01073g05003.1	Glyceraldehyde-3-phosphate dehydrogenase 1	2.53054e+06	4.12237e+06	4.34651e+06	4.69703e+06	6.28452e+06	6.37858e+06	5.34887e+06	1.92134e+06	3.72696e+06	2.27807e+06	4.59561e+06	4.6993e+06	6.19562e+06	2.20657e+06	2.2444e+06	4.53178e+06	3.71079e+06	4.7454e+06	5.19716e+06	5.13362e+06	2.19098e+06	4.9784e+06	4.80041e+06	3.57795e+06	5.73885e+06	6.82943e+06	3.67414e+06	6.20595e+06	3.11927e+06	6.30485e+06	6.97172e+06	6.06238e+06	6.03314e+06	6.45129e+06	7.17447e+06	5.63847e+06	5.3995e+06	4.31386e+06	5.22537e+06
Niben101Scf12711g01009.1	Villin-2	356491	363588	349897	343907	315086	328582	337391	337541	356400	366662	197482	403128	407949	397122	412305	220047	341249	328931	384404	217578	402001	367641	237648	375889	419129	390687	359760	241088	361474	331736	462160	497453	480879	528132	463532	455254	419049	391920	397811
Niben101Scf04388g00011.1	Magnesium-chelatase subunit H	278349	287499	340968	375681	387263	397732	362369	345446	379723	277994	270307	277386	342836	361409	359268	211533	196521	203113	174642	234131	179108	129455	178300	211278	149026	157868	116756	133149	178722	206555	137634	157611	189255	179864	136784	131983	66482.1	143256	108873
Niben101Scf10015g02008.1	2-oxoglutarate dehydrogenase, E1 component LENGTH=1017	430956	419868	448871	368857	374664	376953	375678	367085	342889	373112	364571	366708	396227	391700	390227	373220	344178	353375	333940	334641	310518	404064	357633	367434	371071	350301	367500	343618	343485	361549	473825	410327	425531	496230	500376	485328	527694	550439	521051
Niben101Scf09631g00003.1	Germin-like protein subfamily 3 member 3	2.20016e+07	2.21897e+07	2.52887e+07	1.59282e+07	2.44375e+07	1.81267e+07	1.97975e+07	1.9718e+07	1.94752e+07	2.03402e+07	2.80381e+07	2.05949e+07	1.72134e+07	1.99623e+07	1.90169e+07	1.91766e+07	1.7653e+07	1.73529e+07	2.23987e+07	2.47808e+07	2.35464e+07	2.2106e+07	2.0745e+07	2.0889e+07	1.7444e+07	1.70812e+07	2.68205e+07	2.00202e+07	2.0219e+07	2.15982e+07	2.39301e+07	1.99882e+07	2.03466e+07	3.30563e+07	3.54839e+07	3.60094e+07	2.8172e+07	2.43024e+07	2.81445e+07
Niben101Scf06898g00001.1	Tubulin beta-3 chain	4.86113e+06	4.77458e+06	4.76577e+06	5.10744e+06	4.99782e+06	5.08694e+06	4.6582e+06	4.70426e+06	4.68216e+06	3.63228e+06	3.61408e+06	3.56928e+06	4.10179e+06	4.03735e+06	4.15735e+06	3.0209e+06	2.97205e+06	2.8833e+06	2.9632e+06	2.92008e+06	2.89014e+06	2.0528e+06	2.0409e+06	2.05361e+06	1.77675e+06	1.77336e+06	1.77333e+06	1.48124e+06	1.53772e+06	1.51477e+06	959190	939716	955543	909249	946376	930563	478071	465300	511433
Niben101Scf09387g03018.1	Tetratricopeptide repeat protein 12	185286	206795	190379	192073	216688	294865	299133	267509	201398	180477	176943	218565	316859	260981	286087	295506	269763	260424	197188	220692	218497	200011	171151	162363	176239	182967	202282	158742	205502	202359	150150	185968	152046	276366	228740	241288	126356	184982	172055
Niben101Scf10608g02009.1	Adenosylhomocysteinase	2.68459e+06	2.65077e+06	2.64885e+06	2.6392e+06	2.63018e+06	2.7194e+06	2.92701e+06	2.96893e+06	2.87447e+06	2.18386e+06	2.19352e+06	2.18509e+06	2.29265e+06	2.31064e+06	2.38219e+06	2.98387e+06	3.00459e+06	2.91054e+06	2.39992e+06	2.3084e+06	2.28818e+06	1.94226e+06	1.92961e+06	1.90767e+06	1.82285e+06	1.82525e+06	1.81163e+06	1.60076e+06	1.62449e+06	1.58107e+06	1.1808e+06	1.22756e+06	1.27591e+06	1.11499e+06	1.04366e+06	1.01889e+06	1.3646e+06	1.29638e+06	1.29426e+06
Niben101Scf01171g03015.1	serine hydroxymethyltransferase 4 LENGTH=471	1.3529e+06	1.30181e+06	1.28758e+06	1.2882e+06	1.28837e+06	1.27786e+06	1.28978e+06	1.27816e+06	1.2619e+06	1.10224e+06	1.07255e+06	1.13097e+06	1.1677e+06	1.13751e+06	1.15108e+06	1.20543e+06	1.18198e+06	1.13472e+06	1.08594e+06	1.10972e+06	1.10687e+06	899929	875210	839954	941243	905092	907093	818823	798733	799327	756014	813961	785183	851664	833724	831734	727129	728968	712362
Niben101Scf09712g00005.1	Fructose-1,6-bisphosphatase class 1	7.07393e+06	6.9423e+06	6.96762e+06	8.57544e+06	8.64534e+06	8.69913e+06	7.95825e+06	8.20156e+06	8.09976e+06	7.5458e+06	7.2896e+06	7.28459e+06	6.46641e+06	6.20199e+06	6.26588e+06	6.87079e+06	7.95152e+06	7.70815e+06	8.09898e+06	8.34941e+06	8.12348e+06	6.33452e+06	7.54361e+06	7.50216e+06	6.63765e+06	8.09691e+06	8.19024e+06	6.09947e+06	7.5506e+06	7.77372e+06	6.31934e+06	6.82966e+06	6.79312e+06	4.52735e+06	5.19108e+06	5.22848e+06	6.1747e+06	6.13001e+06	6.18943e+06
Niben101Scf01350g03009.1	D-3-phosphoglycerate dehydrogenase LENGTH=603	1.00433e+06	1.05283e+06	975528	782311	1.04433e+06	988587	957175	1.01435e+06	976860	866798	925627	848802	754442	757491	752801	843191	920268	913186	851825	839354	865480	828351	826299	809641	855861	725391	915497	783705	896726	901974	1.26632e+06	1.23564e+06	1.23577e+06	1.27615e+06	1.22768e+06	1.27919e+06	1.07759e+06	1.1122e+06	1.10017e+06
Niben101Scf00153g00021.1	Alpha-mannosidase	385980	339551	334156	335093	326852	335300	359958	358557	357396	426914	342959	360832	274119	281623	264223	258914	275985	252267	330386	278433	292675	330847	322334	368571	284192	340314	397910	387620	313598	331072	549159	487647	532856	456413	594957	675578	742490	794021	802166
Niben101Scf01091g00033.1	Peptidyl-prolyl cis-trans isomerase-like 1	1.51484e+06	1.10942e+06	1.51274e+06	1.05354e+06	1.4799e+06	1.50278e+06	1.33317e+06	1.34315e+06	1.30901e+06	1.59755e+06	1.61934e+06	1.59183e+06	1.29125e+06	923762	1.27043e+06	1.17235e+06	1.26168e+06	823787	1.35116e+06	1.40557e+06	997576	1.35148e+06	1.42395e+06	1.42029e+06	1.56902e+06	1.22776e+06	1.64474e+06	1.44935e+06	1.52814e+06	1.11206e+06	2.16557e+06	2.18103e+06	2.26277e+06	2.05859e+06	2.24895e+06	2.26682e+06	2.35618e+06	2.37968e+06	2.30358e+06
Niben101Scf00176g05004.1	Oxygen-evolving enhancer protein 3, chloroplastic	3.8069e+07	3.78186e+07	3.72911e+07	4.06581e+07	4.10887e+07	3.97606e+07	3.74935e+07	3.75333e+07	3.70965e+07	3.98095e+07	4.17392e+07	4.15454e+07	4.80334e+07	4.85686e+07	5.04066e+07	4.51242e+07	4.49861e+07	4.44742e+07	4.47417e+07	4.51856e+07	4.64886e+07	4.70751e+07	4.59026e+07	4.53957e+07	5.04249e+07	4.99235e+07	4.97852e+07	4.32177e+07	4.32266e+07	4.2966e+07	4.57846e+07	4.80906e+07	4.79648e+07	4.01252e+07	3.86247e+07	3.80361e+07	4.66205e+07	4.62479e+07	4.66612e+07
Niben101Scf05372g05017.1	Carbamoyl-phosphate synthase large chain	332822	329672	345988	386543	390426	378606	402103	413805	414498	295966	320913	322115	327887	332058	350720	393351	390072	379015	367650	354123	366813	309271	308001	301177	274968	244192	272858	248807	230882	247278	147099	172581	162727	163830	136054	171345	71473.2	136574	104994
Niben101Scf06117g01005.1	Protochlorophyllide reductase, chloroplastic	1.63187e+06	1.6619e+06	1.62911e+06	2.21944e+06	2.29562e+06	2.22183e+06	2.36409e+06	2.37351e+06	2.41726e+06	2.21639e+06	2.19115e+06	2.26331e+06	1.83498e+06	1.83475e+06	1.90606e+06	2.48153e+06	2.35491e+06	2.29492e+06	2.06004e+06	2.06367e+06	2.07781e+06	2.12063e+06	1.9411e+06	1.99802e+06	2.18339e+06	2.17679e+06	2.23835e+06	2.1926e+06	2.18489e+06	2.11808e+06	2.50201e+06	2.44159e+06	2.54433e+06	1.81807e+06	1.80834e+06	1.86504e+06	1.93827e+06	1.99277e+06	1.98476e+06
Niben101Scf08757g00006.1	outer membrane protein/protective antigen OMA87 [N /protective antigen OMA87 [Nostoc sp. PCC 7524]	626152	618922	625572	646979	661484	663170	658479	659375	655525	553833	581846	577968	548797	527818	570737	623706	592915	580575	530872	546835	528198	477162	471331	480872	493093	489818	487849	462826	428973	449955	555441	558672	544047	491854	482846	469663	484904	504685	488392
Niben101Scf09107g01004.1	Alpha-glucan phosphorylase 1	434810	437163	433335	478646	464914	475609	444552	447249	424467	422504	423486	440630	391423	367141	399272	514138	491362	474242	449872	495581	454964	450814	464785	463651	448029	400352	439531	448592	490829	500982	565840	577667	622112	623598	589316	662611	461261	484326	374676
Niben101Scf00983g02001.1	isocitrate dehydrogenase LENGTH=416	2.37556e+06	2.33425e+06	2.35567e+06	2.36272e+06	2.37516e+06	2.49581e+06	2.41948e+06	2.56404e+06	2.48331e+06	2.23348e+06	2.14527e+06	2.22116e+06	1.94099e+06	1.84436e+06	1.83527e+06	1.92395e+06	1.9596e+06	1.85417e+06	1.80854e+06	1.78395e+06	1.73896e+06	1.75687e+06	1.60569e+06	1.60455e+06	1.61071e+06	1.61492e+06	1.61976e+06	1.49471e+06	1.56392e+06	1.45534e+06	1.72251e+06	1.57117e+06	1.61431e+06	1.58943e+06	1.70827e+06	1.75698e+06	1.44224e+06	1.46831e+06	1.48588e+06
Niben101Scf13411g05026.1	Phosphoglycerate mutase, 2,3-bisphosphoglycerate-independent LENGTH=560	1.38706e+06	1.35664e+06	1.36755e+06	1.3112e+06	1.34485e+06	1.34353e+06	1.33808e+06	1.36867e+06	1.33157e+06	1.06879e+06	1.10615e+06	1.12743e+06	977261	939370	919874	984750	1.0146e+06	1.05135e+06	967970	914588	949753	833622	789263	771384	816179	822238	812208	683590	693094	633887	780738	715102	673236	636533	659696	634832	660933	756812	689836
Niben101Scf05250g02011.1	NAD/NADP-dependent betaine aldehyde dehydrogenase	1.18688e+06	1.25575e+06	1.26645e+06	1.08872e+06	1.06874e+06	1.04386e+06	1.06692e+06	1.06519e+06	1.04752e+06	1.07672e+06	1.12425e+06	1.11336e+06	1.09875e+06	1.10473e+06	1.11771e+06	1.06157e+06	1.03264e+06	1.02376e+06	1.07187e+06	1.01025e+06	1.08179e+06	1.02075e+06	1.04923e+06	1.05242e+06	973723	956332	951967	819317	845670	852535	841158	820189	793566	814064	796732	729436	775440	766961	771941
Niben101Scf05552g00008.1	Phosphoglucosamine mutase	1.5239e+06	1.50691e+06	1.47199e+06	1.62111e+06	1.66575e+06	1.66307e+06	1.67509e+06	1.63883e+06	1.60931e+06	1.67616e+06	1.66684e+06	1.60954e+06	1.60289e+06	1.57621e+06	1.55881e+06	1.56993e+06	1.59552e+06	1.53236e+06	1.58128e+06	1.59736e+06	1.53196e+06	1.59041e+06	1.58394e+06	1.61525e+06	1.52623e+06	1.51729e+06	1.59026e+06	1.43866e+06	1.46254e+06	1.44073e+06	1.31662e+06	1.32467e+06	1.40405e+06	1.08862e+06	1.11751e+06	1.12608e+06	1.07011e+06	1.08022e+06	1.07448e+06
Niben101Scf15022g00007.1	V-type proton ATPase subunit a3	698231	709641	685487	573384	645953	540321	587284	614254	616334	623492	692181	684937	636598	626267	572317	685959	664484	612582	516275	511447	515836	631158	552633	624331	626062	538852	613105	671926	570251	350330	543094	733211	756285	700299	663669	824698	528954	587217	692420
Niben101Scf15965g00015.1	Fatty acid oxidation complex subunit alpha	376317	300449	333786	321817	276672	281615	301183	316282	270988	328822	308663	343135	365078	335829	349263	370323	347036	323954	273061	353039	353353	432694	429063	433219	469022	462094	458002	511768	533212	532820	1.01185e+06	989122	1.00274e+06	1.40018e+06	1.42156e+06	1.42159e+06	1.04249e+06	1.0529e+06	1.05483e+06
Niben101Scf06848g00008.1	aspartate kinase-homoserine dehydrogenase ii LENGTH=916	359563	357933	356586	403037	420319	398541	471975	467297	475200	414475	399292	387672	384192	375677	374476	438414	430024	424187	342382	408911	406422	424526	394961	400240	413973	420115	409768	437739	442481	377706	613238	607432	603048	505918	539801	530485	626841	622184	601041
Niben101Scf01999g06011.1	Chaperone protein DnaK	755844	725265	723313	653618	630558	643249	621720	623013	632837	646954	641462	629725	575157	577897	579325	599525	587791	535609	572125	571237	580765	553337	533856	519359	609210	578604	585939	492427	513788	498261	602157	631797	621688	645667	604938	597101	636781	645947	638274
Niben101Scf01998g00002.1	ATP-dependent RNA helicase eIF4A	3.45719e+06	3.46948e+06	3.21079e+06	3.2423e+06	3.31855e+06	3.35985e+06	3.47882e+06	3.46852e+06	3.41081e+06	2.86425e+06	2.88979e+06	2.95039e+06	2.58355e+06	2.61045e+06	2.58677e+06	2.69226e+06	2.80456e+06	2.72894e+06	2.67194e+06	2.62732e+06	2.68591e+06	2.33648e+06	1.93265e+06	2.39009e+06	2.15541e+06	1.95093e+06	2.30196e+06	2.04808e+06	2.11905e+06	2.16383e+06	2.28535e+06	2.27651e+06	2.30964e+06	2.15275e+06	2.37954e+06	2.43181e+06	1.83509e+06	2.15496e+06	2.01818e+06
Niben101Scf01718g01001.1	Glyoxylate/hydroxypyruvate reductase B	1.68804e+06	1.6634e+06	1.62257e+06	2.09889e+06	2.02917e+06	1.8101e+06	1.50199e+06	1.74587e+06	1.54072e+06	1.66089e+06	1.92287e+06	1.61463e+06	1.33382e+06	1.49367e+06	1.36827e+06	1.45152e+06	1.15819e+06	1.29338e+06	1.46705e+06	1.27685e+06	1.44398e+06	1.67866e+06	1.50519e+06	1.46926e+06	1.51304e+06	1.27423e+06	1.34879e+06	1.45069e+06	1.55634e+06	1.57425e+06	1.97756e+06	1.46367e+06	1.84355e+06	1.51357e+06	1.83731e+06	1.61961e+06	1.50669e+06	1.57807e+06	1.56406e+06
Niben101Scf08680g01009.1	Chaperone protein ClpB	334968	316198	280363	326349	340744	371436	356224	292985	267070	300672	282055	262068	193508	256620	270123	298446	240358	229275	239885	262276	260073	250543	191602	189929	207394	215273	226421	195177	174821	207557	312454	257589	344282	309348	271022	265180	207278	259477	216344
Niben101Scf00551g00001.1	Arginine--tRNA ligase	426507	419392	413784	387050	305934	330524	394456	381507	380750	415319	397496	384723	294943	352815	390333	396240	337753	341485	314452	252407	251718	253945	266624	234356	260772	285008	196956	230554	207790	294434	344538	361915	447732	361944	357276	360196	376243	396469	241681
Niben101Scf02685g00006.1	ATP-dependent zinc metalloprotease FtsH	2.76562e+06	2.745e+06	2.76165e+06	3.13755e+06	3.19259e+06	3.19771e+06	3.04261e+06	3.08908e+06	3.08698e+06	3.01538e+06	2.97056e+06	3.00113e+06	2.98202e+06	2.91734e+06	2.72505e+06	2.69972e+06	2.56621e+06	2.6199e+06	2.6769e+06	2.65478e+06	2.65078e+06	2.79543e+06	2.57539e+06	2.50635e+06	2.68994e+06	2.69018e+06	2.67628e+06	2.60389e+06	2.47747e+06	2.50716e+06	2.33703e+06	2.11292e+06	2.18954e+06	1.75917e+06	1.80432e+06	1.83147e+06	2.01289e+06	2.09677e+06	2.08627e+06
Niben101Scf15153g02001.1	Phosphoenolpyruvate carboxykinase [ATP]	174081	173908	138231	134540	144010	165570	179649	181639	277487	165317	202250	137082	249086	127006	127879	283458	246910	348868	221875	209866	115421	214956	367898	348091	514397	425708	488594	651034	621602	675346	1.35772e+06	1.34497e+06	1.37632e+06	1.47192e+06	1.45914e+06	1.49791e+06	1.43029e+06	1.44984e+06	1.43541e+06
Niben101Scf05824g12005.1	Tubulin alpha-2 chain	4.73521e+06	4.78522e+06	4.62271e+06	4.65023e+06	4.6936e+06	4.60251e+06	4.11648e+06	4.11803e+06	4.14389e+06	3.02715e+06	3.11948e+06	3.10453e+06	2.92053e+06	2.95753e+06	2.87496e+06	2.11253e+06	2.37605e+06	2.24359e+06	2.31205e+06	2.3548e+06	2.26818e+06	1.50998e+06	1.39872e+06	1.51536e+06	1.2851e+06	1.3886e+06	1.41128e+06	1.14378e+06	1.1915e+06	1.23076e+06	844845	813856	828264	781616	676716	838009	423756	492507	499879
Niben101Scf03648g02002.1	tRNA modification GTPase MnmE	365129	356391	358197	438756	448628	423562	427386	396091	417043	307388	320272	313958	309652	325975	335978	382085	376203	367352	312074	321350	304676	254225	243673	271548	253645	225205	252720	207986	205000	223127	176827	179044	171790	155976	148325	142106	134291	135414	126193
Niben101Scf13857g00011.1	Leucine--tRNA ligase	284520	283738	281962	248865	251522	250936	241591	274908	249426	241399	201705	206075	229676	189489	214727	265191	267517	258430	226345	227985	197966	234977	227589	231879	188245	210318	211367	201151	211799	188013	218197	222166	169749	229750	156228	146087	198419	235525	175799
Niben101Scf02837g05006.1	RAB GDP dissociation inhibitor 2 LENGTH=444	452891	436766	448509	439070	440037	437103	439925	453461	433945	388104	405542	394237	364659	368981	355177	347525	347194	349328	354984	346443	334466	299936	307576	310180	273845	306397	319864	253386	257731	259842	268696	277395	237699	272282	295262	292832	286914	286521	277044
Niben101Scf05278g01015.1	NAD(P)-binding R isoform 1 [Theobroma cacao]	2.60516e+06	2.62964e+06	2.58508e+06	2.78084e+06	2.85887e+06	2.75851e+06	2.57999e+06	2.62846e+06	2.62123e+06	2.8231e+06	2.7978e+06	2.73142e+06	2.99505e+06	3.00548e+06	3.05215e+06	2.84856e+06	2.5838e+06	2.46319e+06	2.70429e+06	2.71916e+06	2.67215e+06	2.96338e+06	2.81051e+06	2.79303e+06	3.27587e+06	2.9606e+06	2.94735e+06	2.98928e+06	2.82448e+06	2.82786e+06	3.65996e+06	3.53699e+06	3.55361e+06	3.64664e+06	3.40957e+06	3.4771e+06	3.24614e+06	3.30506e+06	3.29393e+06
Niben101Scf02030g01002.1	MAR-binding filament-like protein 1-1	468799	506943	483652	300015	502688	335115	346344	334041	472165	303406	522641	531031	406856	414785	443260	477260	267663	340942	264958	270245	471819	282626	280685	370426	266228	492782	373083	436924	391922	278877	543003	508218	521829	334005	441880	313737	306238	357171	355083
Niben101Scf02072g03008.1	Importin subunit beta-3	400514	383118	401468	385592	415304	417751	421563	413130	416522	329282	374853	373112	383053	385924	385548	422239	433961	439504	357853	363942	348044	323620	330618	323743	318944	318305	315484	300072	295116	276645	308876	323825	312188	312161	295983	237601	217404	199622	202163
Niben101Scf00398g03004.1	Malate dehydrogenase	2.18122e+06	2.13331e+06	2.13185e+06	1.96269e+06	2.03582e+06	2.07601e+06	2.00369e+06	1.9493e+06	1.95887e+06	2.00381e+06	1.93961e+06	1.92537e+06	1.43231e+06	1.38093e+06	1.34729e+06	1.39269e+06	1.59636e+06	1.57201e+06	1.6535e+06	1.65568e+06	1.69716e+06	1.52544e+06	1.62371e+06	1.61487e+06	1.5421e+06	1.8404e+06	1.84017e+06	1.64236e+06	1.82173e+06	1.84303e+06	2.26141e+06	2.15719e+06	2.26961e+06	1.87845e+06	2.41548e+06	2.46061e+06	2.81379e+06	2.95232e+06	2.86535e+06
Niben101Scf03804g01001.1	Catalase-peroxidase	707408	714997	709656	679802	687454	722987	642510	655152	637148	772650	766765	778788	629780	641116	650133	690459	659213	642395	629051	631456	631482	688760	645722	649103	753448	708625	718147	688450	706826	682566	827871	839290	878888	916171	860379	836373	629763	653763	642780
Niben101Scf09621g00001.1	Nucleic acid-binding proteins superfamily LENGTH=392	1.54079e+06	2.01527e+06	2.05708e+06	1.85291e+06	1.88541e+06	1.87409e+06	1.98224e+06	1.97927e+06	1.93743e+06	1.66315e+06	1.68337e+06	1.66128e+06	1.49665e+06	1.51723e+06	1.53294e+06	2.10137e+06	2.11097e+06	2.06538e+06	2.07298e+06	2.07864e+06	2.0897e+06	1.75478e+06	1.70351e+06	1.65023e+06	1.99083e+06	1.89121e+06	1.91286e+06	1.84869e+06	1.88683e+06	1.87803e+06	1.60918e+06	1.69063e+06	1.78285e+06	1.18495e+06	1.13687e+06	1.11441e+06	1.10745e+06	1.14775e+06	1.11577e+06
Niben101Scf01697g23018.1	Phosphoglucomutase-1	1.15826e+06	1.16206e+06	1.16178e+06	1.10754e+06	1.14035e+06	1.10365e+06	1.01957e+06	1.04689e+06	1.02276e+06	1.03734e+06	1.07077e+06	1.10465e+06	1.12621e+06	1.07942e+06	1.11752e+06	1.03959e+06	976645	980139	1.00446e+06	997349	989987	1.02023e+06	919534	941855	936843	871473	864827	854218	825440	815491	726021	735742	741350	834732	755017	751693	581958	578588	582865
Niben101Scf09264g00009.1	4-hydroxy-3-methylbut-2-en-1-yl diphosphate synthase	630233	665230	628132	617199	650810	630968	573973	567283	576439	505787	503752	502615	449683	459915	445563	326610	328832	351929	354656	369294	362388	378718	371356	344529	236250	336929	295244	274466	255805	202087	134810	151157	166378	110407	147619	142958	112671	118658	168706
Niben101Scf02937g00003.1	Alpha-glucan water dikinase 2	152150	168750	154956	154958	170293	114257	153102	156494	145085	125513	146039	141415	151815	114702	166254	120207	121179	170497	146416	113978	96780.1	145745	137236	162405	145853	111979	101246	127500	107004	107345	137339	135865	175948	130263	107498	103767	107793	125360	75288.6
Niben101Scf05270g01002.1	Cysteine synthase	7.6395e+06	7.45965e+06	7.46956e+06	8.02159e+06	8.12552e+06	8.20155e+06	9.95973e+06	9.78989e+06	9.83083e+06	7.85879e+06	7.99081e+06	8.16645e+06	6.14641e+06	5.95044e+06	5.61725e+06	7.79438e+06	7.5244e+06	7.2987e+06	7.09619e+06	6.76683e+06	6.96886e+06	7.24879e+06	6.59934e+06	6.60466e+06	6.06464e+06	6.54528e+06	6.66652e+06	6.72899e+06	6.36981e+06	6.47079e+06	6.36748e+06	5.51061e+06	5.95438e+06	3.68108e+06	4.7615e+06	4.9432e+06	4.83868e+06	5.01376e+06	4.90029e+06
Niben101Scf00378g01009.1	Phosphoribosylformylglycinamidine synthase	201726	477851	199083	191196	495850	525667	573028	531293	533378	495322	459756	495567	478632	433292	442807	518246	489161	184822	479399	176658	472107	191817	429569	427983	468975	175828	476209	462462	429244	417084	464900	443920	468367	411003	409438	415291	216948	385060	381525
Niben101Scf12210g00001.1	NADH:ubiquinone oxidoreductase complex I intermediate-associated protein 30 [Fischerella sp. PCC 9339]	217525	217681	215386	309846	300465	291724	316956	323754	288317	266803	261793	265057	306794	260088	296928	308969	332836	306559	302871	317390	301202	278675	306838	287827	282926	272611	272665	301762	284369	285230	274002	259540	253704	216527	207350	206580	209253	221013	210061
Niben101Scf15766g00009.1	Leukotriene A-4 hydrolase homolog	182465	196050	202269	197154	176557	185663	155439	170022	174726	171490	200746	168822	166167	152314	171068	148154	169475	155815	152072	134522	147350	152915	141022	147132	143518	152503	154125	149616	147597	146105	148443	153967	154892	142678	156513	151097	133168	141253	144976
Niben101Scf00063g13014.1	Geranylgeranyl diphosphate reductase	2.28619e+06	2.275e+06	2.2496e+06	2.64292e+06	2.71883e+06	2.68158e+06	2.92651e+06	2.85978e+06	2.83115e+06	1.68044e+06	2.17848e+06	2.23237e+06	1.9335e+06	1.87456e+06	1.87347e+06	2.41042e+06	1.74399e+06	2.16332e+06	1.96666e+06	1.93088e+06	1.50829e+06	1.56073e+06	1.48068e+06	1.46928e+06	1.46182e+06	1.45002e+06	1.45443e+06	1.23145e+06	1.18076e+06	1.14155e+06	1.39862e+06	1.00574e+06	1.32565e+06	919388	1.19385e+06	936515	1.02057e+06	791050	1.06037e+06
Niben101Scf02581g03002.1	Tudor domain-containing protein 1	426244	414567	435477	378414	362824	393676	385565	376711	376878	300205	306589	313550	263198	253472	250931	250819	187667	220059	200727	207998	201519	187707	169281	159914	173142	168650	118045	166205	117517	151498	167469	158733	111428	165389	173450	151506	126094	147677	143162
Niben101Scf03450g00016.1	Malate dehydrogenase	4.31139e+06	4.39009e+06	4.27146e+06	3.90924e+06	4.03699e+06	3.97385e+06	3.8686e+06	3.86812e+06	3.83106e+06	3.79737e+06	3.73785e+06	3.72186e+06	3.25266e+06	3.17952e+06	3.0672e+06	3.02909e+06	2.82797e+06	2.87523e+06	3.07326e+06	2.89604e+06	3.04232e+06	3.07614e+06	2.79559e+06	2.87062e+06	2.89377e+06	3.03379e+06	3.10471e+06	2.7369e+06	2.60868e+06	2.67531e+06	3.07763e+06	2.81519e+06	2.96018e+06	2.81635e+06	3.09862e+06	3.13634e+06	2.85977e+06	2.86013e+06	2.86607e+06
Niben101Scf02384g00024.1	26S proteasome non-ATPase regulatory subunit 2 homolog A	485079	434337	489130	451219	467224	464224	458185	725818	505109	336305	384560	333258	398114	400055	413237	420537	429829	410474	387754	380534	390524	378337	373174	351089	336198	330418	333441	340302	335680	327337	363406	338921	360773	339347	319584	343674	295740	300975	288574
Niben101Scf04643g02010.1	S-adenosylmethionine synthase 3	2.68177e+06	2.57985e+06	2.57356e+06	2.18706e+06	2.21575e+06	1.74861e+06	1.54847e+06	1.55689e+06	1.56146e+06	595732	614379	590483	940369	909424	898707	448068	466941	487000	439760	396943	385915	227116	392983	215571	342181	316071	381988	215214	306150	218822	385816	385578	391872	405720	385957	388966	381513	372708	361721
Niben101Scf00197g02006.1	Coatomer, alpha subunit LENGTH=1216	170322	166349	164667	163009	157440	160300	162548	174091	156254	120237	124581	112854	163364	144212	145540	131056	128464	108519	96560.2	101531	99493.2	106840	90123.1	94884.5	94658.3	85099.7	85372.5	87292.2	72420.3	90733.1	87450.1	80899.7	81710.9	101266	64887	89482.6	64298.1	67099.5	71212.5
Niben101Scf12266g06004.1	Phospholipase D alpha 1	249171	216334	240656	206591	203139	218252	205276	202370	209497	206583	186199	202843	158241	175938	157737	145278	153826	153536	141760	167537	177469	151146	170693	144212	166774	155166	149723	199153	162278	171487	179301	161230	176876	212153	219732	211126	153682	158180	154913
Niben101Scf06180g00016.1	T-complex protein 1 subunit alpha	440171	428606	426926	457707	472836	459959	461660	470185	446015	378213	345547	376230	318308	335750	331537	403388	357484	407803	356401	294023	393108	278409	284955	290149	320699	307666	325799	255443	253680	270398	244372	231715	241222	240834	223388	216160	196353	199704	206366
Niben101Scf11383g03008.1	Protein kinase superfamily protein LENGTH=499	429523	362555	358880	403444	408869	410076	324681	319000	351261	369439	401925	388348	409028	398164	416184	329449	322210	320820	302960	262850	250270	366369	331938	320906	273005	291855	294290	327991	321583	301402	309193	307891	325576	337414	312232	366699	292725	293497	324212
Niben101Scf09604g00009.1	Coatomer subunit beta-1	149704	130897	147563	139712	194998	114689	139271	212601	148186	144067	229165	116254	153785	133926	131533	118316	101416	199480	94893.8	81947.6	93603.1	152252	88055.2	115678	77832	144037	78240	137086	69480.5	67477.7	117629	186388	189077	74195.6	111675	59247.1	66259.9	60917.5	61916.8
Niben101Scf07123g00001.1	Serine--glyoxylate aminotransferase	5.95764e+06	5.92015e+06	5.9269e+06	6.30368e+06	6.51063e+06	6.41097e+06	6.48115e+06	6.41495e+06	6.45127e+06	6.18241e+06	5.9824e+06	6.07696e+06	5.71808e+06	5.77592e+06	5.50818e+06	5.94367e+06	5.29241e+06	5.15807e+06	5.35736e+06	5.38415e+06	5.34976e+06	6.80362e+06	5.86454e+06	5.82197e+06	5.91487e+06	5.57029e+06	5.63971e+06	7.11962e+06	6.39246e+06	6.52731e+06	7.33178e+06	6.40769e+06	6.6271e+06	7.07933e+06	7.40848e+06	7.52562e+06	6.62524e+06	6.8588e+06	6.78089e+06
Niben101Scf02829g06001.1	Acetyl-CoA carboxylase	89563.9	87841.5	104923	103013	55271.1	79561	96386	96843.8	67856	141421	127605	157901	127005	110295	110604	208903	188372	218176	201603	233869	221857	229886	253238	265603	315276	324509	281293	365909	346686	321878	654902	671711	650400	767987	700747	699404	575271	570881	556400
Niben101Scf03227g02022.1	polyribonucleotide nucleotidyltransferase, putative LENGTH=922	246695	243907	233649	276136	282135	303439	271796	283571	290421	227139	232142	244496	249586	247435	240338	288453	270313	267737	262935	255763	258389	276207	242916	254721	266461	233731	228916	276004	243159	248956	308038	272833	259045	225859	194637	187893	128193	158805	141328
Niben101Scf07103g03016.1	nitrite reductase 1 LENGTH=586	1.01816e+06	1.0201e+06	1.02184e+06	1.09673e+06	1.11182e+06	1.14805e+06	1.24297e+06	1.24305e+06	1.25724e+06	1.09398e+06	1.05385e+06	1.00722e+06	909837	878178	830524	1.05133e+06	1.0801e+06	1.07592e+06	951084	976150	975831	1.00219e+06	904184	972096	904270	931986	893358	1.02378e+06	770658	791334	976206	936970	965497	677828	657057	757486	906323	913126	918779
Niben101Scf04296g00024.1	Aldehyde dehydrogenase family 2 member C4	862756	862818	897821	880638	888213	907027	878271	913082	889968	941011	972016	972603	944194	912858	934384	970821	961821	945877	957188	921810	928794	1.01957e+06	1.00726e+06	991148	1.00382e+06	989802	986197	985831	923469	952559	1.06073e+06	1.08701e+06	1.08839e+06	1.16153e+06	1.13523e+06	1.09689e+06	984351	981269	980699
Niben101Scf01696g06050.1	ADP-L-glycero-D-manno-heptose-6-epimerase	1.71655e+06	1.74397e+06	1.69939e+06	1.81306e+06	1.83237e+06	1.84626e+06	1.78191e+06	1.79125e+06	1.78083e+06	1.49405e+06	1.48471e+06	1.49356e+06	1.46309e+06	1.478e+06	1.45602e+06	1.59593e+06	1.55752e+06	1.50167e+06	1.40363e+06	1.38695e+06	1.35727e+06	1.13146e+06	1.12325e+06	1.10147e+06	1.02033e+06	986162	1.00562e+06	912298	855839	873458	856401	822207	851571	826580	840311	826708	610583	613542	608087
Niben101Scf00635g01010.1	BnaA06g33680D [Brassica napus]	3.57274e+06	3.67913e+06	3.59896e+06	3.36073e+06	3.37954e+06	3.4233e+06	2.89949e+06	2.96135e+06	2.89039e+06	3.63317e+06	3.6127e+06	3.56812e+06	3.95766e+06	3.93691e+06	4.01608e+06	3.41601e+06	3.45082e+06	3.31018e+06	3.43205e+06	3.38996e+06	3.35897e+06	3.1019e+06	3.01357e+06	3.05395e+06	3.48963e+06	3.33563e+06	3.32468e+06	2.55939e+06	2.50976e+06	2.42399e+06	2.85911e+06	2.89898e+06	2.90805e+06	3.1356e+06	2.90955e+06	2.94713e+06	1.87856e+06	1.84406e+06	1.84761e+06
Niben101Scf07826g03006.1	3-oxoacyl-[acyl-carrier-protein] synthase 2	695775	726632	697405	723457	736679	718189	733624	746005	704472	575069	561744	572500	560814	565567	534959	601641	555954	552855	597230	584054	574159	594395	552734	566934	572930	602887	611414	613948	590700	594428	755862	692760	710469	621095	752634	796834	765603	795930	833932
Niben101Scf03628g14016.1	ketol-acid reductoisomerase LENGTH=591	1.42425e+06	1.43657e+06	1.45136e+06	1.69319e+06	1.76208e+06	1.69335e+06	1.93458e+06	1.96576e+06	1.93378e+06	1.49803e+06	1.54946e+06	1.5461e+06	1.60431e+06	1.56016e+06	1.61443e+06	1.96106e+06	1.93869e+06	1.92345e+06	1.7648e+06	1.77149e+06	1.79926e+06	1.6141e+06	1.62704e+06	1.55838e+06	1.4061e+06	1.34944e+06	1.35332e+06	1.17554e+06	1.13707e+06	1.21902e+06	1.02629e+06	1.03062e+06	1.08838e+06	1.00068e+06	967164	953245	854230	900985	894423
Niben101Scf04437g00011.1	aspartate aminotransferase 5 LENGTH=462	618208	628957	607710	635904	555767	705671	1.00309e+06	577058	952118	1.05344e+06	1.10245e+06	1.07711e+06	1.23845e+06	660051	586220	765165	648334	648802	546309	995174	1.10654e+06	1.10468e+06	1.09586e+06	1.1086e+06	1.16e+06	1.1523e+06	1.22382e+06	539785	1.12267e+06	1.13314e+06	691596	768111	798144	962495	1.02075e+06	1.07589e+06	799014	657135	764744
Niben101Scf02995g00002.1	Isoleucine--tRNA ligase	320065	331437	326795	359671	366607	373184	311398	347898	367757	307954	319476	72320.9	350512	346311	276214	294314	326477	326118	294659	334384	346695	316481	186521	281708	188448	113266	79908.2	166282	270194	162094	144147	139276	147364	157090	111928	125637	138216	134777	168052
Niben101Scf01521g02015.1	Alpha-1,4-glucan-protein synthase [UDP-forming] 2	670361	659762	664318	654930	648771	631796	640002	636043	635895	565781	556976	577371	474335	584570	583573	649189	590412	569512	552102	555304	563064	512522	498442	490420	497250	484950	500554	479063	441517	431914	388450	419143	409197	482323	433428	457049	419424	404474	431541
Niben101Scf00173g09006.1	ATP synthase subunit beta, chloroplastic	2.55966e+07	2.56126e+07	2.55533e+07	3.02349e+07	3.02296e+07	2.98104e+07	2.93164e+07	2.93687e+07	2.85075e+07	2.832e+07	2.77476e+07	2.80144e+07	3.12097e+07	3.09253e+07	3.2029e+07	3.33332e+07	3.37697e+07	3.28606e+07	3.27704e+07	3.33646e+07	3.30543e+07	3.11896e+07	3.21585e+07	3.1535e+07	3.2965e+07	3.21935e+07	3.21447e+07	2.71659e+07	2.775e+07	2.76911e+07	2.32173e+07	2.44347e+07	2.47509e+07	2.12617e+07	2.0012e+07	2.0028e+07	2.08048e+07	2.06034e+07	2.07701e+07
Niben101Scf11906g00004.1	Quinone oxidoreductase-like protein 2 homolog	2.27245e+06	2.27273e+06	2.25681e+06	2.60877e+06	2.62954e+06	2.57339e+06	2.31902e+06	2.2171e+06	2.27718e+06	2.48153e+06	2.45009e+06	2.47943e+06	2.46606e+06	2.41366e+06	2.41358e+06	2.36517e+06	2.31277e+06	2.27062e+06	2.41105e+06	2.41013e+06	2.38972e+06	2.37644e+06	2.3626e+06	2.38034e+06	2.50329e+06	2.48767e+06	2.57648e+06	2.2532e+06	2.29181e+06	2.32248e+06	2.22571e+06	2.21538e+06	2.27952e+06	2.02403e+06	1.91516e+06	1.95402e+06	2.00797e+06	2.04084e+06	2.02867e+06
Niben101Scf04707g00001.1	Translational activator GCN1	122085	90670.9	105822	119672	134593	145637	129751	142862	123710	129942	118036	107846	109067	85193.5	116492	115783	123414	121238	82277.8	94603.1	124010	103793	115595	112801	117755	91193.5	92836.6	106066	110755	111856	117576	131029	83864.8	111739	105652	83526.2	97319.3	85994.7	106343
Niben101Scf00270g16015.1	phosphoglucan, water dikinase LENGTH=1278	246602	249052	241025	198838	184559	152954	136600	184540	176042	125682	124151	131965	142914	155890	145711	128489	115890	131734	115379	138281	103013	121323	92234.9	85857.9	77011.6	84618.4	97882.9	95168.8	93049.7	100630	56490.4	79855.6	57004.3	62755.6	100927	76796.8	85269.8	55382.4	73976.7
Niben101Scf04861g01011.1	Beta-galactosidase 3	185408	183446	196887	252617	254179	254166	442746	480479	426117	503805	487887	432273	347532	344724	359540	563989	583458	584993	512597	498142	468343	825256	822726	831930	926445	906112	921488	1.20577e+06	1.269e+06	1.24618e+06	1.45573e+06	1.3271e+06	1.54681e+06	1.72508e+06	1.60536e+06	1.60251e+06	1.16418e+06	1.18122e+06	1.13079e+06
Niben101Scf10834g00005.1	Asparagine--tRNA ligase	362997	352294	346591	328245	313556	338728	365362	372976	332546	315429	318739	291439	312744	304667	297391	315925	310333	290897	291219	300864	280334	290748	269768	275536	256649	252666	248047	246990	210581	258659	256606	204978	258382	283468	262971	265648	158653	188072	195166
Niben101Scf00646g04009.1	50S ribosomal protein L3	602844	564481	599893	589768	598881	589179	613050	686111	696185	489130	489184	506130	463183	487571	502774	499408	529722	533060	478779	473851	492461	438204	401508	479161	361719	392978	390873	408321	424166	396915	337582	322290	339285	323166	299650	292201	280771	304360	320680
Niben101Scf14282g00009.1	Glucose-6-phosphate isomerase	490614	470771	488671	475294	577171	599924	525698	530463	544761	443488	454587	437343	521859	507871	498837	459465	511572	499242	537519	549199	557514	522506	547079	567601	481594	524243	530460	511457	553296	574050	581727	482272	492612	437474	499348	525458	425881	641864	636083
Niben101Scf07984g02015.1	Glucose-1-phosphate adenylyltransferase family protein LENGTH=521	1.99957e+06	1.93017e+06	1.93134e+06	1.91991e+06	1.91598e+06	1.9274e+06	1.7527e+06	1.77652e+06	1.77384e+06	1.78287e+06	1.75581e+06	1.73069e+06	1.73844e+06	1.78257e+06	1.68367e+06	1.6327e+06	1.57027e+06	1.54088e+06	1.55743e+06	1.50465e+06	1.53133e+06	1.79019e+06	1.62851e+06	1.61432e+06	1.72948e+06	1.63838e+06	1.69965e+06	1.85616e+06	1.76431e+06	1.71753e+06	2.2353e+06	2.07836e+06	2.07291e+06	1.84766e+06	1.91318e+06	1.98832e+06	2.24945e+06	2.34127e+06	2.22981e+06
Niben101Scf00258g02006.1	NADH-ubiquinone oxidoreductase 75 kDa subunit, mitochondrial	414947	399527	401169	377843	378508	303474	335192	364470	295526	340975	322731	273667	373903	370842	362009	348027	351376	335608	355292	352842	336745	350563	357142	323397	376581	356231	368033	328775	319650	338892	344840	347697	356328	376947	383422	364579	368643	371709	357131
Niben101Scf00487g06021.1	sulfite reductase LENGTH=642	511284	484161	348947	531419	475436	495882	491227	542518	508252	431547	450955	339538	282491	438859	451280	500663	480149	510964	423348	440447	406375	395324	280256	308687	160214	229154	260937	259807	300213	317409	123809	189966	266354	164180	161400	151910	89044.7	131270	79157.1
Niben101Scf05392g01018.1	Enolase	2.21677e+06	2.1734e+06	2.16809e+06	2.04728e+06	2.01994e+06	2.06138e+06	2.21403e+06	2.21308e+06	2.22171e+06	1.90459e+06	1.85958e+06	1.87151e+06	1.77368e+06	1.76487e+06	1.70876e+06	1.80531e+06	1.66128e+06	1.69771e+06	1.63446e+06	1.63098e+06	1.59616e+06	1.5861e+06	1.43013e+06	1.41158e+06	1.54925e+06	1.53351e+06	1.47551e+06	1.36383e+06	1.27998e+06	1.3077e+06	1.44842e+06	1.35708e+06	1.40978e+06	1.45128e+06	1.53831e+06	1.56122e+06	1.40038e+06	1.45857e+06	1.44012e+06
Niben101Scf05943g00002.1	Oxygen-evolving enhancer protein 1, chloroplastic	1.89168e+07	1.88291e+07	1.85102e+07	2.65116e+07	2.01586e+07	2.69501e+07	2.58312e+07	2.66844e+07	2.64487e+07	2.23632e+07	2.20923e+07	2.83119e+07	2.5317e+07	3.30094e+07	3.28848e+07	2.91079e+07	2.25697e+07	2.75215e+07	2.91115e+07	2.88392e+07	2.26348e+07	2.38814e+07	2.36015e+07	2.35438e+07	2.69195e+07	3.26399e+07	3.30232e+07	2.3367e+07	2.9395e+07	2.36861e+07	3.01565e+07	3.0855e+07	2.5694e+07	2.30137e+07	2.73938e+07	2.28962e+07	3.42261e+07	2.76169e+07	3.48016e+07
Niben101Scf11306g00009.1	Ubiquitin-activating enzyme E1 1	298283	302686	309274	259945	252360	270906	257798	273525	277548	234765	237254	256344	190731	195820	194415	212111	191603	198822	204825	199973	218345	81979.5	175235	175460	84398	171828	90755.5	158105	165122	86430.2	130073	118019	148942	148611	114435	140433	138007	153267	160153
Niben101Scf02891g04008.1	Proline--tRNA ligase	229244	241077	255253	279399	273283	293650	318356	316481	322417	264336	262383	254945	256239	260606	275343	343055	333068	327451	290151	277157	267890	270295	264611	258349	264913	258483	258170	239063	250369	225611	228739	215082	228443	197622	175125	178756	164176	152082	147736
Niben101Scf21813g00002.1	Alanine--tRNA ligase	660803	652943	644979	649938	651012	686628	639077	643504	625096	540105	561995	564460	522857	530438	597926	597859	492201	586881	495391	561076	538420	460695	443604	395253	502887	437165	409523	365987	431975	348338	388455	414227	426322	233733	240867	300283	317180	336597	276952
Niben101Scf03686g01008.1	Adenylosuccinate synthetase	498758	515077	487749	537067	570453	557606	599236	608987	605650	463791	455211	454160	464226	479447	424612	462838	436059	433708	436454	417244	449615	503313	417307	420749	433072	432158	462407	487524	435772	447876	525925	460252	483709	437007	468547	468734	520732	545243	542325
Niben101Scf03885g03007.1	Mitochondrial-processing peptidase subunit alpha	494089	490190	502193	433645	444421	457689	446396	426201	432068	431502	394032	428755	381205	386611	338681	365095	378664	366803	370067	378082	389610	360528	359952	347811	353339	364611	369157	353703	363219	363110	449411	449926	456139	422945	481637	473124	473954	508720	497218
Niben101Scf00713g00009.1	Eukaryotic translation initiation factor 3 subunit A	250667	277284	302531	254888	301388	235452	322302	306507	326940	196951	218138	234758	226885	183631	205705	193791	209969	244590	230579	205868	166331	218673	212948	204664	179035	180727	147889	171984	199181	158904	182334	164725	172133	132547	138614	177008	119261	148560	128394
Niben101Scf04007g02013.1	Polyadenylate-binding protein 4-like	521642	525830	506024	543385	523468	538887	541138	543395	531212	446118	489366	482506	455839	442100	448921	530362	493131	494993	460553	489199	497131	398067	370468	383520	457144	460151	436824	377635	362147	383688	391343	358016	404648	353032	318682	287676	267869	257625	261837
Niben101Scf18348g01028.1	Histidine--tRNA ligase	76827.8	86195.4	80905.4	78365.9	77018.2	81708.5	77080.3	70289.9	70576.7	56449.2	58793.3	36853	57487.4	51391.6	59477.5	52263.2	66858	59064.6	54530.4	47327.2	48051.8	36861.1	49127.1	34732.5	52777.6	49823.4	52279.5	63159.3	48017.4	41807.5	36890.2	54066.7	33993.4	47903.4	47373.5	31522	40306.1	51733.5	53390.4
Niben101Scf01894g02004.1	Beta-D-xylosidase 4	546369	543211	533222	542725	537062	558118	596649	594875	585823	573768	543416	564407	642114	619968	647113	663663	664395	649811	634352	650283	651239	669983	688533	707222	770171	711754	725506	697422	705105	738636	774954	793797	809810	1.00198e+06	937306	935252	885322	865267	871072
Niben101Scf08892g00008.1	2-isopropylmalate synthase 1 LENGTH=631	285473	280734	277605	291759	291589	229918	288990	310418	303742	261628	263022	262103	204486	200449	194526	212754	222521	200255	223453	222302	214728	214463	195552	208145	205686	230717	240094	199901	202711	212221	257753	215815	192624	158338	190466	186456	200818	205011	192868
Niben101Scf06223g00005.1	Acetyl-coenzyme A carboxylase carboxyl transferase subunit alpha	283551	302666	280422	220909	268597	290578	281599	316601	303747	239306	219720	250448	250896	222193	207817	286291	247114	279898	281590	264417	265354	165222	206656	151148	180615	184242	199289	140981	173685	144881	152970	145654	130080	128819	127107	133011	104790	72370.9	127453
Niben101Scf05349g01011.1	Chlorophyll a-b binding protein 25, chloroplastic	2.86699e+07	2.97795e+07	2.80721e+07	2.78217e+07	2.77968e+07	2.66857e+07	2.69227e+07	2.69267e+07	2.74914e+07	2.62261e+07	2.55486e+07	2.57376e+07	3.04111e+07	3.00789e+07	2.98868e+07	3.14213e+07	2.94102e+07	2.85943e+07	3.01601e+07	2.96567e+07	2.96459e+07	3.55349e+07	1.47661e+07	3.23306e+07	3.10457e+07	1.32428e+07	2.85928e+07	3.43147e+07	3.25413e+07	3.30148e+07	1.17899e+07	2.46161e+07	2.47141e+07	2.31071e+07	2.2546e+07	2.28598e+07	3.44012e+07	3.53462e+07	3.50158e+07
Niben101Scf25430g00015.1	phosphoenolpyruvate carboxylase 1 LENGTH=967	1.3661e+06	1.38527e+06	1.3572e+06	1.21096e+06	1.20554e+06	1.3321e+06	1.58092e+06	1.61386e+06	1.42231e+06	1.19113e+06	1.21104e+06	1.24074e+06	1.13036e+06	1.2772e+06	1.11395e+06	1.30682e+06	1.20828e+06	1.16804e+06	980909	988463	999685	1.08341e+06	938160	964072	791622	738056	732919	706930	638695	837872	481238	458101	398045	437547	396173	409547	280472	337709	321656
Niben101Scf04918g05001.1	Pyrophosphate-energized vacuolar membrane proton pump	1.05732e+06	1.04092e+06	1.03876e+06	1.09251e+06	1.11596e+06	1.11577e+06	1.10969e+06	1.15981e+06	1.13685e+06	945920	953556	954111	1.08484e+06	1.09679e+06	1.06536e+06	1.21372e+06	1.28363e+06	1.2083e+06	1.21039e+06	1.19347e+06	1.18992e+06	1.12305e+06	1.11245e+06	1.12666e+06	1.04869e+06	1.02384e+06	993817	1.21279e+06	1.24214e+06	1.20711e+06	1.06832e+06	1.07214e+06	1.1323e+06	1.49393e+06	1.3552e+06	1.33913e+06	1.43872e+06	1.42849e+06	1.39464e+06
Niben101Scf05295g04008.1	ATP-dependent zinc metalloprotease FtsH	181272	194542	140152	136298	139339	143135	259563	136975	161150	106679	127200	249217	179002	146300	178999	154793	129389	209376	243916	135319	243035	135568	172324	150017	105364	215106	127364	134399	130087	99498.6	117416	122515	128889	167410	85501.4	132882	161445	148553	125876
Niben101Scf00621g05002.1	Pyruvate, phosphate dikinase 2	393753	414715	393556	303428	309170	230295	124514	113422	229584	202921	325528	320294	298643	363443	274409	160981	185508	130159	251240	250626	235766	310648	293486	285186	323774	285959	315691	186594	213393	331543	294156	297486	317930	191794	230000	164792	196298	207709	248331
Niben101Scf00199g03003.1	nucleotide binding protein, putative [Ricinus communis] gb|EEF34442.1| nucleotide binding protein, putative [Ricinus communis]	265218	271537	278936	252267	218269	247050	245986	236908	242102	231100	206588	200816	249753	199706	188013	252492	224352	229483	180497	239254	187699	215538	189154	211413	150107	180733	190486	180392	331070	207595	195548	170069	161932	187572	239047	196462	225848	171366	214550
Niben101Scf18639g00026.1	calcium sensing receptor LENGTH=387	2.46382e+06	2.51147e+06	2.45796e+06	2.1054e+06	2.18555e+06	2.11114e+06	1.96232e+06	1.95612e+06	1.93019e+06	2.03992e+06	2.0256e+06	2.18374e+06	2.0835e+06	1.87168e+06	1.88044e+06	2.14263e+06	1.8938e+06	2.05466e+06	2.01943e+06	2.00447e+06	1.60209e+06	2.12187e+06	2.00126e+06	1.97279e+06	1.99087e+06	1.92644e+06	1.94181e+06	2.61339e+06	2.3922e+06	2.34501e+06	2.54429e+06	2.0086e+06	2.43762e+06	3.18601e+06	2.99992e+06	2.99307e+06	2.55475e+06	2.7024e+06	2.66896e+06
Niben101Scf00753g00002.1	Alpha-glucosidase	405230	414066	477076	334454	363621	354652	391408	458805	383223	403439	475544	465254	410431	444587	443247	409546	363836	345842	357641	350599	379736	497608	508808	503275	401628	454136	434954	472060	487399	477120	525590	458052	550649	682517	641829	627995	439699	417566	445973
Niben101Scf06910g05004.1	Gamma-glutamyl phosphate reductase	824012	802021	808137	601872	604332	604283	567676	557459	541912	631795	646558	618434	582355	564819	585131	484161	512108	481776	442985	437917	437509	534260	491959	491752	471174	450764	464390	446066	452901	448617	584283	604904	620512	623240	623160	621376	540259	532135	544184
Niben101Scf07516g00005.1	NAD-dependent malic enzyme 2 LENGTH=607	355096	352099	358796	295024	323272	315031	277708	290774	256678	327554	326500	315964	326111	344235	337249	279582	294393	265426	299241	314871	319209	305608	309150	248570	316651	304755	309119	274637	298180	300603	311621	334008	347167	390922	382205	359522	350729	343502	357996
Niben101Scf02147g01007.1	Photosystem I reaction center subunit II	2.19226e+07	2.24066e+07	2.31861e+07	2.1282e+07	1.95092e+07	2.35274e+07	2.2045e+07	1.81339e+07	2.11224e+07	2.56231e+07	2.44676e+07	1.99644e+07	2.90674e+07	2.74289e+07	2.68563e+07	2.54613e+07	2.19699e+07	2.3585e+07	2.34573e+07	2.24412e+07	2.3969e+07	2.5221e+07	2.34548e+07	2.59661e+07	2.90064e+07	2.33936e+07	2.6227e+07	2.72334e+07	2.18413e+07	2.49148e+07	3.01266e+07	3.02091e+07	2.76648e+07	3.15246e+07	2.58745e+07	2.97989e+07	2.40875e+07	2.96403e+07	2.73303e+07
Niben101Scf12938g00001.1	UTP--glucose-1-phosphate uridylyltransferase	972158	973956	961536	845494	866763	823275	783490	782290	785941	897459	897882	907515	761347	746236	767344	783201	698515	743254	702955	679556	682996	728954	701781	675044	716774	693229	717723	681087	663739	636131	719313	657493	687207	772336	783881	794750	564391	563682	567539
Niben101Scf15372g00003.1	ATP synthase delta-subunit gene LENGTH=234	2.78238e+06	2.78531e+06	2.7237e+06	2.90488e+06	2.84884e+06	2.86118e+06	2.86317e+06	2.78059e+06	2.72835e+06	2.86044e+06	2.87151e+06	2.89876e+06	2.68184e+06	2.68599e+06	2.47044e+06	2.63158e+06	2.5026e+06	2.51638e+06	2.91477e+06	2.95112e+06	2.94264e+06	2.62684e+06	2.48036e+06	2.4896e+06	2.55304e+06	2.63084e+06	2.63559e+06	2.4176e+06	2.353e+06	2.36535e+06	2.18821e+06	2.104e+06	2.12996e+06	1.37229e+06	1.39719e+06	1.60542e+06	1.60229e+06	1.5834e+06	1.58014e+06
Niben101Scf05519g01007.1	Protein argonaute 4	785039	669152	792802	657992	701130	649896	645609	646760	672058	597319	528042	593227	634681	670661	679383	466096	542566	500728	577948	546243	446158	557989	551153	532293	514021	407325	439636	476741	470848	464266	465316	471464	469932	493552	471035	468885	429935	453265	454973
Niben101Scf02756g00004.1	Peptidyl-prolyl cis-trans isomerase D	451576	439182	442796	420994	420602	424351	379008	403171	409774	348439	367688	348795	389096	376767	363834	334081	362705	347771	349600	340542	322918	302484	285723	292686	273779	280667	262337	230983	236081	221325	260899	261442	273294	325165	325890	336272	236030	245606	250060
Niben101Scf00260g00003.1	Annexin D1	1.84663e+06	1.78066e+06	1.82235e+06	1.67614e+06	1.49695e+06	1.48574e+06	1.13269e+06	1.11149e+06	1.1171e+06	1.63732e+06	1.63472e+06	1.62703e+06	1.61198e+06	1.76445e+06	1.52599e+06	1.12685e+06	1.23525e+06	1.02213e+06	1.1948e+06	989380	1.21003e+06	1.53013e+06	1.45262e+06	1.51594e+06	1.42895e+06	1.35917e+06	1.40579e+06	1.3288e+06	1.26301e+06	1.25386e+06	1.18971e+06	1.13286e+06	1.17264e+06	1.47347e+06	1.48098e+06	1.49738e+06	1.04769e+06	1.1157e+06	1.09041e+06
Niben101Scf03580g01006.1	Fructose-bisphosphate aldolase	1.96043e+06	1.90204e+06	1.89933e+06	1.9012e+06	1.91427e+06	1.93327e+06	1.91198e+06	1.9251e+06	1.90697e+06	1.70477e+06	1.70391e+06	1.70748e+06	2.01679e+06	1.95449e+06	1.99841e+06	1.88303e+06	1.87531e+06	1.6987e+06	1.9027e+06	1.8274e+06	1.9107e+06	1.79035e+06	1.7682e+06	1.72445e+06	1.78083e+06	1.67069e+06	1.67695e+06	1.58007e+06	1.55423e+06	1.57747e+06	1.47874e+06	1.44813e+06	1.54293e+06	1.73279e+06	1.63661e+06	1.6172e+06	1.56829e+06	1.54702e+06	1.54775e+06
Niben101Scf10476g05007.1	Dynamin-related protein 1E	325674	383748	226143	230703	241946	218000	218340	369207	356901	340628	194770	187578	296361	163928	284466	150632	171806	90492.1	141917	141386	139848	192222	121547	149595	147386	143736	138300	115945	132583	249536	172588	129919	262383	166490	168514	173088	145847	168186	185695
Niben101Scf13411g05021.1	Oxygen-evolving enhancer protein 2-1, chloroplastic	7.07652e+06	7.105e+06	6.95069e+06	6.91115e+06	6.92741e+06	6.85511e+06	5.85046e+06	6.18201e+06	6.16301e+06	7.38616e+06	7.33472e+06	7.48195e+06	8.03984e+06	7.77735e+06	7.5069e+06	6.07108e+06	6.44958e+06	6.07473e+06	6.1478e+06	6.13297e+06	6.05376e+06	6.23612e+06	6.00098e+06	6.06189e+06	7.04454e+06	6.66096e+06	6.71028e+06	5.9562e+06	6.04004e+06	6.03385e+06	5.9993e+06	6.32125e+06	6.37655e+06	6.84464e+06	6.31287e+06	6.2557e+06	6.5807e+06	6.50332e+06	6.60168e+06
Niben101Scf01697g19001.1	Pentatricopeptide repeat-containing protein	220668	229704	226801	300509	275628	275725	307198	300957	296178	232468	232325	242407	227241	237257	219768	304126	298921	288311	230898	228006	240859	206405	186852	190354	170066	135815	174247	162260	148619	156337	109739	110033	159776	74923.9	76610.3	113783	59672.7	87410.8	63193.1
Niben101Scf07261g01014.1	trehalose phosphate synthase LENGTH=861	144876	128633	110997	141549	148176	155643	160161	152911	179332	157683	161252	170300	141354	138040	130313	172317	144358	167846	167307	148101	134871	147068	149197	155676	150107	161029	158726	136475	145003	108782	166582	174990	191791	174899	167300	190851	131197	135861	143864
Niben101Scf01998g08005.1	NAD-dependent epimerase/dehydratase [Synechocystis sp. PCC 6714]	584737	593187	578274	737924	701487	721084	726167	730525	736636	673412	669430	660598	701501	701704	675916	687602	664932	680814	650416	671000	637248	710282	705628	672873	654638	651686	632834	607441	612840	607730	590604	570756	612739	648245	676805	674368	594328	616073	612588
Niben101Scf01406g03019.1	Fructose-1,6-bisphosphatase class 1	3.14191e+06	3.14022e+06	3.11359e+06	3.75606e+06	3.77751e+06	3.77351e+06	3.72082e+06	3.75585e+06	3.7463e+06	3.80613e+06	3.90575e+06	3.90588e+06	3.96083e+06	3.90788e+06	3.91755e+06	4.46963e+06	4.38784e+06	4.29838e+06	4.03067e+06	4.01634e+06	3.87822e+06	4.08218e+06	4.06521e+06	4.0998e+06	4.21651e+06	4.06492e+06	4.14849e+06	3.98785e+06	3.98691e+06	4.09179e+06	4.58228e+06	4.64525e+06	4.79618e+06	4.59604e+06	4.22765e+06	4.1872e+06	4.31401e+06	4.29444e+06	4.26723e+06
Niben101Scf00268g02013.1	Kelch-like protein 25	533462	530607	555559	499071	513522	501924	451721	481448	471371	481435	470652	480160	517172	517911	523274	473594	480672	464444	450807	461539	437002	426223	419416	431059	412741	367030	404478	333978	337569	326250	342533	357118	376598	402551	369188	374160	303305	307375	284523
Niben101Scf06535g03005.1	Beta-D-xylosidase 1	64063.7	66280.2	74159.6	79125.8	78323	69802.7	187868	194691	201478	296973	297395	283230	172572	157015	164979	434220	452034	445110	429782	417495	409256	805206	781373	823064	1.03916e+06	983698	1.02787e+06	1.4216e+06	1.41452e+06	1.40275e+06	2.54255e+06	2.50383e+06	2.60254e+06	3.00861e+06	2.92324e+06	2.98591e+06	2.06374e+06	2.01887e+06	1.99678e+06
Niben101Scf03307g01015.1	Phospholipase D alpha 1	305450	310443	300015	254260	247696	254390	229818	97108	205216	264762	249754	270016	273092	288956	286748	120668	161955	120709	163272	132509	185615	240522	229857	223959	180667	191523	175359	160881	149892	159051	175972	167451	156684	199214	220717	216911	148416	161788	150253
Niben101Scf16898g00001.1	Magnesium-chelatase subunit ChlI	1.02206e+06	1.02054e+06	1.00199e+06	1.60266e+06	1.60681e+06	1.48027e+06	1.63413e+06	1.64077e+06	1.61158e+06	928328	912191	924435	1.05949e+06	1.02133e+06	1.07612e+06	1.22802e+06	1.32526e+06	1.18048e+06	1.05207e+06	1.03261e+06	1.03056e+06	708988	688419	640457	595707	548119	570647	440160	447828	450371	209550	293183	288800	110660	161868	154550	155292	222959	232514
Niben101Scf05057g02005.1	ATP synthase 27 kDa subunit, mitochondrial	1.28448e+06	1.23904e+06	1.27082e+06	1.13781e+06	1.13199e+06	1.18637e+06	1.06944e+06	1.1305e+06	1.07148e+06	1.02026e+06	1.01669e+06	1.02384e+06	1.10267e+06	1.07267e+06	1.1182e+06	1.11989e+06	1.09055e+06	1.09401e+06	1.07436e+06	1.07378e+06	1.05856e+06	1.08378e+06	1.07121e+06	1.06212e+06	1.18425e+06	1.16676e+06	1.13121e+06	1.08842e+06	1.02033e+06	1.04478e+06	1.15205e+06	1.10521e+06	1.15683e+06	1.19274e+06	1.2068e+06	1.15497e+06	1.20052e+06	1.16416e+06	1.15709e+06
Niben101Scf16082g00007.1	Zeaxanthin epoxidase, chloroplastic	306800	356207	341922	399789	424009	408183	463123	429923	491294	412525	372171	374584	419506	424427	436055	427245	514003	505788	386713	408736	427648	396309	459698	416046	389810	377574	419639	391375	361143	427319	342287	387902	313615	218738	232479	212011	307833	368572	239621
Niben101Scf01399g00012.1	ATP synthase gamma chain	6.87976e+06	7.0383e+06	6.65566e+06	7.50682e+06	7.62163e+06	7.52586e+06	7.54278e+06	7.44886e+06	7.66376e+06	6.93135e+06	7.23331e+06	7.53158e+06	6.91778e+06	6.98638e+06	6.96423e+06	7.50933e+06	7.06261e+06	6.78863e+06	6.67128e+06	6.62755e+06	6.77159e+06	7.44359e+06	7.02541e+06	6.64783e+06	7.12252e+06	6.47157e+06	6.46745e+06	6.49816e+06	6.06441e+06	5.79694e+06	5.96429e+06	5.38261e+06	5.34868e+06	4.99362e+06	4.52355e+06	4.4957e+06	4.34872e+06	4.65049e+06	4.46223e+06
Niben101Scf07778g02006.1	monodehydroascorbate reductase 1 LENGTH=466	1.78137e+06	1.79177e+06	1.76019e+06	1.55981e+06	1.56663e+06	1.56229e+06	1.45184e+06	1.48698e+06	1.46458e+06	1.45505e+06	1.45007e+06	1.44006e+06	1.55172e+06	1.52737e+06	1.50966e+06	1.43041e+06	1.32984e+06	1.27638e+06	1.27357e+06	1.2831e+06	1.27408e+06	1.40271e+06	1.28042e+06	1.28702e+06	1.30801e+06	1.19814e+06	1.19689e+06	1.1985e+06	1.11758e+06	1.12022e+06	1.19668e+06	1.07651e+06	1.14007e+06	1.26902e+06	1.21309e+06	1.21655e+06	1.08813e+06	1.12694e+06	1.11469e+06
Niben101Scf02869g17006.1	triosephosphate isomerase LENGTH=254	4.8416e+06	4.86407e+06	4.7625e+06	5.00934e+06	5.01941e+06	5.00377e+06	4.84661e+06	4.78257e+06	4.80555e+06	4.6864e+06	4.64035e+06	4.70347e+06	5.29435e+06	5.28641e+06	5.32341e+06	5.23019e+06	5.03026e+06	4.98169e+06	5.12534e+06	5.24886e+06	5.16668e+06	4.86292e+06	4.84434e+06	4.77355e+06	5.06569e+06	4.84104e+06	4.91396e+06	4.2886e+06	4.27863e+06	4.29244e+06	3.73644e+06	3.71207e+06	3.83579e+06	4.22925e+06	4.03375e+06	4.11041e+06	3.82774e+06	3.70991e+06	3.70409e+06
Niben101Scf21348g00006.1	Cytochrome b6-f complex iron-sulfur subunit	5.67314e+06	5.6655e+06	5.53547e+06	6.10992e+06	6.60715e+06	6.3865e+06	5.95185e+06	5.9235e+06	5.93794e+06	5.37337e+06	5.20903e+06	5.26861e+06	6.79192e+06	6.8659e+06	6.98842e+06	5.9025e+06	5.15166e+06	5.17501e+06	6.15404e+06	6.23058e+06	6.26026e+06	6.43758e+06	5.78041e+06	5.71476e+06	6.20224e+06	5.95345e+06	5.9876e+06	5.70958e+06	5.29118e+06	5.28968e+06	5.24584e+06	4.84095e+06	5.08697e+06	4.68969e+06	4.50123e+06	4.71254e+06	6.07726e+06	6.26058e+06	6.25963e+06
Niben101Scf02562g01011.1	Eukaryotic translation initiation factor 4G	135970	142800	133261	137114	140988	141566	139486	136285	138841	120792	125542	122050	101874	117690	119523	130810	115522	127612	102961	106354	108335	116369	110828	104057	86591.2	92849.2	99559	99771.6	100058	98642.9	80407.3	88404.2	98248.9	96844.7	73840.5	91417.2	77137.5	89205.8	81634.1
Niben101Scf20614g00015.1	UDP-glucose 4-epimerase	518826	454987	526134	468683	464244	377671	427574	445145	426817	318375	347818	380924	346720	449426	449888	363806	309331	341617	310991	301119	292498	158895	271499	225612	242090	214514	199949	184161	219999	201098	203557	200971	111011	185716	192330	200816	166460	148161	128053
Niben101Scf07823g00014.1	Ycf1, partial (chloroplast) [Lepechinia radula]	96128.4	117394	118603	127553	127728	120696	136733	134808	143655	107521	123013	103161	138437	75818.9	155026	118960	125066	146351	132621	125221	121883	134547	111823	114891	108338	114761	97492.2	88240.4	111749	152504	133765	145256	143812	146445	158011	168567	152451	95063.4	108664
Niben101Scf10228g00002.1	60S ribosomal protein L4-1	1.20345e+06	1.17903e+06	1.1823e+06	1.14223e+06	1.10567e+06	1.15452e+06	1.39202e+06	1.42838e+06	1.39733e+06	938500	973416	936641	890911	885405	896173	1.17319e+06	1.20655e+06	1.18471e+06	998754	1.03278e+06	1.01904e+06	940941	957752	938823	833270	799006	813328	950400	971481	987265	665834	663681	709385	810449	740034	752567	609611	570284	584784
Niben101Scf06829g02007.1	Acetyl-CoA carboxylase 1	1.17813e+06	1.15307e+06	1.17288e+06	1.24021e+06	1.20887e+06	1.23098e+06	1.35554e+06	1.41889e+06	1.34713e+06	1.12647e+06	1.11134e+06	1.11498e+06	806338	779480	773823	978529	1.05772e+06	1.02309e+06	1.08086e+06	1.0421e+06	1.0611e+06	805880	837632	820523	825901	920785	935067	782638	825431	844842	988260	911123	930165	609657	712740	716335	744602	780455	751132
Niben101Scf03738g00006.1	plastid movement impaired1 LENGTH=843	386616	374288	387357	396240	332866	344928	367974	368489	385787	417355	381800	400152	403636	398672	381032	383633	338304	352415	374527	363405	357446	410275	384623	338934	337857	334592	319578	377691	356817	345644	391905	369574	409073	333608	316719	353803	259581	260068	280338
Niben101Scf16416g03002.1	Eukaryotic translation initiation factor 3 subunit C	174970	170119	136472	125251	185255	111071	159358	151337	155685	144029	143024	153005	128266	99242.2	94077.1	89792.7	111019	125490	140664	98349.2	121236	132099	71413.1	78328	87620.1	97863.2	67835.5	92142.8	123067	67839.8	61005.3	135381	79393.2	58749	52483.4	75228.9	136717	83988.7	48044.4
Niben101Scf24096g00038.1	Pyrophosphate--fructose 6-phosphate 1-phosphotransferase	302919	311450	309680	294779	272490	305911	274321	240703	287587	256897	247209	250751	224950	220134	217501	228450	203569	230146	222608	196628	211064	190555	190421	226353	168835	153103	157147	142216	145316	145476	146829	109001	115577	109113	97573.8	126451	114343	93529.4	105749
Niben101Scf03099g01010.1	Threonine--tRNA ligase	77166.3	82891.2	76411.7	66708.1	60990.1	65837.3	64267.1	71588.6	76362	65442.4	61404.6	53622.6	63484	75589	82200.6	63402.9	59216.2	65403	69914.2	60830.2	43572.7	57435.5	57725.2	54193.1	51464.6	59617	57229.3	44704	111056	41556.6	92747.6	25126.5	12269.5	66689.5	32886.1	25360.4	37931.8	47518	49039.1
Niben101Scf01673g01007.1	Lysine--tRNA ligase	283509	272749	284500	256206	279567	270600	261120	251744	245475	247062	202391	226121	245454	248439	269245	253924	244266	256317	235958	254475	259183	149476	204978	206447	217188	214675	230423	194054	165883	188946	173005	152641	153914	269995	135529	239713	114628	104614	81393.2
Niben101Scf07400g01008.1	Cullin-associated NEDD8-dissociated protein 1	168944	160104	143274	121521	149961	170491	145812	133799	154726	150096	127518	141413	204692	98204.3	89554.7	215232	61246.8	93755.8	110924	109741	112965	113626	67820.5	51673.5	85891.1	112027	77699.6	151474	336069	57855.5	151108	78190.1	126821	151355	119663	110056	79284.3	199753	147101
Niben101Scf10528g02001.1	Protein disulfide isomerase-like 1-3	390185	360490	333950	283603	348575	382375	346302	353168	277613	302309	281187	229595	281821	340806	356354	333165	304680	323000	328054	343040	318929	204326	259400	278568	295671	203049	326021	273970	194545	334651	262755	168917	278854	221684	273882	186665	262220	216508	260028
Niben101Scf06397g04016.1	Valine--tRNA ligase	124788	121659	116164	134581	126973	136649	127054	141243	138504	83995	98220.7	92422	124637	135496	143478	112031	132380	119098	137352	141042	132668	116198	117710	128600	114959	106038	129665	106910	101476	108513	69109.2	74371.4	85254.3	80433	68877.1	77922.1	80478.5	89996.1	73682.5
Niben101Scf04703g11013.1	3-phosphoshikimate 1-carboxyvinyltransferase	526895	631549	580358	593833	641072	604378	668591	635669	674782	456926	479688	472341	392502	383541	364084	448922	501276	496760	481878	431493	401608	351026	371634	348526	292011	322245	299379	245598	278254	297404	244236	193115	176380	171492	205676	286718	147356	148965	176817
Niben101Scf09424g03005.1	Uroporphyrinogen decarboxylase LENGTH=394	1.52699e+06	1.48041e+06	1.49197e+06	1.86737e+06	1.90539e+06	1.89056e+06	2.26297e+06	1.60416e+06	2.16971e+06	1.67137e+06	1.65433e+06	1.26534e+06	1.32374e+06	1.2976e+06	1.25304e+06	1.88358e+06	1.45762e+06	1.79952e+06	1.73718e+06	1.72467e+06	1.78227e+06	1.43764e+06	1.09079e+06	1.4154e+06	1.46619e+06	1.50411e+06	1.59023e+06	1.52683e+06	1.13281e+06	1.58176e+06	1.56798e+06	1.5089e+06	1.62295e+06	1.12056e+06	1.17118e+06	1.24238e+06	1.37348e+06	1.39125e+06	1.37543e+06
Niben101Scf05166g05002.1	N-succinylglutamate 5-semialdehyde dehydrogenase	512198	545028	554536	450159	388894	404072	365162	443820	355800	465350	441049	469485	445256	438871	431866	390183	381661	362713	345731	428111	348986	445481	432509	404947	386411	408736	413076	432962	413682	426056	493992	492437	510695	554500	556564	564592	596342	699694	646745
Niben101Scf03979g02010.1	Plasma membrane ATPase 1	946989	982533	933822	892901	728065	928137	860302	837794	889483	856932	629893	927702	904415	839036	890629	887697	799403	778062	732159	641182	726777	740569	569473	674787	566099	685398	678834	769584	586029	643608	687458	632202	608666	698633	627485	624856	434573	475594	467558
Niben101Scf12653g01003.1	Pyruvate kinase family protein LENGTH=510	642647	594361	624050	545760	610165	588157	594788	635100	561950	521104	533860	526344	569979	566835	484293	599865	593839	585358	468872	532473	517280	560194	526165	533460	531375	461356	461680	458538	487240	484854	458557	440925	396186	528221	497382	511165	395076	384349	442513
Niben101Scf26094g00006.1	4-hydroxyphenylpyruvate dioxygenase	135155	156324	140103	129875	130028	93949.7	166578	166292	172683	365523	349194	358485	259447	253200	276596	628744	670145	668595	650315	640524	646223	915621	919466	899997	1.16007e+06	1.11642e+06	1.12129e+06	1.27026e+06	1.31723e+06	1.32446e+06	2.90551e+06	3.05809e+06	2.84738e+06	3.1457e+06	2.93962e+06	2.95785e+06	2.86318e+06	2.93156e+06	2.92552e+06
Niben101Scf04664g01003.1	fructose-bisphosphate aldolase 2 LENGTH=398	2.32374e+07	2.28588e+07	2.28778e+07	2.29046e+07	2.26552e+07	2.30198e+07	2.12841e+07	2.17397e+07	2.0698e+07	2.25642e+07	2.31466e+07	2.31248e+07	2.20782e+07	2.2267e+07	2.25453e+07	2.40655e+07	2.32868e+07	2.20488e+07	2.2875e+07	2.24181e+07	2.29158e+07	2.36185e+07	2.3247e+07	2.2688e+07	2.39514e+07	2.28948e+07	2.30525e+07	2.27914e+07	2.25853e+07	2.21931e+07	1.94235e+07	1.95295e+07	1.9764e+07	1.81554e+07	1.70307e+07	1.7003e+07	1.53421e+07	1.52305e+07	1.54329e+07
Niben101Scf03070g08001.1	Galactokinase	360800	375408	363207	321135	356215	346703	303262	323578	339120	373845	363519	343938	277517	280955	276834	268356	303382	219269	303934	289057	291481	288950	314926	286679	263194	309316	331410	258586	311692	302856	335926	377804	369409	330687	270764	433316	307075	318833	313374
Niben101Scf06726g00017.1	Coatomer subunit gamma-2	137946	138250	143169	115995	106547	116999	113191	122696	117500	93893.2	101364	91030.9	106016	96143.4	102231	89981.4	99850.7	89325.6	86057.1	84008.3	80558.6	79596.7	69747.4	68769.1	70155.1	62584.8	65598.4	63711.1	63683.2	59753.9	64989.2	70438.9	71804.8	65922.4	71748.6	70638.2	43694.3	50108	58433.4
Niben101Scf16508g00001.1	Sulfate adenylyltransferase	982027	988499	979414	1.15683e+06	1.16912e+06	1.19881e+06	1.17313e+06	1.19229e+06	1.19536e+06	1.06928e+06	1.03121e+06	1.04507e+06	961237	971285	998406	1.26172e+06	1.28106e+06	1.27277e+06	1.23569e+06	1.2259e+06	1.24304e+06	1.01494e+06	1.01841e+06	1.01036e+06	1.08882e+06	1.06941e+06	1.09296e+06	1.01212e+06	1.03346e+06	1.03445e+06	1.07686e+06	1.08451e+06	1.11219e+06	938840	874639	880172	755429	743894	738012
Niben101Scf13164g00010.1	Importin subunit alpha-1a	270711	276958	301614	287866	276360	254637	226434	270149	226619	244369	220577	222416	185923	235406	260075	206419	208737	247082	226175	196321	212780	180476	204426	197021	180677	159621	183260	139583	166604	159974	138639	145083	122629	158052	141544	143116	102540	135489	119937
Niben101Scf10920g01028.1	Ubiquitin carboxyl-terminal hydrolase 48	192316	195190	258462	163246	145570	191181	176048	159348	205875	222124	253755	183228	185948	178240	198941	192248	169364	167536	173814	167546	157977	185888	177592	169852	201166	134809	163010	161347	193728	157943	202999	256588	243707	256093	276728	287525	271445	255714	237979
Niben101Scf02016g00005.1	Ankyrin repeat domain-containing protein 53	1.10687e+06	1.03898e+06	1.04509e+06	1.11616e+06	1.09494e+06	1.15208e+06	1.06608e+06	1.13396e+06	1.13197e+06	1.06585e+06	967653	1.02106e+06	1.13752e+06	1.12436e+06	1.14828e+06	1.1577e+06	1.1289e+06	1.12481e+06	1.08943e+06	1.06514e+06	1.09577e+06	983210	962037	963513	1.14283e+06	1.03325e+06	1.02108e+06	882300	838722	850885	856755	852292	900475	916971	862641	886840	799094	755639	774227
Niben101Scf13942g00026.1	acetyl-CoA carboxylase [Bacteroides sp. 3_1_23]	160793	165009	163829	161434	174334	173757	187677	295718	196416	153063	149545	147158	130948	133512	129880	122745	108832	119934	146306	139052	145174	147957	164305	154153	114181	167521	165430	136916	154029	261317	192105	166832	228544	164159	276500	235179	301482	314255	307326
Niben101Scf06437g06008.1	Dynamin-2B	236949	228661	229622	196123	203554	204189	208661	195802	198172	149911	171383	175333	149287	153095	138383	92382.5	138392	108331	128060	124496	118394	122640	100835	138837	129562	143565	103467	106867	103107	114326	148971	135932	136755	147598	175544	189517	135574	144059	139931
Niben101Scf09954g00010.1	Eukaryotic translation initiation factor 3 subunit B	474998	465152	466360	471165	484830	500317	511637	505422	519000	405796	409380	409240	365399	365264	346489	378142	376920	377978	346963	353454	360842	331977	324838	307744	287679	303398	311976	283142	283731	283662	297455	291033	294980	250526	247600	277490	188563	190941	191868
Niben101Scf04198g01002.1	Ferredoxin-dependent glutamate synthase 2	2.14266e+06	2.1552e+06	2.17509e+06	2.33507e+06	2.29687e+06	2.32296e+06	2.33486e+06	2.33997e+06	2.28788e+06	2.20702e+06	2.23095e+06	2.2829e+06	2.27068e+06	2.3323e+06	2.39501e+06	2.55704e+06	2.57781e+06	2.51761e+06	2.55307e+06	2.50279e+06	2.51966e+06	2.47783e+06	2.50538e+06	2.48266e+06	2.30769e+06	2.25595e+06	2.18747e+06	2.36643e+06	2.35438e+06	2.36983e+06	2.1361e+06	2.19046e+06	2.24966e+06	1.59767e+06	1.51041e+06	1.47802e+06	1.63547e+06	1.61157e+06	1.60038e+06
Niben101Scf10189g02009.1	3-ketoacyl-CoA thiolase	592162	577536	611941	517041	521975	518759	489000	512184	504218	588987	597741	615713	589841	606837	644790	762630	751734	742214	730426	735790	731473	944922	863341	946949	1.22631e+06	1.1772e+06	1.18751e+06	1.33263e+06	1.22738e+06	1.25218e+06	2.51281e+06	2.50286e+06	2.55064e+06	3.28883e+06	3.0957e+06	3.09902e+06	2.56008e+06	2.54274e+06	2.5429e+06
Niben101Scf05216g09026.1	protein containing PDZ domain, a K-box domain, and a TPR region LENGTH=335	1.182e+06	1.17104e+06	1.16278e+06	1.11561e+06	1.14503e+06	1.13187e+06	1.01398e+06	1.04995e+06	993728	1.21549e+06	1.19476e+06	1.16435e+06	1.20177e+06	1.16968e+06	1.15857e+06	1.07124e+06	959443	961650	1.0662e+06	1.0819e+06	1.06198e+06	1.18955e+06	1.06109e+06	1.09044e+06	1.283e+06	1.17742e+06	1.22586e+06	1.11593e+06	1.05736e+06	1.06848e+06	1.01263e+06	918737	927389	808068	795418	791873	700560	733708	721448
Niben101Scf02688g02014.1	Linoleate 9S-lipoxygenase 6	165323	190900	173154	237889	226318	217135	80238.6	57271.5	56985.4	431098	414796	403420	501166	477227	484207	91906.8	94220.8	80016.4	132264	134235	141563	338887	272105	319858	186407	177718	186545	179738	182978	185180	120255	104807	131010	220748	193054	209538	127992	111197	133762
Niben101Scf03550g00017.1	T-complex protein 1 subunit delta	318404	263327	323098	270851	333242	336417	272473	331203	269027	253150	236021	310492	276428	291134	213510	251480	282961	283744	256127	249350	251750	186227	178917	227798	243522	190568	207687	197991	178349	206314	202337	185888	200060	166487	221157	154463	214225	145943	196441
Niben101Scf02972g05008.1	Heat shock 70 kDa protein	2.7357e+06	2.70118e+06	2.65706e+06	2.34534e+06	2.26192e+06	2.3257e+06	2.20107e+06	2.20915e+06	2.19355e+06	2.05125e+06	1.98589e+06	1.96615e+06	2.14933e+06	2.11064e+06	2.17137e+06	1.95251e+06	1.89323e+06	1.89832e+06	1.89059e+06	1.89076e+06	1.91256e+06	1.60396e+06	1.58119e+06	1.59369e+06	1.55995e+06	1.46998e+06	1.50214e+06	1.35375e+06	1.34931e+06	1.3413e+06	1.53041e+06	1.53055e+06	1.60617e+06	1.91019e+06	1.74646e+06	1.69217e+06	1.79082e+06	1.755e+06	1.76532e+06
Niben101Scf02111g16018.1	ATP-citrate synthase subunit 1	444186	439557	436224	403263	407414	407273	405463	413195	407098	385650	383915	378838	367793	372211	374334	380623	365439	368086	358354	360708	361345	354803	331740	325522	331262	312078	302489	312239	305530	297468	332704	324833	342554	336043	330755	346041	308724	306843	298522
Niben101Scf00980g07010.1	L-galactono-1,4-lactone dehydrogenase LENGTH=610	168932	165162	157432	177635	155188	119549	126805	114257	104320	127757	120487	83516.3	111707	152610	97686.1	108672	127297	159086	93066.8	88714.6	82478.6	102006	143396	86888.1	103864	135314	112357	92368.2	123111	117631	132468	130575	131659	114385	109170	116116	115947	121894	125656
Niben101Scf05468g02015.1	rhodanese/cell cycle control phosphatase superfamily protein [Medicago truncatula]	601990	586666	553588	579803	389611	763755	473882	430075	381841	541164	634930	641990	480517	518142	329983	419791	920854	197457	404063	413072	765633	480943	604486	365713	354053	472585	331185	507696	513193	585920	722783	712082	770303	728833	678770	799683	716566	657909	737114
Niben101Scf04539g01016.1	serine hydroxymethyltransferase 3 LENGTH=529	374499	390290	377267	396633	403045	396258	395002	401527	403144	379556	355492	351953	371260	361591	345945	415532	419174	418334	391007	353328	385246	379219	361712	348757	380901	384472	406022	375580	352420	385761	365011	428863	404668	411520	377102	387697	354625	346541	301801
Niben101Scf01721g07006.1	3-chlorobenzoate-3,4-dioxygenase oxygenase subunit	694299	682313	698403	671999	665837	647945	630106	636351	651195	703669	715140	708971	806523	787111	850429	763456	764338	742539	745282	740530	749957	861556	867427	872105	864605	862360	852342	918313	928677	938118	1.22981e+06	1.26361e+06	1.29184e+06	1.51597e+06	1.41995e+06	1.37888e+06	1.17173e+06	1.11686e+06	1.15558e+06
Niben101Scf10053g00024.1	Serine--tRNA ligase	429572	446446	375344	283236	373164	413216	393547	440174	446286	378890	416251	383846	356585	249621	341689	340229	328106	336557	376113	304179	366052	283399	305750	302694	225861	282732	331792	241510	309903	233438	293798	246049	382624	318072	393609	378178	233940	256136	286442
Niben101Scf03732g07010.1	Pyruvate kinase family protein LENGTH=527	707794	697039	691999	571582	575857	600507	581926	622170	621947	595840	565621	583255	558142	570486	571196	583207	594512	596240	524866	524857	529122	540908	526632	540247	546038	534187	527728	468933	476887	491526	557582	548092	601992	654277	605131	615608	539607	540676	530499
Niben101Scf01907g00003.1	Xylose isomerase	432900	420947	426850	407299	443847	364847	310118	389483	399036	407670	470249	483992	404431	437210	400725	538726	556621	541645	518556	506278	534793	676542	563685	606037	667190	613806	776924	790385	740225	758397	1.36253e+06	1.25634e+06	1.31659e+06	1.63772e+06	1.56942e+06	1.52004e+06	1.31516e+06	1.36464e+06	1.31615e+06
Niben101Scf07191g02016.1	Photosystem II stability/assembly factor HCF136	1.84533e+06	1.85154e+06	1.88326e+06	1.85142e+06	1.93754e+06	1.90934e+06	1.78706e+06	1.75731e+06	1.77812e+06	2.04538e+06	2.01953e+06	2.07708e+06	1.97461e+06	1.95351e+06	1.97188e+06	2.01181e+06	1.93137e+06	1.95535e+06	2.03043e+06	2.06166e+06	2.03613e+06	2.16797e+06	2.08666e+06	2.07311e+06	2.30945e+06	2.29109e+06	2.30783e+06	2.27154e+06	2.27906e+06	2.242e+06	3.11465e+06	3.09132e+06	3.26784e+06	3.48676e+06	3.48345e+06	3.4995e+06	3.15177e+06	3.18681e+06	3.17918e+06
Niben101Scf07510g00016.1	Chlorophyll a-b binding protein 13, chloroplastic	6.48522e+06	6.33984e+06	6.4238e+06	5.54703e+06	5.54087e+06	5.68174e+06	5.95856e+06	5.93808e+06	5.82238e+06	6.39104e+06	6.25885e+06	6.39605e+06	6.25778e+06	6.36194e+06	6.37975e+06	6.33375e+06	6.36886e+06	6.47151e+06	6.43346e+06	6.69287e+06	6.65069e+06	7.15589e+06	7.23366e+06	7.23551e+06	6.14874e+06	6.38147e+06	6.31006e+06	7.33128e+06	7.5193e+06	7.71139e+06	6.28188e+06	6.20048e+06	6.50767e+06	6.47881e+06	6.61297e+06	6.62815e+06	8.45683e+06	8.70005e+06	8.55995e+06
Niben101Scf03281g01014.1	Oxygen-dependent coproporphyrinogen-III oxidase	1.71977e+06	1.67295e+06	1.70014e+06	1.79976e+06	1.86173e+06	1.81566e+06	2.06126e+06	2.02309e+06	2.03615e+06	1.53454e+06	1.62178e+06	1.60273e+06	1.38238e+06	1.35998e+06	1.34808e+06	1.45787e+06	1.57884e+06	1.56469e+06	1.56769e+06	1.51626e+06	1.54139e+06	1.31414e+06	1.37378e+06	1.38973e+06	1.33652e+06	1.51892e+06	1.52625e+06	1.19273e+06	1.34371e+06	1.36e+06	1.69291e+06	1.70779e+06	1.77219e+06	1.45225e+06	1.63525e+06	1.67254e+06	1.93262e+06	1.93918e+06	1.94976e+06
Niben101Scf04300g05005.1	26S protease regulatory subunit 4 homolog	1.02381e+06	997313	1.0127e+06	920276	971533	945248	910512	948643	929394	791359	824657	833221	857012	856226	847788	887521	962657	930168	912165	866908	877751	722736	778068	771889	826601	827911	823789	695974	679986	706753	776443	760361	811746	837490	786225	757164	662132	666408	640210
Niben101Scf04040g06006.1	Aminopeptidase M1	342538	308215	329205	285999	301517	267178	298210	295854	299679	317746	320562	306166	315092	320653	306019	303247	292009	296036	275139	274940	270225	292063	289298	304015	292101	281091	278771	272766	267051	275991	339139	344889	359373	415272	388665	390837	337884	338591	338423
Niben101Scf02004g00032.1	Malate dehydrogenase	2.58355e+06	2.58414e+06	2.55075e+06	2.62119e+06	2.68384e+06	2.71142e+06	2.69342e+06	2.66905e+06	2.64895e+06	2.75565e+06	2.70171e+06	2.68044e+06	2.10689e+06	2.06412e+06	1.92328e+06	2.04961e+06	1.9656e+06	1.85556e+06	1.96607e+06	1.95589e+06	2.01473e+06	2.43883e+06	2.16053e+06	2.19327e+06	2.09767e+06	2.11981e+06	2.11221e+06	2.66689e+06	2.46166e+06	2.50025e+06	2.54147e+06	2.06435e+06	2.28784e+06	2.32127e+06	2.67789e+06	2.73588e+06	2.76847e+06	2.97929e+06	2.85252e+06
Niben101Scf25706g00003.1	Adenosine kinase 2	1.29036e+06	1.27083e+06	1.22726e+06	1.27127e+06	1.31335e+06	1.30647e+06	1.46407e+06	1.45509e+06	1.42989e+06	1.16313e+06	1.1368e+06	1.03446e+06	1.21639e+06	1.14312e+06	1.2112e+06	1.34056e+06	1.24782e+06	1.2373e+06	1.22679e+06	1.20016e+06	1.15229e+06	1.10438e+06	983926	1.05153e+06	1.08002e+06	956338	1.01615e+06	967819	944221	883802	860761	864198	958175	1.12289e+06	1.09224e+06	1.08861e+06	940142	879186	951912
Niben101Scf02631g01015.1	methylcrotonoyl-CoA carboxylase [Marinobacter sp. HL-58]	91120.7	69064.8	57398.8	80390.3	71791.3	59706.2	92406.2	76136.2	77392	110492	101285	145558	111952	116115	123759	214858	199731	193659	169279	192394	194981	282992	271876	260256	375336	369729	337783	438864	443863	422422	991504	997091	1.00709e+06	1.23108e+06	1.21543e+06	1.1809e+06	899244	944116	919085
Niben101Scf00870g03002.1	alanine aminotransferase 2 LENGTH=553	477140	489728	471914	438015	432694	412256	409456	386454	393591	414004	397077	395561	433140	380621	378047	381601	378883	365973	372297	407518	392816	413051	410412	395292	397647	390644	423920	372710	373237	357662	488867	459631	520009	539925	547805	544761	483042	488813	455455
Niben101Scf01142g03007.1	Proline--tRNA ligase	301815	295548	303102	320749	316730	279813	309114	321062	314471	282415	267616	261904	281725	272321	286614	290584	266243	278518	268515	203209	258752	258552	254642	259597	249971	246637	203003	227482	254488	214791	246644	252779	251297	251054	242244	223406	204952	227888	215240
Niben101Scf00270g10002.1	ran binding protein 7 [Thalassi 7 [Thalassiosira pseudonana CCMP1335]	216894	205998	225544	202243	227397	217808	204038	218389	220806	173389	170780	162931	143899	128377	86129.6	99821.8	133545	147389	134918	130797	139388	92222.4	77284	105698	84277.8	110985	123699	90657.7	112004	96442.2	92247	87423.1	84087.1	53267	90602.2	61830.3	106735	71222.5	84036.6
Niben101Scf14708g00023.1	phytoene desaturase 3 LENGTH=566	325161	160149	276564	299023	283498	240971	286144	309989	257183	274736	229423	274340	256531	298926	258629	264816	238081	200119	235506	220124	231396	321004	296976	223045	214829	234464	289383	313230	195053	285000	305744	226431	196889	212915	247029	210585	160939	100240	269853
Niben101Scf05959g01005.1	14-3-3-like protein GF14 nu	2.24593e+06	2.24627e+06	2.27311e+06	2.55737e+06	2.49016e+06	2.55988e+06	2.51584e+06	2.56915e+06	2.53906e+06	1.84188e+06	1.77495e+06	1.80481e+06	2.14401e+06	2.08014e+06	2.06242e+06	2.05186e+06	2.22427e+06	2.21143e+06	2.39299e+06	2.36702e+06	2.41637e+06	2.00319e+06	2.09293e+06	2.06705e+06	1.87947e+06	2.07994e+06	2.13469e+06	1.79849e+06	1.94113e+06	1.9748e+06	1.79098e+06	1.79914e+06	1.88361e+06	1.9302e+06	2.07954e+06	2.12204e+06	2.39104e+06	2.37939e+06	2.42375e+06
Niben101Scf04549g10022.1	Beta-galactosidase 8	363390	377609	379973	157070	196443	196499	182028	216994	185078	319249	327033	353507	188299	202341	196455	172025	190893	192727	174017	206822	142582	438956	227155	235981	427175	427517	397850	372798	423014	446963	358054	204979	396349	445661	438352	413569	526855	546282	546211
Niben101Scf04329g06015.1	Signal recognition particle protein	832391	791739	797400	993131	1.0007e+06	982539	1.12813e+06	1.11572e+06	1.15022e+06	865749	851368	845523	742706	688880	698900	997429	1.10284e+06	1.07424e+06	941910	945132	1.00005e+06	729912	808279	801786	760728	766583	866105	818662	913431	926109	1.16913e+06	1.19721e+06	1.26839e+06	1.08287e+06	1.15793e+06	1.14504e+06	1.09294e+06	1.13643e+06	1.08998e+06
Niben101Scf02897g02016.1	1,4-alpha-glucan branching enzyme GlgB	415342	422667	458511	498528	441172	504271	500678	424125	509212	432112	480190	476024	500144	548178	506740	486290	476840	422911	513914	437890	510548	506506	465505	468558	442472	427804	421210	418459	426053	351135	470546	372806	375192	350793	231545	233434	285268	298340	268593
Niben101Scf03913g01042.1	Alanine--tRNA ligase	353773	349343	344184	457795	405460	418631	366662	396572	361998	400383	308881	406084	382499	370229	329128	396202	397185	407920	352585	408155	422072	412630	390673	261125	378381	381545	414848	362406	407075	257799	402615	227816	371245	432812	313816	386040	220432	239115	219699
Niben101Scf18107g00014.1	D-glycerate 3-kinase, chloroplastic	834905	880108	853702	833162	916891	935036	823551	625163	860608	873552	894633	858956	729533	750097	727416	742432	787679	500299	697574	692573	722046	804342	739942	494795	703933	724996	747119	841748	829692	842699	1.16382e+06	1.06745e+06	899374	1.06622e+06	1.19281e+06	1.20986e+06	1.0237e+06	1.07584e+06	985888
Niben101Scf01372g00003.1	Peroxiredoxin-2	1.45148e+07	1.47504e+07	1.45822e+07	1.36739e+07	1.48132e+07	1.4321e+07	1.54843e+07	1.55082e+07	1.54291e+07	1.61654e+07	1.64951e+07	1.5981e+07	1.69696e+07	1.68734e+07	1.72991e+07	1.71103e+07	1.56347e+07	1.57031e+07	1.52935e+07	1.57531e+07	1.53968e+07	1.87757e+07	1.66824e+07	1.6297e+07	1.81575e+07	1.66195e+07	1.66865e+07	1.9474e+07	1.77133e+07	1.74701e+07	2.04554e+07	1.88622e+07	1.97224e+07	2.37215e+07	2.37312e+07	2.39556e+07	2.44352e+07	2.51239e+07	2.44152e+07
Niben101Scf00506g02003.1	Protochlorophyllide reductase	1.78625e+06	1.79046e+06	1.84087e+06	2.89997e+06	2.92896e+06	2.94348e+06	3.05187e+06	3.13125e+06	3.16752e+06	2.39931e+06	2.39123e+06	2.47834e+06	2.33987e+06	2.30608e+06	2.31692e+06	3.505e+06	3.42039e+06	3.26446e+06	2.61756e+06	2.59016e+06	2.57788e+06	2.49691e+06	2.36518e+06	2.3857e+06	2.95646e+06	2.82588e+06	2.85764e+06	2.51714e+06	2.49532e+06	2.51004e+06	2.96261e+06	2.95109e+06	3.0452e+06	2.02927e+06	1.89962e+06	1.88309e+06	2.17607e+06	2.19263e+06	2.13466e+06
Niben101Scf03208g07003.1	26S proteasome non-ATPase regulatory subunit 1 homolog A	353839	300754	324061	286262	282191	277357	255308	321541	297847	282610	281081	284390	293245	261429	288778	284887	289376	269295	252028	280743	253465	264864	241501	246051	244374	224919	229079	234577	209031	222314	278710	256791	257127	276359	234511	266003	201538	186781	195044
Niben101Scf04327g01005.1	triosephosphate isomerase LENGTH=315	3.12839e+06	3.17042e+06	3.1486e+06	3.38689e+06	3.30896e+06	3.38754e+06	3.23206e+06	3.23891e+06	3.29307e+06	3.45526e+06	3.32577e+06	3.36083e+06	3.39301e+06	3.34709e+06	3.34822e+06	3.53517e+06	3.05084e+06	3.05133e+06	3.1342e+06	3.21166e+06	3.1768e+06	3.19815e+06	3.07367e+06	2.96035e+06	3.40889e+06	3.14001e+06	3.25441e+06	2.95075e+06	2.7819e+06	2.71086e+06	2.74338e+06	2.5543e+06	2.62697e+06	2.45381e+06	2.34019e+06	2.41724e+06	2.32281e+06	2.25853e+06	2.26802e+06
Niben101Scf05330g00009.1	Argininosuccinate synthase	321631	324136	325462	352125	362613	367516	383882	402067	404996	313236	310848	313916	339346	323640	327160	370984	391509	386951	392270	403712	394119	351233	367070	367340	376080	394379	397617	356150	367267	389098	409422	399957	419420	388931	367430	365871	379027	381669	367630
Niben101Scf02762g01005.1	ATP-dependent RNA helicase DBP2	426667	446540	410014	540584	543821	560088	537034	533751	525535	320059	362268	348152	380167	353167	340717	354068	363395	356018	292683	312970	296827	241954	241965	231666	219235	219268	183916	173368	155160	162957	131892	143834	130692	117227	113792	151706	96259.6	95405.9	82332.1
Niben101Scf01150g04004.1	Fructose-1,6-bisphosphatase class 1	1.41464e+06	1.49868e+06	1.39896e+06	1.5991e+06	1.5646e+06	1.6168e+06	1.54515e+06	1.66145e+06	1.61936e+06	1.51128e+06	1.53948e+06	1.46071e+06	1.74358e+06	1.58873e+06	1.60608e+06	1.67267e+06	1.72244e+06	1.65079e+06	1.58345e+06	1.55183e+06	1.48731e+06	1.51866e+06	1.48437e+06	1.52327e+06	1.38867e+06	1.34299e+06	1.35929e+06	1.33193e+06	1.25431e+06	1.26698e+06	1.19659e+06	1.10854e+06	1.27283e+06	1.34274e+06	1.1676e+06	1.1712e+06	1.0946e+06	1.12738e+06	1.11946e+06
Niben101Scf02413g04014.1	Dihydrolipoyllysine-residue acetyltransferase component of pyruvate dehydrogenase complex	308127	302347	315354	270923	244578	263603	263481	255121	253753	265391	285899	271938	263964	247607	262011	270051	254007	258023	252967	275156	255868	282321	263247	255426	299910	271889	253481	253635	244744	252348	321014	307500	311294	346603	296284	349582	307990	322596	332155
Niben101Scf03572g02005.1	T-complex protein 1 subunit theta	439791	406057	466642	437840	391863	418597	427680	461453	457403	335496	389542	404398	359926	353185	390177	383394	406473	378318	297443	369943	304585	257723	314136	316699	307858	312059	296296	236764	243865	283810	248633	302384	288629	292821	297980	266249	233854	246055	250857
Niben101Scf05692g07023.1	Trigger factor	497434	532974	487445	650413	661282	688125	693683	678328	685983	459202	447597	461914	398318	352114	417100	523617	414997	494946	484093	462530	437368	342739	319768	327195	333501	330648	287586	313738	278734	278184	319307	260443	317224	209288	207626	193422	203088	218739	215113
Niben101Scf01552g05013.1	Elongation factor 1-gamma 2	2.25637e+06	2.2114e+06	2.20716e+06	2.22669e+06	2.26357e+06	2.26334e+06	2.36914e+06	2.37863e+06	2.35854e+06	1.99114e+06	1.98092e+06	1.97963e+06	2.07596e+06	2.03129e+06	2.09217e+06	2.21992e+06	2.25759e+06	2.15449e+06	2.04782e+06	2.04988e+06	2.04421e+06	1.92028e+06	1.88914e+06	1.86692e+06	1.7631e+06	1.75501e+06	1.75056e+06	1.61461e+06	1.61582e+06	1.59619e+06	1.56957e+06	1.56983e+06	1.65282e+06	1.66161e+06	1.6449e+06	1.59842e+06	1.28431e+06	1.25678e+06	1.27884e+06
Niben101Scf03403g03015.1	Argininosuccinate lyase	413409	391316	420202	418484	365114	393343	343234	354478	325665	348324	351957	445386	415478	307067	213187	382211	431246	368583	362523	342351	352505	289403	299068	302567	299804	301036	365475	239266	361053	320838	343364	368910	366969	305541	286277	181419	299366	266223	337443
Niben101Scf01795g04026.1	Glutamyl-tRNA(Gln) amidotransferase subunit A	865262	884515	840526	938698	938079	953110	951610	954700	950344	879944	846311	514836	806190	795284	787563	1.00349e+06	967722	964959	864020	830171	826675	857050	827538	768898	912987	887783	846607	894265	857186	888095	1.0668e+06	1.06493e+06	1.12498e+06	1.02381e+06	1.02299e+06	1.01462e+06	880638	877682	872202
Niben101Scf16278g00003.1	Betaine aldehyde dehydrogenase	932724	959374	918657	816330	848194	682299	775538	795784	788631	792977	770558	794872	670435	700778	647241	593805	643325	687306	603395	605667	630323	651427	643150	650770	581852	641260	631170	417162	601189	667918	728265	689400	740392	704027	797981	844384	500450	709334	687193
Niben101Scf01091g00041.1	formate dehydrogenase LENGTH=384	897656	889827	894312	449688	455602	465522	411158	418546	409962	622612	611427	605250	595385	597232	584182	664975	684890	658975	740097	737970	758941	956769	939376	950964	1.05784e+06	1.06923e+06	1.09653e+06	1.22397e+06	1.25376e+06	1.2595e+06	1.84507e+06	1.8107e+06	1.87446e+06	1.70607e+06	1.69335e+06	1.71321e+06	1.60363e+06	1.58631e+06	1.6142e+06
Niben101Scf06344g01021.1	Polyadenylate-binding protein 1	276443	330056	331656	334638	328832	332578	381100	369873	368371	336282	330987	347314	281975	288602	269221	330819	292003	265994	296797	304042	326327	249764	256867	229709	293846	303432	284472	250782	243212	243210	258268	273196	275287	238264	240861	245968	210484	232134	189825
Niben101Scf00949g03003.1	MORN (Membrane Occupation and Recognition Nexus) repeat-containing protein LENGTH=871	242505	239843	242569	252690	238416	235722	242490	240356	243802	211397	179022	196164	254537	237535	257135	242551	236274	242661	258187	251322	188652	187223	180184	151687	247652	238768	237678	219071	227895	217883	306270	306817	306699	188617	117531	184426	266779	261313	262055
Niben101Scf10366g00014.1	1-deoxy-D-xylulose 5-phosphate reductoisomerase LENGTH=497	618486	679454	689464	705070	801458	782645	786943	802398	785048	703718	722255	691104	770166	775792	802359	793238	769906	766465	786645	731803	747446	585855	651032	656934	660057	594236	614202	508756	516734	516287	271398	320819	307099	220623	264794	254664	217977	209736	265379
Niben101Scf04523g00007.1	Dihydrolipoyllysine-residue acetyltransferase component of pyruvate dehydrogenase complex	63951.8	80191.7	73884	141885	53924.6	78768.3	75416.3	80317	81115.9	91006.1	175411	86481.5	84681.7	93830.5	201127	107290	114932	131622	214084	89900.3	202921	275100	112787	103288	267542	240002	128485	325639	142417	165540	508141	451547	509783	563230	589160	600563	543017	485641	521245
Niben101Scf10575g00008.1	4-hydroxy-3-methylbut-2-enyl diphosphate reductase LENGTH=466	541427	564518	555589	519983	539952	624380	431739	439831	453821	423396	505651	428707	478884	486792	493689	446378	323017	495793	343531	339623	346611	295339	423692	431360	377115	353806	340412	344847	388699	417041	151526	268919	260978	302861	325066	409157	381662	68698.9	355748
Niben101Scf02953g00003.1	diphosphate--fructose-6-phosphate 1-phosphotransferase [Proteiniphilum acetatigenes]	303935	301989	297287	300311	303121	292414	286398	282592	277767	250371	271608	264282	243862	231462	258347	257246	273450	262968	245777	251420	255712	203066	206555	204779	205934	194459	201391	172046	157797	190635	147544	174248	197500	221675	156776	176631	163562	154198	157580
Niben101Scf15476g01013.1	Mitochondrial-processing peptidase subunit beta	608496	597471	490187	559154	585614	425853	524357	463003	534440	586412	574615	591158	605021	535266	517265	407344	500839	453658	622825	548463	569102	547262	515793	526130	638130	577014	593821	562886	518324	494908	532487	566480	598340	630762	607347	602555	637398	623843	640065
Niben101Scf04639g13001.1	ATP synthase subunit d, mitochondrial	762870	1.05989e+06	1.07079e+06	882917	619354	679017	838850	585552	832017	883800	905539	877558	548616	798926	803893	819893	569851	758799	876903	885004	908166	778191	718605	785420	909561	688132	955373	704978	763669	761652	956215	1.00699e+06	1.06078e+06	948506	1.04437e+06	1.04234e+06	733463	1.01183e+06	1.01262e+06
Niben101Scf07650g02017.1	UDP-glucuronic acid decarboxylase 3 LENGTH=357	325855	389091	303219	250369	285221	259153	260663	278412	296032	451596	428301	420918	338336	283604	280131	453043	452698	441380	394015	541711	387209	637114	422577	599733	757384	742408	749864	710790	809327	817912	1.4055e+06	1.54458e+06	1.52293e+06	1.79878e+06	1.74281e+06	1.78937e+06	1.25272e+06	1.30685e+06	1.52293e+06
Niben101Scf01100g01006.1	3-ketoacyl-CoA thiolase	488567	501323	485993	406690	398141	362350	365965	391015	375284	416198	419560	384889	335683	338655	333107	319861	342668	328369	318178	321203	309997	312201	289348	286646	318635	338772	300798	286583	274695	285615	307238	330043	330206	334123	379321	333877	292196	298635	298561
Niben101Scf00996g01010.1	citrate synthase 2 LENGTH=514	390477	249726	393416	179811	208842	206817	203173	205002	173004	276920	341259	135840	195858	229909	212934	448546	436813	283356	250374	265238	241668	390544	427780	403535	422215	401312	426501	594264	576979	554873	1.11905e+06	1.14524e+06	1.12905e+06	1.13467e+06	1.4524e+06	1.45269e+06	1.21555e+06	1.22432e+06	1.20659e+06
Niben101Scf11922g00016.1	Citrate synthase family protein LENGTH=474	519541	622418	662183	488998	510978	525186	462664	477114	502567	377013	474242	492545	397238	403569	344238	403304	312148	405373	332478	399609	333445	430418	419961	321062	290404	430913	412032	482294	478318	473413	530083	384703	494264	542309	578404	556739	556777	581846	579329
Niben101Scf04377g00005.1	Translation initiation factor IF-2	471080	470559	459704	630128	519642	552146	514171	553775	659477	481345	497132	458134	478550	500242	492214	443454	425213	465557	470216	458675	438540	435126	414019	447743	456099	365422	359575	407935	397930	413600	478575	431368	378994	450236	96249.7	432674	104805	157775	344244
Niben101Scf08127g08009.1	6-phosphogluconate dehydrogenase, decarboxylating 3	369660	337026	345882	275374	281446	287873	333957	289211	257201	280182	271548	319122	248620	258586	254466	255864	270577	267870	258072	260914	271907	270528	272063	269266	217391	276055	285731	265993	257246	273123	434038	409018	430082	414655	444488	460549	423553	429532	451299
Niben101Scf04988g00005.1	AP-1 complex subunit beta	103537	119755	113419	108527	107107	108133	101968	111858	98010.5	88208.6	113792	73727.6	95247.8	78291.9	83878.6	74016.8	76707.8	68283.8	69619.5	69866.2	70710.2	70539.6	62759.7	78329.8	66890.6	69194.7	84352.7	63967.5	40032.3	65106.8	73730	81032.4	72421.3	60711.3	80111.8	79552.5	70973.6	65423.8	80632.4
Niben101Scf00023g08006.1	Imidazole glycerol phosphate synthase subunit HisH	227986	208681	241261	235095	201207	173770	242074	236318	214612	233350	237156	224559	246911	188576	253288	249441	238782	293976	233791	252518	217117	274372	254570	270671	260781	233697	257574	280252	212020	303780	356434	313144	268873	355969	349452	286848	322368	346442	329591
Niben101Scf03106g01010.1	Pyruvate dehydrogenase E1 component subunit alpha	739250	731688	720592	596950	597279	605252	476804	441563	589584	607008	613577	596492	535500	535261	553199	588037	552244	547726	510345	534764	546223	565028	503875	435589	599604	581861	468895	561637	547319	549113	766925	692242	724701	744578	726088	751400	686906	590920	625340
Niben101Scf05848g04005.1	Methylenetetrahydrofolate reductase 1	233606	158570	154846	244467	250832	194332	212197	231824	245508	116974	99896.9	119811	180590	201944	195846	194053	239273	214838	204259	111984	224370	218601	138759	161146	194944	99696.8	158024	114732	30967.1	123613	76932.8	147787	120875	122279	119603	136850	117680	100779	101929
Niben101Scf04629g03013.1	ornithine carbamoyltransferase LENGTH=375	511747	479067	504237	525164	526843	540164	551491	558797	547610	517387	498322	499899	512155	515018	512928	549483	512299	514938	469490	466095	469861	486368	471577	443656	520831	490430	470191	472212	450348	465220	522148	497023	444438	524467	518110	495558	538507	514707	539512
Niben101Scf05682g00011.1	Alkyl hydroperoxide reductase subunit C	2.75923e+06	2.74936e+06	2.70282e+06	2.8431e+06	2.93045e+06	2.76737e+06	2.68126e+06	2.62289e+06	2.64622e+06	3.10222e+06	3.01581e+06	3.04255e+06	3.11664e+06	3.23545e+06	3.20837e+06	2.85386e+06	2.61124e+06	2.61609e+06	2.78975e+06	2.66525e+06	2.79447e+06	3.4486e+06	3.07066e+06	2.90833e+06	3.5537e+06	3.52986e+06	3.55092e+06	3.44587e+06	3.21085e+06	3.17124e+06	3.77453e+06	3.62568e+06	3.60403e+06	4.05289e+06	3.94556e+06	4.05557e+06	3.74028e+06	3.81833e+06	3.78179e+06
Niben101Scf01494g06004.1	NACHT, LRR and PYD domains-containing protein 5	188304	201352	200332	219301	219927	240318	260979	238079	239571	145809	217249	214786	188319	167690	196941	227440	206891	233937	223054	223592	190137	210301	208558	183927	206920	207429	207185	208584	152883	192934	225972	228653	224700	134289	120798	188788	199424	159554	210702
Niben101Scf00202g05001.1	Diaminopimelate decarboxylase	682516	661910	684134	716535	715396	733703	758457	799686	762697	677888	692842	684835	578357	574477	580953	685771	735901	686904	710431	704091	705741	587518	633212	637430	663472	694426	700290	638062	652005	688883	796845	804543	839555	740549	788850	768929	602498	595965	602187
Niben101Scf07182g04010.1	Formate--tetrahydrofolate ligase	513010	672515	497782	713131	539158	626501	517601	730174	539638	395552	457479	479748	457376	448470	431446	406459	466946	432530	449915	476696	469796	522142	428487	439949	403634	440176	461553	452257	432591	440457	432453	456523	451359	431977	428052	493808	484999	443688	497208
Niben101Scf00177g07008.1	violaxanthin de-epoxidase-related LENGTH=522	218619	196412	217714	208882	237412	241376	206824	214183	215923	235855	240374	225576	267819	262194	259497	251973	229553	255272	245324	223407	219720	281253	241495	267419	297031	304670	299046	291911	238258	290998	365805	299945	387498	318751	384434	382480	380537	395066	400313
Niben101Scf23355g00024.1	RNA-binding protein 28	2.12792e+06	2.1959e+06	2.00431e+06	2.38128e+06	2.57837e+06	2.46902e+06	2.85448e+06	2.81221e+06	2.67518e+06	2.15485e+06	1.93711e+06	1.91127e+06	1.37703e+06	1.50074e+06	1.27852e+06	1.5909e+06	1.74188e+06	1.66901e+06	1.89269e+06	1.67375e+06	1.922e+06	1.24774e+06	1.32096e+06	1.37699e+06	1.14208e+06	1.59273e+06	1.65648e+06	1.20323e+06	1.47398e+06	1.66315e+06	1.36833e+06	1.37854e+06	1.18105e+06	527525	646797	760785	1.17036e+06	1.19769e+06	1.25209e+06
Niben101Scf05044g01007.1	Coatomer, beta' subunit LENGTH=970	142882	131071	138192	122916	116333	104353	127920	114302	110649	86048.7	86460.9	97887.2	63874.4	357983	67799.3	76056.7	80281.9	62617.7	51662	75535.9	61876.4	70611.8	70950.4	77055.3	47192.2	52421.2	72903.6	48712.3	37839.6	48027.4	61907.9	55711.1	75207.3	44423.9	109014	60587.9	45198.9	38968.3	33157.9
Niben101Scf01822g13004.1	Glycerol-3-phosphate acyltransferase, chloroplastic	517373	509328	475562	654560	617431	565462	646973	624300	648984	636838	598381	626219	539604	563179	556015	619709	604918	584997	567580	621293	527638	488043	434485	483115	484275	468280	472998	448533	458658	440693	418602	412557	394225	429727	411378	361467	300405	283704	294731
Niben101Scf03888g00002.1	Selenium-binding protein 1	310126	316824	320234	320064	332549	331337	234517	243076	215375	293963	295755	299387	240746	242432	242334	230229	217610	199105	257768	251349	257784	335450	294658	298085	359728	352313	354937	348721	334111	321163	542318	490667	511723	497467	539179	568713	541859	549743	537168
Niben101Scf02156g03023.1	Delta(24)-sterol reductase	895819	895706	913998	845474	808385	836627	784273	809288	785804	796058	795373	793446	876167	872950	895205	867683	922499	857543	888424	882365	852931	845352	841332	860786	814627	783534	793170	851184	850854	840738	1.04688e+06	1.07678e+06	1.10269e+06	1.12737e+06	1.09585e+06	1.06226e+06	902655	889832	880411
Niben101Scf00700g05004.1	Plasma membrane-associated cation-binding protein 1	731384	694474	677798	634946	293233	636482	600873	641012	616891	802496	770021	770288	899410	904684	836409	855577	815517	770519	830864	839749	821821	1.01698e+06	936396	930879	1.23108e+06	1.21062e+06	1.21061e+06	1.36787e+06	1.25774e+06	1.17402e+06	2.35607e+06	2.07808e+06	2.14385e+06	2.61556e+06	2.66739e+06	2.78236e+06	2.33151e+06	2.37399e+06	2.33726e+06
Niben101Scf00367g02013.1	Plastid lipid-associated protein 2, chloroplastic	3.82956e+06	3.78046e+06	3.73682e+06	3.41864e+06	3.51728e+06	3.48352e+06	3.04226e+06	3.02145e+06	3.00542e+06	3.7566e+06	3.80175e+06	3.82949e+06	4.05158e+06	4.12954e+06	4.06298e+06	3.05528e+06	3.29165e+06	3.02897e+06	3.13096e+06	3.12978e+06	3.16491e+06	4.03098e+06	3.97385e+06	3.98862e+06	4.10678e+06	4.14953e+06	4.24942e+06	3.8313e+06	3.91181e+06	3.91061e+06	5.03969e+06	5.0142e+06	5.24192e+06	6.72541e+06	7.10403e+06	7.3707e+06	6.27795e+06	6.21003e+06	6.41356e+06
Niben101Scf05710g02002.1	Catalase-peroxidase 2	911896	910045	902394	942658	925657	934499	927743	846442	942656	884132	918893	919086	775520	900517	898177	984902	956551	980204	954227	933427	952062	974777	974709	942754	1.02476e+06	966717	991780	1.02456e+06	994370	1.02049e+06	927890	886935	1.03279e+06	935401	938133	945193	1.02514e+06	1.00976e+06	1.02705e+06
Niben101Scf02893g01003.1	Dihydroxy-acid dehydratase	666061	639157	660332	708897	726147	712540	835564	844235	839262	746676	740115	732335	775778	768590	776901	900372	886193	847833	807174	779685	784206	838313	790405	802100	916063	858652	889729	858336	844943	802749	1.07165e+06	1.06698e+06	1.10221e+06	1.15908e+06	1.09028e+06	1.10847e+06	1.1437e+06	1.15389e+06	1.13369e+06
Niben101Scf02585g00014.1	50S ribosomal protein L5	2.78934e+06	2.76815e+06	2.75769e+06	3.39011e+06	3.48716e+06	3.43639e+06	3.98375e+06	4.02889e+06	4.08614e+06	3.2337e+06	3.21654e+06	3.30384e+06	2.71418e+06	2.6809e+06	2.62937e+06	3.4957e+06	3.51752e+06	3.52185e+06	3.27219e+06	3.30001e+06	3.3317e+06	3.01867e+06	2.8524e+06	2.9098e+06	3.01922e+06	3.08731e+06	3.17364e+06	3.51852e+06	3.52673e+06	3.53273e+06	4.51921e+06	4.27384e+06	4.50211e+06	3.81906e+06	4.15743e+06	4.26347e+06	4.07925e+06	4.27654e+06	4.30062e+06
Niben101Scf03263g08013.1	Alcohol dehydrogenase 1	857809	853608	854641	824178	833180	804377	790759	783122	764858	786790	774323	785878	739408	737715	767579	726098	722816	700748	716420	718255	674141	681618	636666	668166	642555	638171	656208	568356	558734	560106	539789	551043	561344	608068	595002	537265	438012	423353	450076
Niben101Scf01513g01010.1	6-phosphogluconate dehydrogenase, decarboxylating	683319	672896	674083	564081	587455	598843	539385	549413	546871	569300	473179	569345	493416	470179	482225	406614	422373	423104	463219	446236	459794	442294	411154	407239	385944	432178	422833	411721	385133	389173	378559	356951	375401	330286	392723	401289	339845	322305	334031
Niben101Scf11560g00002.1	amine oxidase [Salinispora pacifica]	162290	168033	177860	184700	182612	173931	175356	172772	172542	188746	172588	165408	169654	173658	141009	167838	157574	169467	176337	162128	178862	176820	171687	137030	180819	173310	146840	187427	204712	203656	215444	247895	245493	239051	259898	255049	286821	254044	300645
Niben101Scf00369g24005.1	TOPLESS-related 3 LENGTH=1134	197431	169732	142426	132873	158786	142643	146524	146431	109229	102238	127534	147968	147735	148365	123843	121703	126497	130179	124176	91666.3	117586	137007	123415	89922.4	132214	83250.1	162031	119795	119459	115432	146228	146404	146235	144569	147474	148549	129579	123917	175837
Niben101Scf03427g07002.1	Guanylate-binding family protein LENGTH=1082	250045	47504.9	52522.6	213542	233932	34833.4	44662.6	211275	211492	47455.3	61688.2	246320	53884.2	20498.8	45066.4	33552.8	35690.1	30482.5	38489.3	41414	180253	166324	51164.7	160497	46923.5	180895	167723	155297	26940.6	151099	67536.1	64524	34819.1	65956	88965.1	84350.5	63764.9	67074.1	66907.2
Niben101Scf01155g01009.1	Carbonic anhydrase 1	4.66043e+07	4.67059e+07	4.68581e+07	4.69569e+07	4.61467e+07	3.65207e+07	4.70643e+07	3.34482e+07	3.282e+07	5.43275e+07	5.1384e+07	5.23022e+07	4.60119e+07	4.95371e+07	4.67292e+07	3.21843e+07	3.2234e+07	3.07299e+07	4.40846e+07	3.48143e+07	4.662e+07	5.35833e+07	4.88974e+07	3.76328e+07	4.86848e+07	5.37596e+07	5.13325e+07	5.15736e+07	3.86416e+07	4.18673e+07	5.96144e+07	5.84722e+07	4.35828e+07	4.70593e+07	6.70973e+07	6.8798e+07	6.07713e+07	6.08965e+07	6.03614e+07
Niben101Scf02853g04001.1	Eukaryotic translation initiation factor 4 gamma 2	233521	192462	220206	252731	186981	207816	211911	274007	242073	360628	215594	203388	225333	215761	193775	132877	190412	175367	185800	236205	156986	183778	180206	161391	129521	151182	143171	189438	136442	164559	238446	192394	209160	215062	226059	233250	186204	205814	209890
Niben101Scf06151g02013.1	RAN GTPase-activating protein 2	165294	169701	166773	152441	151065	125412	156230	142850	134307	114074	130876	145400	137724	126173	145085	132427	130374	134347	111317	102504	134412	110405	115681	111023	114662	115104	113956	102454	124203	86517.8	101140	105620	125233	123432	106646	104484	58513.5	71463.6	71331.4
Niben101Scf06933g02041.1	Pyruvate dehydrogenase E1 component subunit alpha	359553	349723	356822	411857	390900	405287	489837	485009	475190	449356	394807	428670	368294	335633	338167	416219	400523	414183	409800	383725	378516	351519	310335	308813	315609	303412	324824	296298	272306	276782	262339	246312	246311	241075	286704	253739	182670	212043	196226
Niben101Scf22058g00007.1	BnaC09g16390D [Brassica napus]	275209	299836	310909	231072	243751	237304	219252	229117	219537	264068	261665	264921	278342	269208	271966	169636	161377	196608	186156	220818	221216	240908	229026	228795	257690	200469	250145	207605	202703	218511	231425	236991	236540	292135	205039	253080	101318	127253	156934
Niben101Scf04989g01024.1	peptidyl-prolyl cis-trans isomerases;hydrolases;nucleoside-triphosphatases;ATP binding;nucleotide binding;ATPases LENGTH=620	190029	196526	199954	196327	111872	113845	187221	177276	161860	137582	120716	138392	123644	119632	135442	125003	131725	139076	140173	161438	101642	82448.8	131976	136418	100720	131731	113235	74008.3	114116	124377	106746	108471	97835.4	106186	115612	130645	97220.2	106441	85706.6
Niben101Scf01718g06002.1	Transportin-1	253110	248547	243028	211785	229334	217485	216860	226456	244304	225927	215667	229531	218243	221760	209395	191466	189428	173775	178557	164482	196565	193713	177774	173986	164054	163875	171185	175697	174016	136470	200402	174018	191741	184870	201769	204117	137622	143373	142024
Niben101Scf04782g02006.1	pfkB-like carbohydrate kinase family protein LENGTH=384	625258	627099	611696	637624	623808	633798	654217	627337	628809	578845	573599	600590	557761	551559	531628	541708	529330	496650	561669	538359	540532	513636	485982	487106	483023	479034	498743	403981	376397	390199	342493	338404	348136	265624	267980	280606	294632	281644	287143
Niben101Scf03563g00036.1	Threonine--tRNA ligase	183487	192220	198360	176218	216937	225553	228643	217627	201000	138384	217489	165492	192038	181474	210827	218304	225520	202804	195185	228323	219593	184130	171181	191610	204661	134677	202922	156309	183424	195351	207677	170698	216294	162882	156914	165168	151449	149649	153180
Niben101Scf01936g07002.1	asparagine synthetase 3 LENGTH=578	256905	254759	246141	451599	270638	302975	320491	335063	324958	305973	302025	293293	295086	367454	326829	381212	389056	377880	344359	333411	338876	449650	364896	348084	313396	438736	340624	287775	312511	320045	390897	411060	409194	395509	363983	390537	400741	407516	380380
Niben101Scf04339g04002.1	Tryptophan synthase beta chain	395574	362601	362194	406586	433857	402540	426616	442578	404755	337485	338910	328986	275552	280297	295974	321530	346874	362845	340382	344499	373879	256130	270965	292431	248065	294940	265899	195821	224577	191317	180535	204732	208069	175194	176490	165134	171100	164596	178740
Niben101Scf04424g03004.1	Heat shock 70 kDa protein 2	625605	625993	649356	600101	579990	611132	599599	591689	592193	469793	475211	533606	548810	546809	554978	493523	540616	529676	528154	490110	517890	459894	429813	440815	415786	414666	370210	362862	378270	341300	340202	373511	353961	403372	357356	296024	292367	275895	265361
Niben101Scf16532g01001.1	Cycloartenol Synthase	97737.3	97518.7	101461	103636	103223	111741	112096	115893	112550	76416	85511.4	85944.3	93499.6	85387.4	92997.5	98134.2	94075.3	97305.4	84512.2	84670.2	94032.1	80275.4	74021.4	69529.1	63954.4	61095.9	60626.8	57446.1	50955.9	70491.3	58706.9	51083.7	46008.1	43264.1	42682.5	49330.5	62359.8	47687.8	17850.9
Niben101Scf04958g02014.1	UPF0061 protein YdiU	238599	238942	247897	243659	240890	248028	236002	232398	229390	209049	227252	226225	243476	230789	248396	224660	215842	247862	201700	207872	211165	186130	206787	176907	180570	153917	170185	152279	154859	175777	137558	142953	184432	167902	144125	132537	116014	130880	112885
Niben101Scf02461g00003.1	phosphoglycerate kinase LENGTH=401	8.43188e+06	8.46303e+06	8.20864e+06	9.31682e+06	9.42644e+06	9.28776e+06	8.5265e+06	8.613e+06	8.55348e+06	8.49723e+06	8.37776e+06	8.44834e+06	7.58857e+06	7.31967e+06	6.86864e+06	7.21796e+06	6.76551e+06	6.54972e+06	6.77197e+06	6.62129e+06	6.76165e+06	7.72455e+06	6.49991e+06	6.50297e+06	7.11716e+06	7.30815e+06	7.20225e+06	7.50683e+06	6.78224e+06	6.684e+06	8.34391e+06	7.16444e+06	7.5451e+06	6.03802e+06	7.25719e+06	7.54016e+06	6.21393e+06	6.54651e+06	6.49946e+06
Niben101Scf00480g00002.1	Rieske (2Fe-2S) domain-containing protein LENGTH=287	2.5167e+06	2.48771e+06	2.44836e+06	2.81337e+06	2.76128e+06	2.74487e+06	2.71764e+06	2.75279e+06	2.70143e+06	2.63415e+06	2.66493e+06	2.73692e+06	2.95853e+06	2.94335e+06	3.04487e+06	2.9364e+06	2.89207e+06	2.79484e+06	2.93947e+06	2.9697e+06	2.98092e+06	3.04479e+06	2.97068e+06	2.85494e+06	3.25727e+06	3.07614e+06	3.04018e+06	3.13079e+06	2.99247e+06	2.9931e+06	3.63601e+06	3.59403e+06	3.70047e+06	4.09606e+06	3.8291e+06	3.77861e+06	3.4468e+06	3.46677e+06	3.46275e+06
Niben101Scf03000g01002.1	Chaperone protein htpG family protein LENGTH=780	644038	848770	832587	754740	736455	1.04886e+06	935631	981542	635890	641413	630589	661846	483529	531075	523289	580312	943574	613322	542895	785491	536752	494740	462275	468542	430716	498982	432789	422618	404562	401308	390130	423939	421215	382006	385732	373601	230545	248527	238793
Niben101Scf07391g04030.1	UDP-glucose 4-epimerase	142015	144760	143103	203159	176421	191505	244055	236502	234232	320183	300984	309658	228596	264327	240048	441230	417040	386886	439990	427833	409677	545769	514314	513814	498496	508084	448906	615870	599674	580301	966338	921117	934682	1.01062e+06	1.05303e+06	1.07768e+06	1.05912e+06	1.05883e+06	1.05149e+06
Niben101Scf10157g04004.1	Sucrose synthase	144858	135153	126346	157529	164248	136317	97849.6	100383	85435.2	177532	192459	50297.7	232919	134706	173078	102877	90843.9	120577	60268.8	100234	117803	145556	193090	148651	96579.5	87855.6	146266	74431.8	127356	45414.7	130962	130525	189747	258865	187323	224309	215361	209693	198151
Niben101Scf04563g03007.1	chloroplast outer envelope protein 37 LENGTH=343	279518	219818	294685	312791	313435	244461	238461	307198	296978	212058	293065	293957	253207	304911	304030	289089	291349	284252	290669	306451	293124	276956	255609	269827	257587	303730	209363	260084	268570	277510	274407	339462	287392	296877	271904	273434	328605	276004	329850
Niben101Scf14005g00009.1	Glucose-6-phosphate isomerase	446045	420926	451605	376222	388546	389629	396480	345268	341471	374928	401814	397358	396068	361420	350830	306682	281476	305869	341765	275633	292957	326274	349047	298462	288260	265983	283825	305992	253040	258720	291636	256695	283305	316768	314607	313628	257759	264151	231610
Niben101Scf05747g00003.1	Orotate phosphoribosyltransferase	134356	136613	114490	116841	125933	118355	118886	128791	111208	76318	58062.4	101302	99531.1	97549.6	90827.4	102669	96374.1	94997.7	89719.3	93624.4	87491.1	83584.1	84564.1	87033.7	88244.7	93644.9	90950.5	84501.3	72782.3	77170.9	103978	94525.8	92680.9	96600.9	89899.8	98050.8	88743.9	89153.8	117977
Niben101Scf04015g02018.1	beta-propeller domain-containing protein, methanol dehydrogenase [Leptolyngbya sp. PCC 6406]	3.51629e+06	3.54687e+06	3.54572e+06	3.50073e+06	3.52643e+06	3.54309e+06	3.40616e+06	3.35022e+06	3.38344e+06	3.92018e+06	3.90428e+06	3.93492e+06	3.4771e+06	3.52229e+06	3.42492e+06	3.40568e+06	3.26915e+06	3.11349e+06	3.3792e+06	3.34696e+06	3.37092e+06	3.81988e+06	3.56902e+06	3.5081e+06	3.86773e+06	3.68968e+06	3.81988e+06	4.12429e+06	3.89717e+06	3.87346e+06	5.07457e+06	4.77388e+06	4.93307e+06	5.35413e+06	5.3241e+06	5.46212e+06	5.02805e+06	5.03828e+06	4.9762e+06
Niben101Scf01181g00019.1	Guanine nucleotide-binding protein subunit beta-like protein	1.68674e+06	1.38576e+06	2.89531e+06	2.59156e+06	1.3471e+06	2.79081e+06	2.55435e+06	2.98918e+06	1.99039e+06	2.82661e+06	1.13707e+06	1.15473e+06	2.52877e+06	1.35764e+06	1.07457e+06	2.44528e+06	2.62458e+06	2.41009e+06	1.28876e+06	1.02395e+06	2.43622e+06	1.27876e+06	2.25337e+06	1.14545e+06	1.18733e+06	917063	1.94366e+06	1.03838e+06	1.01055e+06	2.0963e+06	2.08961e+06	997617	1.00696e+06	1.03476e+06	1.87173e+06	1.91711e+06	756903	795739	751326
Niben101Scf09082g00016.1	Aspartate aminotransferase, mitochondrial	522651	524008	568009	357552	392926	369476	346529	352029	368943	366383	346396	385099	267249	287283	268261	261764	249914	282937	292910	287532	294690	300288	299568	294709	266702	346058	322463	298488	348593	324041	423409	376339	390162	408711	426865	445010	384247	426570	377075
Niben101Scf12443g01008.1	Proteasome subunit alpha type-2-A	491366	426273	428876	406474	441238	454145	395570	454481	430633	374749	427687	388278	397958	400237	367259	443372	412094	400546	369501	379266	368561	367575	363999	360047	345517	398277	331171	351375	337872	362832	346839	340566	378410	369685	370984	355541	342736	348191	437267
Niben101Scf00870g15008.1	Threonine synthase	565139	579935	565197	603873	601132	618249	589956	615932	593372	638579	632154	637885	577335	563644	569383	652055	628466	620583	589654	570271	598268	609495	574289	588658	630614	610808	600732	623192	607164	600107	791699	774744	794650	832186	781620	789080	668419	683016	696484
Niben101Scf03823g01005.1	Pectinesterase 3	824067	804699	832512	630651	648691	665622	664324	677620	643566	945065	943479	923073	1.02373e+06	1.00843e+06	1.07717e+06	763546	788763	734621	731797	691190	730714	1.05763e+06	1.08554e+06	1.04542e+06	883871	865776	883969	918286	945375	954377	1.07564e+06	1.16618e+06	1.17941e+06	1.93134e+06	1.76953e+06	1.80821e+06	1.25825e+06	1.24675e+06	1.22959e+06
Niben101Scf00611g02015.1	myosin 1 LENGTH=1520	98104.7	125953	88988.8	127727	116798	119609	69373.8	63435.2	90979.5	56242	66996.8	54004.6	68082.5	32531.2	63668.9	60764	33560.4	43226.4	36291.3	50465.8	36476	40334.5	35840.1	22977.2	44850.6	35398.4	42959.4	39677.1	43092.2	23780.5	54239	31336.4	56686.8	53040.3	62622.9	61584.5	70476.4	32625.1	68996.8
Niben101Scf29076g00011.1	60 kDa chaperonin 1	1.29928e+06	1.28973e+06	1.26e+06	1.31317e+06	1.31298e+06	1.36135e+06	1.4357e+06	1.38861e+06	1.38517e+06	1.30147e+06	1.31222e+06	1.27765e+06	1.21454e+06	1.21777e+06	1.23496e+06	1.45289e+06	1.40462e+06	1.36871e+06	1.29581e+06	1.35432e+06	1.28294e+06	1.25768e+06	1.2253e+06	1.21572e+06	1.42162e+06	1.37498e+06	1.35937e+06	1.28888e+06	1.25503e+06	1.22196e+06	1.77379e+06	1.7186e+06	1.73672e+06	1.75548e+06	1.66283e+06	1.64804e+06	1.86304e+06	1.90833e+06	1.81753e+06
Niben101Scf02744g00014.1	10 kDa chaperonin	1.74415e+06	1.68519e+06	1.71227e+06	2.06205e+06	2.09715e+06	2.09461e+06	2.22173e+06	2.26823e+06	2.21682e+06	1.68245e+06	1.74234e+06	1.72621e+06	1.48941e+06	1.46373e+06	1.46546e+06	2.12411e+06	2.22467e+06	2.16616e+06	2.1114e+06	2.09339e+06	2.1465e+06	1.47923e+06	1.52725e+06	1.56451e+06	1.83975e+06	1.85073e+06	1.87703e+06	1.52563e+06	1.63482e+06	1.60402e+06	1.83025e+06	1.86174e+06	1.93764e+06	1.5816e+06	1.51784e+06	1.53804e+06	1.48372e+06	1.47756e+06	1.47528e+06
Niben101Scf10086g02003.1	Tocopherol cyclase, chloroplastic	31776.4	31025.2	35368.3	29223.4	29369.1	31135.5	28950.4	29786.7	24976.6	29288.8	47847.4	27780.1	33717.8	36104.1	35721.1	29676.8	29436.5	23714.7	31905.3	28339.8	29210.9	34729.5	30863.6	33769.6	35604.6	32464.6	29658.2	29400.7	28496.9	33461.7	27785.9	29635.4	33085.5	39012.4	34289.3	31859.3	25047.5	30500.5	23435.7
Niben101Scf06157g00010.1	Peroxisomal acyl-coenzyme A oxidase 1	172978	111522	213558	145886	163200	168676	83124.4	201599	84280.7	178656	119075	121528	80857.8	211698	127426	185413	126385	68381.3	132893	162136	166410	162284	175169	186223	157977	148598	104922	122893	132193	120404	268228	182728	296307	338000	283532	321705	255788	248842	251162
Niben101Scf32212g00014.1	T-complex protein 1 subunit gamma	576019	484963	592175	593694	582280	511051	630711	633419	623940	524009	502626	507795	520712	503757	490218	472264	490577	490695	447671	434733	442486	461668	422597	418080	415303	418964	408488	414084	368901	373434	400998	375230	384171	406629	450910	445123	148168	395593	235087
Niben101Scf22035g00001.1	Pyruvate kinase	419735	398908	392835	374252	209249	224731	364517	355580	391161	182049	444855	411044	223400	254257	247569	291350	300464	289483	239379	311921	326598	172169	224861	246198	302937	277317	282470	169175	272990	317361	474416	167054	226477	175372	210082	205377	306201	311177	318421
Niben101Scf04126g01012.1	Peptidyl-prolyl cis-trans isomerase B	6.07271e+06	5.9019e+06	5.99339e+06	5.75484e+06	5.56496e+06	5.50581e+06	6.22464e+06	6.15604e+06	6.38603e+06	6.08803e+06	6.13403e+06	6.1592e+06	4.67223e+06	4.77406e+06	4.49823e+06	4.82523e+06	4.55816e+06	4.49063e+06	4.43713e+06	4.25419e+06	4.18646e+06	5.22318e+06	3.96173e+06	4.41744e+06	5.09289e+06	5.13829e+06	5.28008e+06	5.86011e+06	4.92563e+06	5.10233e+06	7.9365e+06	7.23868e+06	7.75243e+06	6.4608e+06	7.53557e+06	7.84279e+06	7.35455e+06	7.58792e+06	7.7451e+06
Niben101Scf02581g05010.1	Bifunctional uridylyltransferase/uridylyl-removing enzyme	3.07416e+06	2.98836e+06	2.97193e+06	3.31401e+06	3.39362e+06	3.50985e+06	3.25852e+06	3.29267e+06	3.30355e+06	3.32949e+06	3.32162e+06	3.32209e+06	3.097e+06	3.07179e+06	3.04671e+06	3.36847e+06	3.37588e+06	3.37491e+06	3.2281e+06	3.26511e+06	3.20423e+06	3.07147e+06	3.11627e+06	3.01625e+06	3.36212e+06	3.43015e+06	3.39672e+06	3.06157e+06	3.14381e+06	3.16779e+06	3.31219e+06	3.29975e+06	3.41683e+06	2.91463e+06	3.01229e+06	3.06236e+06	2.5981e+06	2.62675e+06	2.61084e+06
Niben101Scf02837g08015.1	Late embryogenesis abundant protein LENGTH=151	554530	553079	570189	541813	553775	460209	483919	494003	487540	462524	544420	462179	454609	483026	437490	393823	436639	441537	463713	481235	362641	473238	455435	467298	458906	503269	504710	416252	449982	454023	442382	394560	447798	391533	490807	490668	424102	429338	384643
Niben101Scf07882g00021.1	ADP/ATP carrier 2 LENGTH=385	3.75612e+06	3.63729e+06	3.5833e+06	2.72853e+06	2.84589e+06	2.74184e+06	2.86878e+06	2.89384e+06	2.83491e+06	3.06909e+06	3.10757e+06	3.11835e+06	2.32862e+06	2.29461e+06	2.41707e+06	2.71567e+06	2.50881e+06	2.50584e+06	2.55567e+06	2.51519e+06	2.54881e+06	2.98033e+06	2.90949e+06	2.81132e+06	2.82981e+06	2.67869e+06	2.66691e+06	3.42178e+06	3.30246e+06	3.29895e+06	3.05082e+06	2.92056e+06	3.00367e+06	4.07869e+06	3.87886e+06	3.88636e+06	3.34362e+06	3.37152e+06	3.39178e+06
Niben101Scf03888g01020.1	Long-chain-fatty-acid--CoA ligase 1	97217.6	99802.7	92111.6	129383	85865.8	103713	89114.9	85324.3	94596.6	68788.9	82718.6	86348.6	72029.5	75276.6	85927.4	76915.2	74467	79503.8	72926.1	78580.9	44002.2	68288.8	59215	71978.3	68583.4	33106.8	60855	60503.2	99160.4	50987.2	40427.9	41948.6	56067	58387	46622.1	90205.2	49866.3	84532.8	50122.9
Niben101Scf01072g03008.1	Lil3 protein, putative [Brassica oleracea]	331241	379122	365738	436420	443037	455536	316994	435933	455151	383104	362839	303343	221042	411600	393806	312088	288436	354776	365880	367468	371340	324278	287045	280779	187339	231505	262137	234849	160026	265248	169570	169339	206960	178084	177347	140162	183129	194298	169435
Niben101Scf04738g04007.1	Phosphoribosylglycinamide formyltransferase 2	304707	425723	323740	218490	258296	217955	303347	223079	217993	209258	181148	229725	266735	273235	324373	308511	251694	216149	222442	249902	197494	384744	211467	207399	266140	259972	228486	395142	199448	311018	421209	291175	581014	535653	342640	323627	370672	285164	209867
Niben101Scf06144g00014.1	GTP binding LENGTH=394	182687	175366	205600	219679	206674	210354	230142	212153	230259	187015	199737	192935	196227	181092	202129	202397	217194	200552	189752	193215	194775	172948	157578	176007	191289	171214	182583	157613	146364	142082	106661	141360	148299	198705	136245	148702	92727.1	129793	91442.2
Niben101Scf35487g00005.1	Calcium-binding EF hand family protein LENGTH=324	2.39277e+06	2.35235e+06	2.27597e+06	2.19849e+06	2.17945e+06	2.10245e+06	2.37036e+06	2.37595e+06	2.45228e+06	2.12464e+06	2.13874e+06	2.18366e+06	2.75236e+06	2.80743e+06	2.85123e+06	2.90029e+06	2.97195e+06	2.95203e+06	2.88136e+06	2.93103e+06	2.96366e+06	2.17537e+06	2.12621e+06	2.14093e+06	2.88844e+06	2.77835e+06	2.81506e+06	2.44807e+06	2.42125e+06	2.45498e+06	2.31713e+06	2.40645e+06	2.38376e+06	2.82228e+06	2.73587e+06	2.58098e+06	2.59473e+06	2.63592e+06	2.64876e+06
Niben101Scf03196g00001.1	Phenylalanine--tRNA ligase beta subunit	305972	212469	327679	260216	248176	271656	284136	256590	185319	180015	145039	286347	231043	323515	184398	152584	190644	245863	288355	185370	183244	188447	149308	203734	292850	209251	168937	143901	197642	141876	253031	212051	229957	184739	232901	210440	152437	140953	167167
Niben101Scf04218g00008.1	BnaC05g49910D [Brassica napus]	629603	645595	623180	715171	721786	741525	679847	694313	687697	669698	669368	653591	657158	663110	665504	677064	685231	629976	711443	712944	732403	586161	586175	559006	543014	507784	530095	470398	456572	478977	264741	275603	265079	241549	206495	207057	163101	202937	198442
Niben101Scf00397g00001.1	T-complex protein 1 alpha subunit LENGTH=545	274966	260628	248343	250244	268934	280761	282353	270283	281406	177544	182818	192684	195786	181887	170071	188810	158411	167934	254514	178176	182920	172092	161238	219621	232693	153516	152784	141647	155018	123730	124494	124033	132862	136284	141713	216465	132384	139427	133087
Niben101Scf03263g02005.1	Photosystem I reaction center subunit IV	8.26714e+06	8.81981e+06	8.03499e+06	8.27353e+06	8.29832e+06	8.02088e+06	7.33632e+06	7.30167e+06	7.32993e+06	8.68235e+06	8.95098e+06	8.44051e+06	8.53249e+06	8.47587e+06	8.28909e+06	8.03298e+06	7.58517e+06	7.1645e+06	7.77057e+06	7.83496e+06	7.70965e+06	8.53528e+06	7.97265e+06	7.88579e+06	9.60457e+06	8.75075e+06	8.9425e+06	8.9522e+06	8.70591e+06	8.33228e+06	1.05546e+07	1.03773e+07	1.04236e+07	1.17479e+07	1.00687e+07	1.03395e+07	8.61405e+06	8.45798e+06	8.3675e+06
Niben101Scf14323g01022.1	Long-chain-fatty-acid--CoA ligase 1	383011	323449	349913	273076	300826	301948	311209	334453	330850	308179	293872	262980	353047	302551	340539	300321	289775	308800	248177	266444	233685	267802	216011	260783	256009	242181	248386	214863	169624	242831	258686	246393	177419	289506	298919	274113	217977	158050	296257
Niben101Scf08564g04001.1	Porphobilinogen deaminase	1.86067e+06	1.85684e+06	1.80409e+06	2.59233e+06	2.57764e+06	2.62534e+06	2.91858e+06	2.95825e+06	2.95343e+06	1.86743e+06	1.91202e+06	1.89691e+06	1.77881e+06	1.79937e+06	1.87545e+06	2.51769e+06	2.50392e+06	2.5267e+06	2.01e+06	2.01521e+06	2.01298e+06	1.22774e+06	1.2506e+06	1.2459e+06	1.20223e+06	1.1353e+06	1.13912e+06	850128	833788	824965	387512	427431	313891	323195	256177	249914	287448	276303	223472
Niben101Scf00872g00007.1	Fumarate hydratase class II	500979	479503	516892	498005	402315	432132	446784	449608	395288	451331	378569	389860	481797	340264	392531	471065	395612	375110	399027	448638	427028	340897	283896	419795	449362	554112	398967	400801	356469	390696	347182	358603	341843	422216	631954	499951	362970	300189	244204
Niben101Scf02792g01031.1	ribose-5-phosphate isomerase 2 LENGTH=265	1.32496e+06	1.30192e+06	1.27533e+06	1.41715e+06	1.44972e+06	1.47935e+06	1.52884e+06	1.49531e+06	1.50373e+06	1.20476e+06	1.19917e+06	1.14436e+06	1.23084e+06	1.15067e+06	1.11186e+06	1.22845e+06	1.32715e+06	1.27496e+06	1.37138e+06	1.34997e+06	1.36638e+06	1.29961e+06	1.26123e+06	1.33279e+06	1.17742e+06	1.3334e+06	1.42652e+06	1.55404e+06	1.58918e+06	1.61432e+06	1.43245e+06	1.34589e+06	1.3855e+06	1.12463e+06	1.52935e+06	1.51458e+06	2.11843e+06	2.1375e+06	2.07954e+06
Niben101Scf03634g04009.1	5-methyltetrahydropteroyltriglutamate--homocysteine methyltransferase	4.9097e+06	4.86293e+06	4.88942e+06	5.2242e+06	5.43848e+06	5.39176e+06	5.22421e+06	5.34806e+06	5.35562e+06	4.22505e+06	4.12371e+06	4.2239e+06	4.2299e+06	4.12259e+06	4.17635e+06	5.20338e+06	5.2686e+06	5.21975e+06	4.51717e+06	4.45299e+06	4.5545e+06	3.6082e+06	3.55097e+06	3.52143e+06	3.55709e+06	3.3793e+06	3.36778e+06	3.19387e+06	3.16265e+06	3.20932e+06	2.73781e+06	2.77109e+06	2.84565e+06	2.78866e+06	2.63802e+06	2.64928e+06	2.73857e+06	2.67633e+06	2.71737e+06
Niben101Scf05804g05003.1	alkaline alpha galactosidase 2 [Zea mays]	94546	119479	143509	111799	85546.3	83253.1	133604	83367.2	125683	116899	181904	109117	175764	92595.8	169815	141206	146189	136777	153440	144541	155087	234106	162566	199135	187291	162758	196423	264087	341011	248779	764361	772801	782930	917623	893638	916922	916798	908569	858339
Niben101Scf00944g07017.1	Succinyl-CoA ligase [ADP-forming] subunit beta	497154	519509	455220	454136	434326	489841	395373	450711	508271	447022	437671	395224	442470	478474	445045	398308	393722	511473	457965	357689	439773	523059	484352	489457	530685	495608	475566	498478	497437	439830	540963	464384	535399	560375	603498	649848	518109	562342	455608
Niben101Scf10305g01003.1	Magnesium-protoporphyrin IX monomethyl ester [oxidative] cyclase	799220	803665	796153	764854	743162	770669	870126	852493	832267	593275	565713	567780	542758	542149	520910	445821	461589	454279	467130	489071	493431	365232	358784	364575	223128	287630	275779	276782	236200	259484	232546	236890	229187	135917	135541	107001	171393	180252	168506
Niben101Scf02363g00015.1	Beta-galactosidase	181318	112535	139613	261841	201159	178378	418640	442267	423070	508311	460622	460424	289140	369735	282773	516795	584196	544501	465716	506176	462385	748941	735266	735257	741214	769303	768861	896500	1.01032e+06	869115	1.11721e+06	978423	1.2452e+06	1.47178e+06	1.31813e+06	1.23005e+06	930222	953070	980530
Niben101Scf00395g02017.1	BnaA03g00280D [Brassica napus]	112929	123630	134717	97119.6	90871.7	114583	108732	138875	133870	124384	118133	91832.1	94711.2	63029.6	84477.7	104853	109899	87520.5	131708	159548	140168	109657	110312	84899.3	98527.6	100929	124111	82246.4	166879	111007	146135	153838	152903	149948	159895	145164	140070	147915	157337
Niben101Scf00063g13005.1	malate dehydrogenase LENGTH=403	654294	646081	634085	642511	411418	654680	688214	701984	721282	554296	377772	358674	471033	462682	452388	614387	636209	641290	567821	359626	563670	504386	479226	458558	557529	547762	567094	510669	482792	486458	617180	582758	588576	592302	628924	665394	494385	524643	530321
Niben101Scf21026g00011.1	BnaA05g10730D [Brassica napus]	212780	223307	188869	212759	186745	212153	149170	200896	203045	161287	159378	143449	136073	165749	146758	161633	160919	171856	172513	177970	174506	149150	117903	168647	105721	113851	105362	143015	118435	119894	187832	170002	194235	167249	150669	208861	200366	197762	191480
Niben101Scf01208g01014.1	Photosystem II CP47 reaction center protein	2.64242e+07	2.3164e+07	2.26401e+07	2.46351e+07	2.39588e+07	2.45588e+07	2.48473e+07	2.40335e+07	2.45832e+07	2.89485e+07	3.21996e+07	2.79539e+07	2.51429e+07	2.87273e+07	3.14639e+07	2.42019e+07	2.2549e+07	1.89675e+07	2.35132e+07	2.37486e+07	2.65815e+07	2.90073e+07	2.76034e+07	3.06676e+07	2.61208e+07	2.5236e+07	2.5645e+07	2.74293e+07	2.58258e+07	2.63189e+07	2.48827e+07	2.42039e+07	2.80319e+07	2.04064e+07	2.06172e+07	2.13096e+07	2.77256e+07	2.80796e+07	2.78368e+07
Niben101Scf06203g02014.1	epimerase [Fischerella sp. PCC 9605]	374390	376405	370356	429919	430763	436921	415901	432136	402928	403785	408082	411601	482110	465464	474335	451154	455931	451758	470714	485979	413114	514434	497229	505147	502632	513043	479704	444174	385806	477034	374116	385788	375473	318533	292563	296181	262863	249765	268717
Niben101Scf02752g12002.1	Bifunctional pinoresinol-lariciresinol reductase 1	354549	330703	341000	282689	402943	393854	297224	366917	352701	345241	344220	354740	387388	293961	247062	307657	405556	418828	279717	313283	420398	367181	265197	259984	373042	344915	342778	312307	342374	293121	299151	245308	143355	173282	238828	241420	272374	214987	217348
Niben101Scf00799g05011.1	tolB protein-related LENGTH=652	218836	212291	214803	366305	366598	270619	329469	122456	323808	199486	350019	197605	222031	261914	259521	107954	112792	93865	222713	234417	226447	195246	202488	326349	152901	258692	255793	153354	156744	277302	195294	252416	145957	277081	281818	312271	205243	201054	207745
Niben101Scf04083g04003.1	Protein kinase superfamily protein LENGTH=711	82768	88338	109092	114152	99611.7	91861.7	70555.9	64100.2	103295	80397.3	63007.2	104171	100417	65812.8	94668.5	66129.8	68706.7	79138	84012.3	77678.2	76379.4	90110.4	87641.1	87214.5	77047.2	80998.7	99009.3	92030	92431.3	86971.9	84916.1	88628.5	93083.5	103998	72765.9	106843	84030.3	84898.3	74598.4
Niben101Scf05100g01013.1	RNA-binding protein 39	1.45962e+06	1.42614e+06	1.45669e+06	1.84326e+06	1.92936e+06	1.88284e+06	2.04342e+06	2.03151e+06	2.00131e+06	1.65033e+06	1.62566e+06	1.58998e+06	1.66152e+06	1.59969e+06	1.57533e+06	1.94867e+06	1.91469e+06	1.82469e+06	1.78823e+06	1.82648e+06	1.71144e+06	1.71161e+06	1.5053e+06	1.51802e+06	1.86134e+06	1.72464e+06	1.80189e+06	1.72531e+06	1.5677e+06	1.57581e+06	1.6155e+06	1.4906e+06	1.55341e+06	1.20297e+06	1.15468e+06	1.18345e+06	1.21305e+06	1.29181e+06	1.30612e+06
Niben101Scf10268g00007.1	NADH:ubiquinone oxidoreductase complex I intermediate-associated protein 30 [Fischerella sp. PCC 9339]	434455	480599	531423	593390	592457	601523	560663	605834	583347	598149	607526	591070	681554	674928	687058	699862	693324	708459	643708	648340	611148	688021	683328	700489	615656	744423	732905	672239	727066	711520	791616	862401	884580	977473	923631	910272	810399	814010	836672
Niben101Scf04083g04045.1	Importin subunit beta-1	192379	178745	147423	133199	138426	168222	177002	136482	159650	132688	129439	127022	128329	118084	127822	130192	143742	117487	108962	138516	109738	140149	103025	106410	86929.6	123166	83295.3	76148.3	92456.6	127538	80944.8	86134.6	91515.6	85946.8	80654.5	34401.6	61604	53900.9	69947
Niben101Scf35628g00001.1	Photosystem I reaction center subunit N, chloroplastic	1.32252e+07	1.30552e+07	1.32934e+07	1.38689e+07	1.38082e+07	1.38435e+07	1.28014e+07	1.30359e+07	1.28932e+07	1.34169e+07	1.28962e+07	1.31482e+07	1.75917e+07	1.74837e+07	1.78395e+07	1.6126e+07	1.58456e+07	1.55711e+07	1.70282e+07	1.72326e+07	1.70136e+07	1.62915e+07	1.59673e+07	1.59817e+07	1.98846e+07	1.87176e+07	1.84293e+07	1.5485e+07	1.54473e+07	1.50632e+07	1.69639e+07	1.68875e+07	1.71402e+07	1.49221e+07	1.36326e+07	1.34424e+07	1.91315e+07	1.86105e+07	1.91926e+07
Niben101Scf04015g02011.1	Branched-chain-amino-acid aminotransferase-like protein 2	106568	137030	133199	92416.7	101366	105470	107155	103379	103007	97171.4	114569	108860	96038.2	84220.7	80837.6	78601.3	98224.2	64236.1	62092.6	80288.6	84075	86644.9	88328.6	73967	84781.2	70724.1	87050.7	58892.4	84911.9	70313.3	93090.8	101208	93944.2	104716	108492	106569	89771.7	60087.8	76256
Niben101Scf02772g05001.1	T-complex protein 1 subunit zeta	355733	362452	363565	352675	330846	323079	342959	341016	331218	303024	310012	313094	255470	262757	262470	273497	264480	277055	274807	236863	247659	263845	236751	236670	248678	289972	243411	156807	215363	210222	275137	238137	247295	207214	180046	207948	192583	230038	269578
Niben101Scf07677g00010.1	Isoleucine--tRNA ligase	140541	135889	135996	174204	176775	174305	175291	172159	174337	151913	175255	169770	149305	153263	146390	176501	180937	173569	161442	166569	164568	139788	144854	125870	140183	130641	125423	136460	124584	114429	153178	114435	118520	83565.5	135674	125546	80670.9	109317	76935.9
Niben101Scf01076g05021.1	Rhodanese-like domain-containing protein 4, chloroplastic	1.23726e+06	1.27482e+06	1.27307e+06	1.33886e+06	1.37254e+06	1.34596e+06	1.25739e+06	1.22392e+06	1.21221e+06	1.38222e+06	1.38054e+06	1.36522e+06	1.44661e+06	1.36923e+06	1.38436e+06	1.24233e+06	1.21927e+06	1.31007e+06	1.24129e+06	1.20927e+06	1.16137e+06	1.46624e+06	1.41385e+06	1.40906e+06	1.34672e+06	1.45003e+06	1.37337e+06	1.3895e+06	1.29218e+06	1.41671e+06	1.64772e+06	1.61135e+06	1.69907e+06	1.66685e+06	1.79053e+06	1.79305e+06	1.52061e+06	1.53414e+06	1.5335e+06
Niben101Scf01052g06004.1	26S proteasome non-ATPase regulatory subunit 6 homolog	247690	251518	250054	214126	248176	252230	245298	260516	239770	194255	180559	184326	261258	266887	231828	196409	192478	187864	204801	190615	180645	253697	169741	237559	226396	214942	138732	234677	155344	155671	146269	231206	224699	195830	200299	198680	242243	205557	198435
Niben101Scf09555g01004.1	Monocopper oxidase-like protein SKU5	675881	682559	673928	601319	628723	566869	669480	693311	667841	716035	719619	713351	642180	628341	656447	643530	600360	518876	556253	508910	501223	720638	647440	698679	590826	590762	639996	642318	676524	707667	957561	757466	868393	922097	978253	882910	1.06985e+06	1.08887e+06	1.0826e+06
Niben101Scf07748g00010.1	glutathione reductase LENGTH=565	544655	539188	537023	559367	548519	552990	566279	590624	598235	563806	542390	544285	552966	534517	563545	616470	590914	579268	553550	540370	537336	587202	551898	545232	612875	551848	563835	611322	573305	596996	773589	745990	758270	751874	699455	720844	760610	795049	777057
Niben101Scf28696g00003.1	Asparagine--tRNA ligase	223512	228095	222145	225445	247428	247198	263679	246542	258594	195722	171737	211404	197950	203399	188854	196311	214487	184903	198646	186492	205743	182109	160660	159260	164561	170630	143923	134355	141486	149908	103198	139666	145898	140147	153539	153644	121897	85759.4	90531.2
Niben101Scf06528g04016.1	multidrug resistance-associated protein 2 LENGTH=1623	108979	104626	154203	155140	143643	150862	130209	139623	133783	118329	116734	120202	101900	68788.6	96597	99870.3	80121.2	100726	88747.5	94762.7	80651.4	78031.5	77121.8	88168.1	31702.2	22110.4	45888.7	60991.4	66050.8	79204	63546.7	35062.2	50958.8	52963.2	37951.4	55095.5	32776.2	31298.8	29652
Niben101Scf00436g10019.1	Pheophorbide a oxygenase, chloroplastic	195756	155175	155015	136936	144160	150016	112213	107452	128775	217856	207342	194129	201126	148891	208219	145365	139780	142650	200767	155891	178255	228130	170358	165240	187252	221092	240836	261381	243518	193331	431593	404418	354155	510537	488904	508943	325292	283263	341088
Niben101Scf07691g00008.1	dihydrolipoamide dehydrogenase [Calothrix sp. 336/3]	358244	362789	325251	454664	468450	534270	539525	536710	522846	517391	532298	488215	337654	370662	365000	503530	464425	517669	524265	519578	385591	552253	404268	366757	536263	487601	484571	506207	488833	471153	744470	691658	722937	603702	650311	725122	794867	814542	802321
Niben101Scf06866g00001.1	Glutamyl-tRNA(Gln) amidotransferase subunit A	258814	254880	222629	283566	255846	243822	254638	257582	253112	231240	243554	232282	261889	270313	261906	261531	200004	211252	205946	205713	209977	242616	212193	211270	192204	140681	193512	194262	189305	177414	170248	169558	155610	221191	147729	180520	154345	242306	156366
Niben101Scf02949g03001.1	T-complex protein 1 subunit eta	444853	442750	398318	437128	435316	442900	481921	417251	454357	368077	359033	373073	364061	366796	353344	381051	635510	372730	333472	342298	330459	292854	323571	293233	303693	304634	302719	255227	274826	276037	251209	499241	261311	527096	515366	233201	436914	199456	454839
Niben101Scf03254g04013.1	Protein kinase superfamily protein LENGTH=495	195681	198348	186336	180185	189952	185430	170271	170644	213282	217807	215973	176546	199043	189816	246254	162197	120537	128318	141565	171502	164967	186626	190771	180089	137388	152435	145095	142429	139360	154250	155866	135769	156226	126485	142983	192025	135828	149930	132710
Niben101Scf02252g01033.1	Bifunctional polymyxin resistance protein ArnA	488844	418943	453434	337887	347497	319133	252439	276665	226226	247892	203191	180896	227423	193829	222500	176040	160325	232035	182321	219634	139218	140175	154849	128320	128914	273761	136295	268141	141363	143534	125467	158115	123207	152572	174448	127736	247295	174709	175099
Niben101Scf01283g01020.1	26S protease regulatory subunit 4	450556	432657	439624	433544	321419	252650	404894	306999	349826	322018	278659	279623	308372	333945	294366	363043	309461	297042	339023	336556	361990	272733	327172	248961	308691	327160	320924	242655	208206	322900	334745	261925	267141	299370	273683	358641	197779	207665	190090
Niben101Scf06716g01001.1	Alpha-L-arabinofuranosidase 1	291590	302811	310627	316925	321686	315250	239876	299986	244354	350017	329513	347977	393042	381241	402687	324729	317594	290002	226666	296261	303262	363155	338465	329366	339849	324911	328755	350746	347217	345108	446194	427033	438882	518888	532054	522415	570280	608949	589225
Niben101Scf05634g01008.1	Glyceraldehyde-3-phosphate dehydrogenase	3.55532e+06	5.1708e+06	5.34402e+06	5.94407e+06	7.66579e+06	7.77936e+06	6.91731e+06	3.52967e+06	5.32023e+06	3.52377e+06	5.83009e+06	5.96538e+06	7.01656e+06	2.98116e+06	2.95227e+06	5.526e+06	4.70489e+06	5.68176e+06	6.14863e+06	6.01004e+06	3.01174e+06	5.93402e+06	5.51671e+06	4.31105e+06	6.39257e+06	7.6386e+06	4.52406e+06	7.06686e+06	3.96581e+06	7.06473e+06	7.81603e+06	6.69088e+06	6.7367e+06	6.88758e+06	7.84509e+06	6.3881e+06	6.12554e+06	5.10256e+06	6.02106e+06
Niben101Scf09467g02007.1	30S ribosomal protein S5	1.67781e+06	1.63691e+06	1.68148e+06	1.69441e+06	1.72615e+06	1.73644e+06	1.93054e+06	2.00154e+06	1.9598e+06	1.47547e+06	1.39686e+06	1.39671e+06	1.32257e+06	1.31832e+06	1.34621e+06	1.57897e+06	1.54516e+06	1.52373e+06	1.44688e+06	1.47521e+06	1.49068e+06	1.33287e+06	1.29801e+06	1.28032e+06	1.20784e+06	1.17178e+06	1.17392e+06	1.28135e+06	1.28514e+06	1.30206e+06	932226	943412	931363	932160	959292	957316	796839	850944	848328
Niben101Scf06349g00011.1	Serine protease Do-like HtrA	402196	395061	394579	352433	318737	362676	324582	337528	319190	385079	366563	362783	384999	384121	324575	326091	321864	307347	375460	310247	351792	342015	377377	370421	386852	368553	381717	372204	377846	378778	412127	489957	529151	600908	538017	521149	467031	466522	400777
Niben101Scf02699g02014.1	Elongation factor Tu 1	792309	785546	749656	782710	766974	783980	732915	710995	710648	706249	699500	685965	749595	719050	770822	708083	755656	757058	747633	710672	732164	682822	658638	685731	779652	734632	774946	697347	668054	648352	850324	856070	856207	812709	751329	719146	582674	587014	586617
Niben101Scf08182g01002.1	Proteasome activator subunit 4	42846.2	22296.2	32111.1	28590.1	32045.8	32873.8	24919	27746.6	31011.4	29776.9	29274.9	37296	34499.6	23457.8	28303	20645.5	31680.9	36251.6	23560.8	30682.4	16483.3	20849.1	37889.8	28643	22965.8	32366.1	29583	16415.7	19369.3	31813.4	26664.4	39519.6	29491.5	13004.9	37670.4	34178.1	30065.3	32343	35667.3
Niben101Scf09883g01010.1	NAD(P)-binding Rossmann-fold superfamily protein LENGTH=321	566786	503632	575895	537499	543110	553979	569199	505343	555954	583376	534381	556837	512014	522819	520030	523314	485196	515169	524367	510700	505758	434270	514553	453593	389359	462493	467670	438683	463522	464597	488950	455245	484102	390654	462960	468174	394425	404095	402389
Niben101Scf02353g02004.1	40S ribosomal protein SA	2.34314e+06	2.39751e+06	2.42889e+06	2.47758e+06	2.45446e+06	2.52081e+06	2.56877e+06	2.7094e+06	2.7146e+06	2.05308e+06	2.12271e+06	2.15979e+06	2.10591e+06	2.03917e+06	2.0593e+06	2.71101e+06	2.43833e+06	2.40275e+06	2.16209e+06	2.11203e+06	2.07064e+06	1.85656e+06	1.75865e+06	1.81821e+06	1.87469e+06	1.81615e+06	1.84759e+06	1.60231e+06	1.63826e+06	1.60553e+06	1.54349e+06	1.64416e+06	1.65047e+06	1.59313e+06	1.39782e+06	1.49596e+06	1.24065e+06	1.15357e+06	1.14642e+06
Niben101Scf14717g00010.1	40S ribosomal protein S4	2.2707e+06	2.2538e+06	2.23292e+06	2.24394e+06	2.26441e+06	2.2504e+06	2.55376e+06	2.5161e+06	2.54266e+06	1.97265e+06	1.97125e+06	1.9975e+06	1.68352e+06	1.63589e+06	1.68129e+06	2.16027e+06	2.07269e+06	2.06805e+06	1.84101e+06	1.83314e+06	1.80115e+06	1.68727e+06	1.63513e+06	1.65326e+06	1.59128e+06	1.55617e+06	1.59278e+06	1.71153e+06	1.64789e+06	1.69174e+06	1.41e+06	1.35734e+06	1.40346e+06	1.47267e+06	1.43484e+06	1.39227e+06	729860	735857	763059
Niben101Scf06195g00002.1	ascorbate peroxidase 1 LENGTH=250	2.78252e+06	2.75207e+06	2.75397e+06	2.13704e+06	2.12782e+06	2.11385e+06	1.9898e+06	2.05292e+06	2.00212e+06	2.25215e+06	2.25152e+06	2.20429e+06	2.28134e+06	2.25679e+06	2.27477e+06	2.03129e+06	1.80444e+06	1.77131e+06	1.79518e+06	1.79531e+06	1.82567e+06	1.84161e+06	1.76904e+06	1.72606e+06	1.96334e+06	1.83598e+06	1.82593e+06	1.64341e+06	1.61548e+06	1.5384e+06	1.83883e+06	1.78775e+06	1.76942e+06	2.16032e+06	2.02308e+06	2.04006e+06	1.42161e+06	1.50296e+06	1.46604e+06
Niben101Scf02917g00004.1	Cell division protein FtsZ	349542	342452	374394	363273	430266	475207	495477	482610	381358	442993	326692	342492	461006	297488	445013	458719	334758	487769	450056	326627	424348	455333	432339	298220	312258	465779	313696	454870	449348	451983	497721	492919	354512	512015	490588	330347	311497	477317	326511
Niben101Scf10055g07005.1	NAD-dependent malic enzyme	243105	234554	257777	308049	298241	135503	103127	117223	104906	111218	131838	104936	337632	318183	294259	279100	111207	120614	93043.6	296712	290283	149550	128188	153804	306909	101430	120574	131477	131018	314061	127909	169716	363375	163676	173674	196330	281086	277338	282869
Niben101Scf06976g06016.1	glycosyltransferase [Lyngbya sp. PCC 8106] gb|EAW39129.1| Glycosyl transferase, family 9 [Lyngbya sp. PCC 8106]	463405	534814	506156	545473	519555	473937	586398	459516	629503	473620	431726	503201	555332	561438	363183	541762	542848	268382	341065	308957	333535	585704	555068	346700	330897	327953	370656	403218	604010	374897	698313	374893	645832	628873	715633	694250	612185	689332	475886
Niben101Scf00321g01002.1	Dipeptidyl peptidase family member 6	72197.3	98125.4	94601.3	95767.2	80728.3	83419.4	78706	79170.3	79423.3	96193.6	85799.1	85128	92962.8	85876.8	83668.3	78160.1	74066.6	68693.6	80432	72571	74755.1	89016.5	80490.4	62240.8	73737.6	78256.4	79571.9	66648.7	71588.9	64242.2	70625.1	84727.5	77349.5	106599	99683.6	101525	90940.1	88239.9	86070.6
Niben101Scf06888g02020.1	Cysteine synthase	2.5847e+06	2.53339e+06	2.48131e+06	2.56924e+06	2.60911e+06	2.66744e+06	2.8638e+06	2.83025e+06	2.84556e+06	2.44143e+06	2.47532e+06	2.50294e+06	2.22435e+06	2.2267e+06	2.09582e+06	2.48298e+06	2.05355e+06	2.07339e+06	2.05482e+06	2.0309e+06	2.01491e+06	2.32788e+06	2.01198e+06	1.98727e+06	2.08787e+06	1.94167e+06	1.97538e+06	2.14417e+06	1.92313e+06	1.81571e+06	2.01779e+06	1.66229e+06	1.69249e+06	1.48975e+06	1.6589e+06	1.65325e+06	1.67888e+06	1.74616e+06	1.69573e+06
Niben101Scf10505g00007.1	Protein disulfide-isomerase	375802	353448	365750	311778	356618	360438	290238	296618	307208	245954	297134	228494	172072	244513	218990	171317	226829	168439	221610	184995	196882	189200	213362	198736	188169	165350	199149	203186	140353	178088	175404	139342	165940	105132	208087	181407	193580	216972	216633
Niben101Scf02190g03008.1	Valine--tRNA ligase	99376	102307	62882.8	77681.2	67228	134237	79135.8	74990.2	87650.5	82287.1	107159	71331.4	112932	113829	65483	118348	88938.4	70482	79117.5	74436.4	80576.9	104218	66247.8	91634.7	57436	64366.9	61384.4	60168.8	86105	69219.6	41861.2	43847.5	40994.8	36951.2	29198.6	35632.8	22075.9	35063	33233.1
Niben101Scf09262g01013.1	10 kDa chaperonin	2.102e+06	2.05279e+06	2.16332e+06	2.38465e+06	2.41569e+06	2.35123e+06	2.67022e+06	2.69606e+06	2.73141e+06	2.16957e+06	2.18036e+06	2.17568e+06	1.90192e+06	1.86478e+06	1.88143e+06	2.86134e+06	2.78743e+06	2.65588e+06	2.31379e+06	2.34766e+06	2.28036e+06	1.964e+06	1.92125e+06	1.90653e+06	2.31885e+06	2.19679e+06	2.23479e+06	2.0499e+06	1.97354e+06	1.97053e+06	2.44434e+06	2.53611e+06	2.48227e+06	2.1937e+06	2.04728e+06	2.01074e+06	2.12099e+06	2.13862e+06	2.08989e+06
Niben101Scf07168g00003.1	Glutathione-regulated potassium-efflux system protein	333387	372520	372811	384284	386820	385238	385965	389357	387285	378467	346794	392006	356068	348440	367531	353065	323787	323047	317671	326383	325696	377840	352010	338041	324068	327642	326709	344839	321836	326547	467876	433017	451032	405594	472279	467793	348729	332166	350367
Niben101Scf11852g00012.1	Photosystem II 22 kDa protein, chloroplastic	6.39981e+06	6.47064e+06	6.53843e+06	5.53697e+06	5.65135e+06	5.59549e+06	5.73838e+06	5.73402e+06	5.63664e+06	6.88228e+06	6.70105e+06	6.7231e+06	6.04511e+06	5.94948e+06	5.98099e+06	5.95764e+06	5.18775e+06	5.01532e+06	5.42652e+06	5.54554e+06	5.54847e+06	7.61087e+06	6.94703e+06	6.97294e+06	6.6231e+06	6.13115e+06	6.08328e+06	7.90464e+06	7.28067e+06	7.49364e+06	7.80195e+06	7.37265e+06	7.45004e+06	1.14943e+07	1.07693e+07	1.11886e+07	8.83566e+06	9.00603e+06	8.86209e+06
Niben101Scf03455g06020.1	epimerase [Fischerella sp. PCC 9605]	551579	490854	532867	492265	465337	488889	471106	463600	479923	531483	537516	525731	580630	603860	596299	528591	512904	514391	496308	463131	484030	626515	582093	598578	621978	569837	579852	618828	613430	615957	677266	646628	661611	939796	871656	887049	683386	656495	643858
Niben101Scf05385g04007.1	dehydrin [Solanum peruvianum]	682168	703756	663348	606858	590308	615418	553179	447146	447900	548910	546645	542588	489467	508821	521582	620258	601487	610100	591190	608600	592771	412690	420465	354298	615936	562468	578906	520302	531691	532891	533465	519430	546788	564574	522675	529747	109517	107789	142578
Niben101Scf01719g08001.1	ABC transporter G family member 41	225179	207147	220983	96395.7	105472	100578	81743.5	117569	98938	90843.8	97393.6	86502.1	102873	101907	104041	102420	98239.7	94744.4	75831.9	90203.6	78270.6	104169	103741	100780	111781	100132	96972.4	117278	102504	109389	169838	170613	172115	127345	104759	133438	192755	199952	195506
Niben101Scf09000g00009.1	Glutamate dehydrogenase B	750623	724565	592183	531157	503268	535877	838001	855723	831451	623937	625670	756157	707432	638139	634085	799968	875234	858863	696811	716440	700607	844466	761010	868693	892117	945545	809042	966840	1.0793e+06	1.06546e+06	1.96784e+06	1.74827e+06	1.80793e+06	1.91573e+06	1.84831e+06	1.66547e+06	2.82063e+06	2.85934e+06	2.85827e+06
Niben101Scf01798g05009.1	Villin-4	124350	139417	124931	79359	98398.6	93930.1	81254.5	80021.8	146227	99930.4	86176.6	102191	93038.6	100567	86799	99574.2	104276	94206.7	128677	94257.8	96616.6	137128	102828	129737	120037	96832.7	99615.5	136949	85378.7	105345	126418	131374	84191	145318	129300	166954	122760	98466.4	141210
Niben101Scf05822g06017.1	Phosphoglucomutase-1	1.21774e+06	1.23988e+06	949254	1.09777e+06	1.16423e+06	1.11529e+06	810728	1.057e+06	1.05875e+06	1.07199e+06	1.08864e+06	1.11615e+06	1.1191e+06	840260	974621	1.05903e+06	965745	934323	967705	871001	933666	1.02129e+06	906012	928491	925911	847317	876631	861213	793883	812844	798931	740777	736305	820323	763993	598526	580024	600420	600312
Niben101Scf10224g01005.1	AP-2 complex subunit alpha-1	86205.6	124879	143658	106476	125786	107121	101531	189012	72198.2	104951	91686.5	94197	200862	116345	114044	227112	119199	111079	85639.8	110475	114610	98965.1	181153	88000	103646	100444	107901	94758.2	88212.6	208476	87613.6	93924	48866.8	111895	102081	137281	97216.1	120956	84481.5
Niben101Scf05929g06003.1	Aspartyl/glutamyl-tRNA(Asn/Gln) amidotransferase subunit B	256139	267508	194880	275563	279335	287534	291733	289539	296493	284535	198172	246324	201186	189694	214766	322059	268779	292013	274979	277809	271538	213508	228465	166268	271787	186529	242180	196874	238751	170406	212735	149873	160615	113996	129588	90684.6	120493	127531	106293
Niben101Scf03777g00018.1	Calnexin homolog	876819	858249	889218	753874	675902	719519	839986	755211	859420	522921	696352	510833	595241	421027	575074	626467	559168	568274	438924	562827	421112	360517	358732	480900	461296	451704	350769	427238	420296	408246	517883	414883	548595	515271	526388	515179	384153	384581	384607
Niben101Scf00866g00008.1	Exportin-2	116155	124070	131622	128887	140697	146330	150509	135797	136853	84951.8	91683	93564.2	113498	110421	96686.2	96434.4	100497	110534	108087	104328	109744	83421.7	88073.4	100263	78814.2	89017.9	95188.8	68359	86029	67561	61716.4	75473.1	78250.1	63947.8	67678	69112.6	70830.7	61540.8	91485.2
Niben101Scf08163g00001.1	26S proteasome non-ATPase regulatory subunit 11 homolog	275487	267478	263536	200428	215501	208054	202263	179277	177427	218544	226864	191599	217217	154947	192793	161272	187115	95082.6	197448	152339	193736	173538	160613	137342	177494	155498	153950	183493	166941	164547	183729	191521	191518	237116	207510	165881	171154	94492.9	157348
Niben101Scf17802g02011.1	Aspartic proteinase A1	816433	789668	793177	499992	503707	502088	395682	401728	394666	525813	518101	524402	812948	760913	782048	447740	450128	435135	485199	495709	514807	709420	725769	712530	724532	682777	710735	733333	718159	713866	866595	907508	887807	1.24574e+06	1.10807e+06	1.0931e+06	1.12949e+06	1.12272e+06	1.13351e+06
Niben101Scf06738g00002.1	Thioredoxin reductase	357241	356835	361968	352365	360265	343212	372782	359906	361356	370302	357992	379318	392704	373228	397501	410309	418822	421963	382527	383901	376310	393262	385096	401076	457044	434907	420968	425030	415290	442755	638529	624447	664876	782936	693246	716176	574215	572686	551447
Niben101Scf05711g00004.1	ATP-dependent RNA helicase DED1	371533	365793	417984	419974	349961	340874	372988	381164	376077	359815	354641	389369	279400	320159	335869	385421	353890	329543	388655	336526	331830	331269	324408	319969	337882	416959	313583	328620	351139	350524	447991	383652	386193	419680	434603	382283	330276	310821	336789
Niben101Scf07522g00004.1	mitochondrial outer membrane protein porin 3-like [Brassica rapa] gb|AAS21632.1| voltage-dependent anion-selective channel protein [Brassica rapa]	1.89248e+06	1.87718e+06	1.86484e+06	1.77734e+06	1.60997e+06	1.84615e+06	1.67324e+06	1.69194e+06	1.67886e+06	1.62724e+06	1.59194e+06	1.58929e+06	1.66505e+06	1.55304e+06	1.48222e+06	1.4961e+06	1.09044e+06	1.25057e+06	1.22877e+06	1.27018e+06	1.25064e+06	1.56043e+06	1.15096e+06	1.12947e+06	1.37814e+06	1.45862e+06	1.47502e+06	1.49997e+06	1.28544e+06	1.30432e+06	1.92374e+06	1.50271e+06	1.60197e+06	1.70369e+06	1.86849e+06	1.95553e+06	1.90315e+06	1.99793e+06	1.97559e+06
Niben101Scf01209g04002.1	Magnesium-chelatase subunit ChlI homolog	478451	599041	475328	747283	770654	772241	734404	716975	729481	363750	391021	271534	447924	451652	449759	426670	255603	442278	377457	138794	317154	242918	216959	273375	94824.3	70922.5	70281.2	228947	84056.3	121348	60988.6	99689.7	72632.9	95125.7	78477.9	47921.7	247150	99411.6	66059.4
Niben101Scf03998g00019.1	Aldehyde dehydrogenase family 1 member A3	634438	594539	524653	435557	470261	291247	297770	313457	448810	518335	598624	530098	675467	658249	568236	660991	659674	639344	587467	574873	564756	768829	733614	747924	759972	810018	763508	875779	796154	798134	1.0275e+06	1.07383e+06	1.1193e+06	1.37752e+06	1.31125e+06	1.27819e+06	1.35295e+06	1.34715e+06	1.21888e+06
Niben101Scf03004g03026.1	Glutamate--tRNA ligase	118103	96333.8	70718.9	112762	127010	123406	69064.8	130950	121634	113213	88117.3	99619	132892	113574	105784	109640	107076	111858	120261	117824	33458.2	101525	95096.7	98416.6	105532	84732.4	108886	103521	107228	86572.4	98864.2	88151.9	93483.6	51790.2	83009.1	79156	80177	83271.1	57368.9
Niben101Scf02059g01002.1	Elongation factor 2	164217	139740	141664	134825	143636	116639	142157	143694	145755	117368	157049	107498	101500	119646	107196	118909	106950	107537	111259	108067	105769	114338	100133	83406.9	100499	94862.6	88217.7	90003.2	103793	95130.8	102562	106690	86177.4	87901.9	70861.9	60648.9	74928.1	88140	77060.9
Niben101Scf12308g00006.1	Na(+)-translocating NADH-quinone reductase subunit F	955915	936651	932268	999048	1.00279e+06	981991	974003	970525	1.00016e+06	772327	786382	773564	823831	815378	798010	772614	811361	796406	560567	676244	620919	569612	528416	544281	587127	516302	575762	509701	540277	412350	252914	295668	193584	170535	208418	144649	431318	385435	415629
Niben101Scf15187g03007.1	Oxygen-evolving enhancer protein 2-2, chloroplastic	2.05626e+07	1.96666e+07	1.92304e+07	2.13293e+07	2.12618e+07	2.14795e+07	1.96787e+07	2.05513e+07	2.0278e+07	2.02994e+07	2.02027e+07	1.98727e+07	2.55086e+07	2.54408e+07	2.43378e+07	2.25092e+07	2.35355e+07	2.35479e+07	2.41092e+07	2.50993e+07	2.48034e+07	2.48334e+07	2.51451e+07	2.53717e+07	2.68833e+07	2.67623e+07	2.79729e+07	2.53028e+07	2.61804e+07	2.64211e+07	2.59558e+07	2.71132e+07	2.7053e+07	2.70436e+07	2.6946e+07	2.64483e+07	2.99188e+07	3.16048e+07	3.1593e+07
Niben101Scf03492g01004.1	Pre-mRNA-processing-splicing factor 8	24951.4	91622.9	51333.5	43295.2	35499.6	19655.8	53071.1	50477.6	33952	91308	90209.5	50520.6	27694.2	31451.6	17566.5	88855.2	30449.1	20292.6	82830.3	39452.9	33036.9	72659.9	31537.7	22674.2	18863.2	29588.5	26762.3	25857.6	26131.7	81631.8	71210.6	34421.3	96793.3	23628.6	23669.7	63909.1	15119.2	23642.1	65567.6
Niben101Scf05405g08004.1	Protein disulfide-isomerase	215712	242884	205364	199778	140288	202222	125391	195122	210255	170062	174882	184680	188714	195089	123951	169652	149236	157708	178511	174574	177148	168345	151617	149280	148514	145912	142236	138186	149290	129967	179672	192328	187215	196155	128323	199110	199361	140232	160362
Niben101Scf05750g04002.1	Ribonuclease J	92961.5	206104	142366	139056	158578	236040	161746	204846	176423	200385	157882	141845	206147	198273	209867	239643	174961	167893	81062.1	94617.5	144194	163025	126027	146382	147245	110083	138695	72726.7	205882	155211	186113	116904	96181.6	169991	167495	93587	152748	165293	163637
Niben101Scf00110g05013.1	Protoporphyrinogen oxidase	582097	569109	583217	693031	728905	710070	769817	767026	771197	623236	594390	647685	539455	565052	552967	704471	677434	700929	601858	604980	603283	552061	533808	509859	598499	581626	575516	626318	568728	621307	697264	659141	665909	569910	592319	587643	584901	517041	589446
Niben101Scf03085g06004.1	acyl-CoA oxidase 3 LENGTH=675	122369	133033	120951	130169	159038	118518	141458	125862	135138	135882	102912	118654	93897.8	80773.3	117698	137265	146931	133609	132773	161463	89346.8	123743	136879	149807	156588	147961	139292	165428	127925	132645	269315	157390	290009	359214	326314	317646	196554	267827	186432
Niben101Scf08156g07002.1	Protein kinase superfamily protein LENGTH=682	135156	132101	122719	139307	138401	112382	122794	104504	116273	135253	115419	107814	175142	104680	138325	120195	115533	81672	140462	74432	86268.2	124937	96177.4	98107.6	64882.4	97279.2	74440.3	85881.7	87321.6	96734.3	138043	284269	320922	163916	161419	180743	157234	111386	116393
Niben101Scf02790g05015.1	40S ribosomal protein S3-3	635316	617665	632315	638764	661114	648080	735451	748983	736786	503917	501604	492199	572109	570451	571354	685484	697899	666289	606731	595599	583544	522966	519132	537284	487934	479169	491709	450288	467406	402470	367310	357378	390853	415353	388557	365581	315196	306202	312906
Niben101Scf02853g02003.1	Haloacid dehalogenase-like hydrolase domain-containing protein	3.06808e+06	3.09484e+06	3.10055e+06	3.74302e+06	3.76666e+06	3.79555e+06	3.29223e+06	3.33094e+06	3.31183e+06	3.41159e+06	3.53439e+06	3.56311e+06	3.13985e+06	3.10629e+06	2.96676e+06	3.01147e+06	2.84695e+06	2.66965e+06	3.10317e+06	3.09129e+06	3.05961e+06	3.18713e+06	2.84108e+06	2.82287e+06	3.08859e+06	3.12494e+06	3.16852e+06	2.80034e+06	2.62633e+06	2.63337e+06	2.45101e+06	2.1938e+06	2.30132e+06	1.49195e+06	1.5471e+06	1.54563e+06	1.51513e+06	1.54889e+06	1.48189e+06
Niben101Scf03503g01006.1	Thioredoxin H2-1	2.61866e+06	2.58073e+06	2.5465e+06	6.11929e+06	6.16909e+06	6.16715e+06	3.20815e+06	3.44249e+06	3.29401e+06	2.49769e+06	2.51171e+06	2.52311e+06	2.29961e+06	2.13591e+06	1.94602e+06	2.14967e+06	2.4345e+06	2.54306e+06	2.53276e+06	2.57077e+06	2.62087e+06	1.94081e+06	1.90026e+06	1.96516e+06	1.83555e+06	2.06859e+06	4.59766e+06	1.65214e+06	1.78528e+06	1.6551e+06	1.55846e+06	1.60941e+06	1.61424e+06	967951	1.04151e+06	1.08604e+06	1.18597e+06	1.24199e+06	1.10518e+06
Niben101Scf03065g00008.1	60S ribosomal protein L7-3	1.5812e+06	1.55374e+06	1.61327e+06	1.56648e+06	1.59617e+06	1.57771e+06	1.74225e+06	1.84607e+06	1.79897e+06	1.44851e+06	1.41542e+06	1.45497e+06	1.24327e+06	1.22529e+06	1.17929e+06	1.49648e+06	1.48108e+06	1.41752e+06	1.31555e+06	1.29483e+06	1.30713e+06	1.18898e+06	1.12165e+06	1.16258e+06	1.20828e+06	1.0865e+06	1.13459e+06	1.11761e+06	1.1454e+06	1.16905e+06	1.07231e+06	1.02113e+06	1.02586e+06	1.00348e+06	946628	936477	761945	803831	805885
Niben101Scf04804g01002.1	Remorin	1.54541e+06	1.57876e+06	1.5467e+06	1.5335e+06	1.59014e+06	1.54199e+06	1.41947e+06	1.4574e+06	1.3876e+06	1.66459e+06	1.68866e+06	1.75511e+06	2.22743e+06	2.19417e+06	2.29943e+06	1.9228e+06	2.02302e+06	1.9789e+06	1.95166e+06	2.00051e+06	1.91605e+06	1.80648e+06	1.8527e+06	1.81384e+06	2.41797e+06	2.38981e+06	2.34549e+06	1.99235e+06	2.01931e+06	2.05422e+06	2.39823e+06	2.39721e+06	2.46259e+06	2.97962e+06	2.89318e+06	2.72328e+06	2.57924e+06	2.47643e+06	2.49557e+06
Niben101Scf00376g02001.1	V-type proton ATPase subunit C	323893	370635	368786	287665	289003	283023	298032	287421	318148	387674	304600	299255	254482	231023	239307	179666	231546	203419	214599	256220	292645	251001	257114	339733	202611	257132	265511	197306	268288	358494	294296	293014	317451	375483	320060	441988	418364	300947	301421
Niben101Scf01936g06004.1	Annexin D2	527981	545953	532828	521732	535346	540062	490944	504497	532418	582502	585965	530027	524026	489563	525681	427855	435684	442952	461916	460668	468981	452738	405585	403958	456582	408084	485158	420292	447193	462208	506390	464118	493280	711266	778423	748227	556541	565636	601774
Niben101Scf01382g05008.1	V-type proton ATPase subunit H	513237	532372	551824	447278	498036	446114	431954	464482	448308	462922	451920	449574	485927	465193	454335	433024	404623	401249	413996	393446	381254	463842	415702	412570	427642	365077	396234	424421	413863	401144	531127	465568	489299	557896	564846	543602	469459	474399	470546
Niben101Scf01191g01006.1	Mitochondrial Rho GTPase 2	293020	326714	369455	290692	260310	257458	270753	267035	228264	213553	263080	268770	206357	252042	263086	230518	257367	157000	184593	254595	183115	175754	229442	232526	225092	174691	233890	162060	125666	136721	199488	229609	270272	229954	195268	240941	191416	207381	164395
Niben101Scf09623g00017.1	NDH-dependent cyclic electron flow 1 LENGTH=367	262268	290878	307822	302483	271828	278337	217824	250212	237874	267430	309602	264821	290168	303497	276867	273997	273496	199399	281149	316506	294501	305883	306394	310379	360157	321741	327458	348700	311183	327024	271030	349831	338854	397023	363438	349404	357471	270543	346511
Niben101Scf01188g05001.1	Protein transport protein SEC23	157943	133548	154537	172315	122015	161080	143142	138904	129087	146804	124255	133566	151633	100163	109779	131166	87690.1	114387	121051	81596.5	117670	113268	73858.5	78555.3	110393	81317.9	89134.7	74736.5	139497	99756.8	117178	121011	121103	104606	102887	112946	83502.7	51266.5	158736
Niben101Scf03253g02006.1	50S ribosomal protein L1	1.13442e+06	1.1374e+06	1.10387e+06	1.43982e+06	1.42891e+06	1.43826e+06	1.55502e+06	1.5668e+06	1.54979e+06	1.20249e+06	1.1955e+06	1.18936e+06	1.28257e+06	1.21197e+06	1.26003e+06	1.60943e+06	1.56387e+06	1.54792e+06	1.50845e+06	1.47858e+06	1.46912e+06	1.29355e+06	1.27567e+06	1.27019e+06	1.40915e+06	1.38242e+06	1.37226e+06	1.26328e+06	1.2368e+06	1.22752e+06	1.06787e+06	1.08456e+06	1.11553e+06	886104	829739	814889	851132	851015	841204
Niben101Scf15836g00013.1	isovaleryl-CoA-dehydrogenase LENGTH=409	149967	141131	131804	65001.2	116348	116257	96613.5	128755	96914.5	129395	146153	133478	125905	130463	125166	156634	136396	188975	137632	145247	133424	192664	185174	184240	228365	194464	212804	250485	251766	254363	385853	380711	381365	458963	426112	436679	406084	405093	414339
Niben101Scf14273g00006.1	Phospholipase D A	6288.6	46185.2	64327.1	52781.3	14287.1	6246.28	15382	83917.7	5354.56	20975.9	15385.1	4231.09	16599	18917.3	16398.1	17364.6	14030.8	17061.5	17763.1	18516.9	28767.5	15832.3	96662.1	17197.4	15352.6	13732	60059.2	15588.9	15360.3	15678.4	14910.4	16331.3	12277.6	22637	20757.1	21646.7	20173.2	23162.6	16077.8
Niben101Scf00577g01006.1	Serine/threonine-protein phosphatase 4 regulatory subunit 1	444518	444372	430734	591952	288578	339474	457625	304858	390046	364772	254398	362980	304943	259637	626478	372746	300631	297068	224647	607421	310382	306835	630856	276564	211354	232044	273489	235021	247340	243662	263874	233980	252437	243685	263865	262545	222094	237428	235680
Niben101Scf22781g00001.1	nuclear matrix constituent protein-related LENGTH=1128	18175.1	24631.9	23183.7	22567.2	20845.2	20821.4	39702.4	8951.98	11258.5	17959.7	21623.4	21193.1	15884.9	39166.1	17953	3338.95	6074.91	9434.42	16256.5	26743.3	16033.6	21926.2	20624.5	19812.5	17588.4	26027.4	23798.5	24974.6	13020.1	11970.4	24442.9	19417.5	28201.6	28619.4	47237.2	23032.9	16934.4	11984.8	7363.35
Niben101Scf01005g11010.1	2-dehydro-3-deoxyphosphoheptonate aldolase (3-deoxy-d-arabino-heptulosonate 7-phosphate synthase) [Medicago truncatula] gb|AES98110.1| phospho-2-dehydro-3-deoxyheptonate aldolase [Medicago truncatula]	400986	421437	435570	519543	487052	507718	537279	550604	558808	454709	441790	446150	460742	466655	452875	529173	491540	481780	408616	395135	430201	392258	386900	384084	352126	421286	347191	357542	350234	338833	243926	267370	233814	150137	180224	160105	277513	307094	204853
Niben101Scf03371g00013.1	Mitochondrial phosphate carrier protein [Medicago truncatula]	802235	804355	801032	644838	695372	680111	688595	731355	708549	644158	662609	642917	593701	581829	584964	667374	665860	641906	596641	590515	601354	725632	684680	705519	651460	592692	615373	836032	781028	769554	654595	608340	641596	908359	913393	924612	903012	887476	895845
Niben101Scf10203g00008.1	phage shock protein A (PspA) family protein [N [Nostoc sp. PCC 7107]	613590	594784	603867	599125	582310	618043	556174	562282	572704	578502	560522	586813	500528	518587	498882	521184	456133	465627	492935	526422	517460	499329	432144	434193	550575	528045	519821	491756	456054	424042	564730	520701	574857	469484	512648	525256	505499	489354	493434
Niben101Scf01304g06001.1	Ubiquitin carboxyl-terminal hydrolase 13	196395	193478	148538	202297	161708	204257	207646	199752	201541	166570	126801	165342	204088	208780	199106	189192	166225	176913	173540	178260	173929	176224	169193	164295	176430	173251	165547	162507	214722	177962	135730	160625	155765	173698	171051	173536	162614	176515	166563
Niben101Scf09584g00032.1	Acetyl-coenzyme A carboxylase carboxyl transferase subunit alpha	272729	295145	250159	288882	301245	309592	303691	297400	302365	234342	242016	220623	261387	258032	235153	265384	243625	278991	256917	224660	225825	173367	210614	136852	182241	187184	161049	196741	172778	137026	166741	140502	151931	119224	164006	98318.2	99849.9	92975.8	136551
Niben101Scf02354g12007.1	Eukaryotic translation initiation factor 3 subunit L	347380	337472	342036	335942	363498	347124	357299	373796	340815	291384	308561	292013	252547	284766	261462	299532	298627	279373	275060	278780	285627	257386	249013	230193	227693	211680	233895	225088	203318	203715	245176	223614	254228	193478	214321	205916	156576	162746	169165
Niben101Scf01365g06006.1	Eukaryotic translation initiation factor 3 subunit I	736894	739663	750846	664734	642086	676381	666927	633759	787411	708796	643144	710554	481917	561811	634990	584846	628653	611486	682456	516795	704603	208930	258929	492524	561993	342377	252838	170926	222145	312583	402420	454816	455800	218767	240136	273293	265607	204370	197504
Niben101Scf02367g05038.1	ascorbate peroxidase 4 LENGTH=349	1.73792e+06	1.59103e+06	1.66667e+06	1.76426e+06	1.78291e+06	1.76025e+06	1.73049e+06	1.71763e+06	1.65463e+06	1.68011e+06	1.6497e+06	1.62263e+06	1.65888e+06	1.61195e+06	1.57003e+06	1.44756e+06	1.52988e+06	1.5281e+06	1.55697e+06	1.49162e+06	1.50249e+06	1.53829e+06	1.58048e+06	1.59374e+06	1.60621e+06	1.74205e+06	1.81437e+06	1.56529e+06	1.62691e+06	1.72041e+06	1.5299e+06	1.46783e+06	1.5374e+06	884718	1.05359e+06	1.07651e+06	2.36065e+06	2.39197e+06	2.37706e+06
Niben101Scf03138g01010.1	Chaperone protein DnaJ	442651	344118	449226	251549	374588	372710	303222	264718	302675	254791	160697	210212	193328	247302	258251	190580	211536	191476	216836	209860	196714	173733	141397	143158	210836	156430	162851	125548	154051	146786	263179	219440	251211	277392	266048	189507	163504	148288	142486
Niben101Scf08819g00017.1	granule-bound starch synthase	99968.6	58359.8	42435.9	170489	160225	173415	170155	166828	159024	135654	111555	134346	192723	164954	207283	84900.8	77325.7	96847.6	101797	117199	104330	69431.5	107602	67100.8	56658.1	38749.9	58615.6	66269.8	48152.3	49908.2	32963.6	47251.4	48085.6	57417.8	62640.4	56012.8	74304.5	72392.3	83247.5
Niben101Scf02474g00015.1	Cobalamin biosynthesis CobW-like protein LENGTH=448	667094	669239	638163	799552	820839	817014	783914	772891	782127	600475	596783	607791	761100	639514	740404	688127	617333	587678	602399	601855	601640	641766	566185	552864	584242	524167	545668	425280	470644	459217	327630	337247	306156	313212	305226	309005	211025	260241	309301
Niben101Scf01718g02010.1	26S proteasome non-ATPase regulatory subunit 3 homolog B	507433	492525	520141	439415	462649	455247	461969	471147	424597	364799	319310	382321	389471	421826	438940	339430	395737	398862	359196	344678	377809	402004	380285	344185	348068	341725	328440	340296	340921	351863	449183	390238	404466	410631	417190	418219	336321	338203	380734
Niben101Scf02762g01002.1	NADH-quinone oxidoreductase subunit D	453890	459826	456825	513414	546394	524208	555239	552541	537265	498686	496471	469518	510618	471124	497723	539423	517204	527653	494980	489721	507478	539689	527414	548204	493524	474076	475333	498213	480798	471319	410473	401264	426119	326694	327829	318222	317421	335109	330803
Niben101Scf04375g06002.1	Phenylalanine--tRNA ligase alpha subunit	190138	186744	194192	190426	185595	194647	187967	143633	186209	143265	182343	180719	104941	137221	66855	154954	157135	151428	139442	153476	148916	111904	60639.1	116280	114508	106504	95173	127046	75985.3	136359	75241.5	87242.3	121230	84802.9	124170	58144.6	62775.5	62906.5	51701.4
Niben101Scf07899g00005.1	Nucleolar protein 56	97712.3	103125	113023	109495	113261	110931	132729	136874	130195	89300.9	95791.3	78813.3	94318.7	104825	107073	55672.2	76060.2	78635.3	59738.2	72037.2	102799	63306.8	64764	82093.6	89202.2	80246.7	81514.7	55411.6	63751.9	94098.3	103958	118535	51043.5	123730	42679.4	150668	54256.4	55336.5	50522.4
Niben101Scf00493g00020.1	Germin-like protein subfamily 3 member 1	8.30771e+06	8.24421e+06	8.23457e+06	7.70764e+06	7.77464e+06	7.78932e+06	9.4647e+06	9.33144e+06	9.38056e+06	9.44728e+06	9.31059e+06	9.33117e+06	9.00191e+06	8.90794e+06	8.61841e+06	8.75196e+06	7.7141e+06	9.03098e+06	7.22426e+06	7.34663e+06	8.33313e+06	9.93503e+06	9.20789e+06	9.22546e+06	8.05111e+06	7.65526e+06	7.78096e+06	9.60804e+06	8.79577e+06	8.86027e+06	9.97777e+06	9.15482e+06	9.54682e+06	1.20017e+07	1.58542e+07	1.27444e+07	1.20937e+07	1.22404e+07	1.22386e+07
Niben101Scf01146g09022.1	Methionine--tRNA ligase	203907	128485	214145	192462	201414	208892	208796	213162	228919	176898	174574	158260	209945	224774	215798	262702	191698	268602	176243	251021	213146	180237	232363	138455	137478	185087	205125	132760	172273	148111	145181	125924	222044	175746	162752	151797	89041.1	58735.3	120280
Niben101Scf07601g00006.1	Acetyl-coenzyme A synthetase	104400	123627	145787	121791	224419	210073	161584	193698	152870	153731	170006	171068	143554	193144	159695	168455	170995	190692	156335	167520	156488	154696	172173	188380	151126	161463	167114	171687	169252	190246	203194	194281	197256	204313	202618	215830	197117	200832	196624
Niben101Scf01653g02013.1	Ribulose bisphosphate carboxylase/oxygenase activase	1.4174e+07	1.42555e+07	1.47054e+07	1.76806e+07	1.80169e+07	1.78072e+07	1.67341e+07	1.6426e+07	1.65249e+07	1.48327e+07	1.50044e+07	1.50649e+07	1.59832e+07	1.42819e+07	1.59077e+07	1.70548e+07	1.67797e+07	1.7137e+07	1.89709e+07	1.69927e+07	1.77031e+07	1.3274e+07	1.338e+07	1.45329e+07	1.47347e+07	1.48155e+07	1.47444e+07	1.46548e+07	1.34275e+07	1.30919e+07	1.74446e+07	1.29443e+07	1.37045e+07	9.62214e+06	9.63287e+06	9.85918e+06	9.72228e+06	1.02397e+07	9.84665e+06
Niben101Scf01818g05006.1	Glycine--tRNA ligase	511768	501340	504215	591405	600744	600805	657087	674151	637870	510726	515172	489986	709948	684509	687218	648385	641161	636408	591762	599853	592472	610550	601727	572652	569576	545776	522145	481383	472442	488725	430874	427212	439196	489140	471673	469176	460143	459346	443534
Niben101Scf11860g00013.1	asparagine synthetase 3 LENGTH=578	131727	121099	139260	145196	146260	130753	185889	191684	175589	266422	226307	291872	211496	221750	232026	321889	384885	333218	289287	365110	287593	331830	395876	398803	338593	341819	340456	394360	399568	386108	487259	606564	587917	503427	462840	456751	549417	563889	521605
Niben101Scf03056g02008.1	50S ribosomal protein L15	900527	542899	793700	1.10767e+06	1.09275e+06	795870	899438	898936	1.169e+06	1.09874e+06	1.08658e+06	1.09676e+06	1.02124e+06	990924	998875	1.31288e+06	1.22831e+06	1.15959e+06	1.13446e+06	1.11997e+06	808414	1.06832e+06	1.01089e+06	1.00051e+06	1.14163e+06	1.06048e+06	1.11626e+06	904874	1.20171e+06	915682	1.26813e+06	1.48556e+06	1.5696e+06	1.53004e+06	1.03392e+06	1.11828e+06	1.29447e+06	1.2541e+06	946508
Niben101Scf00421g01021.1	monodehydroascorbate reductase 6 LENGTH=493	242039	243238	305637	215798	191981	206703	268556	249211	266840	230207	270396	253911	208513	222407	163487	250473	282333	249886	212561	206239	211566	270472	226486	271627	289190	271628	213941	278400	286868	240852	450342	411312	519004	517261	508955	485083	387527	413310	400645
Niben101Scf27265g00006.1	sieve element occlusion b [Solanum phureja]	178120	147024	167368	139867	133048	106758	134870	138703	159879	182789	145416	161155	186978	177648	107824	116159	198635	120512	154198	134694	120158	189493	226832	205450	159113	101119	134769	213934	190507	228036	271163	266777	228539	406689	385110	360651	126749	113740	141047
Niben101Scf00051g01009.1	Iron-sulfur cluster assembly protein SufB [Richelia intracellularis] emb|CCH68427.1| Iron-sulfur cluster assembly protein SufB [Richelia intracellularis HH01]	156988	200839	175798	191996	186501	216299	211872	204478	185787	173596	174637	179108	160044	148717	161564	162041	192668	209747	160135	164634	157374	136222	186621	138852	159180	183652	173113	160532	311760	208549	198492	122810	119565	247074	101730	100331	120479	313439	117216
Niben101Scf15752g00007.1	GTP binding Elongation factor Tu family protein LENGTH=454	222324	234436	227646	251262	232658	240671	210330	208057	198165	152016	70952	146540	170990	143972	160748	172387	170135	167800	128703	135867	128309	95565.9	105406	95794.9	91710.2	88994.1	73261.4	87117	79571.3	83042.7	94976.1	57695.6	60676.5	33470.3	54471.1	44349.8	50175.7	50280.7	36095.2
Niben101Scf01970g01025.1	ATP phosphoribosyltransferase	512668	342964	345377	549228	563509	541764	423099	604669	587517	327804	327405	313781	332864	522459	531074	596058	550969	518448	494806	355588	472956	315699	468143	464198	319073	313725	328093	302727	456780	457086	306983	293331	342205	313733	300995	311779	282928	288024	264514
Niben101Scf04641g01003.1	Short-chain dehydrogenase reductase 3a	434054	432688	415983	191456	390456	220961	295693	403714	269498	364433	566699	548736	219130	244717	232215	240600	246457	442883	295663	334378	305008	288157	345031	396317	338826	403010	349427	392465	493828	518760	1.16536e+06	1.29189e+06	1.41386e+06	1.45422e+06	1.51568e+06	1.65919e+06	2.01201e+06	2.02257e+06	2.02842e+06
Niben101Scf04652g00002.1	Adenosine kinase 2	1.34027e+06	1.26739e+06	1.27373e+06	1.24695e+06	1.33504e+06	1.31874e+06	1.45526e+06	1.46251e+06	1.40104e+06	1.21097e+06	1.1775e+06	1.15838e+06	1.20071e+06	1.15535e+06	1.22833e+06	1.41923e+06	1.42522e+06	1.4167e+06	1.27023e+06	1.25818e+06	1.27161e+06	1.12418e+06	1.10178e+06	1.12297e+06	1.11154e+06	1.05644e+06	1.07807e+06	999213	1.01665e+06	1.02854e+06	988930	983574	1.02237e+06	1.24565e+06	1.18478e+06	1.17124e+06	977523	951776	977091
Niben101Scf04786g01004.1	ATP synthase subunit b'	2.31437e+06	2.27917e+06	2.14018e+06	2.15187e+06	2.12133e+06	2.51627e+06	2.24611e+06	2.32472e+06	2.34754e+06	2.2636e+06	2.21691e+06	2.4489e+06	2.04828e+06	1.73473e+06	1.68248e+06	2.05114e+06	2.28508e+06	2.33692e+06	2.22797e+06	2.12909e+06	2.17332e+06	1.89973e+06	1.96712e+06	1.9713e+06	2.04045e+06	2.29303e+06	2.1333e+06	1.56605e+06	1.96217e+06	1.97371e+06	1.85549e+06	2.07179e+06	2.22182e+06	1.18955e+06	1.76867e+06	1.57468e+06	1.73777e+06	1.5813e+06	1.76345e+06
Niben101Scf01661g01020.1	signal peptide peptidase LENGTH=677	208216	197612	182166	193483	174490	189473	144404	164892	150826	143647	157453	153515	216103	189152	178926	148763	131234	147866	149271	154206	114623	195831	179580	159546	183516	131608	152054	173409	169607	157775	250445	184766	197698	279743	282379	275005	212550	218251	217875
Niben101Scf01148g02008.1	60S ribosomal protein L5	188774	178000	187716	261090	225813	234654	225683	270178	236445	206886	227136	206868	181962	220708	232860	223855	230587	228308	204721	247337	34788.2	211733	227593	170414	212793	169539	155417	175666	194119	202406	119101	157599	136469	161167	157482	132035	68190.4	28960.6	92838.2
Niben101Scf03932g04008.1	RNA-binding KH domain-containing protein LENGTH=644	185120	125068	67647.5	75789	84393.5	81264.1	109863	120073	81658.6	59969.3	58807.3	69631.3	137299	65612.9	73443.7	69184.7	80906.1	53586	59259.5	64885.1	71916.9	56973.9	61972.7	60500.3	47429.7	53721.8	48742.2	47604.3	65091.4	44785.6	59318.8	75089.9	58767.6	29635.2	60501.1	68504.8	43612.3	45727.9	49124.1
Niben101Scf00863g10002.1	stearoyl-acyl carrier protein desaturase	203650	212649	198579	225337	230417	224351	248235	248335	251612	180497	192711	181228	138955	131820	122180	160539	187302	185227	201209	182207	196647	116522	141115	136889	86919.6	142793	140222	83951.8	110929	127232	94761.6	112443	110413	113772	172485	96185	100101	184714	107685
Niben101Scf26939g00002.1	Alpha-glucosidase	147501	143409	143261	126519	134206	149117	88617.4	107127	69029	176846	130824	195372	140613	214028	80860.1	146647	102965	170046	117217	175356	84477.1	176118	153438	155891	96097.3	126917	210122	132111	150571	98995.1	146190	153810	151192	204313	194305	189218	185443	195605	188053
Niben101Scf05467g02001.1	Malonyl CoA-acyl carrier protein transacylase	850579	824071	823160	831251	825903	850758	887322	909354	898685	793991	789549	778447	680959	676842	648419	787545	755409	735595	730894	720371	715986	681885	652311	606314	698903	640304	636823	679627	645764	634891	694097	621121	646563	517086	530612	534941	450595	466621	478921
Niben101Scf02114g00010.1	Aspartate-semialdehyde dehydrogenase	744299	758895	745390	719311	690406	676349	710740	726236	711026	698504	713980	690950	597445	629070	605988	696022	618023	632347	632232	606174	572863	630144	601169	582943	705243	711190	692229	692309	616493	665736	993759	994332	1.10028e+06	1.14397e+06	1.09445e+06	1.08296e+06	948982	947294	931997
Niben101Scf02104g00001.1	Photosystem Q(B) protein	9.54281e+06	1.74063e+07	1.45707e+07	1.11424e+07	1.05462e+07	1.12506e+07	1.1664e+07	1.17017e+07	8.16562e+06	1.45006e+07	9.38322e+06	1.3811e+07	1.21123e+07	1.14126e+07	1.1907e+07	1.21102e+07	1.2411e+07	1.12823e+07	1.16061e+07	1.27601e+07	1.13553e+07	1.44652e+07	1.46751e+07	1.44923e+07	1.30183e+07	1.29908e+07	8.71518e+06	1.06401e+07	1.62676e+07	1.31667e+07	7.54669e+06	1.03064e+07	1.29932e+07	1.43307e+07	9.51914e+06	1.05625e+07	8.35482e+06	1.162e+07	1.17575e+07
Niben101Scf02467g01003.1	12-oxophytodienoate reductase 3	195916	195600	197444	135643	127881	127341	98848.2	98286.2	107030	133172	145698	144233	145294	155825	167611	96548.6	85877.7	95886.7	89516	97118.7	100848	134139	131343	112236	104769	102415	102241	103869	90283.1	100615	101399	91867.9	87093.1	130062	125160	121158	106854	112769	115611
Niben101Scf03858g00018.1	Pentatricopeptide repeat-containing protein	111274	109963	104524	103804	91484.1	105787	93170.4	101896	131953	92664.3	92443.2	90648.7	105720	78159.2	76870.2	85292.5	87408.4	87419.6	96990.4	102695	88806	89310.3	76626.9	64121.3	94298	74466.7	99194.9	59177.7	72819.8	71517.6	89042.2	75083.1	98389	60164.4	95264.1	58487.7	57353.2	77987.2	75255.8
Niben101Scf00779g06009.1	12-oxophytodienoate reductase 1	631146	732774	703293	270283	264245	246045	216509	206497	201986	183601	210393	224692	256386	310971	225806	290618	427297	223681	186246	191058	190628	282458	242978	266084	252718	231557	262674	410609	296785	407037	500536	539136	545424	303530	342307	369777	594275	739439	698315
Niben101Scf02307g00010.1	Glyceraldehyde-3-phosphate dehydrogenase	1.82297e+07	1.81826e+07	1.80225e+07	2.0797e+07	2.07464e+07	2.14415e+07	1.98026e+07	1.97251e+07	2.0327e+07	2.05788e+07	2.06471e+07	2.07e+07	2.14395e+07	2.06878e+07	2.16257e+07	2.22809e+07	2.19587e+07	2.10466e+07	2.14938e+07	2.14604e+07	2.16412e+07	2.18445e+07	2.09626e+07	2.0166e+07	2.29141e+07	2.15122e+07	2.2743e+07	2.20987e+07	2.22772e+07	2.26546e+07	2.61079e+07	2.53767e+07	2.59763e+07	2.87418e+07	2.8534e+07	2.91982e+07	2.38185e+07	2.40724e+07	2.34076e+07
Niben101Scf05437g06004.1	nucleic acid-binding protein-like [Oryza sativa Japonica Group]	1.00431e+06	1.00233e+06	981259	1.28889e+06	1.25578e+06	1.25066e+06	1.15673e+06	1.15827e+06	1.15099e+06	1.027e+06	1.02644e+06	1.01091e+06	1.05986e+06	1.08635e+06	1.02834e+06	1.16261e+06	1.08232e+06	1.05416e+06	1.19912e+06	1.16796e+06	1.16356e+06	1.12445e+06	1.02173e+06	1.0282e+06	1.19922e+06	1.19174e+06	1.18496e+06	1.11615e+06	1.03661e+06	1.0613e+06	1.10211e+06	923500	1.00652e+06	645354	776529	810796	680136	698924	676843
Niben101Scf00332g04004.1	Protein disulfide-isomerase	515264	505684	493785	399067	427119	472955	474979	372068	339250	312043	362752	349969	393762	298834	410247	362511	324259	395323	331615	306390	276159	338762	233234	255901	260194	292405	277235	292106	291087	250020	315483	308815	330776	292554	353706	368227	298922	355255	247151
Niben101Scf03326g04013.1	BnaC09g41110D [Brassica napus]	73894	69991.7	88950.2	78740.9	62487.5	76157.7	65584.8	49014	84733	36637.1	45557.7	71956.7	51484.2	48562.4	37087.3	68146.2	55847.7	70373.2	42387.2	32765.6	58172.1	22008.3	43286.5	51227	47067.6	42289.4	29687.3	41161.1	34625.4	63716.7	82755.1	53944.5	23253.1	34659.5	37624.3	41850.7	35097.3	45302.1	20866.1
Niben101Scf00152g03029.1	ARC6, partial [Arabidopsis thaliana]	98792	126256	121831	122037	113790	128512	89961.9	122060	116518	95993.2	122376	108955	87124.9	102349	108195	85836.4	99983.6	106462	97000.5	88292	66179.9	98535.8	68167	87416.2	93339.6	64380.7	71134.5	84227	110575	68149.9	70058.6	65252.4	80685.5	92334.5	62733.8	88019.7	45744.3	102010	58197.3
Niben101Scf05588g12019.1	NADH-quinone oxidoreductase subunit F 1	351596	349885	342462	300978	316373	316520	303173	305075	308242	299552	296127	295144	307443	291106	294666	287233	290893	293522	288445	274055	276693	296797	287914	283928	278449	279556	281236	292061	282714	292388	318278	288733	328432	286378	302037	295830	316674	318529	306039
Niben101Scf00108g00004.1	Beta-galactosidase	80783.9	85894.9	79783	51189.8	142278	75250.7	124639	97812.5	109362	152400	150365	174404	95502.8	199157	79113.4	221430	229369	238318	189637	230616	181049	357160	345472	322284	334227	316882	304943	454424	471296	435104	837175	845429	847196	1.02175e+06	976984	979959	947094	962257	965669
Niben101Scf15666g00009.1	Light-repressed protein A homolog	750509	750411	726882	1.12041e+06	1.21232e+06	1.15695e+06	1.53209e+06	1.61938e+06	1.52374e+06	1.48878e+06	1.50828e+06	1.55034e+06	1.43998e+06	1.45105e+06	1.40799e+06	2.20023e+06	2.25978e+06	2.16874e+06	2.2194e+06	2.21229e+06	2.0582e+06	1.60216e+06	1.70591e+06	1.6947e+06	1.64554e+06	1.6028e+06	1.59477e+06	1.29743e+06	1.39215e+06	1.39946e+06	953631	1.08915e+06	990567	712997	691735	759069	624624	656034	690814
Niben101Scf04174g01004.1	Glutathione S-transferase 3	785041	810330	846316	642508	652182	657966	626916	645749	607688	667484	673753	684369	795396	771610	829359	744282	757585	774614	702879	721640	683680	780113	801834	777694	768690	754050	757725	725146	724637	581018	761439	814667	806573	778404	927183	885776	625107	797437	803327
Niben101Scf06349g02016.1	monodehydroascorbate reductase 4 LENGTH=488	113410	199702	200070	202030	203507	189966	177915	202493	190388	155875	187282	185699	257308	229912	232048	247957	251082	266545	207314	231560	226592	269891	245433	253109	196187	220904	237019	245103	230505	229461	242724	258076	260299	263351	263984	253486	273460	233560	283263
Niben101Scf00398g06016.1	Apoptosis inhibitor 5	97496.7	81683.8	91032.5	95545.1	99252.3	68115	77742.4	88878.8	104383	92381.4	90042.9	66793.6	69142	61715.2	75194.2	93434.3	78703.2	106934	75320.3	94159.8	91782.5	56011.6	64844.3	86870.9	71354	53393.7	82825.8	67150.2	75869.7	73320.8	30863.9	81056	92632.8	52344.7	61739.6	80175.9	45966.1	77399.1	45430.7
Niben101Scf07619g00006.1	Receptor-like protein kinase	85643.2	65094	92866.4	108460	68201.8	89919.1	108967	73305.6	105732	93610.4	90647.9	93152.3	79026	90614.8	112576	77772.8	81758.1	103613	72104.3	83486.3	71745.5	112802	105398	100389	67607.6	80779.2	47776.7	71627.7	61903.7	80680.2	65649.5	93142.8	89126.9	93780.8	105245	113846	91950.1	100564	92899.7
Niben101Scf00337g07012.1	PsbP-like protein 1 LENGTH=230	1.78611e+06	1.77575e+06	1.8061e+06	1.75743e+06	1.76952e+06	1.75572e+06	1.66115e+06	1.68026e+06	1.66235e+06	1.70666e+06	1.75823e+06	1.71803e+06	1.78134e+06	1.7434e+06	1.70974e+06	1.50712e+06	1.53423e+06	1.45103e+06	1.54457e+06	1.51642e+06	1.57946e+06	1.54389e+06	1.49429e+06	1.48254e+06	1.61116e+06	1.64154e+06	1.57245e+06	1.47418e+06	1.52527e+06	1.5028e+06	1.25832e+06	1.28017e+06	1.29069e+06	969961	1.00752e+06	1.01802e+06	1.90644e+06	1.94943e+06	1.9241e+06
Niben101Scf00793g01001.1	Long-chain-fatty-acid--CoA ligase 5	133486	115302	130325	127566	128085	126386	82117.7	81677.9	107944	114040	98856.7	102645	134354	97531.2	139297	120751	126158	123663	136743	125077	134297	72967.5	111182	108316	78128.5	113317	103685	86645.1	67608.6	76905.4	88347.9	86390.9	102812	75710.8	94160.3	81577.2	97163.3	122135	138261
Niben101Scf00168g10029.1	Beta-galactosidase	147648	145669	138388	133926	127635	146921	109433	120812	98234.7	81688.7	135417	171548	138499	122315	142317	111748	127703	127654	132956	131173	134585	141084	131796	98545.9	108651	113007	97122.8	93130	112081	126766	159334	129250	130758	186004	140437	136322	80521.7	88455.8	84090.1
Niben101Scf01817g02001.1	V-type proton ATPase subunit E	1.47717e+06	1.47312e+06	1.42639e+06	1.21389e+06	1.2515e+06	1.24952e+06	1.0918e+06	1.07647e+06	1.08745e+06	1.18056e+06	1.19791e+06	1.16574e+06	872398	851694	795936	661832	889203	844517	974185	984159	965184	798269	985675	998099	775187	1.11117e+06	1.11927e+06	795097	1.01979e+06	1.04348e+06	1.24256e+06	1.28928e+06	1.32575e+06	1.13013e+06	1.53153e+06	1.53737e+06	1.29248e+06	1.3214e+06	1.33266e+06
Niben101Scf02406g01018.1	N-acetyl-gamma-glutamyl-phosphate reductase	771934	789130	772349	679769	691119	694936	639957	659615	687204	685505	670977	683943	493172	471741	448238	459188	508853	535000	539982	517779	532302	502088	540408	542752	480180	558711	585296	494273	591051	588534	660593	631134	636721	601247	763965	758186	696066	722467	736069
Niben101Scf05437g03003.1	Elongation factor Tu	4.41895e+06	4.47912e+06	4.11887e+06	4.70889e+06	4.70527e+06	4.93687e+06	4.54419e+06	4.50462e+06	5.94673e+06	4.30654e+06	4.27851e+06	4.22412e+06	3.77496e+06	3.66461e+06	3.45328e+06	3.72803e+06	3.47164e+06	3.30764e+06	3.68242e+06	3.75176e+06	3.76822e+06	3.55863e+06	4.541e+06	3.43973e+06	3.69218e+06	3.75809e+06	3.77852e+06	3.90583e+06	3.55152e+06	3.65311e+06	5.65797e+06	5.15637e+06	6.6279e+06	4.36894e+06	5.06327e+06	5.11915e+06	4.69653e+06	4.96899e+06	4.98459e+06
Niben101Scf11689g02005.1	Aquaporin-like superfamily protein LENGTH=285	4.04551e+06	4.01522e+06	3.94214e+06	3.55102e+06	3.62553e+06	3.62354e+06	4.26043e+06	4.41681e+06	4.2478e+06	4.09226e+06	4.12424e+06	4.17625e+06	4.35104e+06	4.29134e+06	4.4193e+06	5.21595e+06	5.60299e+06	5.46812e+06	5.23766e+06	5.19857e+06	5.2634e+06	4.93886e+06	5.133e+06	5.16658e+06	4.76122e+06	4.56178e+06	4.5899e+06	6.26638e+06	6.38251e+06	6.40286e+06	5.15786e+06	5.37263e+06	5.42424e+06	7.17333e+06	6.59593e+06	6.51497e+06	7.6219e+06	7.54809e+06	7.54035e+06
Niben101Scf06078g02032.1	nuclear RNA binding protein A [Spinacia oleracea]	583764	560698	598114	699160	684988	674701	690786	684123	705487	602635	578488	594185	552411	533985	538120	734450	735313	690566	682519	671991	666017	466216	499059	513252	602717	605106	628442	469000	465872	456252	475179	491121	480921	418410	417132	398633	201728	166187	198881
Niben101Scf00466g04036.1	Calreticulin	369609	341629	351706	326456	304899	323885	342522	328964	321306	217509	188609	204380	232065	186091	205858	208645	167861	184177	219437	233726	238349	175486	178360	152639	108756	99280.5	105929	178946	185847	177998	224806	199087	203725	147612	122641	132730	122005	96167.7	136602
Niben101Scf04796g00011.1	Pentatricopeptide repeat-containing protein	367849	389277	412856	458174	468282	462982	501904	520318	510509	416097	427009	445713	402618	386123	416156	532826	557364	540079	466362	476454	479432	428046	397080	425605	362870	375798	365503	334501	328804	331070	232262	262660	289610	220765	192893	157374	253189	172680	166569
Niben101Scf04699g00014.1	Serine/threonine protein phosphatase family protein LENGTH=793	62840.1	89350.8	105438	101301	104141	83256.6	94784.1	107387	103288	98979.7	81744	97782.4	98539	85772.1	92631.8	93964.3	102570	71833.7	90050.9	97576.5	73488.1	72435.1	86518.1	87428.9	79308.8	51405.8	65801.2	61949.8	77987.3	60806.8	86785	69794.3	91618.1	67189	79707.4	56967.6	47663.9	64497	77300.1
Niben101Scf14996g00009.1	Catalase	1.02351e+06	986808	1.06088e+06	1.05981e+06	1.10095e+06	1.06816e+06	1.04519e+06	1.08691e+06	986155	1.01958e+06	1.07883e+06	1.07185e+06	1.15644e+06	1.12642e+06	1.19818e+06	1.17231e+06	1.24959e+06	1.17758e+06	1.1873e+06	1.20294e+06	1.21316e+06	1.36343e+06	1.35934e+06	1.35825e+06	1.3125e+06	1.26308e+06	1.27143e+06	1.30333e+06	1.38252e+06	1.33744e+06	1.54232e+06	1.66745e+06	1.71501e+06	1.90758e+06	1.80086e+06	1.75335e+06	1.84075e+06	1.80609e+06	1.7871e+06
Niben101Scf11491g02007.1	40S ribosomal protein S7	1.81167e+06	1.88272e+06	1.89436e+06	2.0956e+06	2.10879e+06	2.11572e+06	2.2544e+06	2.25007e+06	2.2546e+06	1.38858e+06	1.36892e+06	1.34197e+06	1.29838e+06	1.24968e+06	1.23474e+06	1.35643e+06	1.60841e+06	1.56725e+06	1.61507e+06	1.59475e+06	1.62951e+06	1.19117e+06	1.31428e+06	1.34396e+06	1.09696e+06	1.29328e+06	1.28346e+06	1.08423e+06	1.19637e+06	1.23073e+06	830366	913789	896911	677182	775748	827216	712735	755519	744966
Niben101Scf07981g01018.1	ATP-dependent RNA helicase DBP5	276426	306606	263127	293807	304670	294831	260107	239074	305552	273699	236650	261004	292456	230536	206361	296188	207062	259391	219656	181216	217796	311784	311817	234393	186672	157469	239767	187513	193238	266695	231684	198743	205575	173427	200081	214983	180292	212423	220387
Niben101Scf04223g01022.1	Translocase of chloroplast 34	69177.4	65154.1	78795.6	48672.7	74800.9	71449.6	61436.7	66426.2	72791	65832.1	59302.2	54482.8	41037.3	66070.3	57927.7	57799.7	39994.6	45122.7	50747.5	49702.4	31990.5	58130.2	34426.8	39315	54786.3	34627.1	35040.1	41690	47337.2	48349.8	47308.9	45347.4	32823.6	23573.1	44766.4	88264.3	33723.1	29945.2	47778.1
Niben101Scf04964g00002.1	Photosystem I reaction center subunit III	3.05619e+07	3.12067e+07	2.96067e+07	2.89418e+07	3.04883e+07	3.15604e+07	2.91642e+07	2.90604e+07	2.97358e+07	2.95889e+07	2.98159e+07	3.04623e+07	2.61351e+07	2.61234e+07	2.66992e+07	2.48441e+07	2.65306e+07	2.6346e+07	2.58851e+07	2.65469e+07	2.6839e+07	2.87339e+07	2.91354e+07	2.85471e+07	2.61425e+07	2.80546e+07	2.85628e+07	3.06006e+07	3.27807e+07	3.04652e+07	3.23038e+07	3.28672e+07	3.49068e+07	3.42183e+07	3.91431e+07	4.02933e+07	4.24708e+07	4.39883e+07	4.26824e+07
Niben101Scf09217g00024.1	1-aminocyclopropane-1-carboxylate oxidase	1.5945e+06	1.55053e+06	1.61388e+06	1.5856e+06	1.54644e+06	1.5512e+06	1.62769e+06	1.6608e+06	1.69709e+06	1.44963e+06	1.45688e+06	1.45476e+06	1.73261e+06	1.6979e+06	1.72386e+06	1.50113e+06	1.43208e+06	1.3933e+06	1.44154e+06	1.43258e+06	1.44448e+06	1.3463e+06	1.25946e+06	1.30275e+06	1.35567e+06	1.30797e+06	1.29913e+06	1.0696e+06	1.07344e+06	1.05101e+06	843720	823280	818994	709167	733751	747060	504188	520795	530758
Niben101Scf05761g01010.1	Eukaryotic translation initiation factor 3 subunit M	206161	218833	204934	206278	193498	189514	195953	204756	188184	154070	182715	150059	167077	193205	192366	198988	196875	195027	176861	179389	197404	167694	148334	173684	155309	156532	192228	130376	127132	135175	129765	201812	129092	130542	143177	136217	126613	127578	120439
Niben101Scf02538g06008.1	Oxalyl-CoA decarboxylase	258807	256285	329389	269070	252202	252302	233101	239497	147393	234938	165105	239110	258290	154211	156835	205215	205507	207703	188495	194899	191399	256552	236217	226212	229807	160141	224548	216998	212611	223465	305272	267358	297313	286981	298203	321808	258469	314469	293371
Niben101Scf00551g01027.1	Mitochondrial-processing peptidase subunit alpha	380080	385954	384312	239409	317636	325522	299670	305907	295115	347324	330521	324466	303558	319132	305875	312429	274008	293618	208953	268535	281150	289448	291817	263699	316544	285417	278957	291755	272246	266736	369425	355106	339177	372256	378882	369151	346669	352391	360102
Niben101Scf04907g01014.1	Chorismate synthase	391526	399369	380069	378862	375826	387542	408574	408456	415583	279977	297381	306655	287544	270481	287175	359488	388011	373257	339023	324877	335814	288666	260274	268000	275164	280042	280077	249404	232728	233235	239147	233181	249938	230596	214036	227814	188818	169614	120735
Niben101Scf02230g02002.1	Protein GrpE	487214	658183	553369	514307	581080	530342	695542	637856	584400	564748	487403	526750	419467	358820	521889	625040	490636	603212	542013	481592	550610	395947	380776	440642	498623	527841	385543	538528	398679	454259	677655	545792	583432	542792	544852	619703	296751	344343	399855
Niben101Scf00419g01007.1	50S ribosomal protein L6	1.03607e+06	1.05338e+06	1.04896e+06	1.37701e+06	1.36513e+06	1.39975e+06	1.65483e+06	1.61448e+06	1.63754e+06	1.19123e+06	1.15364e+06	1.20255e+06	1.35254e+06	1.37897e+06	1.38237e+06	1.82936e+06	1.80213e+06	1.71099e+06	1.64358e+06	1.64888e+06	1.6135e+06	1.48348e+06	1.49518e+06	1.42808e+06	1.54775e+06	1.57196e+06	1.59336e+06	1.63463e+06	1.63814e+06	1.66649e+06	1.87198e+06	1.89367e+06	1.86804e+06	1.97167e+06	1.82647e+06	1.85607e+06	2.0046e+06	2.0609e+06	1.99691e+06
Niben101Scf02807g11007.1	Pyridoxal phosphate (PLP)-dependent transferases superfamily protein LENGTH=513	327207	399871	411871	489606	278413	293399	385196	301663	241125	370162	377966	370803	304063	305987	295748	352438	334285	283058	458578	282653	332440	345636	393605	394412	434878	421096	449193	529378	488428	472168	954564	921508	800391	1.01297e+06	1.0279e+06	1.05135e+06	1.01404e+06	1.03645e+06	1.03515e+06
Niben101Scf02525g01006.1	S-adenosyl-L-methionine-dependent methyltransferases superfamily protein LENGTH=623	69899	91566.8	48971.7	77274.6	74562.5	75956.5	83634.9	93511.1	65385.4	49579.4	52809.9	66624.3	51870	54900.7	103263	52440.4	39156.7	51597.7	59315.2	46272	46406.2	48285	20387.5	58526.8	41438.3	28730.4	29786.5	39094.8	38520.4	61243	43237.8	33910.5	44429.6	21951.1	45224.9	38119.2	77081.6	32472	26363
Niben101Scf09253g00011.1	Carbonic anhydrase	5.39147e+07	5.3201e+07	5.40479e+07	5.79332e+07	5.69418e+07	5.86713e+07	5.5382e+07	5.64779e+07	5.51177e+07	6.3636e+07	6.38516e+07	6.59552e+07	6.19616e+07	6.3661e+07	6.42452e+07	6.3587e+07	6.14577e+07	6.08984e+07	6.22889e+07	6.31603e+07	6.24578e+07	6.96578e+07	6.66357e+07	6.73229e+07	7.19006e+07	7.04711e+07	6.84395e+07	7.2615e+07	7.25513e+07	7.24094e+07	7.60151e+07	7.76423e+07	7.99563e+07	9.59357e+07	8.8449e+07	8.92557e+07	7.88637e+07	7.74023e+07	7.82916e+07
Niben101Scf05534g01014.1	Long-chain-fatty-acid--CoA ligase 3	342644	325813	350876	286887	314773	300166	317233	336022	323132	271811	311040	302459	260638	256699	255371	251027	226888	233457	212718	237432	233562	246297	244942	230041	216990	170519	163965	216193	210829	207496	244475	206195	207607	167255	188893	200154	158519	172111	165931
Niben101Scf00687g08006.1	Calvin cycle protein CP12-2, chloroplastic	4.23431e+06	4.15988e+06	4.15391e+06	5.778e+06	5.70574e+06	5.89759e+06	4.99916e+06	5.0835e+06	4.80925e+06	4.36342e+06	4.35792e+06	4.33538e+06	5.82223e+06	5.94017e+06	5.9519e+06	6.3473e+06	6.33307e+06	6.29143e+06	6.66267e+06	6.61333e+06	6.51897e+06	5.92297e+06	5.81431e+06	5.77464e+06	7.32376e+06	6.93565e+06	7.00003e+06	6.44442e+06	6.46408e+06	6.35502e+06	6.22012e+06	6.51203e+06	6.54834e+06	7.34454e+06	6.43988e+06	6.41829e+06	6.13532e+06	5.92893e+06	6.00971e+06
Niben101Scf39216g00007.1	Enhancer of mRNA-decapping protein 4	33448.8	36669.9	34720.7	31901.2	33771.4	42457.5	28035.4	44293.9	40829.9	46713.5	33880.4	33816.2	11697.7	48087.6	53254.4	44601.9	41946.1	46496.4	44455.6	49740.7	28679.1	44751.9	43147.1	44233	44796.2	33735.5	29726	14528.8	37793.7	38238.3	25750.6	7963.05	44528.6	19627.3	59732.3	36753.4	5275.32	20468.8	10434.5
Niben101Scf00033g01001.1	ATP synthase gamma chain	592722	617869	607064	502611	531013	524019	493861	511131	519970	493131	489789	458212	374046	357198	316178	328975	410919	386293	397941	410914	423894	377895	392384	393867	322507	440305	422092	352625	410421	426737	508083	480605	505395	372011	560284	587768	545377	545271	570608
Niben101Scf01236g02016.1	S-adenosylmethionine synthase	2.58534e+06	2.48409e+06	2.49689e+06	2.18145e+06	2.22845e+06	1.76432e+06	1.59667e+06	1.60851e+06	1.58787e+06	590452	595982	582992	965573	928765	949901	451443	466049	493774	429627	420771	398432	244730	393606	227279	312710	314682	375806	209141	279388	206630	366350	360164	376094	401071	370535	352266	356951	356155	355981
Niben101Scf03113g02002.1	50S ribosomal protein L6	2.15334e+06	2.1628e+06	2.15124e+06	2.1848e+06	2.34719e+06	2.36177e+06	2.58161e+06	2.69564e+06	2.71886e+06	2.12319e+06	1.4769e+06	1.44115e+06	1.25366e+06	1.26792e+06	1.25927e+06	1.33356e+06	1.38237e+06	1.3123e+06	1.27844e+06	1.27358e+06	1.24217e+06	1.21713e+06	1.14578e+06	1.1407e+06	1.18802e+06	1.15813e+06	1.23619e+06	984553	1.05525e+06	1.01291e+06	1.01045e+06	970349	1.02426e+06	932063	1.05565e+06	1.3549e+06	801661	875376	864510
Niben101Scf04560g03018.1	T-complex protein 1 subunit beta (Fragments)	368661	375421	348539	338670	360052	370271	366309	377501	376127	298401	300873	306980	238873	228716	213795	250109	260723	255996	247834	255015	247887	201430	203444	210863	206226	208568	229789	182318	203701	192768	216058	204605	203139	179278	205683	198057	155887	150556	162349
Niben101Scf04011g00009.1	Acetylornithine aminotransferase	105739	100279	113870	80826.5	97438.6	96747.9	82862.3	71662.6	78621.3	108652	90620.5	107723	94531.9	84149.3	87297.4	90863.2	83607.1	85565.1	86067.7	94506.4	84424.1	96114.6	95431.7	85056.8	95502.5	82231.8	76595.5	68538.6	95846.1	84381.8	91771.8	94243.4	103360	108383	111618	117694	80948.1	96340.1	94620.1
Niben101Scf35412g00009.1	HXXXD-type acyl-transferase family protein LENGTH=450	228050	211194	210104	236112	235242	191836	223009	220274	221902	191442	194555	171508	221527	204303	209283	188150	160434	172120	147247	170189	163965	104396	127573	98497.4	113744	102751	96105.5	78226.9	76601.2	70000.4	88088.7	83419	75325.3	58891.9	103013	52676.6	104910	78007	52920.8
Niben101Scf05044g02014.1	MAR-binding filament-like protein 1-1	588066	605211	482795	396812	604023	422516	345470	432428	574824	394469	638685	600382	495007	538661	540384	587725	317839	439154	350325	356432	563335	403868	363776	494785	374537	609055	496442	556820	496836	380175	678688	627000	633052	452420	569723	465030	479677	510149	522692
Niben101Scf10450g00012.1	Ubiquinone/menaquinone biosynthesis C-methyltransferase UbiE	1.52938e+06	1.53052e+06	1.48234e+06	1.41431e+06	1.44591e+06	1.42987e+06	1.46023e+06	1.39286e+06	1.43123e+06	1.44721e+06	1.39947e+06	1.44629e+06	1.45849e+06	1.44981e+06	1.51231e+06	1.4961e+06	1.48613e+06	1.46318e+06	1.47541e+06	1.45835e+06	1.4626e+06	1.5132e+06	1.44033e+06	1.49291e+06	1.44608e+06	1.41985e+06	1.43709e+06	1.53114e+06	1.57374e+06	1.57183e+06	1.89347e+06	1.90981e+06	1.97783e+06	2.21429e+06	2.11314e+06	2.11079e+06	1.68275e+06	1.70128e+06	1.65698e+06
Niben101Scf03856g00004.1	Phosphoglycerate kinase	8.43188e+06	8.46303e+06	8.20864e+06	9.31682e+06	9.42644e+06	9.28776e+06	8.5265e+06	8.613e+06	8.55348e+06	8.49723e+06	8.37776e+06	8.44834e+06	7.58857e+06	7.31967e+06	6.86864e+06	7.21796e+06	6.76551e+06	6.54972e+06	6.77197e+06	6.62129e+06	6.76165e+06	7.72455e+06	6.49991e+06	6.50297e+06	7.11716e+06	7.30815e+06	7.20225e+06	7.50683e+06	6.78224e+06	6.684e+06	8.34391e+06	7.16444e+06	7.5451e+06	6.03802e+06	7.25719e+06	7.54016e+06	6.21393e+06	6.54651e+06	6.49946e+06
Niben101Scf02174g03007.1	Inositol-1-monophosphatase	431064	424943	434713	432932	441913	424866	392164	405422	387982	423539	401963	419414	376435	367088	365188	355378	370221	361739	382446	400175	387210	374487	387796	375926	393732	400917	407503	377991	396769	400678	518741	499317	521854	470247	564157	570028	573464	571327	562250
Niben101Scf01765g02012.1	Glutamine synthetase	2.89453e+06	2.9151e+06	2.39339e+06	3.13051e+06	2.94366e+06	2.74928e+06	2.91593e+06	2.60273e+06	2.55594e+06	2.663e+06	2.71355e+06	2.75969e+06	2.30129e+06	2.37395e+06	2.21183e+06	2.37636e+06	2.16916e+06	2.06162e+06	2.37651e+06	2.46107e+06	2.28859e+06	2.30759e+06	2.06523e+06	2.09435e+06	1.97461e+06	2.13191e+06	2.20402e+06	2.06832e+06	1.73724e+06	1.96926e+06	1.73083e+06	1.53896e+06	1.59589e+06	707263	1.13769e+06	915073	870763	934389	861695
Niben101Scf00698g02019.1	Aldo-keto reductase family 4 member C9	473628	470470	467688	574688	545186	559250	558694	568021	564389	567426	564499	553307	610378	598424	603236	613781	645691	628019	568093	580335	551936	535954	555485	541875	554699	556514	572700	452140	467811	489454	473355	448807	483714	431165	451326	443148	394308	399168	404471
Niben101Scf01625g01009.1	Ras-related protein Rab-8B	337456	348067	353192	289994	309772	312978	338023	346907	340132	319749	311562	329802	326562	322859	322249	347873	341435	337575	324218	289873	303788	307338	320997	323475	269838	263193	260444	289108	289149	283308	311676	304682	325525	556515	513246	507637	392697	403604	388460
Niben101Scf00548g00009.1	Pentatricopeptide repeat-containing protein	88303.4	97109.3	94896.2	107074	85427.9	108744	110863	117912	104683	90807.6	65015	87920	61996.7	80279.1	78703.1	91516.5	67345.9	80995.7	89427.4	89403.7	88710.3	88468.3	54822.6	78458.7	79845.8	78921.6	73325	75959.2	38016.1	54389.2	58023.3	52200.7	44414.6	37835.7	50173.3	51459.1	34378.2	47697.9	101597
Niben101Scf05712g02002.1	Ribulose-1,5 bisphosphate carboxylase/oxygenase large subunit N-methyltransferase, chloroplastic	192780	211165	202980	253552	249334	243350	292443	288153	299234	244743	235634	229929	235177	238989	233190	308427	277693	267546	218057	234230	223294	226806	202969	210604	221045	212726	207472	202000	198102	206901	232337	276612	290261	218969	243982	233518	282620	237016	285586
Niben101Scf05827g02002.1	Acetyl-coenzyme A synthetase	28626.6	69350	47659.9	36951	37463.9	43047.5	44333.8	39178	55685	51239.8	50171.1	95154.6	37694.7	42449.8	58637.6	41150.9	42696.9	33139.9	39521.9	50797.3	58652.2	53036.7	50952.2	53847.6	54362.8	58045.7	40459.7	51993.4	32849.5	55012.3	62037.8	59618.5	57190.5	61064.3	45284.4	57618.7	55289.3	59873.1	64901.3
Niben101Scf07365g01022.1	Inorganic pyrophosphatase	1.6991e+06	1.74859e+06	1.57824e+06	1.61149e+06	1.65816e+06	1.62766e+06	1.63434e+06	1.66517e+06	1.71936e+06	1.49666e+06	1.46266e+06	1.64987e+06	1.31746e+06	1.38256e+06	1.19222e+06	1.42432e+06	1.19811e+06	1.22049e+06	1.28451e+06	1.25945e+06	1.26602e+06	1.42721e+06	1.23235e+06	1.29731e+06	1.54005e+06	1.38781e+06	1.35127e+06	1.60816e+06	1.31218e+06	1.41215e+06	2.06776e+06	1.75146e+06	1.77935e+06	1.56522e+06	1.50283e+06	1.72155e+06	1.85122e+06	2.07001e+06	2.05039e+06
Niben101Scf06345g02004.1	4-alpha-glucanotransferase	168693	170956	172158	162894	260690	261816	222996	233846	251324	183828	163455	174765	192823	194285	202920	199217	213632	218943	224212	225325	164256	232336	227218	234338	221447	149864	256553	244320	162425	258366	380414	321955	326016	246604	301306	302892	297122	299526	312487
Niben101Scf06186g03002.1	HXXXD-type acyl-transferase family protein LENGTH=484	332326	320996	308221	330254	361200	351637	384929	401117	391827	264897	289307	302509	354097	348310	382595	336105	309700	270559	328391	338614	330488	262532	237848	273108	272159	233132	247694	197633	201555	219561	185887	100397	187981	168488	145170	148247	199196	191227	158471
Niben101Scf09417g00003.1	Enoyl-[acyl-carrier-protein] reductase [NADH] FabI	1.3975e+06	1.37803e+06	1.33709e+06	1.37333e+06	1.35617e+06	1.37681e+06	1.42541e+06	1.49682e+06	1.49195e+06	1.47787e+06	1.44144e+06	1.45894e+06	1.61522e+06	1.57998e+06	1.59657e+06	1.67619e+06	1.73592e+06	1.65247e+06	1.57567e+06	1.55261e+06	1.52092e+06	1.64928e+06	1.61306e+06	1.62396e+06	1.88039e+06	1.87337e+06	1.7783e+06	1.77361e+06	1.71486e+06	1.72979e+06	2.46709e+06	2.47163e+06	2.51118e+06	2.90317e+06	2.77782e+06	2.621e+06	2.54713e+06	2.51789e+06	2.48868e+06
Niben101Scf10519g01006.1	Clathrin heavy chain 2	410136	411352	414239	384249	403034	404036	400597	406547	379813	331863	354087	312589	317339	383128	387555	356653	279596	328190	347195	335228	338123	241354	312143	312280	266586	254993	260633	306827	297492	262536	283969	290805	288937	335096	314384	272415	283323	265874	276000
Niben101Scf11253g00004.1	26S protease regulatory subunit 7	965305	947518	947855	847118	918189	896478	872088	901233	862409	780374	771433	781741	805605	764073	801576	804302	864245	824276	762597	761628	751248	700130	677121	712930	709467	709952	725211	627418	633534	614831	702638	708214	718397	773954	760903	780994	652249	653246	639596
Niben101Scf19230g01014.1	adenylate kinase 1 LENGTH=246	491920	495625	457378	351253	409933	354108	356516	348483	355169	368505	389726	390431	317113	328517	306965	271994	246591	258652	303298	279053	362952	314174	247590	285580	391822	373208	401481	296230	311287	307768	351611	449948	438593	462333	518314	535601	404259	500196	492822
Niben101Scf03548g02031.1	magnesium-protoporphyrin IX methyltransferase LENGTH=312	950935	952319	943573	1.04249e+06	1.05672e+06	1.07117e+06	1.06274e+06	1.09499e+06	1.08134e+06	789109	759307	788584	861434	851666	878470	889734	900987	885773	746092	731333	740927	566123	549013	532984	471723	444705	474391	375461	340185	377592	156172	142735	145502	148051	116680	235959	72353.1	121676	96731
Niben101Scf13540g04030.1	Malate dehydrogenase	1.77903e+06	1.71748e+06	1.75392e+06	1.63353e+06	1.70316e+06	1.71956e+06	1.63195e+06	1.58761e+06	1.56845e+06	1.64072e+06	1.58029e+06	1.58596e+06	1.12824e+06	1.09503e+06	1.04547e+06	1.04181e+06	1.27676e+06	1.27781e+06	1.34687e+06	1.32687e+06	1.35826e+06	1.19801e+06	1.31354e+06	1.3246e+06	1.20222e+06	1.53138e+06	1.52856e+06	1.29787e+06	1.49412e+06	1.53276e+06	1.81718e+06	1.71655e+06	1.83492e+06	1.44081e+06	2.00388e+06	2.0417e+06	2.33768e+06	2.4758e+06	2.39038e+06
Niben101Scf04500g03002.1	unknown protein; LOCATED IN: chloroplast; EXPRESSED IN: 22 plant structures; EXPRESSED DURING: 13 growth stages; BEST Arabidopsis thaliana protein match is: unknown protein . LENGTH=332	621318	633339	629059	514616	635240	619388	601068	443366	623615	585081	661540	660190	487950	525911	478257	500784	448729	481388	618503	454467	513236	598104	570080	576828	552340	517521	560191	601588	782177	616560	553800	764852	811218	979029	952970	695736	877898	864664	861785
Niben101Scf08002g02002.1	UDP-glucose 6-dehydrogenase 3	453621	454708	432072	418923	435427	428016	348525	402270	378394	185289	325115	331883	324314	307275	327871	286890	312490	313916	269466	260836	162616	128782	143896	157343	148354	230132	123995	146385	137921	125968	174219	71521.8	53211.7	168575	156303	153264	103565	83201.8	97793
Niben101Scf02041g01018.1	phosphoserine aminotransferase LENGTH=430	459387	438738	458284	439214	445754	365952	382630	472628	478549	389685	418508	404879	419489	356043	432362	475726	463779	474346	429144	334370	454096	401464	382666	384786	388283	363442	356874	335689	232025	312701	248440	288291	331301	362693	324182	264281	205873	227258	199534
Niben101Scf05191g00014.1	Cytochrome P450 superfamily protein LENGTH=539	304025	314231	218051	273328	293931	277004	317109	272913	325376	272720	319293	321680	300829	321764	314985	342983	311001	322706	294093	316682	316551	328254	322768	320513	324855	301029	320602	316848	300837	311240	352275	360974	363501	347852	327541	337670	241570	240759	238830
Niben101Scf02873g02007.1	Proteasome subunit alpha type-7	447831	444398	449358	412381	420707	439559	442546	442686	428516	389639	393056	396645	379148	357114	318103	369541	404923	383974	370147	389524	377082	291820	333916	337359	310531	376255	381223	298740	289176	328519	378382	373930	392056	422817	420841	447770	423836	436310	420658
Niben101Scf22171g00007.1	PH-response transcription factor pacC/RIM101 isoform 1 [Theobroma cacao] gb|EOY06334.1| PH-response transcription factor pacC/RIM101 isoform 1 [Theobroma cacao]	114994	183542	156206	120796	181224	115636	121211	144722	139303	117207	125881	114220	129930	109919	124425	126179	142151	124230	96040.6	100615	98333	130293	103976	105645	103873	137040	140291	114152	108542	129951	133470	132973	90879.5	86130.5	128321	145261	69426.1	106897	97971.3
Niben101Scf00578g06007.1	Cysteine synthase	808577	798504	837579	790383	802684	803711	612414	749200	784065	806841	813759	789785	730246	699322	779044	774172	733820	766413	629248	615628	636904	708195	508506	679695	721283	671693	655873	760358	515406	709928	746079	715703	731520	688612	697878	690148	700523	668138	698705
Niben101Scf03954g01001.1	thioredoxin Y1 LENGTH=172	236811	705904	791391	781661	766333	324108	799014	831818	323266	864016	283651	849007	619070	691771	712258	375920	654100	561774	364850	633528	739625	413036	378090	738746	752358	857421	836533	791406	835338	836935	459651	1.14236e+06	1.17614e+06	470400	505738	458518	581252	1.35162e+06	1.34378e+06
Niben101Scf14036g00004.1	Tetratricopeptide repeat protein 28	252966	336087	258943	429707	419027	411158	360831	354240	354710	285550	214231	218782	255641	338379	326021	229664	290275	204611	364545	318912	325745	238119	213744	219068	266815	267494	243980	237538	167238	202549	250540	253313	241197	233006	218911	222766	160545	172497	62970.7
Niben101Scf00305g04005.1	Galactose mutarotase-like superfamily protein LENGTH=307	671295	649465	585353	506249	564647	501993	594841	567895	592389	640316	583415	617646	593529	583903	616266	603201	618595	575538	537946	554506	551734	626241	571265	627884	656346	624530	634363	654284	655747	654846	895060	892590	917034	1.26804e+06	1.15664e+06	1.16416e+06	787455	720024	692514
Niben101Scf02237g01007.1	Betaine aldehyde dehydrogenase	832044	900305	817635	804746	845086	847334	745941	762826	734762	755776	691133	711086	585173	695315	685162	640630	700747	717769	584197	638135	584623	614534	708830	437862	531734	632720	579144	520068	536470	421726	615472	638858	672042	640518	732986	712267	555971	631213	575383
Niben101Scf01063g07013.1	exportin 1A LENGTH=1075	194547	193379	216725	247263	140120	144420	138174	141401	140390	79319.7	119333	118528	137729	125926	233832	101822	101866	125295	118673	118227	132684	262778	112891	125526	106354	120589	114793	113276	105199	106408	122885	130443	235463	144101	251698	174590	91859.6	170659	117047
Niben101Scf00087g06008.1	Delta-aminolevulinic acid dehydratase	1.13404e+06	1.11837e+06	1.13533e+06	1.42641e+06	1.45294e+06	1.47265e+06	1.55077e+06	1.55149e+06	1.53489e+06	1.01589e+06	1.03072e+06	1.02937e+06	1.01192e+06	1.04186e+06	1.01762e+06	1.26689e+06	1.22255e+06	1.21778e+06	1.06083e+06	1.05642e+06	1.03299e+06	740767	710467	703473	718169	678978	687861	559739	550615	540667	294277	293495	297946	148330	158403	150163	273382	199237	193024
Niben101Scf09010g02006.1	multidrug MFS transporter [Calothrix sp. 336/3]	348463	359783	358507	348655	344488	340954	332056	347993	342275	319713	313590	317850	345587	315805	351557	340957	312970	307216	323148	322825	329453	368772	343767	336774	323007	314098	333145	382074	355659	373003	416458	389186	399701	501122	488962	496105	435930	440728	421279
Niben101Scf23159g00004.1	Leucine--tRNA ligase	154759	177205	155384	200228	209210	210087	246294	203942	224388	181616	151481	208453	190223	186234	170126	226246	231050	218143	190223	203392	211235	164410	209968	184044	195185	186858	194310	208888	160476	226802	248542	225874	213916	232313	187827	210824	238059	169380	235884
Niben101Scf02688g04013.1	L-threonine 3-dehydrogenase	526839	543954	549776	545012	537787	544599	538426	544200	532683	453880	529864	503257	369582	373701	369117	398897	322203	311412	343775	348224	326125	409570	270486	263372	312495	276875	284288	282545	234333	311019	285522	229948	246106	199349	281122	184841	268949	340601	329224
Niben101Ctg16374g00003.1	Chlorophyll a-b binding protein 50, chloroplastic	4.61616e+07	4.69458e+07	4.55785e+07	3.94186e+07	4.06596e+07	3.49311e+07	4.06188e+07	3.64731e+07	4.36728e+07	4.37601e+07	4.39554e+07	3.86904e+07	4.69557e+07	4.68641e+07	4.21486e+07	4.47157e+07	4.5797e+07	4.36262e+07	4.51209e+07	4.05763e+07	4.6209e+07	4.71536e+07	4.67784e+07	5.27535e+07	4.93314e+07	4.38057e+07	4.87933e+07	5.5389e+07	4.94212e+07	4.5449e+07	5.56244e+07	5.72381e+07	5.28632e+07	6.62296e+07	6.23448e+07	6.88884e+07	7.04271e+07	6.39032e+07	6.53286e+07
Niben101Scf04739g01006.1	Farnesyl pyrophosphate synthase 1	432568	442252	456250	405150	261107	251389	395713	284428	436145	416600	405391	400518	383353	373557	411395	249947	454022	457655	360075	398733	401546	396089	371769	373717	294067	384685	367866	364831	354805	341894	310083	415504	435611	152387	395191	315930	368659	424640	421381
Niben101Scf08298g03011.1	26S protease regulatory subunit 6A	473829	447179	456510	407710	379604	449081	422156	435021	423832	336278	334150	331013	354493	323245	323311	293727	343910	360640	353422	348083	367335	287933	272030	273749	231051	298778	336218	302155	310572	327365	352625	360359	343088	348759	387408	346157	345715	345390	347376
Niben101Scf05816g00001.1	50S ribosomal protein L3	993989	964886	989332	1.15027e+06	1.14685e+06	1.16266e+06	1.32274e+06	1.34111e+06	1.33047e+06	1.02885e+06	985248	1.00988e+06	949013	894731	876696	1.23592e+06	1.19086e+06	1.13331e+06	1.09302e+06	1.06079e+06	1.05961e+06	1.01082e+06	930094	958262	978029	955133	970469	1.20479e+06	1.17421e+06	1.14631e+06	1.5389e+06	1.50982e+06	1.53654e+06	1.56709e+06	1.58231e+06	1.56591e+06	1.61937e+06	1.60532e+06	1.62532e+06
Niben101Scf04436g07001.1	26S protease regulatory subunit 8 homolog	885988	857764	871419	765850	795997	781964	782835	787438	752218	700134	690531	727924	699753	702411	698220	695620	742875	711732	704825	710313	696982	601150	601128	608425	669997	654894	634637	552502	553586	560514	656818	668690	680961	697708	654178	688345	544119	519718	537419
Niben101Scf00568g04071.1	Photosystem I P700 chlorophyll a apoprotein A2	8.31876e+06	8.10092e+06	8.20691e+06	7.5142e+06	7.39726e+06	7.43237e+06	8.22094e+06	8.47864e+06	8.23224e+06	8.19704e+06	8.11515e+06	7.84786e+06	8.64856e+06	8.57319e+06	8.83004e+06	8.55748e+06	8.76385e+06	8.525e+06	8.47057e+06	8.51205e+06	8.42458e+06	1.03585e+07	1.00718e+07	1.01567e+07	9.34059e+06	8.91736e+06	8.75356e+06	1.11686e+07	1.15162e+07	1.07215e+07	9.49407e+06	9.73857e+06	9.91394e+06	1.36698e+07	1.26241e+07	1.25259e+07	1.24938e+07	1.17458e+07	1.19242e+07
Niben101Scf02441g03001.1	Calcium-transporting ATPase 1	233840	228003	232550	208080	208852	178020	210187	204896	210522	153653	156271	171469	160841	166795	168922	121876	161858	180465	166931	145017	146806	143904	132826	143233	123815	88533.6	75926.5	127843	102903	83064.3	108059	99530.8	104444	130966	102035	113843	74861.7	106984	83705.5
Niben101Scf09075g03002.1	xyloglucan endotransglucosylase/hydrolase 6 LENGTH=292	1.54349e+06	1.56358e+06	1.50259e+06	1.20053e+06	1.21988e+06	1.22914e+06	1.25539e+06	1.26529e+06	1.2418e+06	1.33968e+06	1.30584e+06	1.29057e+06	854758	823486	816796	584952	569517	542312	555266	570639	543404	858619	606429	766572	846233	787787	786156	940492	838677	848003	664319	622142	635856	454853	439286	433082	805455	839670	821042
Niben101Scf00819g06008.1	Alpha-soluble NSF attachment protein	323716	330813	363300	215910	249084	324986	267240	258262	314799	294574	194428	119839	350502	296652	363255	343489	268496	337704	251223	249916	278567	237389	253126	249841	299634	274487	282877	245789	232764	234981	261750	283045	269664	303804	295228	311104	281498	254141	262863
Niben101Scf02062g03003.1	Signal recognition particle subunit SRP72	108827	114052	111622	86373.9	114221	115266	118221	114684	116899	83644.1	125786	112393	107899	114403	112266	83144.2	71977	105447	103951	99113.1	116942	67146.1	90715.6	95872.6	89210.7	90988.6	90630.1	73511	84549.3	90069.6	81050.2	63640.1	99536.3	102526	77663.5	79583.8	82743.6	89625.6	85637
Niben101Scf07252g00007.1	Eukaryotic translation initiation factor 3 subunit E	270244	254661	255557	286469	293867	286162	313894	327590	320586	224530	225940	215641	274398	277898	283938	295145	269816	270438	242759	257767	248023	239259	226607	165385	217574	222581	203811	195319	191052	197185	155643	166564	171428	178179	142180	150766	140697	125825	125278
Niben101Scf02581g05002.1	ATP-dependent Clp protease ATP-binding subunit ClpA	71857.5	74899.9	102725	81663.3	81690.3	75962.7	64886.6	73055	89750.2	101708	53931.4	56611.7	54258	87815.8	52616.4	156454	125103	119556	111275	112326	113320	157112	160333	139890	133381	222337	249775	271946	286220	295159	413330	360835	438235	245784	348769	338811	371616	340205	356797
Niben101Scf02548g06001.1	sn-glycerol-3-phosphate import ATP-binding protein UgpC	177447	139752	177712	180591	179714	188910	199681	198637	168183	146918	130726	149862	146391	145596	136914	153516	133127	130441	141106	148117	140345	112521	116203	110862	107402	110117	99047.8	88999	103902	100083	91058.1	89424.5	99531.9	86507.5	53780.4	114254	80908.8	70369.4	75669.9
Niben101Scf01002g10009.1	Molecular chaperone Hsp31 and glyoxalase 3	223925	228552	240264	215918	196583	224106	190862	200439	171522	211849	197801	202544	172360	190429	155041	164920	181995	179743	179606	184969	198084	130693	163451	174796	176352	182684	186378	163518	170172	162777	190294	185326	158397	204953	172967	210283	181949	179025	181831
Niben101Scf03574g00026.1	Dynamin-related protein 3A	265383	272946	233360	180892	210036	323905	271015	249031	182090	242329	203276	248672	181144	207567	186506	141544	254367	178232	248208	81456.9	257479	199019	102172	152380	149967	199845	161841	209343	186799	223540	139238	208521	137974	109869	127600	196120	97855.2	104975	176070
Niben101Scf00887g01007.1	Protein argonaute 1B	180745	174029	171924	145466	123002	134510	136644	133836	151191	138678	163877	157852	127079	109637	149008	142208	123760	91051.9	102180	159461	102754	119180	114714	108421	123565	117197	111473	135337	98561.4	149695	117391	123648	130841	181856	176329	175470	145267	74993.8	164201
Niben101Scf02480g02012.1	Glycine dehydrogenase (decarboxylating)	1.1582e+07	1.12919e+07	1.15523e+07	1.16502e+07	1.14558e+07	1.14541e+07	9.92282e+06	1.00915e+07	9.95734e+06	1.13437e+07	1.13689e+07	1.15002e+07	1.20249e+07	1.20146e+07	1.21903e+07	1.10077e+07	1.07803e+07	1.06928e+07	1.09695e+07	1.07889e+07	1.08461e+07	1.11307e+07	1.10212e+07	1.10894e+07	1.09512e+07	1.06719e+07	1.05412e+07	9.68544e+06	9.81703e+06	9.61185e+06	9.71121e+06	9.70334e+06	9.99129e+06	1.03816e+07	9.57441e+06	9.39246e+06	7.66043e+06	7.41333e+06	7.62823e+06
Niben101Scf03634g06015.1	V-type proton ATPase subunit d2	588024	565439	556990	511291	502207	516286	461032	502456	501828	480856	470173	485272	409740	448332	419988	390301	422447	395146	441267	421897	429324	420577	447368	441888	383607	446496	433791	412160	462821	459482	559261	550402	582111	539215	639447	677887	620263	663069	641833
Niben101Scf10043g00009.1	ATP-dependent zinc metalloprotease FtsH	2.62083e+06	2.58686e+06	2.55967e+06	3.00832e+06	3.17277e+06	3.43184e+06	2.8295e+06	2.87217e+06	2.87729e+06	2.91867e+06	2.59751e+06	2.64942e+06	3.01962e+06	2.95026e+06	2.74451e+06	3.04266e+06	2.51671e+06	2.54557e+06	2.89793e+06	2.48454e+06	2.6737e+06	2.76851e+06	2.51414e+06	2.42327e+06	2.72031e+06	2.45401e+06	2.52267e+06	2.60653e+06	2.44752e+06	2.43798e+06	2.01793e+06	1.82636e+06	2.11923e+06	1.74884e+06	1.56581e+06	1.56353e+06	2.03947e+06	2.16167e+06	2.13102e+06
Niben101Scf00490g01036.1	PGR5-LIKE A LENGTH=324	748003	730188	737594	722369	820843	838939	760704	774980	762148	749446	748809	773092	971091	974048	961072	745369	776122	714662	771304	756185	758831	911764	826762	837196	836160	786967	784736	846146	766852	786882	882132	776599	785008	834662	877546	819585	887699	883861	904908
Niben101Scf13741g01014.1	GTP-binding protein-related LENGTH=421	635368	633625	645463	709295	698502	722912	469501	479809	488183	617607	631130	619508	429649	422152	400733	402850	377507	388912	368949	369788	360894	440997	392600	376411	435643	404172	648155	649706	648894	398684	631519	568898	631081	458132	473804	492413	479040	514450	676766
Niben101Scf03991g00007.1	Peroxiredoxin-2B	678433	667174	660023	703644	685148	678855	714026	691204	690437	734927	707836	692460	655460	696691	651400	665886	624675	620683	668382	661034	673492	720361	661761	635379	797227	760194	783983	764894	732686	751866	916184	864619	936993	944547	928782	941835	839518	895837	864762
Niben101Scf10158g01035.1	LL-diaminopimelate aminotransferase	696296	672327	672785	813551	808586	814430	915215	928288	924844	768631	770875	766416	733750	745713	772549	965792	919355	952429	789421	798347	792658	775748	759332	767606	727177	739046	730116	641363	647688	660656	437847	542533	475886	449600	417638	433600	361758	353154	378217
Niben101Scf01636g01006.1	trehalose phosphate synthase LENGTH=861	236535	187311	149383	256189	192258	216540	219914	220618	260364	213896	208758	221590	216210	202370	203787	237198	226581	224643	223296	194231	216471	200629	209413	199470	197949	187335	202638	150091	204346	176793	189244	210666	253420	235712	230112	227402	202921	214030	220323
Niben101Scf08621g04007.1	hydroxyproline-rich glycoprotein family protein LENGTH=447	550590	588187	589797	554894	575905	601120	585096	575229	566881	573054	578174	592003	443904	466523	465071	547426	526196	559878	499029	531346	524536	387143	399536	420087	467971	451559	441924	376316	404252	391387	581319	586130	596747	531613	491277	476967	404849	384799	402621
Niben101Scf00573g00013.1	helicases;ATP-dependent helicases;nucleic acid binding;ATP binding;DNA-directed DNA polymerases;DNA binding LENGTH=2154	72142.6	101725	86233.3	74230.2	72304.9	82998.7	99731.3	71205.6	83402.4	48321.8	62524.3	45009.7	84686.5	56378.5	52358.7	50666.1	52597.4	59298.3	60960.2	49682.6	60073.5	132456	77316.4	49158.6	59992.7	35577.5	49757.4	68978	44139.6	57281.1	51274.4	57829.4	36327.7	31268.5	70453.5	79331.9	57214	41209.6	38250.9
Niben101Scf00062g01026.1	Aldehyde dehydrogenase family 9 member A1-B	257384	189071	268242	251399	260953	194570	204316	219384	210414	316763	257731	288240	294978	274079	287946	228211	235649	293035	233942	320662	235820	292339	272993	303319	328432	374606	377102	401705	348211	359772	546626	563891	553784	617178	597620	593162	623248	606126	618645
Niben101Scf07236g00007.1	Peptidyl-prolyl cis-trans isomerase	2.04801e+06	2.04297e+06	2.0223e+06	2.12994e+06	2.06889e+06	2.0355e+06	1.9704e+06	1.92619e+06	1.9088e+06	2.49033e+06	2.51631e+06	2.40679e+06	2.51724e+06	2.46224e+06	2.57492e+06	2.33844e+06	2.26809e+06	2.24484e+06	2.31426e+06	2.29287e+06	2.29509e+06	2.65504e+06	2.62088e+06	2.55468e+06	3.097e+06	2.85067e+06	2.88427e+06	2.79513e+06	2.85717e+06	2.79946e+06	3.47223e+06	3.4673e+06	3.34516e+06	3.95285e+06	3.69241e+06	3.69873e+06	3.98456e+06	3.97845e+06	3.90564e+06
Niben101Scf02499g03007.1	Isopentenyl-diphosphate Delta-isomerase II	453314	477004	443427	452196	444345	448162	459041	458807	455375	403004	401305	410047	413525	430154	369212	442613	435872	323152	438280	323302	332399	337632	360180	318568	442543	387252	412811	362241	363864	362048	365067	353116	362916	379544	353807	341656	311206	305489	334040
Niben101Scf03576g01039.1	DNA-binding protein SMUBP-2	131015	148081	331338	156191	132971	129094	120241	142745	170199	117600	126350	120658	122812	98411.2	106620	120209	113746	584195	110896	128417	110792	118193	82319.1	101401	105636	102616	115404	113473	107136	105636	190446	150010	177520	142190	158531	168562	166862	156906	168957
Niben101Scf02894g00005.1	3-isopropylmalate dehydratase large subunit	1.65672e+06	1.63154e+06	1.606e+06	1.36985e+06	1.36631e+06	1.36437e+06	1.30244e+06	1.31658e+06	1.30095e+06	1.37475e+06	1.33551e+06	1.32737e+06	1.35496e+06	1.32789e+06	1.32115e+06	1.27187e+06	1.30752e+06	1.25438e+06	1.24452e+06	1.23008e+06	1.23435e+06	1.28397e+06	1.27287e+06	1.27218e+06	1.28746e+06	1.29597e+06	1.28783e+06	1.19618e+06	1.24045e+06	1.23082e+06	1.75959e+06	1.66255e+06	1.70494e+06	1.78841e+06	1.78843e+06	1.74969e+06	1.60146e+06	1.61608e+06	1.61314e+06
Niben101Scf00715g09005.1	Low PSII Accumulation 3 isoform 3, partial [Theobroma cacao] gb|EOY26065.1| Low PSII Accumulation 3 isoform 3, partial [Theobroma cacao]	269232	258962	251700	286533	278562	285068	283951	286181	296260	304255	271348	280978	284987	282604	276939	290415	298394	276027	274055	282984	276341	281421	301862	287195	263402	274890	284165	259112	252317	253944	277808	253811	255537	239712	246038	250772	250871	257806	259512
Niben101Scf02762g01003.1	NAD(P)H-quinone oxidoreductase subunit 1, chloroplastic	291007	318033	390416	433265	405209	425221	323545	340620	349116	311403	333179	347891	455836	451794	370448	444523	367579	326009	434015	436977	426325	505614	496540	486083	455505	450056	425818	387970	476527	491730	223656	226622	232887	233394	213601	232710	314259	300242	290706
Niben101Scf00682g04013.1	Threonine dehydratase biosynthetic	336606	327377	240635	237358	326310	334245	169659	200999	192741	238375	194837	234077	184709	297258	103737	234265	211878	307432	145772	297829	157011	285556	188075	196592	201061	347705	326290	354687	196166	251976	321958	369277	240067	512947	485726	326699	219555	398831	223722
Niben101Scf01948g01001.1	sieve element occlusion a [Solanum phureja]	260364	246837	243675	231708	208939	80332.9	67518	245748	218548	85219.8	41229.9	92704.1	59305.6	51683	55926	75088.4	73261.8	60408.3	70236	50728.5	57666.5	60132.2	66581.7	60078.4	60489.8	57822.4	55719.8	66413.4	75640.6	66032.9	191202	190569	218832	164818	203358	200652	105769	105724	101592
Niben101Scf00400g00006.1	BAG family molecular chaperone regulator 7	354129	352665	362225	262060	310926	346335	319724	297472	327512	289213	356515	263555	271842	271759	283355	274491	285374	292449	245297	264022	269505	288473	271453	259081	304326	246200	249696	236238	287960	270924	269019	252318	244088	304801	284072	298608	186707	186355	188796
Niben101Scf01818g07001.1	Transaldolase	301228	270700	238743	201732	262125	216519	288991	235411	275710	236917	250824	225710	204495	238576	233004	223284	233041	236133	245777	242155	216845	220211	265549	259643	263748	267766	266462	256335	225259	255463	357488	359045	362821	430235	441883	450684	409599	393049	385364
Niben101Scf10476g01004.1	Chloroplast, plasma membrane, plastid, chloroplast envelope, putative [Theobroma cacao] gb|EOX96570.1| Chloroplast, plasma membrane, plastid, chloroplast envelope, putative [Theobroma cacao]	172038	130060	225970	135785	149625	137247	142724	203585	165676	140036	148689	126123	114699	150236	91513.5	182794	135998	221014	120670	129776	174436	100929	148954	126778	103466	106208	118865	124325	167144	113767	185158	152057	169787	165518	201230	202482	225957	213694	209645
Niben101Scf04754g01001.1	Glutamyl-tRNA(Gln) amidotransferase subunit A	269632	273159	265611	307781	303723	307706	320902	340590	326069	268589	277937	273912	231258	238340	237061	269473	251515	256309	262432	246938	255646	241094	208437	221241	184613	237548	225518	228900	223667	243810	217483	205604	219380	140652	187770	178176	135957	197191	162656
Niben101Scf08690g01009.1	Dynamin-related protein 5A	105112	97008.4	104794	89032.1	89897.1	100599	86041.1	92070.4	92445	71252.4	74407.4	128893	70117.1	67464.7	60081.8	58932	71380.9	126077	91063.4	70934.1	64645.1	115673	69272.6	81010	52837.7	69139.8	66347.9	111709	72779.8	131136	111813	74456	125870	78113.7	77521.6	122350	101858	75790.8	79107.6
Niben101Scf00360g01005.1	40S ribosomal protein S6	1.95477e+06	1.94895e+06	1.94765e+06	1.9068e+06	1.9595e+06	1.95948e+06	2.3692e+06	2.40602e+06	2.37117e+06	1.70372e+06	1.69367e+06	1.69839e+06	1.27033e+06	1.25318e+06	1.29139e+06	1.69717e+06	1.86133e+06	1.85804e+06	1.59102e+06	1.5605e+06	1.56198e+06	1.24681e+06	1.36183e+06	1.3506e+06	1.16829e+06	1.23613e+06	1.23888e+06	1.36917e+06	1.50104e+06	1.47703e+06	1.04584e+06	1.0912e+06	1.11339e+06	1.22161e+06	1.21146e+06	1.19819e+06	683098	689668	696211
Niben101Scf08130g00016.1	Glutathione S-transferase U8	1.09554e+06	1.08427e+06	750614	464310	487697	468727	491435	481133	505441	551854	559649	476672	574421	571556	578239	519551	540492	523461	471734	516158	495316	591811	565413	527319	860805	860242	545338	589605	619215	623757	639819	638619	691818	701673	746108	796634	685692	692961	680332
Niben101Scf00279g01014.1	Beta-D-xylosidase 4	50084.8	54044	134858	57833.1	93307.2	85106.6	80085.4	90375	92188.6	84492.3	88273.3	93515.5	93344	82422.3	64456	114886	117799	114827	109721	98059.3	107957	102264	83162.4	87119.8	112152	208044	106239	100420	106707	111238	213409	87790	99847	297817	275707	272298	89511.5	230723	229049
Niben101Scf05002g00001.1	Stress responsive alpha-beta barrel domain protein LENGTH=263	411372	393400	374945	369734	367805	366934	363286	362805	353817	366233	377717	381521	332820	326322	320322	338219	333101	350623	331136	322539	313595	320541	285156	325646	359021	328093	339691	333465	312759	324672	431990	403516	408178	433851	450185	471206	420738	431678	430004
Niben101Scf06906g01013.1	Cysteine desulfurase IscS	191817	208003	204175	158678	146338	149393	130025	143428	139651	150675	140936	156283	113493	124473	139149	134250	127000	132554	132013	136066	135083	118736	111410	122718	131412	132745	122438	120162	85852	112680	130707	134829	140428	148734	129896	113053	100514	99318.7	103835
Niben101Scf08533g00005.1	Acetylornithine aminotransferase	281443	242489	256464	278517	120718	149814	206235	171374	269335	169020	242140	211213	292427	236041	291315	284829	306235	296207	264769	261698	252142	293547	260731	283091	283200	279382	285132	161013	210494	266527	310727	309353	318124	330477	356856	333064	288821	272443	276532
Niben101Scf10688g03004.1	Methyl-CpG-binding domain-containing protein 10	128057	110635	95918.8	89585	88218.3	87634.9	56972.6	91538.3	66216.2	117932	112330	118791	80229.2	79225.2	72790.5	82165.2	73395.7	48143.2	90074.1	78685.9	85063.1	82103.3	83998.3	77593.8	85267.4	96411.4	86153.9	96507.9	75703.6	211154	154689	138252	313017	153649	295369	139469	85333.3	86181.3	84825.6
Niben101Scf01436g03010.1	30S ribosomal protein S5	2.06451e+06	2.01306e+06	2.01686e+06	2.52338e+06	2.58698e+06	2.49224e+06	2.80726e+06	2.79912e+06	2.78362e+06	2.37127e+06	2.32219e+06	2.36923e+06	2.00504e+06	2.0022e+06	2.03275e+06	2.73945e+06	2.9419e+06	2.78911e+06	2.62791e+06	2.65322e+06	2.60797e+06	2.24893e+06	2.22333e+06	2.27707e+06	2.5511e+06	2.68827e+06	2.76043e+06	2.47503e+06	2.48356e+06	2.48829e+06	2.6255e+06	2.74596e+06	2.84754e+06	1.8859e+06	1.92576e+06	1.92901e+06	1.70137e+06	1.70488e+06	1.69494e+06
Niben101Scf06654g02002.1	Protein Thf1	2.12835e+06	2.20881e+06	2.09651e+06	2.38403e+06	2.38204e+06	2.41079e+06	2.27933e+06	2.33044e+06	2.30699e+06	2.2664e+06	2.24917e+06	2.21576e+06	2.13191e+06	2.08693e+06	2.06824e+06	2.18704e+06	2.0482e+06	1.99769e+06	2.04267e+06	2.05199e+06	2.05295e+06	2.24857e+06	2.13404e+06	2.07887e+06	2.07516e+06	2.07503e+06	2.12162e+06	2.2544e+06	2.22057e+06	2.21699e+06	2.43302e+06	2.18511e+06	2.26711e+06	2.08987e+06	2.3062e+06	2.26869e+06	2.27166e+06	2.38263e+06	2.35965e+06
Niben101Scf04386g04007.1	Leucine-rich repeat receptor-like protein kinase family protein LENGTH=1045	1.03134e+06	1.04997e+06	1.03989e+06	949833	962146	1.01829e+06	1.10457e+06	1.28376e+06	1.22521e+06	1.0176e+06	1.20551e+06	988565	1.04885e+06	883012	909977	850454	951381	377457	408410	405760	815778	1.04846e+06	1.024e+06	1.04056e+06	1.04738e+06	975586	1.0348e+06	1.12335e+06	1.11789e+06	1.18638e+06	904122	848384	935276	919885	916637	865290	1.16636e+06	1.17553e+06	1.19184e+06
Niben101Scf04608g01007.1	40S ribosomal protein S17	1.2803e+06	1.23758e+06	1.24757e+06	1.39329e+06	1.42039e+06	1.36691e+06	1.47508e+06	1.46943e+06	1.47547e+06	1.08215e+06	1.07735e+06	1.05473e+06	1.06696e+06	1.0798e+06	1.0942e+06	1.26572e+06	1.24965e+06	1.22886e+06	1.1453e+06	1.12964e+06	1.15862e+06	949448	904974	906814	948209	911752	930546	827238	801780	807276	740789	711755	719218	695445	658569	659617	333652	344708	343776
Niben101Scf00713g05006.1	5-oxoprolinase	94269.1	88392.3	114118	104888	88976.2	54164.2	83392.3	76526	81902.1	87681.5	77831.7	75944.2	84072.3	90248.3	74634.1	61732.4	80877.5	83273.9	122034	77003.7	80082.4	69951.2	58332	69907.5	74952.2	71757.3	68237.1	67296.2	43679.5	70813.1	110759	86582.8	84370.1	94676.2	99436.9	94358.8	91627.6	89091.3	82458.9
Niben101Scf02299g01011.1	Early-responsive to dehydration stress protein (ERD4) LENGTH=724	254084	156804	255119	233576	247230	180245	256367	253934	189232	293195	290081	299300	373342	308860	381719	325255	297906	237529	318857	298824	314024	221888	301665	277722	310303	223258	222947	333374	306951	328469	239659	287956	296640	401836	381291	371417	278612	265473	275763
Niben101Scf04494g00018.1	Photosystem I reaction center subunit VI, chloroplastic	4.83673e+06	5.21703e+06	4.87593e+06	5.35098e+06	5.37405e+06	5.19554e+06	5.38224e+06	5.42915e+06	5.44227e+06	5.0384e+06	4.80721e+06	4.99328e+06	6.472e+06	6.43533e+06	6.70766e+06	6.53711e+06	6.68122e+06	6.32731e+06	6.34424e+06	6.13169e+06	6.26629e+06	7.13415e+06	6.98557e+06	6.9592e+06	6.96151e+06	7.05973e+06	6.87454e+06	6.53764e+06	6.77587e+06	6.84562e+06	6.24039e+06	6.70715e+06	6.77113e+06	7.32017e+06	6.82391e+06	6.37321e+06	6.93441e+06	7.0622e+06	6.88724e+06
Niben101Scf01739g03002.1	Bifunctional purine biosynthesis protein PurH	125031	126569	151858	130006	124636	123352	127603	137300	134532	131968	130838	127219	136121	113083	128337	134133	116869	117358	119409	118274	109564	125304	104760	107644	148036	129391	122056	126923	108393	118203	163653	150510	150672	159214	155893	155472	144877	154740	142808
Niben101Scf02797g00005.1	RNA-binding protein 1 LENGTH=360	503674	517187	638033	506475	607212	592194	537306	591432	492769	514015	408477	398799	545829	523905	427706	430403	527090	567510	381022	408111	576106	428431	347153	470182	394528	396054	407042	232775	391917	345779	354584	329429	321642	423124	370337	307312	282485	289060	283970
Niben101Scf05295g05012.1	Thiosulfate/3-mercaptopyruvate sulfurtransferase 2	598919	586906	576999	613624	618097	637615	622311	661840	617577	555484	599026	604882	568536	557555	557595	613928	668867	640711	629634	595570	633120	500139	575275	576188	570189	591582	594958	489598	513804	520371	476410	478375	504401	470319	453743	483457	396461	413935	425903
Niben101Scf03107g01011.1	Cell division protein FtsZ	314334	316178	265402	311472	289867	303761	312879	293060	281359	234027	244774	257091	157441	206338	184755	198978	179911	193510	167548	178251	171196	124441	159838	168196	170304	172494	133807	139185	102762	145732	148242	114560	146422	93062.7	60448.5	112485	101723	70653.9	109743
Niben101Scf00466g03018.1	NADP-dependent D-sorbitol-6-phosphate dehydrogenase	478640	469321	470750	453257	444459	437368	410281	416410	306174	416192	411871	421102	424072	421251	427187	350425	278879	378477	379989	376995	374566	396547	411654	389528	241816	378206	351440	327025	350415	348892	332522	286586	364221	391748	429936	432672	449311	441441	381749
Niben101Scf02513g08003.1	Chlorophyll a-b binding protein, chloroplastic	6.22608e+06	6.13999e+06	6.03711e+06	4.72378e+06	4.99937e+06	4.98436e+06	5.25542e+06	5.14949e+06	5.12463e+06	5.74642e+06	5.51516e+06	5.56367e+06	4.19026e+06	4.15033e+06	3.67372e+06	3.32154e+06	4.27019e+06	3.98664e+06	4.97282e+06	4.99603e+06	5.13515e+06	4.35014e+06	4.95363e+06	4.97436e+06	3.18418e+06	4.37011e+06	4.28806e+06	3.94305e+06	4.68508e+06	4.92981e+06	5.15634e+06	4.99462e+06	5.09437e+06	3.18658e+06	4.57726e+06	4.5784e+06	6.72636e+06	6.88431e+06	6.8906e+06
Niben101Scf02063g06006.1	Plastid-lipid-associated protein, chloroplastic	576435	551675	562303	547082	548197	528215	488885	426306	487001	605306	588230	584234	622745	557408	616456	520906	523682	458614	541877	554198	505546	629300	654142	636712	616824	702675	579511	569629	671519	669804	796929	793580	684039	972168	943458	829758	638496	653548	575474
Niben101Scf05750g01007.1	Nucleic acid-binding, OB-fold-like protein LENGTH=697	58673.7	87355.2	100341	64509.7	75723.5	102345	166006	125345	87086	100576	73609.6	60473.4	99584.6	65455.4	63653.7	89371.7	100476	90916.6	186317	97277.1	91553.8	71191.6	57120.7	76260.1	74705.7	67951.4	80278	118280	94316.1	81653.2	79445.5	55185.3	92156.8	34456.1	74861.9	38089.6	113013	66634.2	40720.3
Niben101Scf00595g02005.1	Short-chain dehydrogenase/reductase 2b	432959	411285	404748	414319	390918	397721	330573	330523	299539	431808	464794	463892	392695	421825	411861	388995	394087	399127	339661	341066	325460	413528	400486	415423	388948	428409	431061	451143	452341	522181	506140	506299	514829	573253	554572	538677	453789	453254	458756
Niben101Scf00758g06006.1	Cysteine--tRNA ligase	298441	295326	293961	268121	270700	290398	266935	280361	263571	256973	238344	247396	228394	173727	209625	240328	234248	233247	217967	222281	219411	214861	198789	206184	195594	194712	193787	189488	187699	193844	199520	191840	150770	196618	122351	128022	188748	201292	188109
Niben101Scf01847g02012.1	triosephosphate isomerase LENGTH=315	2.74626e+06	2.7982e+06	2.73371e+06	2.88126e+06	2.79097e+06	2.87059e+06	2.73749e+06	2.77064e+06	2.75666e+06	2.89787e+06	2.78182e+06	2.84239e+06	2.83992e+06	2.81535e+06	2.82834e+06	2.96167e+06	2.55371e+06	2.53599e+06	2.62613e+06	2.68274e+06	2.66644e+06	2.31953e+06	2.56791e+06	2.46484e+06	2.84977e+06	2.62767e+06	2.71703e+06	2.47578e+06	2.34237e+06	2.23944e+06	2.33344e+06	2.14945e+06	2.23388e+06	2.11047e+06	2.0229e+06	2.13358e+06	2.01506e+06	1.95762e+06	1.97124e+06
Niben101Scf09659g01005.1	Eukaryotic translation initiation factor 3 subunit D	97606.9	99294	99229.1	94179.9	92980.6	89500.8	90659.9	99605.2	95389.6	90423.5	82625.4	80947.3	69779.5	71525.1	65662.5	74122.8	72534.6	70166.3	70150	69286.2	67399.9	62441.7	60687	60055.5	58850.9	64134.4	57444.2	68534.1	49782.4	52796.6	62111.7	66220.1	63726.9	49943.6	61044.9	57061.6	51608.6	45239.6	52864.1
Niben101Scf05304g00009.1	Aldehyde dehydrogenase family 3 member B2	345694	328302	333957	298607	255157	292624	259679	231561	271050	302817	234399	204993	255051	229281	246875	227840	262281	258697	231278	249024	237023	233884	243020	256082	226106	236852	242775	239454	284458	284676	294459	309944	283751	314560	378041	370660	375629	378249	338701
Niben101Scf02479g02013.1	Fructose-1,6-bisphosphatase class 1	517858	411359	544055	365429	402843	481338	409210	604702	419949	561569	462790	346854	701309	415368	706497	530210	466663	735108	485140	487308	687037	460309	690977	646318	628628	595777	451808	475250	666081	544673	759006	711773	730439	941769	852376	834968	791624	807361	782637
Niben101Scf04724g03012.1	Cyclophilin-like peptidyl-prolyl cis-trans isomerase family protein LENGTH=466	1.07839e+06	1.10919e+06	1.09802e+06	1.03622e+06	1.08812e+06	1.10372e+06	1.04921e+06	1.03487e+06	1.02013e+06	1.1747e+06	1.18868e+06	1.16011e+06	1.00161e+06	1.01667e+06	1.02022e+06	938039	1.01738e+06	982878	985365	1.04477e+06	1.00982e+06	1.02484e+06	1.04618e+06	1.06718e+06	1.09992e+06	1.19546e+06	1.23672e+06	1.15789e+06	1.17474e+06	1.18707e+06	1.44461e+06	1.44666e+06	1.54834e+06	1.23435e+06	1.29275e+06	1.30819e+06	1.66306e+06	1.68561e+06	1.67639e+06
Niben101Scf28836g00001.1	Dipeptidyl peptidase family member 6	141018	133579	140966	141815	128498	130633	138979	137696	131982	83033.7	126610	128843	77854.7	113838	116996	130360	114536	116816	116811	114164	127660	114178	115782	112193	119165	108813	106290	118748	84372.6	57583.8	138487	124453	123188	120232	115020	108333	116268	120958	126156
Niben101Scf19454g00004.1	Elongation factor 1-beta 1	1.29959e+06	1.32351e+06	1.27296e+06	1.31656e+06	1.31762e+06	1.36786e+06	1.38141e+06	1.368e+06	1.37202e+06	1.10187e+06	1.1104e+06	1.15299e+06	1.19862e+06	1.20904e+06	1.2037e+06	1.26516e+06	1.2169e+06	1.18352e+06	1.1239e+06	1.12069e+06	1.1287e+06	1.03163e+06	960973	961238	1.04601e+06	1.01287e+06	1.01784e+06	900101	851231	856390	840021	767540	819601	817550	780223	765844	649426	673819	662091
Niben101Scf04884g01005.1	Branched-chain-amino-acid aminotransferase 6	439011	394401	381919	593514	410178	427527	462015	444379	435675	379391	367610	315059	368480	368740	343396	389595	417154	405443	366503	349220	355127	319771	347725	343844	312926	376170	360756	316710	353609	362529	413816	380287	411425	378303	407357	438933	371449	356708	356253
Niben101Scf01517g05010.1	L-lactate dehydrogenase	7.59528e+06	7.59229e+06	7.55849e+06	8.03634e+06	8.20715e+06	8.35356e+06	7.91187e+06	7.88955e+06	8.0083e+06	7.24041e+06	7.30877e+06	7.51836e+06	5.94177e+06	5.88315e+06	5.70224e+06	6.07981e+06	6.37564e+06	6.27717e+06	6.38958e+06	6.51989e+06	6.61132e+06	6.9712e+06	6.8519e+06	6.73184e+06	5.78288e+06	6.15093e+06	6.29658e+06	7.2327e+06	7.40762e+06	7.42231e+06	7.59794e+06	6.6915e+06	6.77083e+06	6.95852e+06	7.40852e+06	7.35675e+06	7.00534e+06	7.42134e+06	7.36549e+06
Niben101Scf16416g02012.1	Histone H4	8.87654e+06	8.924e+06	8.79073e+06	6.28441e+06	7.0907e+06	7.15968e+06	9.26882e+06	9.24917e+06	9.6391e+06	8.55435e+06	8.56808e+06	8.56964e+06	9.11018e+06	9.06359e+06	9.15227e+06	8.28651e+06	7.70873e+06	7.69369e+06	8.2105e+06	8.16699e+06	8.12858e+06	1.0292e+07	9.93388e+06	1.00428e+07	7.80979e+06	7.62432e+06	7.38001e+06	9.51446e+06	9.06674e+06	9.28735e+06	1.27691e+07	1.2511e+07	1.29118e+07	1.87189e+07	1.75137e+07	1.76807e+07	1.30302e+07	1.2731e+07	1.26254e+07
Niben101Scf10749g02005.1	calcium-dependent protein kinase 33 LENGTH=521	124631	156536	193673	184840	123301	130543	135797	136871	142040	111117	100854	161890	116376	119161	127421	84395.4	99324.4	79580.6	75361.7	81932.4	107059	138291	93357	90973.4	92008.3	67732.2	105681	110049	107079	97399.1	123942	109855	110783	125043	141228	106389	111396	107649	116029
Niben101Scf01847g03004.1	Peptidyl-prolyl cis-trans isomerase A	5.29841e+06	5.46938e+06	5.30955e+06	4.69007e+06	4.61693e+06	4.7259e+06	4.60354e+06	4.71279e+06	4.55768e+06	4.36251e+06	4.42285e+06	4.45542e+06	3.38617e+06	3.4125e+06	3.21454e+06	3.09699e+06	3.3493e+06	3.31199e+06	3.71957e+06	3.78012e+06	3.72725e+06	3.18149e+06	3.19023e+06	3.14908e+06	3.14798e+06	3.79253e+06	3.88416e+06	3.08972e+06	3.26109e+06	3.34676e+06	3.74411e+06	3.70338e+06	3.76206e+06	3.14348e+06	4.29547e+06	4.46593e+06	3.67046e+06	3.78223e+06	3.74651e+06
Niben101Scf00151g07009.1	hydrolase, hydrolyzing O-glycosyl compounds, putative [Ricinus communis] gb|EEF38422.1| hydrolase, hydrolyzing O-glycosyl compounds, putative [Ricinus communis]	470609	469818	460794	368271	385640	369286	483458	482478	495339	370955	375227	381249	319962	302382	323000	237642	282789	295422	282486	266330	265399	340727	331252	347856	354115	302622	342123	363255	357640	368195	343255	329967	315030	383044	335257	488057	439412	427972	419464
Niben101Scf01249g05003.1	Dihydroorotate dehydrogenase B (NAD(+)), catalytic subunit	359119	330594	353364	279628	275969	246974	243258	242237	254731	251568	271330	244310	221685	232763	215993	205632	215855	226958	238572	244519	227730	236513	272009	257709	210013	301431	304018	292593	308988	334121	566305	565290	572248	585632	671766	685514	705352	702241	712963
Niben101Scf02854g02005.1	receptor-like kinase 1 LENGTH=655	193301	190039	194779	236589	237524	229706	246320	233497	256050	199843	207191	242666	264500	265381	222961	236850	280508	275636	266213	232994	248518	195258	235896	203359	245627	237610	218753	199281	242860	236151	218512	281453	277375	303882	318085	294845	283368	265121	280475
Niben101Scf00449g04003.1	2-oxoglutarate dehydrogenase, E1 component LENGTH=1017	451479	445193	453537	378024	382391	393550	358234	365485	354841	375632	375079	383431	400611	389654	412233	404711	360126	348207	326561	322233	312993	390833	367719	378117	376995	342276	365139	350692	343733	344883	432322	413805	432591	488719	473586	465151	475617	500812	504945
Niben101Scf06424g00003.1	kunitz trypsin inhibitor 1 LENGTH=215	120102	151110	104036	137527	99907.2	153676	139312	106958	163730	119947	104766	145549	192440	112188	212289	177814	162149	144712	177784	108495	88273.1	147719	72221.5	124437	126579	133768	121641	95660	162582	138035	1.37489e+06	1.36404e+06	1.35214e+06	931898	910590	794837	6.63741e+06	6.67157e+06	6.6608e+06
Niben101Scf07491g00003.1	Chitinase 9	68200.4	128760	76883.2	207585	209661	220449	70710.3	44759.4	78817.8	70993.4	156563	97555.2	79954	151546	133004	47272.5	99147.1	38412.4	105688	178311	53699.4	227172	281228	162828	98770.5	219583	104425	394822	400309	406274	1.04826e+06	1.0755e+06	1.11296e+06	781890	869328	852222	3.07118e+06	3.0875e+06	3.08571e+06
Niben101Scf08526g04003.1	Oxidoreductase family protein LENGTH=362	354017	373539	348013	383816	388598	371878	344185	386191	356634	354211	380686	364886	345601	356427	358511	339078	300101	293198	324851	311880	314657	246874	321534	328089	281488	279850	291484	271351	267088	194774	287064	275371	201477	248997	267656	206394	311311	315261	231738
Niben101Scf06457g00005.1	Cystathionine gamma-synthase	205053	194992	165188	206240	277077	270900	268727	243120	237913	204265	188414	210086	151474	151298	178300	196284	131845	169954	139668	131327	176852	183686	109841	143847	137620	75654.1	96382	106768	88906.4	75648.7	64004.7	87359.6	46173.6	109754	84454.6	101653	53234.3	61773.9	38385.6
Niben101Scf09686g00011.1	Thioredoxin reductase	413056	443255	425016	352878	377586	367844	362939	371745	356673	352470	303106	358191	340435	367289	350343	359966	328346	343767	315548	322107	301116	280478	292398	296059	281267	311213	310191	305659	292393	297165	365299	436060	439316	469173	460385	334424	490932	376187	511448
Niben101Scf03396g07029.1	Mitochondrial substrate carrier family protein LENGTH=298	536314	522230	562136	532582	514401	517607	537633	549987	556210	466570	491137	496357	468006	464847	452846	548242	558964	582241	565634	570371	543365	559336	576583	585280	478281	506891	318496	620995	660629	603359	447997	473243	529048	720682	681665	681019	676927	689137	610995
Niben101Scf09885g00008.1	Cathepsin B-like cysteine proteinase	844360	887496	873736	526857	550840	582274	516216	504142	521869	543979	545912	519140	679230	678973	686827	506588	543639	518262	524814	512147	520922	606430	592974	645701	703198	657181	683982	672829	733398	686391	816441	824892	827583	1.07939e+06	1.02816e+06	1.01217e+06	726107	795026	769213
Niben101Scf03166g00008.1	Eukaryotic translation initiation factor 5A-1/2	794241	809544	769576	769781	770077	811811	752643	775186	765812	703660	719303	691894	653037	680739	647794	703523	694499	682121	686645	691616	710514	546844	566856	556771	661296	615003	645724	521117	525240	501813	496711	522881	516153	470006	443838	424341	335319	354495	355438
Niben101Scf11774g01004.1	Electron transfer flavoprotein subunit alpha	176179	158096	162488	152542	156262	137640	167484	137063	139760	160709	163412	161110	153687	140566	213512	155879	143041	166320	128556	197342	175240	167018	224795	193884	255026	225686	287894	259648	307333	268035	530533	444424	566606	663567	489281	723708	657490	737335	699864
Niben101Scf12754g00011.1	Sucrose-phosphate synthase 1	192036	152586	157555	135801	150062	157264	131485	132777	117005	148474	117678	129366	141640	135099	150904	115972	118176	169376	123047	80294.9	105776	126157	125873	120548	84000.8	115199	104291	99976.8	118916	150280	72044.3	103177	130495	88979.3	125343	86603.4	106301	109840	212304
Niben101Scf02613g02021.1	uridine kinase-like 2 LENGTH=483	63778.5	88072.3	58114.4	42892.4	75635.8	63865.9	69674.5	70412.5	96835	86843.2	45889.7	83596.3	81899.7	81134.6	68283.2	68702	56703.2	53228	59476.3	27752.3	40935.5	53937.1	39594.7	76946.6	53889.3	38924.9	67200.7	60507.3	71511.7	81136.5	60323.3	60747.3	93920.4	99774.2	169249	47501.6	30255.3	59831.2	29105.7
Niben101Scf11724g01006.1	Thiamine thiazole synthase	1.5793e+06	1.53938e+06	1.54211e+06	2.08843e+06	2.1239e+06	2.0519e+06	1.26422e+06	1.28277e+06	1.29059e+06	410179	543692	424105	759534	574506	713270	237408	262102	353735	179062	297739	178462	160462	125590	53071.1	115485	141935	110150	129450	125955	173959	175176	164972	168170	90169.3	71485.1	179300	75216.5	147290	131940
Niben101Scf00069g12017.1	serine hydroxymethyltransferase 2 LENGTH=533	7.83149e+06	7.79825e+06	7.88002e+06	8.04381e+06	8.02379e+06	8.21088e+06	7.08493e+06	7.1409e+06	7.05675e+06	7.88241e+06	7.86861e+06	7.94742e+06	7.76708e+06	7.76004e+06	8.06818e+06	7.31678e+06	7.00192e+06	6.79692e+06	7.16067e+06	7.16716e+06	7.01361e+06	7.128e+06	7.19306e+06	6.85998e+06	7.18005e+06	6.86633e+06	6.9149e+06	6.21403e+06	6.35234e+06	6.24111e+06	5.7118e+06	5.867e+06	5.87936e+06	5.63028e+06	5.17528e+06	5.30234e+06	4.53574e+06	4.53353e+06	4.46595e+06
Niben101Scf00837g01002.1	Prolyl endopeptidase	44989.8	54953.9	47303.7	36044.2	49383.3	32684	26676.8	36873.1	22720	41797.6	6368.69	56024.8	36894	45010.9	57058.5	19953.1	38049.2	33534.9	26294.7	36115.3	38347.5	7183.85	37852.6	34180.3	7759.75	32829.1	40796.4	19354.4	21340	30937.6	35133.4	30349.9	32759.1	56007.3	49284.1	58605.9	40182.1	36065.6	40588.9
Niben101Scf01847g08004.1	phosphatidylinositol-specific phospholipase c [Listeria monocytogenes]	200256	183398	159716	153759	200024	170379	165650	174123	105352	204053	193536	167619	161989	192681	175062	169374	152204	156194	135914	132454	172708	120312	186690	166027	191331	148725	184632	168408	118691	147505	159286	144256	209373	237618	186927	167284	170466	215184	159863
Niben101Scf13280g00006.1	Glycerol kinase	70131.6	66442.9	52364.8	50711.7	68167.5	47104.9	80143.3	52237.6	82230.1	82355.6	92014.9	84472.9	76842.3	75150.4	81461.3	101912	96012	84297.3	92772.6	96455.9	82761.1	100645	99553	105360	97483.9	65388.2	87934	95253.5	52918.5	74845.4	129345	124561	69073	123627	131459	127485	119791	110857	130044
Niben101Scf08156g01001.1	Polyphenol oxidase 3	80365	109257	108863	138801	143777	151461	118578	142172	138491	115302	92411.3	111860	123877	118682	97162.3	112901	98050.5	85866.7	150173	152662	155498	169854	156839	163583	96691.9	115184	115147	131904	136941	139357	171508	169698	175422	189149	202724	215411	283534	293285	305830
Niben101Scf03942g02001.1	NAD-dependent malic enzyme	51696.3	54264.2	93065.5	86342.2	72973.7	76605.3	53455	37087.8	72161.7	19150.2	32649.6	30917.3	23661.5	18629.3	16975.6	27507	36811.9	25807.3	29832.2	14585.5	22550.3	20889.5	16149.4	27386.1	12630.8	28263.5	20450.4	6155.45	21815.7	19017.9	21534.5	21462.2	66197.7	52581.2	38513.1	22414.1	31114.6	9640.24	40730.5
Niben101Scf02041g03005.1	ubiquitin family protein LENGTH=551	113673	113706	102329	105849	118548	119691	99450.1	134265	98059.8	90542.3	104760	96175	106682	97785.9	91371.6	105094	104302	100924	98823.8	100547	93078.4	83664.2	109351	90637.7	104144	92051.9	88411.7	77043.8	71325	87517.9	77983.1	72218.5	84680	72624.2	80413	80209.6	66369.7	73261.3	61933.4
Niben101Scf01328g01012.1	Chlorophyll a-b binding protein 8, chloroplastic	9.02824e+06	8.98025e+06	8.9118e+06	8.62578e+06	8.64746e+06	8.72838e+06	8.99077e+06	8.91858e+06	8.82757e+06	9.46723e+06	9.21536e+06	9.48724e+06	9.57798e+06	9.58752e+06	9.41547e+06	9.99976e+06	9.64818e+06	9.31067e+06	8.58988e+06	9.71551e+06	9.87297e+06	1.0655e+07	1.04148e+07	1.02287e+07	8.44518e+06	9.44998e+06	9.54199e+06	1.03165e+07	1.02654e+07	1.04941e+07	7.49716e+06	8.28187e+06	8.58335e+06	7.11317e+06	6.94267e+06	7.58029e+06	1.17681e+07	1.18219e+07	1.05335e+07
Niben101Scf05596g00009.1	Phosphoribosylaminoimidazole-succinocarboxamide synthase	169042	149014	156770	153179	161428	56150.4	168022	155810	163712	159535	157474	158856	140121	156599	161335	157631	133620	140484	142004	35105.2	147205	131391	130203	123646	142846	130381	125217	145874	108726	119542	123982	107543	103824	79132.8	75269.1	85603.9	102028	98027.7	103377
Niben101Scf34790g00004.1	nuclear RNA binding protein A [Spinacia oleracea]	155074	145471	140588	190709	181356	245146	190595	218289	189898	167748	140609	134373	157518	150063	147587	206367	172578	199391	179136	183713	199417	153107	117724	181208	163225	138790	160515	120186	183245	159964	116834	194143	122921	129413	133415	104065	152170	158263	221649
Niben101Scf00508g00007.1	Plastocyanin	7.3282e+06	6.91231e+06	7.06165e+06	9.10561e+06	7.50497e+06	9.35927e+06	9.05993e+06	8.89573e+06	9.31604e+06	8.70749e+06	8.28451e+06	8.10795e+06	4.7371e+06	4.97763e+06	4.34968e+06	5.42634e+06	6.74485e+06	7.02864e+06	8.78775e+06	8.63077e+06	7.97578e+06	7.02014e+06	8.27169e+06	7.35823e+06	7.04775e+06	9.2892e+06	9.89009e+06	7.4613e+06	8.69626e+06	9.49716e+06	1.17732e+07	1.26663e+07	1.32895e+07	8.3464e+06	1.20939e+07	1.22152e+07	1.13067e+07	1.1837e+07	1.18423e+07
Niben101Scf03291g00003.1	Phytochrome B	145253	160239	114656	161212	169256	217340	166651	201009	172647	143664	164753	182552	174204	179450	161303	98393.6	148414	106647	140326	157040	94519.2	179020	141890	180943	211316	159128	120755	178742	155549	151308	136790	150939	157966	162773	83447.2	109597	106697	136495	143117
Niben101Scf02370g02007.1	60S acidic ribosomal protein P0	1.51304e+06	1.48672e+06	1.46114e+06	1.57642e+06	1.54364e+06	1.56322e+06	1.72093e+06	1.7301e+06	1.7215e+06	1.14309e+06	1.16043e+06	1.14896e+06	938287	945540	824186	1.00094e+06	1.13533e+06	1.0669e+06	1.11793e+06	1.12116e+06	1.14791e+06	866302	886308	902195	796553	981666	1.01003e+06	819054	900651	881950	801635	757585	830719	590098	792628	797625	557084	572262	565556
Niben101Scf09401g00007.1	Superoxide dismutase [Mn]	79649.4	76295.9	75758.7	70380.6	68642	67212.1	61464.9	66500.3	59885.3	62112.2	59668.6	63060.9	64927.9	55444.9	52008.1	61177.2	52647.4	59088.4	57320.3	58766	62208	62226.7	52828.9	53401.7	57625.6	50213.1	58649.8	68324.7	78167.7	53586.8	65020	55248.2	58403.4	55353.3	60951.1	51894.1	80742.3	81590.5	85276
Niben101Scf01948g00002.1	Indole-3-glycerol phosphate synthase	196730	326220	347846	393986	415991	438259	424469	436567	423351	307754	333302	300293	295442	299463	322027	405600	215571	408245	339946	299202	336734	371415	330161	304559	97554.7	324391	309758	331278	360935	169904	284572	263019	273418	130679	307011	293861	287601	291136	163329
Niben101Scf00449g01015.1	Splicing factor 3B subunit 3	86188.6	87904.1	80311.8	59087.7	71529.8	68143.2	67489.3	75552.2	69070.9	68029.5	58192.1	55876.1	55911	68210.1	68463.4	67448.2	62190.6	57316.9	56380.8	60485.8	58108.7	53190.3	51594.8	54255.6	41486.8	50834.5	46116.9	44006	43698.1	47220.4	49405.2	41158.9	45504.9	45068	38995.8	38063.4	43972.9	37627.5	49656.1
Niben101Scf08991g00007.1	Lactoylglutathione lyase	769682	832898	831368	752159	711123	701653	658971	660149	668923	597007	727322	691571	744766	753814	738458	622708	625765	599583	705454	707843	701449	618946	653709	635508	641877	625228	636295	586738	576647	588675	553472	511623	539301	616745	596295	603358	678816	679878	702619
Niben101Scf08328g00011.1	SOUL heme-binding family protein LENGTH=395	266402	222170	238281	243387	233406	185621	228831	241612	238545	288031	243077	270531	152212	301320	97808.4	210557	216490	185736	235294	279587	106753	263656	247464	247423	292489	235093	222354	172272	253226	285336	365063	359134	410524	426909	448501	346314	366500	368616	276762
Niben101Scf00338g08018.1	Alpha-galactosidase	172823	162070	175869	143196	132481	110641	138236	100315	148596	155090	116067	121869	160306	167194	158597	163930	156408	166272	127505	120354	147607	173754	140852	179608	202080	193709	197674	200170	199216	195675	248152	257509	253322	289050	235681	240543	260431	251467	217975
Niben101Scf01338g03019.1	Hydroxyproline-rich glycoprotein family protein LENGTH=1004	73878.1	72428.5	83158.5	77345.7	65360.4	62026.1	66271	70781.5	64195.3	78569.8	71878	68934.4	76406.9	63204.4	56366	68414.6	42112.3	35861.3	59494.8	61706.2	52348.9	57956.3	40924.5	82234.2	26278.5	56529.4	119418	41690.7	48898	73354.5	45507	35747.7	59887.1	30921.7	56262	50396.1	131184	133630	108608
Niben101Scf08527g01006.1	14-3-3-like protein GF14-C	1.33158e+06	1.34642e+06	1.33357e+06	1.88599e+06	1.86498e+06	1.93994e+06	1.98339e+06	2.10684e+06	2.07639e+06	1.15907e+06	1.08752e+06	1.16194e+06	1.53847e+06	1.53327e+06	1.41069e+06	1.18846e+06	1.38542e+06	1.41638e+06	1.61397e+06	1.58972e+06	1.66826e+06	1.40041e+06	1.4759e+06	1.4593e+06	1.10679e+06	1.49973e+06	1.54823e+06	1.18538e+06	1.36985e+06	1.42375e+06	1.01664e+06	995093	1.04088e+06	919201	1.37649e+06	1.42499e+06	1.97301e+06	2.10947e+06	2.09846e+06
Niben101Scf17831g01009.1	Cysteine--tRNA ligase	148931	157599	142444	108464	142190	90164.1	150418	109778	107869	88816.7	123227	119320	121841	96681.8	108418	100856	107430	97817.7	111202	113769	130679	86074.1	115839	111685	85236.6	99127.8	107774	100099	93367.2	106271	107206	104811	96333	80088.7	131451	113051	102952	110269	95535.6
Niben101Scf06016g08006.1	Inositol-3-phosphate synthase	677156	681294	676077	150820	158918	174375	141879	173939	205661	64321.6	90329.5	100069	83467.9	125318	110244	160631	152418	136162	123573	143703	120624	135584	112745	99951.8	108850	124818	88581.7	130804	124905	130775	99972	76658.2	80365.5	115655	98505.7	112245	177053	95946	104540
Niben101Scf06275g00008.1	trehalose phosphate synthase LENGTH=861	34949.1	46541.3	39705.6	21274.1	29210.3	28207.2	52688.3	25555.2	46793	47584.7	39783	44222.6	70483.3	32821.6	44549.5	55113.9	59920.8	50560.3	47635.9	56067.3	45531.7	56730.7	63238.9	62816.9	36021	57212.6	60069.5	43095	46732.2	56116	87191	83644	99281.7	81355.8	74583.9	83825.6	61902.6	75303.7	74382.8
Niben101Scf03068g00011.1	ATP synthase subunit beta, chloroplastic	7.33538e+06	7.4664e+06	7.35697e+06	8.27334e+06	8.13071e+06	8.21056e+06	7.83595e+06	7.82e+06	7.84244e+06	7.14084e+06	7.34437e+06	7.38752e+06	7.44205e+06	7.50227e+06	7.45431e+06	8.07418e+06	8.07533e+06	7.69787e+06	8.00206e+06	7.96564e+06	7.95543e+06	7.50003e+06	7.14299e+06	7.04546e+06	8.00971e+06	7.44754e+06	7.41311e+06	7.06593e+06	6.65236e+06	6.62101e+06	6.35601e+06	6.0137e+06	6.07972e+06	5.06148e+06	4.72135e+06	4.60662e+06	4.66135e+06	4.70556e+06	4.70709e+06
Niben101Scf00792g04004.1	Malate dehydrogenase	1.02755e+06	976719	1.01887e+06	1.12384e+06	1.08968e+06	1.10761e+06	1.01233e+06	1.21033e+06	1.2154e+06	1.0317e+06	1.01485e+06	1.11438e+06	952399	968858	976444	1.10438e+06	997604	1.12194e+06	900602	864113	872364	1.01604e+06	912700	922329	1.00771e+06	887719	917703	1.00921e+06	958171	991785	1.166e+06	1.02966e+06	1.0895e+06	1.01286e+06	1.02667e+06	1.04216e+06	985035	1.00867e+06	1.0176e+06
Niben101Scf06203g01016.1	Adenylyl cyclase-associated protein 2	185014	184776	193444	201533	185915	197777	183403	201071	190917	179917	160354	183367	162577	158643	163288	166064	164926	174580	147366	160795	166180	154410	133665	143432	168147	151697	151046	152592	128708	135861	151212	133046	136791	158624	151475	163012	125959	119567	128344
Niben101Scf03693g01008.1	Succinate dehydrogenase flavoprotein subunit	195570	199901	207966	158714	172094	168580	163586	139860	157673	157707	177559	167001	159991	155722	152914	132739	127968	127698	145708	139854	112317	161739	155336	146368	147380	147082	152301	152000	151071	147707	193153	174718	196788	165604	207593	204966	174914	179977	191071
Niben101Scf00705g04001.1	Methionine S-methyltransferase	78603.4	135247	82153.6	77353.3	113708	84577	78033.4	120065	73309.1	114410	51813.8	59648.5	110896	63834.2	56182.2	127840	70726.9	73176.9	45826.4	67904.2	70533.7	59843.6	67063.3	73110.4	80526	59524.2	51020.5	57993.9	157166	48456.8	61831.9	52611.2	63751.1	59545.6	64132.3	57904.4	89447.3	48991.9	49175.1
Niben101Scf04804g04001.1	Proteasome subunit beta 1	448698	330063	332906	287294	270510	315155	376070	333785	351717	325881	325826	295876	218137	282128	297838	300574	257815	288868	273300	266550	275720	292182	270789	272423	277038	266833	260861	273655	269282	246388	297175	276735	292865	353315	380637	352341	316345	370309	339709
Niben101Scf00074g01003.1	Protein kinase superfamily protein LENGTH=495	202514	214806	199334	178495	245731	187708	265052	151651	243101	201048	211416	162885	294547	184783	169248	165446	267430	191796	161289	133745	142131	217020	275148	236714	196517	369841	190541	202244	176206	195690	342258	204282	180738	264161	384095	390532	376886	352872	352767
Niben101Scf07004g01004.1	succinate dehydrogenase 5 LENGTH=257	518731	504221	490086	463977	480401	468825	431457	432751	448532	465974	441229	450937	438850	455384	475623	434936	428547	419575	417901	424368	425988	432777	434574	399838	460920	445312	435242	396371	398553	407756	421461	410330	440265	416205	410653	388837	410135	424159	382044
Niben101Scf10502g00009.1	Serine/threonine-protein phosphatase 2A catalytic subunit A	372220	366771	378996	386148	352719	372170	395249	404796	400107	359701	367313	359280	362371	365310	374683	385522	383608	231171	239191	364133	362275	334360	330345	219989	319272	336079	230501	184087	185896	329136	336854	324240	331252	362689	235077	314448	298890	227535	292360
Niben101Scf03164g07006.1	Aspartate aminotransferase 1	350956	360170	400649	342367	312799	330407	305712	306042	301322	346671	321365	337119	369098	365909	370757	378329	384330	378171	360338	352600	352251	393357	392197	365928	400407	392459	395407	420394	398710	400545	533819	537226	564751	830151	749824	755355	553083	567437	545094
Niben101Scf13448g00015.1	Serine carboxypeptidase-like 20	674699	683641	679109	511028	504884	449076	430860	434988	443721	522679	503591	820273	514454	501165	502191	418126	383867	385845	426722	414398	435497	523330	476162	483234	543686	463970	425920	508657	474766	491823	579221	564969	545622	693864	701637	698962	703531	707790	704697
Niben101Scf02366g06002.1	membrane protein [Microcystis aerugin [Microcystis aeruginosa PCC 9701]	977184	993967	1.00303e+06	1.06209e+06	1.07286e+06	1.05891e+06	1.22055e+06	1.18261e+06	1.16373e+06	1.14261e+06	1.1059e+06	1.09409e+06	1.2131e+06	1.17568e+06	1.15945e+06	1.22747e+06	1.07948e+06	1.10347e+06	1.07262e+06	1.07377e+06	1.06508e+06	1.29015e+06	1.15483e+06	1.16282e+06	1.1468e+06	1.09943e+06	1.07947e+06	1.28322e+06	1.18731e+06	1.14596e+06	1.14922e+06	1.0476e+06	1.07218e+06	1.15277e+06	1.15555e+06	1.20235e+06	987702	1.02947e+06	1.02996e+06
Niben101Scf04036g04008.1	phosphoenolpyruvate carboxylase 3 LENGTH=968	1.24723e+06	1.27943e+06	1.24079e+06	1.09535e+06	1.1036e+06	1.24273e+06	1.46934e+06	1.48649e+06	1.30355e+06	1.04618e+06	1.08489e+06	1.1167e+06	1.00828e+06	1.16463e+06	965866	1.15297e+06	1.03042e+06	989914	864713	875072	886342	948600	792627	824398	690499	646420	637117	632752	554976	755378	440271	401824	339792	384430	352121	364537	241002	298831	287693
Niben101Scf08724g02009.1	6-phosphofructo-2-kinase/fructose-2,6-bisphosphatase	96693.4	101834	111814	108914	100873	104472	103739	111610	109229	97241.1	93982.2	104569	76407	63103.2	95970.4	92450	99282	78785.2	87316.2	84462	91555.9	77158.8	65921.9	77068.2	74043	87853.6	68075	57563.3	61389.3	52701.6	57554.4	52399.3	69707.2	53435.6	49731.4	47780.7	41871.2	42969.1	41215.8
Niben101Scf01239g02002.1	O-methyltransferase 1 LENGTH=363	174007	141639	140219	141066	155086	143762	167831	141842	152401	141057	153751	124383	140013	138326	117348	129008	132579	102069	128450	136432	142772	146923	131435	127812	133284	107583	118887	127035	99344.7	143512	165089	144826	186247	140736	129959	157712	131362	176577	178357
Niben101Scf01181g01008.1	Guanine nucleotide-binding protein subunit beta	137984	119872	115272	97546.4	93306.4	110565	101871	79788.1	127836	108229	95128.9	68612.8	106623	82175.4	116915	103873	114142	126030	90904.2	102442	113345	103698	108869	116296	105357	107779	101024	106569	91419.1	105392	127885	90450.3	111431	135137	89496	131084	103168	82382.4	105320
Niben101Scf01402g00005.1	Ankyrin repeat domain-containing protein 17	124323	122079	129450	125109	123417	146004	143164	138320	149558	79459.3	104550	114980	67532.5	141604	107055	147450	104883	134905	120818	111037	104372	91171.2	87699	85435.8	115108	93347.8	56193.9	93517.7	101642	80070.6	43895.1	93188	81903.7	78634.6	65941.8	177945	163444	96675.2	221311
Niben101Scf09774g04006.1	26S proteasome non-ATPase regulatory subunit 2 homolog A	423797	410948	430448	399024	407519	369591	391287	646908	393304	316841	330300	302837	390715	360334	378896	339598	399897	399294	330684	367425	356229	341324	355177	344142	340581	305002	308235	323007	274827	326155	315907	300083	311686	325698	265051	285260	266492	254560	255436
Niben101Scf06058g00016.1	haloacid dehalogenase-like hydrolase family protein LENGTH=1055	727087	749453	696676	818813	782321	811544	739826	753576	748795	729207	714209	706669	717835	725978	720043	680890	660910	652800	721643	726198	729462	692401	662006	686602	711500	710692	709694	660477	659855	676392	596950	590290	616365	456238	472204	471884	483611	484984	483102
Niben101Scf10468g00012.1	dehydroascorbate reductase 1 LENGTH=258	485404	577131	581289	626689	604280	611018	582012	562021	535786	490135	493836	493874	594475	613458	618324	528949	578657	563199	586078	558103	600384	549170	577533	587490	612601	620893	572887	545675	581886	609431	550591	557141	587310	538480	476147	560586	671411	674553	642533
Niben101Scf07465g02005.1	TLD-domain containing nucleolar protein LENGTH=542	131033	122663	123093	116988	121267	118458	143292	140936	145147	104760	120759	113310	117058	106446	113375	140457	141845	137663	112310	105928	110860	121796	102474	112809	110886	84515	88888.6	107464	110441	112219	128886	123673	122465	113983	115523	111219	106171	103616	108995
Niben101Scf08134g01005.1	Cinnamyl alcohol dehydrogenase 1	522882	507377	535767	382769	372870	403610	407980	397768	405947	464225	466987	459612	442400	416417	458506	405750	410090	393107	395945	399011	420993	399542	386246	400871	442295	405900	432705	341967	323463	335057	226197	199846	226986	253190	233583	249423	153398	175808	121394
Niben101Scf30958g00013.1	Cytosolic Fe-S cluster assembly factor NUBP2 homolog	185284	181171	201170	265485	270826	256651	287816	281277	286700	185363	196454	199793	236983	218282	252791	192059	227652	199923	193348	165201	183022	113460	120639	142461	92952.9	64650.4	80565.7	136746	105091	72353	89638.3	93523	100853	67766.2	108046	81579.6	94015.3	128808	49200.9
Niben101Scf12293g02031.1	Glycerol kinase	56447.4	53980.4	23225.4	61723.3	63801	66323.8	51260.7	32620.7	59031.5	64870	60356.4	68695.8	60519.7	58542.5	61146.7	62480.1	64075.8	59998.4	62882.7	56919.4	55671.3	64352.7	63777.4	74052.6	75084.5	25290.4	67656.6	25770.3	74309.9	21400.6	67523.8	59888.5	16815.5	68849	57961.1	14072.4	60337.9	60701.2	57606.2
Niben101Scf05396g07006.1	RNA-binding protein 24	176981	178902	178867	127225	141203	140934	137852	147303	143712	129309	111417	125460	89142.3	91567.5	95067.5	106959	99362.1	81876	94870.2	88173.6	86108.7	94308.7	78347.8	84760.9	89297.3	77663.3	79645.6	94978.6	81014.4	86681	107355	84333.8	72034.4	77024.1	89907.4	86928	75079.6	84291.5	74429.6
Niben101Scf04146g01023.1	Shikimate dehydrogenase	236838	279031	213696	248881	256828	272421	219735	270266	245784	190090	204486	247666	161332	186561	145893	202929	150277	190911	150280	145463	170953	175452	136597	145920	184329	114525	146394	132873	144591	130849	184399	94102.9	140228	85593.9	168605	158966	144756	140332	84711.5
Niben101Scf01434g01015.1	Long-chain-fatty-acid--CoA ligase 1	76892.4	89864	55873.8	81851.8	268120	74364.6	54985.7	101838	315915	74916.4	83442.9	82735.8	70893.5	84156.2	62722.4	101604	108144	91401.2	82330.1	117235	41530.1	94971	79016.1	290161	56667.4	52372.6	90060.2	100407	103932	108668	128012	132883	138830	153518	255985	135549	114461	116395	97788.7
Niben101Scf02280g02004.1	phospholipase C 2 LENGTH=581	108289	104334	104599	95237.1	88093.2	117759	90250.1	90808.4	102257	98183.7	96155.6	96928.7	119277	131177	111758	110570	99036.4	89551.7	96063.9	99819.7	53205.5	103189	138030	100090	67143.3	114612	115313	93343.1	100214	124077	133149	116358	109063	106718	124530	122618	122273	113410	104657
Niben101Scf06909g04003.1	GDSL esterase/lipase	145292	121999	119439	90422.5	188465	121475	128949	144358	114247	116703	122222	214698	221104	254953	120731	103409	205308	171041	91136	119807	114281	148790	241645	201185	80056.5	102413	91722.2	266293	231867	135823	219076	252842	250825	385746	363813	293739	428984	398297	419896
Niben101Scf03283g04012.1	Mitochondrial substrate carrier family protein LENGTH=300	330127	337945	328244	207384	317813	286694	240102	280660	247962	292670	264422	282542	266461	285762	242024	274253	259890	258579	274668	261607	289604	233250	296136	231999	271730	250085	218776	300339	303439	332181	247792	236601	263981	238205	324053	317180	305816	313306	325795
Niben101Scf03152g00012.1	Transducin/WD40 repeat-like superfamily protein isoform 1 [Theobroma cacao] gb|EOY32224.1| Transducin/WD40 repeat-like superfamily protein isoform 1 [Theobroma cacao]	53710.4	28572.1	43088	869516	858052	34907.7	30214.7	28614.3	856693	72132.1	29172.6	16464	15153.5	25204.3	19609.9	18090.6	67261.4	60026.1	50593.9	31707.5	794190	19627	39449.6	786723	45885.6	723413	50072.5	35315.1	64392.3	75019.9	702299	40847	725347	468278	52706.9	30973.5	429355	46328.4	19801.7
Niben101Scf08724g00005.1	Methionine aminopeptidase 2	554076	557741	579871	614463	803652	610635	611904	647146	655178	589871	513275	550413	551167	728071	593064	624126	614235	607048	583623	596929	615701	539989	535263	533915	589449	543711	560864	275786	510794	484320	531718	545100	469446	425089	376658	417341	280966	287433	266824
Niben101Scf14118g00010.1	Glutamine--tRNA ligase	164567	159442	130621	108304	134608	181510	152615	177491	192490	127709	127875	102515	105300	134286	91777.5	93646.8	92474.6	90521.4	87696.5	143275	169558	87621.8	99295.8	116616	68159.1	80872.8	71462.5	79324.7	73792.5	60795	101613	133840	111195	66501.7	62349.8	75828.3	87049.4	44696.7	128959
Niben101Scf05080g01011.1	65-kDa microtubule-associated protein 1	128688	132783	136892	133213	120426	102193	106237	117482	124791	79442.3	79494	86186.5	85042.8	77087.5	77173.8	79151.3	83645.8	74210.3	92516.2	105749	95993	73654.8	85762.4	78620.3	53775.6	70933.9	62713	47819.6	60231.3	67895.4	30459.9	34887.7	29639.3	41473.2	25837.5	38022.9	35059.6	51050.5	38631.4
Niben101Scf04673g00004.1	6-phosphogluconate dehydrogenase, decarboxylating 1	447530	415232	430446	373118	386566	367393	411419	388112	376756	347471	357703	364382	233230	359351	354695	421689	404686	248462	370893	366961	349970	333453	359750	346589	197209	349573	316076	340743	328165	316915	431483	442240	380294	425016	294800	278073	207042	194941	350385
Niben101Scf05932g03011.1	Glutamine--tRNA ligase	174298	207438	168422	184886	179479	172455	177016	159124	175989	155525	138364	165179	145203	115220	147002	190246	150519	133793	144500	147787	147536	100411	138222	123881	134482	140778	149878	114812	101554	112023	130950	137371	159923	107529	101120	113766	81800.8	89027.1	123944
Niben101Ctg15681g00001.1	Hexokinase-like 1 protein	58165.9	60986.8	47432.6	222278	52380.7	52706.1	60711.6	63499.6	53711.1	47143.9	44421.5	70521.3	41675.8	44289.6	217816	42360.9	39574.7	46689.6	172599	61129	57661.3	39666.7	35310.3	111123	36238.9	46894.4	53817.8	33235.6	25666	51807.8	169180	47805.1	55620.6	45337.8	51143.9	126500	34742.3	57718	57017.5
Niben101Scf14955g00012.1	Glycogen synthase	404693	402941	386037	379558	385538	410859	380649	376587	385894	368905	345892	329651	440883	504571	454441	435351	430790	494578	396956	377350	401229	400196	396508	391816	423498	414136	387087	361303	372311	382144	419246	403456	428539	525817	506167	482501	387439	384969	384179
Niben101Scf07585g00047.1	Chaperone protein DnaJ	228340	199247	208238	223459	245335	280459	268781	291138	278154	212337	232122	202306	183049	144334	192777	259554	156200	249109	217188	180390	188823	238949	226912	238513	208870	186660	202570	218715	226072	230900	234905	228336	241160	200475	222720	212294	229680	213760	259319
Niben101Scf01789g02047.1	3-isopropylmalate dehydrogenase	442740	423240	454518	356936	369057	341522	359979	359363	345610	365771	341699	359195	302518	315217	322538	333293	333524	316629	319766	236587	321899	250058	306460	303919	355313	304088	319001	334588	362621	346767	403229	412697	347004	281228	462669	470289	421646	445010	387600
Niben101Scf01779g01002.1	Tyrosine--tRNA ligase	164461	161836	149577	62055.3	174079	57540.9	167766	191592	199184	196824	147647	143440	109755	133380	107938	152405	33867.8	115831	126936	32622.3	109424	26244.7	121672	118404	127050	20088.5	32512.1	18729.5	119571	119338	159178	141444	157976	115315	197893	210928	218991	252622	20790.8
Niben101Scf08653g07031.1	Glutamyl-tRNA(Gln) amidotransferase subunit A	119410	147066	92562.4	114891	117295	114442	113108	144229	122928	142421	117071	124408	130189	94770.6	136892	112937	130972	139569	99986.5	102283	108163	102723	109182	117703	119229	118324	100509	85476.5	97091.7	96009.6	99674.5	115063	129527	101418	156648	120553	99594.6	117858	106137
Niben101Scf02982g03003.1	HXXXD-type acyl-transferase family protein LENGTH=428	454056	342201	399778	362660	425373	362552	386879	408055	402991	344992	340393	343902	307807	335027	350314	288498	250195	215737	272370	288726	346289	374813	228399	299365	267384	252682	266822	237694	253932	272201	200617	253796	235228	194847	216877	217652	186356	186473	225220
Niben101Scf01582g08010.1	phosphoglucosamine mutase family protein LENGTH=614	420080	406244	433461	452641	249901	522565	264531	257378	244014	465551	156528	160683	454163	445254	207925	214482	224113	449650	202902	444369	449384	441833	189052	199008	162897	430374	162565	191037	211642	164381	219958	187552	221006	261080	299142	260857	201283	209877	206529
Niben101Scf39208g00007.1	Amidophosphoribosyltransferase	173925	186875	110623	122706	124759	124064	121408	161792	180450	102165	112665	106157	195171	194856	111835	182168	188213	167376	218676	123390	189185	183146	70857.5	156761	53984.8	85112.4	171878	73559.4	94424.9	79032.5	90882.9	56235.3	71071.1	119929	80748.9	80686.4	58036.5	111924	97397.2
Niben101Scf03867g01011.1	Glutathione S-transferase family protein LENGTH=382	148379	145543	154796	113658	115356	112031	115651	101820	106401	134379	135702	133475	101442	132918	136162	134158	120096	122577	133109	145030	132677	138940	134927	136389	152727	159308	157222	154076	154062	160615	184859	208832	206042	235511	215733	216785	185086	177854	181408
Niben101Scf01779g04011.1	BnaA04g14370D [Brassica napus]	221138	212326	208643	163156	138983	162087	157622	158300	142057	127525	131002	143461	127411	110529	111398	143072	151139	150750	134408	137422	123781	92968.4	92394.3	79080.8	124481	88231.2	100915	93634.3	113713	158012	80652.5	115730	56217.2	82896.1	111591	93402.7	89767.7	73584	66220.8
Niben101Scf11937g00001.1	Aldo-keto reductase	675653	679741	675643	730793	737428	643655	731227	720384	752675	739120	720242	746022	686530	696673	692816	775694	734011	704246	703009	677989	708877	638628	609705	609508	558558	518594	536581	550188	540402	533182	517548	483918	545574	529328	535795	556389	550888	534069	547742
Niben101Scf33352g00001.1	ATP-dependent RNA helicase DED1	290764	315231	357121	274346	270762	241170	296991	303269	304247	236770	224809	266366	249556	231975	240953	221558	270371	189992	243139	218711	250568	226259	218181	204022	235881	218013	209412	185765	216336	220388	214484	210876	251600	236557	250388	227440	193291	201788	159162
Niben101Scf00542g03004.1	NADH-cytochrome b5 reductase 2	240433	248891	238459	193210	189316	199437	185078	178871	185760	193790	214069	217429	191337	176539	180514	189503	194821	195694	191995	185558	181281	189865	189986	198707	219987	205868	205771	182709	200215	174771	244433	224722	224399	270750	247906	236170	236323	223615	222678
Niben101Scf14179g02004.1	Phosphatidylinositol transfer protein SFH5	249615	394144	368656	403066	353697	363487	380419	293817	376794	401717	236507	234153	480969	459159	465805	470761	478197	241426	427082	458145	245083	486842	249721	472685	512617	264766	515658	541858	540396	316545	741190	725094	760044	1.02944e+06	1.01827e+06	1.0124e+06	909987	929965	910535
Niben101Scf03226g03002.1	Protein disulfide isomerase-like 1-4	131558	120500	101827	103321	102527	161176	95434.9	92315.9	149332	123322	168753	125579	165456	113474	129088	101391	86984.3	147379	111729	110845	121648	145688	150666	173361	125730	195491	145560	182940	90492.1	134736	112638	108947	210273	267528	79849.8	55233.8	209457	81525.5	61935.8
Niben101Scf01156g01016.1	progesterone 5-beta-reductase 1 [Catharanthus roseus]	133272	128353	129638	109105	92090.2	120185	91367.9	105539	95791.1	100981	99609.5	102987	116089	104375	109539	105723	79040.7	104682	111158	63008.8	117777	62305.1	97709.6	103142	103949	96922.8	94351.5	81929	99897.5	88090.3	91014.2	87580.7	97815.2	110991	119513	124927	76342.1	74634.4	73843.6
Niben101Scf04945g00007.1	Solanesyl diphosphate synthase 1	108026	103446	100076	96162.4	88081.5	81755.8	69778.2	79683.9	72609.2	98795.1	99375.4	99337.6	87265.9	93296.8	103933	110236	71901.5	62185	72994.7	69425.4	58987.4	78620.1	69078.7	84803.3	73086.8	61130.3	56529.2	94331	50702.6	48923.3	80866.4	90885	110074	98039.9	82815.2	77959.3	48935.6	82560.8	76320.5
Niben101Scf09846g01020.1	quinone-oxidoreductase QR1 [Triphysaria versicolor]	273869	172883	242981	298856	317161	209707	269230	265903	285280	257613	260226	230279	234426	264822	284268	159175	206388	217191	204397	202635	206998	206515	227695	211386	159637	241141	147237	193223	225396	162491	205317	219771	175547	264201	224697	250058	233260	206583	233467
Niben101Scf01977g01002.1	Rhodanese-like domain-containing protein 4, chloroplastic	1.50465e+06	1.5414e+06	1.51546e+06	1.56347e+06	1.58711e+06	1.58871e+06	1.47497e+06	1.47479e+06	1.47223e+06	1.63923e+06	1.63948e+06	1.58773e+06	1.55972e+06	1.57492e+06	1.48131e+06	1.34176e+06	1.32931e+06	1.2697e+06	1.32266e+06	1.36233e+06	1.35845e+06	1.53715e+06	1.45652e+06	1.45384e+06	1.48974e+06	1.52996e+06	1.52992e+06	1.52942e+06	1.44005e+06	1.47131e+06	1.84425e+06	1.75695e+06	1.84652e+06	1.72626e+06	1.91598e+06	1.94033e+06	1.57903e+06	1.62594e+06	1.59579e+06
Niben101Scf02164g04001.1	ubiquitin-protein ligase 2 LENGTH=3658	129562	106964	62507.5	124772	85394.8	117082	85123.8	100795	72752.7	88683.7	91232.7	123465	101979	90690.3	57975.3	50472.1	33504.1	105740	46324.2	68992.4	62735.7	74353.5	15378.9	90626.3	29663.3	66059	101838	88491.5	102435	73194.6	81917	133871	96788.8	38534.8	40824.5	66229.2	107124	97589	67082.2
Niben101Scf06671g03021.1	Protein SGT1 homolog A	247075	242078	237244	213436	222393	225233	207657	213627	203310	270128	191307	196079	166028	231450	173100	170396	174821	215912	183822	171195	174582	130760	144705	132916	141015	140754	210194	121661	114840	162951	124217	123374	211771	154416	136920	138275	102473	102926	146458
Niben101Scf06461g06012.1	SH3 domain-containing protein LENGTH=1198	105386	114155	60087.3	77920.9	76228.4	83647.4	113909	42403.3	83866.9	58530.9	59232.2	108609	71126.1	94621.3	35615.2	73131.3	81703.4	65425.9	76097.9	66706	94060.5	28828.6	51780.8	108058	37905.1	57631.7	78266.9	40309.9	111642	56174.6	97155.8	62997.4	46197.9	115257	100134	36954	31949.9	88417.1	58125.7
Niben101Scf03455g05017.1	3-oxoacyl-[acyl-carrier-protein] synthase 2	673829	701668	678482	722720	709060	694043	726347	734436	716709	550673	541286	566550	574034	585799	560527	613973	550654	548246	582001	566362	585510	590607	521562	557824	576812	567272	578319	589790	549385	547630	704514	621960	647666	589671	665605	696829	703136	718608	718347
Niben101Scf02359g00009.1	Serine carboxypeptidase II-2	419806	379844	392342	271820	284011	267396	208353	209146	231838	336320	311938	314052	351249	355772	334241	174579	159215	165184	210000	205836	205685	318804	285705	295084	264490	250440	260456	243360	243283	237691	273573	274163	275012	342723	394031	388370	370918	391620	383171
Niben101Scf15979g01004.1	Cytochrome c1-1, heme protein, mitochondrial	479905	571612	541491	419789	492567	430806	294941	304204	364900	423357	441634	454171	416935	299857	393642	436318	292790	465558	244965	391306	415568	428142	293078	364912	435973	279657	397817	412806	443862	377138	574499	592690	581700	668668	535824	570591	478356	524611	486515
Niben101Scf04654g04007.1	Pyridoxine/pyridoxamine 5'-phosphate oxidase	83776.8	89590.5	73342.6	58627.9	66320.1	64239.5	40365.4	40259.5	46538.5	55503.3	45860.2	53226.8	92751.9	53220.4	25854.9	38110.3	34622.6	78737.4	42589.6	45705.2	48664.9	35248.5	41234.3	34411.5	56037.3	40886.1	71905.5	46691.1	27419.5	31851	57305.4	54938.9	90104.3	39638.9	42979.8	49438.5	52929.2	36495.5	66433.3
Niben101Scf05032g00009.1	Acetolactate synthase	186078	203038	216050	234887	230684	210067	227041	213955	184013	117787	92236	124249	111959	112039	147370	98025.6	101334	107587	104530	126912	158952	80071.7	101601	70468.6	68561.2	66089.3	92974.7	73543.6	80760.3	62529.4	103406	73017.8	108095	67008.1	70087.8	71485.3	78987	109863	91577.5
Niben101Scf06716g01016.1	Splicing factor 3B subunit 1	127649	133198	134063	126278	122758	133347	132471	134426	132381	85133.7	94031.8	119176	111894	116647	80915	96036.6	127233	120224	108766	107375	98964.1	90770.1	76616.4	89284.1	87534.2	84543.1	86569	68496.2	81472.5	90843.8	126746	89108.8	75721	133645	97269.8	70878.3	126909	59259.5	101381
Niben101Scf01025g13001.1	Oxysterol-binding protein-related protein 3C	203072	178840	179273	152318	167561	167870	175012	154820	158179	143793	151825	133779	121463	131215	129709	142911	118326	93281.9	101294	112817	103194	118057	106813	108880	105554	102543	102139	114339	105867	131220	175041	160028	139143	240398	272883	266777	129769	184270	174941
Niben101Scf02953g00007.1	Plastid-lipid associated protein PAP / fibrillin family protein LENGTH=310	1.54553e+06	1.46021e+06	1.45905e+06	1.07488e+06	1.12603e+06	1.11189e+06	817745	856969	835353	1.23812e+06	1.24776e+06	1.21818e+06	1.40979e+06	1.41571e+06	1.381e+06	1.0049e+06	1.05329e+06	1.06103e+06	1.05084e+06	1.06224e+06	1.05044e+06	1.37683e+06	1.35215e+06	1.3937e+06	1.44513e+06	1.45253e+06	1.47348e+06	1.35179e+06	1.3172e+06	1.3298e+06	1.60405e+06	1.48021e+06	1.53206e+06	2.00685e+06	2.14853e+06	2.1125e+06	1.46734e+06	1.53887e+06	1.5148e+06
Niben101Scf39364g00010.1	Senescence/dehydration-associated protein-related LENGTH=452	57464	44277.1	46087.4	44348.1	57154.3	23029.7	46383.5	36854.7	41459.7	31964.3	49337.4	44620.2	29103.1	47457.6	44995.3	61026.9	39255.7	49116.7	34958	20092	40646.9	21321	45908.1	82136.3	86193.4	55093.1	49440	43399.4	8051.15	27225.1	24721	49035.6	19028.3	35401	21975.8	26257.3	18568.4	43413.1	30138.3
Niben101Scf09987g00008.1	Folylpolyglutamate synthase	73900.8	72498.6	75323.8	48005.9	60699.2	59700.9	53379.6	60541.3	60272	66810.4	62267.2	68737.7	51222.4	46969	76609.4	54177.9	111808	42818.9	67762.4	112659	65259	73109.7	65957.1	74241.6	64760.1	52918.8	44742.9	49249.7	76491.9	71909.4	58662.6	53453.5	70152.2	67682.5	58049.6	44601	42508.3	38130.5	51793
Niben101Scf02804g00014.1	Zeta-carotene desaturase	400925	415593	378632	485037	480582	474397	499813	504841	501948	425650	427287	408703	391774	404148	401426	477400	447540	410844	384345	407531	401624	398485	385350	380806	385726	363850	375916	373055	354775	344635	339779	316287	344655	249987	276855	246860	269428	287880	226723
Niben101Scf04292g11008.1	Pyruvate kinase family protein LENGTH=498	369502	381950	377702	329014	329979	337312	327615	347241	340710	307911	290140	286078	331316	334956	342339	323875	330861	353749	323938	312617	294946	289139	299059	277453	304252	288226	296322	271993	252923	253953	261750	265310	282711	329215	287616	291465	237521	217504	260556
Niben101Scf06349g02015.1	50S ribosomal protein L7/L12	2.63466e+06	2.53076e+06	2.46516e+06	2.72626e+06	2.85894e+06	2.92162e+06	3.64274e+06	3.74954e+06	3.87037e+06	2.78676e+06	2.77625e+06	2.86727e+06	3.19692e+06	3.17753e+06	3.17059e+06	3.73943e+06	3.81157e+06	3.81104e+06	3.64272e+06	3.6766e+06	3.61321e+06	3.29314e+06	3.0143e+06	2.92487e+06	3.28241e+06	3.20634e+06	3.23057e+06	3.07914e+06	2.98409e+06	3.0246e+06	4.33725e+06	4.13815e+06	4.20518e+06	4.02385e+06	3.90551e+06	3.9009e+06	5.14774e+06	5.30753e+06	5.12815e+06
Niben101Scf38755g00002.1	Lactoylglutathione lyase	1.1586e+06	1.17663e+06	1.11369e+06	1.22266e+06	1.18983e+06	1.24311e+06	1.21994e+06	1.12192e+06	1.15795e+06	1.25096e+06	1.2141e+06	1.20046e+06	1.36425e+06	1.34809e+06	1.28824e+06	1.32751e+06	1.22957e+06	1.22773e+06	1.35898e+06	1.37141e+06	1.31721e+06	1.21369e+06	1.25331e+06	1.22795e+06	1.30195e+06	1.27907e+06	1.26911e+06	1.22916e+06	1.21021e+06	1.13183e+06	1.14022e+06	1.15954e+06	1.16206e+06	1.11003e+06	1.11159e+06	1.17539e+06	1.17106e+06	1.17686e+06	1.16645e+06
Niben101Scf03853g02005.1	Acid beta-fructofuranosidase	175647	191209	325895	213332	204187	270517	219797	162202	132854	224716	255072	235457	190137	313836	339830	143413	161174	148124	289676	187205	262125	248343	381560	402018	380152	379731	410621	451816	264552	470214	895453	910640	933357	1.09649e+06	1.07249e+06	1.0709e+06	1.36783e+06	1.4073e+06	1.37872e+06
Niben101Scf04583g00008.1	RNA-binding protein 39	1.11931e+06	1.08877e+06	1.0733e+06	1.61722e+06	1.5286e+06	1.58919e+06	1.64776e+06	1.62301e+06	1.67627e+06	870048	891654	863337	980863	990258	939728	1.15077e+06	1.1182e+06	1.13334e+06	921883	915534	914929	600324	580922	583012	532791	519053	569734	494834	467971	427954	296858	301020	291128	188191	171804	216016	277130	335719	316387
Niben101Scf13206g02016.1	Signal recognition particle receptor FtsY	265412	256369	244984	271132	289090	293448	305553	305680	295663	275911	312900	282249	269883	262736	253898	294716	286709	276597	268897	254870	268069	263686	242490	236173	246134	228250	227982	217244	216012	219100	202985	199721	217674	179596	221386	185675	157682	166878	160951
Niben101Scf03766g03001.1	Histone-lysine N-methyltransferase setd3	355148	355743	334680	420104	447763	410035	450174	454095	447309	394167	398265	405860	278014	317192	304686	356375	333233	304033	320368	302822	310943	309351	222375	265972	247861	236046	246160	221829	226060	223197	241187	241708	273347	196252	252294	232368	234825	211020	221654
Niben101Scf06189g01001.1	BnaC09g34100D [Brassica napus]	1.10685e+06	1.1073e+06	1.09273e+06	1.64417e+06	1.74521e+06	1.73084e+06	1.39393e+06	1.39052e+06	1.36225e+06	1.08602e+06	1.02658e+06	1.0519e+06	1.62711e+06	1.59672e+06	1.92727e+06	1.36195e+06	1.32861e+06	1.26198e+06	1.52909e+06	1.50451e+06	1.74692e+06	1.32143e+06	1.23468e+06	1.25339e+06	1.26407e+06	1.29961e+06	1.29182e+06	1.0186e+06	1.09052e+06	1.03799e+06	923560	888359	1.1445e+06	720349	757659	553184	701062	732884	700248
Niben101Scf07183g00016.1	ATP-dependent RNA helicase SUB2	672464	696438	687240	586659	595067	610716	652447	647245	646785	475630	473808	494717	481081	441232	424810	411270	380908	386970	359820	355824	346483	418779	351661	358509	347532	329959	334921	377393	328001	289583	447586	366861	398942	360741	398858	409994	457093	467586	471214
Niben101Scf07109g01003.1	synaptotagmin A LENGTH=579	146668	159905	161425	125409	122999	121248	122229	117946	121751	111174	110374	85681.5	102004	114115	95254.6	91895.3	105440	94917.1	80356.4	94872.8	74193.7	75411.9	78987.3	63585.3	71297.6	54985.5	84522.1	58206.4	56289.4	88836.3	74456.5	81940.2	75010.6	61562.4	37351.7	93708.9	82741.8	71302.5	93076.2
Niben101Scf04727g07004.1	Ribulose-1,5 bisphosphate carboxylase/oxygenase large subunit N-methyltransferase, chloroplast precursor, putative [Ricinus communis] gb|EEF30179.1| Ribulose-1,5 bisphosphate carboxylase/oxygenase large subunit N-methyltransferase, chloroplast precursor, putative [Ricinus communis]	192660	190426	193732	234258	185881	169615	196771	201586	223736	196323	185299	171292	206037	192832	174777	137574	122696	185188	130135	186941	187695	158008	150188	98207.4	119192	125803	107001	88590.7	109977	72870.3	79218	101318	81801.5	426455	119484	130992	71078.1	141094	115991
Niben101Scf03679g01006.1	Hydroxyacylglutathione hydrolase	85965.6	72082.9	135360	111624	93566.7	125282	79910.3	94586.2	77457.6	72335.4	141159	93401	93107.8	109949	104211	155312	103617	101493	89149.8	102939	69004.9	120474	102312	106969	153449	114761	102113	134683	82609.9	107590	113531	110855	118547	148670	142336	149049	110051	107669	120205
Niben101Scf03330g00013.1	Beta-ketoacyl synthase LENGTH=461	251514	175888	171267	165380	173069	182311	199813	204738	191201	175892	193220	207810	178595	172662	150073	183323	179628	153003	171992	183191	143340	137335	195071	184609	194432	146993	182781	155034	156420	124160	207959	204052	212297	212853	222442	187908	165643	183611	183429
Niben101Scf27139g00016.1	Pre-mRNA-processing factor 19-2-like protein [Aegilops tauschii]	120956	173062	117150	105984	145199	131182	121161	127825	125650	121505	80792.8	87354.8	75288.9	71401.9	77328.3	86899.7	55447.8	48558	92903.2	83699.1	64653.7	70700.4	48023.6	47002.7	56335.6	41090.4	73927.7	47119.2	73709.5	49798.1	47005.2	47080.2	83379.4	58861.4	60125.9	66952.7	57698.8	57039.2	50934.4
Niben101Scf02914g00001.1	Aspartyl aminopeptidase	81245.1	90213.7	71801.1	63472.7	71043.2	62393	69165.2	73903.9	73542.8	48266.1	55259.9	61972.2	76450.3	67828.8	61323.6	75244.7	36439.3	38858.2	68411.3	39908.4	69486.5	69420	75070.4	33767	36575.6	44362.3	50505.9	65128.6	31358.9	74185	74377.4	186483	57465.1	47390	42575.7	64624.8	47905.6	39553.2	49347.3
Niben101Scf01090g05027.1	transcription termination factor Rho [Actinomyces georgiae]	85721.6	43052.8	47702.6	65306.3	75846.1	53794.1	58177.4	77347.1	57661.5	81259.3	44174.8	78694.5	51998.2	30873.7	42737.5	33534.3	26083.5	61125.9	63379.3	44112.4	59437.3	40137.4	52112	47058.5	36283.8	51110.6	30708.5	22061.5	68688.2	48164.9	39286.6	34863.7	35706.5	44003.1	40541.2	44279.9	37058.6	24929.7	44601.3
Niben101Scf17629g00004.1	Calcium-binding tetratricopeptide family protein LENGTH=808	68688	71334.8	68092.9	54823.8	86605.5	85410.9	57236	70713.8	60778	55458.4	79118.2	80836.8	77294.8	70685.7	87054	75023.7	57285.9	57787.1	61928.2	63330	64156.4	70289.2	60930.8	57152.4	66184.8	55641.8	55317.7	62111.2	61029.1	65234.5	73669.1	74186.5	86996.7	76923.1	71259.5	85367.1	74957.7	76343.1	72778.2
Niben101Scf05449g00008.1	Carbamoyl-phosphate synthase small chain	366852	350774	361249	407566	397582	407742	447897	454335	456737	366527	374409	378206	355421	345741	368049	442929	419271	426753	383876	385968	400311	318722	324212	332032	330878	304122	309116	236891	250189	251354	149732	150559	149829	128452	104834	113511	108585	99791.1	105021
Niben101Scf05417g03027.1	glutamate-cysteine ligase LENGTH=522	341087	305462	356039	364162	368893	378101	334299	338725	349004	330343	309854	312213	300559	287353	282399	294029	291868	238817	253417	267021	246561	305129	273073	271374	274334	287129	295671	302261	298071	290229	377037	361025	359692	316687	358364	381399	323173	347947	329089
Niben101Scf07578g00026.1	RNA-binding protein 39	421538	409060	408641	507030	518212	511441	507482	530246	516835	526025	530321	516263	412487	397953	418298	497716	460632	390856	460296	439516	453261	381499	359725	359551	396510	404208	403207	359757	336784	349298	334742	315522	324527	189396	208788	204401	215790	235395	242883
Niben101Scf01985g02007.1	Serine protease HtrA-like	289650	266985	273501	266602	307095	317813	303914	240183	321863	299927	319082	243265	277181	290030	292297	336440	320587	326950	299620	314061	297331	324674	320248	317603	325268	321258	308104	297051	317816	331267	459804	386186	460511	452628	465050	482641	424858	422397	414854
Niben101Scf01566g00007.1	SOUL heme-binding family protein LENGTH=232	1.80166e+06	1.80119e+06	1.74567e+06	1.72179e+06	1.69947e+06	1.73179e+06	1.46767e+06	1.48777e+06	1.47221e+06	2.0028e+06	1.95515e+06	2.01996e+06	1.89146e+06	1.86743e+06	1.88247e+06	1.63166e+06	1.60933e+06	1.56983e+06	1.68865e+06	1.66278e+06	1.68089e+06	1.9796e+06	1.885e+06	1.89742e+06	2.09153e+06	2.01089e+06	1.98526e+06	1.94558e+06	1.90324e+06	1.87947e+06	2.59313e+06	2.53949e+06	2.61085e+06	3.42616e+06	3.24709e+06	3.196e+06	2.91938e+06	2.88051e+06	2.97427e+06
Niben101Scf10015g08009.1	dehydroascorbate reductase 2 LENGTH=213	512047	528962	509398	487359	486675	505119	411079	422404	413099	464085	459552	473737	400229	415821	411670	388715	369981	377838	442700	427444	426176	384293	374862	356597	375971	380535	382585	355961	338495	348957	278021	263686	285301	265837	280776	278275	292026	275774	285920
Niben101Scf04765g00002.1	thioredoxin family protein LENGTH=488	150615	154988	124242	149774	190289	127241	101466	122973	124851	140949	112585	129723	158325	139516	111898	114107	101364	94131.2	117274	217898	97540.3	101862	97767.6	137385	117702	108116	98586.4	102132	95767.8	76980.1	89189.7	103853	125804	162778	89876.1	110135	80737.1	103459	112119
Niben101Scf05745g00004.1	transmembrane protein, putative [Medicago truncatula]	369643	350458	373218	352519	520796	508571	342029	516249	506368	306224	284486	281780	247834	267354	276631	233006	421314	386200	269729	304117	284757	255787	260932	240906	220435	254637	267471	455111	289519	448417	358207	328637	375502	280821	313372	329340	374302	361137	554842
Niben101Scf07036g03001.1	50S ribosomal protein L11	966146	974368	968529	1.26484e+06	1.29367e+06	1.30846e+06	1.37837e+06	1.3477e+06	1.33487e+06	926798	941083	924601	770320	737328	740179	939537	978856	968115	892881	929058	908907	729782	743834	729933	764807	822637	835904	858821	872136	891947	1.10794e+06	1.04149e+06	1.06862e+06	739911	983431	982268	1.13643e+06	1.15477e+06	1.1419e+06
Niben101Scf08293g00001.1	Quinone oxidoreductase	64668.4	75810.6	64403.9	46488	69377.5	74492.5	69961.3	70968.5	69923.5	45760.9	33163.4	60396.2	41525.5	59110.4	26374.3	59965.4	61774.3	68699.7	67481.7	68516.1	38513	63149.5	65298.3	67576.6	53250.9	63497.8	71811.6	59581.3	67705.9	69476.6	47505.1	59666.6	53938.7	55245.3	63746.8	63210	70166.7	72702.4	69860.1
Niben101Scf04485g02016.1	RNA-binding protein 1 LENGTH=360	875982	434508	714924	560782	696158	628829	741232	684336	710251	493188	515735	434720	752388	618687	445209	647443	599343	579938	426564	512381	355865	349970	426752	456205	455619	375616	352365	300483	336617	468434	527980	414775	342612	430497	464149	422654	456385	328629	403407
Niben101Scf01006g04005.1	Mitochondrial substrate carrier family protein J	286285	298242	278959	236968	231195	238524	271287	275951	255129	337251	189974	248808	236951	227492	222606	277200	275730	264174	239641	230118	241371	265705	261074	264774	247159	228877	221548	325118	337725	323820	312838	310495	326497	487018	424053	442653	428798	428672	422998
Niben101Scf03679g00007.1	ABC transporter ATP-binding protein [Calothrix sp. 336/3]	202784	200651	198615	209255	220285	216651	230895	219696	289314	182635	183472	188198	159513	164219	190309	185432	226477	158839	146537	155275	160532	138656	172903	126660	129860	128676	134715	122184	121285	105226	126161	101532	97307.1	88305.8	109609	99810.9	112118	90424.5	62086.4
Niben101Scf05409g00002.1	peptidase S41 [Synechococcus sp. WH 7805] gb|EAR17961.1| carboxyl-terminal processing protease [Synechococcus sp. WH 7805]	194255	156083	179958	219962	221497	190807	186597	215071	201207	191031	215404	235643	212400	205838	197262	210526	189784	187267	179505	176637	179790	179494	164371	210286	248249	215033	192305	264859	231726	205980	277839	233279	244060	244420	268820	262899	343578	347781	341695
Niben101Scf07812g00013.1	GDSL esterase/lipase	141114	137175	134769	137675	140936	130653	127336	147638	151032	130916	125967	129647	126650	115420	116466	150369	155327	156641	177144	181898	188584	118212	125559	124299	114949	121786	125789	98773.6	122750	97500.3	114994	117354	123834	259379	261688	272530	214759	205124	210936
Niben101Scf06964g00007.1	Photosystem II D2 protein	6.81326e+06	6.91517e+06	6.76583e+06	7.52399e+06	7.63974e+06	7.54734e+06	7.40077e+06	7.23907e+06	7.20803e+06	7.6569e+06	7.55299e+06	7.56391e+06	7.04397e+06	7.03272e+06	6.96937e+06	6.44899e+06	6.20078e+06	6.00067e+06	6.773e+06	6.94426e+06	6.8335e+06	7.59726e+06	7.4308e+06	7.55636e+06	5.87695e+06	6.08476e+06	6.10572e+06	6.9827e+06	7.04147e+06	6.59446e+06	3.92443e+06	4.14745e+06	4.27361e+06	3.72283e+06	3.64597e+06	3.68156e+06	6.43393e+06	6.37077e+06	6.29811e+06
Niben101Scf04627g02003.1	Mitochondrial outer membrane protein porin [Medicago truncatula] gb|AES94545.1| porin/voltage-dependent anion-selective channel protein [Medicago truncatula] gb|AFK34790.1| unknown [Medicago truncatula]	209552	204301	209889	202578	198020	205379	183682	193228	197152	188969	178919	182967	169605	156714	143034	152588	138657	137196	166042	138045	207797	168517	193751	140414	164761	173629	155103	173049	165915	157058	215807	179290	179412	158493	191796	196757	194262	211067	194641
Niben101Scf01142g00013.1	alpha/beta-Hydrolases superfamily protein LENGTH=380	492901	520064	507020	498504	533963	504038	558282	578118	562328	512546	508421	524499	571088	557318	581272	571353	548798	502409	556980	552459	554961	557006	554338	546403	495791	471363	502393	518298	516306	508337	393575	388560	381518	314880	301280	308311	307498	317556	319242
Niben101Scf08586g02005.1	Elongation factor 1-alpha	215042	204110	105003	210006	211316	220483	227596	224403	214517	184516	184395	177150	169878	165388	152036	139383	181383	183789	167097	176502	175712	142991	148171	122373	128404	133871	142965	122618	138968	133827	140070	134274	131702	116844	125512	135894	100205	118842	115561
Niben101Scf01656g00009.1	membrane protease subunit stomatin/prohibitin-like protein [Rickettsia monacensis] emb|CDI29842.1| membrane protease subunit stomatin/prohibitin-like protein [Rickettsia monacensis IrR/Munich]	398537	405944	410170	333447	345157	271205	313709	336158	319618	264228	326002	376282	294292	310974	291589	217016	225228	232599	310366	244179	333200	232514	290543	245748	304283	259875	277170	226809	307944	254506	386736	296139	356446	232565	278517	262878	303755	305109	195142
Niben101Scf00454g05005.1	ATP synthase epsilon chain	399082	411310	398034	409351	438414	431181	421889	440949	469250	417772	433158	420268	376852	352386	345801	349799	396837	317134	426169	430541	448299	367307	379407	420582	413633	448268	476217	375331	435115	449839	428667	416814	445473	419430	488235	518396	546763	570636	554858
Niben101Scf06664g00003.1	Nucleolar protein 58	72614	95010.1	76429	98822.7	103404	101501	128319	127763	128503	93222.4	56131.2	101537	70585.7	78201.8	111843	56548.3	44102.3	49966.2	65996.3	75080.5	51728.8	112324	62792.6	60208.6	44491.2	64421.9	106742	30375.5	51852.5	39540.3	72674.3	38259.1	133539	114260	66876.5	61236.3	32737.3	47574.4	59566.8
Niben101Scf00675g03010.1	Annexin D5	332122	333686	304423	298116	271486	285899	325843	368480	319922	317381	305051	359623	174048	292855	297789	330772	233015	331106	341216	334727	324688	344746	313456	196766	364304	335202	237503	423981	455850	375408	587308	564231	569204	646156	671308	719677	530609	552870	585831
Niben101Scf02021g01005.1	3-beta hydroxysteroid dehydrogenase [Fischerella sp. PCC 9605]	3.03923e+06	3.38823e+06	3.04654e+06	3.4418e+06	3.64042e+06	3.60077e+06	3.93975e+06	3.5527e+06	3.59003e+06	3.71977e+06	3.46731e+06	3.67646e+06	3.43536e+06	3.32856e+06	3.31198e+06	3.45323e+06	2.55387e+06	3.12453e+06	3.15723e+06	2.55251e+06	3.13857e+06	3.37692e+06	2.92937e+06	2.82327e+06	2.65112e+06	2.43182e+06	2.51043e+06	2.55349e+06	2.19577e+06	2.55248e+06	2.16873e+06	1.7752e+06	2.02441e+06	1.18651e+06	1.3005e+06	1.31211e+06	1.16103e+06	1.40236e+06	1.37831e+06
Niben101Scf02804g00003.1	Ribose-5-phosphate isomerase B	82547.5	54418.5	56902.9	71503.9	45720.3	47873.1	40129.4	69685.5	33484.7	61231.2	70517.2	51926.2	58450.3	48419.5	87712.5	41926.7	74289.4	36061.8	54130.9	37951.5	46773.4	43819.6	44440.7	47296.6	52473.2	48011.6	37689.3	37608.5	42185.8	63763.9	74691.7	67532.9	75763.3	42187.2	72931.9	49005.3	50626.3	38919.8	63789
Niben101Scf02296g00016.1	glucose-6-phosphate dehydrogenase 6 LENGTH=515	220994	250112	238372	180444	171886	92630.2	164111	181103	162614	185195	179742	194881	167413	168443	175441	152504	184960	149633	169108	153292	153906	162031	166548	192791	161459	158587	188436	143879	193658	121460	225104	223022	213072	246401	232225	250291	207717	191883	205585
Niben101Scf04563g01016.1	S-adenosyl-L-methionine-dependent methyltransferases superfamily protein LENGTH=269	233881	271683	237731	165510	153066	130122	162662	123151	142984	204376	213781	198998	139293	157131	184458	153764	143459	117580	128488	148971	149877	195922	179920	171387	206242	230330	208469	196533	225805	178453	365416	313799	354757	345348	315876	357225	262402	323680	315264
Niben101Scf05118g04008.1	ATP-dependent RNA helicase DHH1	160389	138800	156191	142184	143780	121498	161109	186712	126174	156980	114129	124342	134358	127200	145459	167536	154437	114669	142331	157169	120156	141972	132987	111676	145990	132279	115580	143067	109143	129526	116698	145026	152993	271635	244162	116714	121095	67331.2	245181
Niben101Scf05158g01021.1	Peptidyl-prolyl cis-trans isomerase B	676656	668954	654220	649662	689387	648772	602189	615156	601944	682679	696217	693523	698562	678908	666900	618007	592181	565626	616201	601646	604155	673006	627787	608662	774998	689668	709861	722842	650341	664475	962681	925670	926709	1.03487e+06	992628	1.0117e+06	985906	989819	979522
Niben101Scf06562g00009.1	6-phosphogluconate dehydrogenase, decarboxylating	405602	418871	405075	363221	363628	374139	375439	349865	378891	357201	356815	345442	322740	311463	312890	339667	367965	340603	306658	310828	295213	344828	321365	326919	296345	292919	308510	349810	233003	350389	238325	186622	200044	258026	277052	299925	318051	341685	361867
Niben101Scf06236g00008.1	Transketolase LENGTH=741	9.70859e+06	9.78926e+06	9.71203e+06	1.1013e+07	1.10821e+07	1.09215e+07	1.07679e+07	1.098e+07	1.10874e+07	1.04345e+07	1.0689e+07	1.06794e+07	1.1134e+07	1.09207e+07	1.12879e+07	1.23258e+07	1.23364e+07	1.19553e+07	1.15292e+07	1.1207e+07	1.12563e+07	1.13605e+07	1.10444e+07	1.10789e+07	1.12477e+07	1.08468e+07	1.08726e+07	1.04871e+07	1.0431e+07	1.0466e+07	1.0527e+07	1.04146e+07	1.06227e+07	9.31925e+06	8.59176e+06	8.57553e+06	7.60111e+06	7.57386e+06	7.49039e+06
Niben101Scf06862g01003.1	2-C-methyl-D-erythritol 4-phosphate cytidylyltransferase	138351	141262	134493	138628	159073	186892	165210	132993	135328	169379	127439	156173	178863	186415	192600	131734	147354	162916	97895.6	180800	152626	186590	159080	167850	206601	191924	184823	158533	174688	183820	206771	200462	202580	214827	210306	208086	216128	230624	215300
Niben101Scf00265g01015.1	Transducin/WD40 repeat-like superfamily protein LENGTH=1614	57450.1	40943.7	44842.4	48257.1	58758.2	35146.6	54435.6	46721.1	43540.9	22763.2	31014.2	34071.4	50458	59366.2	61457.1	39513.1	49188.3	38301.1	59917.7	24322.4	56326.9	21937.3	23989.6	22709.8	56975.2	22865	34830.8	33600.7	33529.5	29658.7	45913.8	37431.8	38240	79327	30385.5	37607.6	58582.4	31584.1	30966.9
Niben101Scf07165g01002.1	40S ribosomal protein S3a	2.11034e+06	2.06352e+06	2.03322e+06	2.15523e+06	2.15434e+06	2.196e+06	2.60571e+06	2.54779e+06	2.53725e+06	1.78919e+06	1.72152e+06	1.75239e+06	1.69949e+06	1.73868e+06	1.62327e+06	1.96552e+06	1.84146e+06	1.82186e+06	1.67854e+06	1.71789e+06	1.71679e+06	1.61221e+06	1.51554e+06	1.49839e+06	1.41529e+06	1.40749e+06	1.00926e+06	1.54659e+06	1.46025e+06	1.46963e+06	887525	864270	1.30689e+06	511109	1.43097e+06	1.46729e+06	1.33653e+06	1.38578e+06	1.34888e+06
Niben101Scf01376g04029.1	Metacaspase-4	682557	657232	642867	617460	611197	616910	539481	535761	538444	514942	506479	506579	433779	424794	426996	383045	458501	448516	443108	442841	444288	391254	432007	324593	375092	454200	360838	372614	430181	434086	432992	414484	441638	389827	465184	451005	401228	412493	398149
Niben101Scf12258g01006.1	Tetratricopeptide repeat (TPR)-like superfamily protein LENGTH=1819	200880	209009	146634	219346	145820	221893	175432	133671	205583	106063	107146	163396	153319	151924	43038.9	87284.6	182419	60390.7	143590	149063	90506.7	67748.7	28612.5	55715.4	52471	30700.6	68657	68085.7	68974.4	138915	56337.9	48124	25614.4	67857	73569.9	40678.2	76475.5	41317.5	48040.2
Niben101Scf03396g07014.1	Importin subunit beta-3	407888	386165	412871	401467	433733	430306	432608	436704	435199	346492	379922	346681	387236	392198	366468	392984	406273	463568	367414	360652	326845	299429	307278	311644	322353	309403	296610	302909	307325	287658	308027	325169	322413	320013	306238	281397	258912	216454	217353
Niben101Scf09552g01014.1	Coatomer subunit delta	336136	353824	344066	189100	377028	363490	355669	334300	317946	334003	296978	259935	283645	373060	322319	198767	241645	320142	219465	246352	166825	261606	237888	110056	289296	121324	147524	116311	159508	171086	242264	202250	163723	165098	184856	259798	141431	158705	147568
Niben101Scf11795g00012.1	succinyldiaminopimelate aminotransferase [Pseudoalteromonas haloplanktis]	69158.9	235327	184423	224289	126948	155709	119975	137784	99719.6	126187	150038	121408	63392.4	156744	210752	175217	214053	153804	148761	128192	114703	178244	171888	180864	219815	238440	230195	280799	277565	219128	481549	473293	514578	563239	574090	571678	570671	586607	574811
Niben101Scf01539g03014.1	Hexokinase-2	245455	293739	244870	232993	206723	265027	266357	246069	192471	170800	238190	229459	242785	256126	243424	194678	422085	190629	196291	438459	191167	215535	173062	214149	221116	189121	202757	225227	163575	146555	249549	220595	231987	203904	178615	253127	285082	304975	269803
Niben101Scf02207g11009.1	allene oxide synthase [Medicago truncatula] gb|KEH40077.1| cytochrome P450 family fatty acid hydroperoxide lyase [Medicago truncatula]	202744	246148	220311	233926	325888	356730	223464	173402	153831	200318	186724	182508	352812	359447	411264	162080	179173	192432	185266	184184	162110	410014	380056	287008	294466	235019	223928	214772	221573	197942	290648	228320	161914	300214	385140	355464	229822	215998	217677
Niben101Scf03273g02008.1	60S ribosomal protein L7a-1	518873	511322	517460	469674	438684	470789	534212	533745	524214	475307	505756	494364	408525	309111	626253	358912	392190	709211	662073	417483	335199	324437	317865	317866	332218	308202	282456	319003	396642	296231	360212	362621	357375	373166	356327	345094	241507	209173	234343
Niben101Scf06919g00006.1	Photosystem I reaction center subunit XI	2.23603e+06	1.98417e+06	2.14853e+06	1.84985e+06	1.78304e+06	1.83627e+06	1.90888e+06	2.33618e+06	1.93853e+06	1.73577e+06	1.61102e+06	1.69914e+06	2.4762e+06	2.4804e+06	2.45232e+06	2.75321e+06	2.79038e+06	2.70348e+06	2.54088e+06	2.54338e+06	2.54136e+06	2.74774e+06	2.85268e+06	3.02209e+06	2.49388e+06	2.41793e+06	2.3961e+06	3.0969e+06	3.24449e+06	3.20731e+06	2.03343e+06	2.10039e+06	2.32969e+06	2.85585e+06	2.6503e+06	2.66238e+06	3.55084e+06	3.49197e+06	3.47679e+06
Niben101Scf05118g07001.1	haloacid dehalogenase [Calothrix sp. 336/3]	577412	596869	568192	495544	541201	493258	478569	455844	508357	585866	564295	583066	625143	646170	645354	575674	534237	496552	481089	671439	499421	555987	597449	600919	587964	657763	604256	613426	564863	580558	666743	673977	694179	776476	702968	695245	720251	739372	697140
Niben101Scf11774g00003.1	Lipocalin-15	464646	468374	456652	437921	433614	432650	387490	397609	403596	511063	490044	503657	419744	424712	407181	341850	339124	340169	381844	367635	349483	452101	430193	416157	466017	492442	472160	448361	461178	447166	626945	590069	602934	658005	709656	722133	591324	601517	624004
Niben101Scf03114g03011.1	Chaperone protein HtpG	2.1146e+06	2.06012e+06	2.11365e+06	1.54709e+06	1.58082e+06	1.56404e+06	1.64348e+06	1.49127e+06	1.49595e+06	1.14763e+06	1.17129e+06	1.15027e+06	1.27384e+06	1.13505e+06	1.09953e+06	1.22226e+06	1.02518e+06	1.12498e+06	1.013e+06	1.0788e+06	1.03739e+06	959345	786933	843817	787790	729003	716537	822422	691431	756884	1.10747e+06	1.00317e+06	1.0581e+06	1.08782e+06	1.04357e+06	1.06645e+06	502607	498260	505846
Niben101Scf39332g00017.1	Xanthine dehydrogenase/oxidase	20282.1	38391.6	28709.8	25506.6	22446.2	32877.8	33263.6	38970.4	31262.1	13376.7	30553.5	48315.1	4628.59	30666.3	31557.6	27529.5	23035.2	31294.2	18422.4	25481.8	19906.8	27569.1	32093.1	25571.9	23420.7	23668.4	23369.2	10093.5	18552.6	29701.9	47403.9	41502.1	32350.8	7882.12	53604.7	57429.7	39267.3	43434.7	48879.7
Niben101Scf11291g00012.1	Signal recognition particle subunit SRP68	101854	186466	149989	115090	84765.6	72218.4	79695.9	95420.6	96090	109336	135617	161755	114356	214629	93895.6	90927.7	72572.3	85789.2	70331.9	65067.2	73702	77165.5	196543	101466	73924.6	72379.3	59645.6	63622.9	184579	89932.5	47955.5	131628	66076.8	67207	54966.7	112118	65812.9	54591.5	50247.8
Niben101Scf02346g06007.1	ATP-dependent Clp protease proteolytic subunit	830293	823601	801730	836797	865331	851545	875025	874206	891163	780123	754247	781915	619788	596431	584367	745227	744027	730895	729054	703893	699534	649541	625433	587232	654280	674289	669282	674291	696224	680058	824285	821873	822126	712679	771714	799093	700835	718852	746252
Niben101Scf00497g02004.1	ARM repeat superfamily protein LENGTH=834	150026	131873	170387	144502	161740	169406	181085	169854	164236	161468	149654	164395	121692	113018	122534	124707	120417	132771	235155	124996	136707	132431	127441	131630	118045	117139	110270	101036	97354.6	114826	94956.8	100413	138916	79109.8	86051.4	89373.4	77620.3	75849.3	87884.2
Niben101Scf00605g01013.1	Fatty acid oxidation complex subunit alpha	109829	115042	108004	51504.5	47569.7	57202.4	35342.3	65209.3	59625.9	98575.8	105475	105936	92572.7	46289.4	74933.7	78668	52641.1	59209.5	77632.6	78073.2	49548.4	74555.1	45506.4	49753	81389.9	62214.6	47473.6	65654.8	59122	48272.9	105217	105273	58942.5	80506.7	89799.2	96671	72220.2	57735.3	72194.5
Niben101Scf19612g01003.1	glucose-6-phosphate dehydrogenase 1 LENGTH=576	271055	278901	297965	297674	283197	286225	319273	350714	297744	257341	172630	194765	242591	269139	240812	283050	139610	302178	227083	248930	256852	267427	128938	233852	226343	134297	225058	267699	219844	258514	319744	273766	248274	303058	293154	284081	284171	318831	287651
Niben101Scf02250g00007.1	hydrolase, hydrolyzing O-glycosyl compounds, putative [Ricinus communis] gb|EEF36714.1| hydrolase, hydrolyzing O-glycosyl compounds, putative [Ricinus communis]	99570.3	112077	93903.8	101543	91035.9	76102.1	85255.1	70343.1	85190.7	107467	77786.1	85890.4	90221.3	76487.2	60816.1	76856.5	121532	51260.2	67722.1	63430.6	45927.1	77936.4	61645.5	56256.2	74455.3	46015.9	89094	77746.2	91783.4	89870.7	85424.7	78864.8	58566.5	39305.9	64387.9	76884.5	59790.2	82240	56312.3
Niben101Scf03886g02010.1	Pyruvate dehydrogenase E1 component subunit beta	840988	862571	838055	767491	767849	752494	736264	732305	711712	751027	759123	749934	653877	654363	624714	705652	620515	617052	605399	595712	586627	695067	624816	599877	709849	662326	678438	670971	605168	610186	857980	770074	781959	803684	771271	821010	705428	744133	733168
Niben101Scf00185g01001.1	ASR4 protein [Solanum peruvianum]	206564	240724	274188	174006	173435	178083	99698.6	109650	111197	173762	176177	213078	306000	299169	316785	104103	108577	119878	155046	151772	139765	203132	185994	186723	195603	179035	185576	113086	52147.4	115592	140297	45242.1	87258.1	147333	117655	124682	45365.7	85991.7	63729.3
Niben101Scf09355g00012.1	lon protease 1 LENGTH=940	108665	103769	98882.8	95573.2	96171.5	58316.8	68927.8	82938.2	105493	98437.4	100660	87996.1	95317.4	89746.4	101631	85830.2	95636	91768.1	87980.1	109467	62707	96246.5	63911.2	90795.5	83960.2	88712.2	72752	95722.7	101879	100828	80851.1	63019.7	92397.4	89807.2	161135	99735.6	64609.1	77498.5	81363.3
Niben101Scf04988g02014.1	Aminopeptidase N	307195	260318	306199	351042	346827	355508	337563	337042	319377	248077	235774	256869	314314	327543	305081	309143	305760	301770	313171	310371	300129	280217	290861	300924	261696	269080	271021	262913	259693	267090	248417	252036	246469	206846	231784	216497	257730	250583	220921
Niben101Scf04869g04002.1	NAD(P)-binding Rossmann-fold superfamily protein LENGTH=326	218319	209913	186707	174728	181191	168383	173510	191280	181628	222751	167431	174633	198128	195487	195535	193574	178263	230424	196080	186899	187898	232029	186753	185717	171514	162198	174981	144546	187259	197933	174109	185607	165323	216860	167638	204515	165310	181842	176499
Niben101Scf09025g02026.1	Ubiquitin-like modifier-activating enzyme 5	75667.1	64702.9	65541.3	53264.9	77544.9	73108.3	66656.5	77229	70421.2	68835.4	68108.8	52276.8	66556	63929.7	63483	81061.1	74165.7	74143.3	80484.1	79882.4	61831.7	65323.8	75622.2	70817.2	67792.2	61975.5	65954.6	60806.9	63473	44602.5	64984.8	54139.4	61809.8	57602.9	63221.7	63774.3	44728.8	62382.9	69526.1
Niben101Scf09178g01017.1	Cysteine desulfurase	365618	342320	295599	343359	341669	316228	335163	328988	327678	274327	305638	275610	221628	262401	269941	292241	280788	266565	215546	220595	256619	241142	241847	228593	221334	158638	256639	208430	218948	133880	207644	190590	210492	189729	122911	185627	114280	115187	111091
Niben101Scf03282g07004.1	Ferredoxin--NADP reductase	376621	336838	309838	214463	203153	199528	250683	234166	246179	229859	240440	230817	216614	248153	249434	245071	255373	278711	232390	246266	253208	258979	261543	259888	271889	308096	285656	287410	260472	264867	398028	418458	412110	390070	365407	370708	390470	335800	383407
Niben101Scf15435g00009.1	Oxygen-evolving enhancer protein 2-3, chloroplastic	149596	137224	138109	142036	112832	169093	146756	122927	136511	154952	152020	157783	176818	171159	160927	148280	139212	155437	167219	144098	122306	185071	186575	174841	194653	192045	186033	189460	180525	175657	199576	202689	213096	282666	270382	264824	282507	265911	279303
Niben101Scf00234g00001.1	D-3-phosphoglycerate dehydrogenase LENGTH=651	663610	658338	669563	597365	628915	638215	555426	564668	568985	484968	537705	489584	478383	459846	436115	450669	463132	453254	437784	437151	455450	446827	427151	422807	413178	420167	447228	412397	398305	427154	577434	521915	545528	525308	577169	586219	495233	521346	526397
Niben101Scf10412g01012.1	Exocyst complex component 1	73566.5	81788	99886.1	93471.1	72332.9	123948	67867	30878.8	65001.8	24967.7	68242.9	103156	100724	80814.5	88808.2	72003.3	100501	56901.5	99890.7	97915.8	53014.5	107598	54304.9	96945.9	71660.1	93450.4	91946.9	94388.7	103250	95429.6	111701	107410	93131.1	61675.4	47924.7	96396.4	35199.6	57371.3	74209.6
Niben101Scf00130g01022.1	Sister chromatid cohesion protein PDS5 homolog B-B	75002.3	82507.8	82289.6	70449.5	72518.2	83941	80918.6	64829.6	84612.3	73437.8	76512.1	82040.4	79538.5	57522.1	71433.1	45966.8	60051.5	44417.7	47247	42481.9	58182.7	62068.8	58084.3	62273.6	61014.1	42263.2	46918.3	52519.9	56029.6	51908.2	61570.6	60628.7	50670.7	58632	70252.4	79520.3	54655.9	49309.3	51817.9
Niben101Scf01033g03005.1	1-aminocyclopropane-1-carboxylate oxidase homolog 1	122916	137043	129636	139258	141949	145918	135478	135736	138350	143904	82580.2	149777	140930	147421	148190	150505	160906	149448	150002	137846	140931	136779	135472	135067	130202	130932	133309	108741	106954	113207	105887	113394	115971	123097	105512	115094	77532.1	84486.2	88324.9
Niben101Scf06357g02001.1	3-beta hydroxysteroid dehydrogenase [Calothrix sp. 336/3]	458445	455408	459606	514987	506147	756427	820114	532393	538729	521168	511893	533420	442805	441097	432939	759583	491793	740225	479446	494077	511490	792836	508638	783214	405447	438508	449935	494948	512019	499992	399531	401559	383868	358019	351040	371014	426414	437146	462360
Niben101Scf06171g02036.1	2,3,4,5-tetrahydropyridine-2,6-dicarboxylate N-acetyltransferase	336147	335775	341443	299842	335662	293360	308943	278011	283963	292451	270383	296134	282371	309791	279169	276740	296299	252430	274001	295671	260513	234183	242780	222445	288853	290037	285928	262334	262177	262456	294060	293298	318243	316429	279368	294102	306870	271756	278099
Niben101Scf00817g05006.1	Rhodanese-like domain-containing protein 4, chloroplastic	336311	325814	323785	409023	400782	416860	416607	392961	380854	337464	359607	352817	387367	400723	388331	441124	392126	397938	383110	372711	391898	379984	352481	340189	372468	349918	359165	395491	349251	364958	375723	366405	384087	414440	382133	387597	305167	301404	310203
Niben101Scf04003g10014.1	Cyclin delta-3 isoform 1 [Theobroma cacao] gb|EOX98301.1| Cyclin delta-3 isoform 1 [Theobroma cacao]	328811	321575	325928	361447	266811	279012	294641	218182	382660	298895	282864	278883	261195	615033	263665	279790	239123	361980	153992	207450	232748	240069	143374	290883	471663	331324	208974	371810	302464	429875	269957	224091	224287	261999	303502	211577	285250	255973	279665
Niben101Scf01526g04020.1	Glycine cleavage system H protein	7.48194e+06	7.6484e+06	7.69064e+06	7.27796e+06	7.28997e+06	7.25116e+06	6.53912e+06	6.59751e+06	6.53399e+06	7.703e+06	7.56308e+06	7.96153e+06	7.44924e+06	7.44804e+06	7.65401e+06	7.5786e+06	7.59522e+06	7.29128e+06	7.90708e+06	8.01801e+06	7.95847e+06	7.02378e+06	7.1611e+06	7.12977e+06	8.61609e+06	8.54147e+06	8.40907e+06	7.06531e+06	7.2292e+06	7.19825e+06	8.29707e+06	8.55802e+06	8.95278e+06	8.33251e+06	7.87666e+06	7.65409e+06	7.10638e+06	7.0145e+06	7.16652e+06
Niben101Scf05381g03004.1	Pyruvate kinase family protein LENGTH=596	167231	125030	156157	159184	173293	124201	166402	174770	186891	139967	145672	150096	125201	119839	127692	157978	110280	155499	150055	111441	158118	122383	115620	122794	106101	95425.3	111943	82239.2	97764.2	88866.2	92292	100486	95416	73732.4	71427.6	85947.6	77709.4	78619.5	55551.1
Niben101Scf03645g02002.1	Dolichyl-diphosphooligosaccharide--protein glycosyltransferase subunit 2	235897	245321	259322	200465	211225	200792	206393	208782	200192	161787	158093	178931	177199	183944	193822	173552	163047	163548	161036	159879	159035	143850	127960	130746	117388	140838	129307	109884	130090	105560	40444	89826.7	100480	109028	109880	52457.7	103718	83405.6	50400.2
Niben101Scf04776g01001.1	Endo-1,3;1,4-beta-D-glucanase	367114	417907	425477	405775	411488	410943	358894	401013	400104	376955	388326	385907	486964	441848	474274	302481	350910	360834	364335	391050	364283	318643	304769	352204	351600	300358	296672	302052	294664	258586	344288	405613	348272	453334	376159	442578	392138	377746	426115
Niben101Scf01982g00002.1	PsbP-like protein 2 LENGTH=238	319502	222179	225156	233034	254528	317397	295315	243911	280993	232678	257171	329674	350399	360221	318310	229195	242869	372031	223068	297062	199016	340915	340074	314329	278868	357143	415580	346301	316806	316440	304650	306264	324236	309494	280420	298176	330420	309108	320961
Niben101Scf05649g05018.1	zinc-binding dehydrogenase family protein [Arabidopsis thaliana] putative NADP-dependent oxidoreductase [Arabidopsis thaliana] gb|AEE73899.1| zinc-binding dehydrogenase family protein [Arabidopsis thaliana]	383227	414256	380845	333321	336916	332781	327425	343114	346396	324051	323377	334906	362565	362311	341064	283745	304165	303004	284347	266101	280635	324275	292250	295697	359362	281487	276721	202497	267881	264212	290475	287936	308263	309066	319455	328624	334828	339260	316809
Niben101Scf04315g01006.1	Nucleic acid-binding, OB-fold-like protein LENGTH=767	31013.2	27718.6	28300.4	34290.3	26881.1	47946.9	56873.4	41721.9	46507.2	33481.5	31037.5	37079.4	28400.3	37365.9	24751.8	24302.8	33647.6	36143.1	16034	9492.06	22252.1	72502.1	23444.6	22331.6	23459.1	33625.6	17735.8	71606.3	69162.8	23034.6	28216.8	29505.8	20180.4	24312.1	57264.8	25578.6	12434.1	79669.4	73559.7
Niben101Scf01822g16001.1	conserved hypothetical protein [Albugo laibachii Nc14]	941979	925955	907608	801776	794325	810835	680650	728279	686017	869823	863231	844063	808462	791953	779463	627884	654760	667620	701784	729197	714283	812309	818103	836451	822905	837088	838255	763565	812035	791811	829786	791080	829422	1.11603e+06	1.18229e+06	1.13573e+06	833460	831417	827409
Niben101Scf07162g04010.1	Glucose-1-phosphate adenylyltransferase family protein LENGTH=361	166554	170464	177952	161965	181822	182878	186695	193263	135618	145874	152652	149963	164505	164418	146156	136673	163098	158925	116489	108201	139039	136797	110177	139417	106599	104849	105902	90680.3	90806.4	102375	97603.6	80760.9	86375.1	92477	89790.3	83577.5	73914.6	74786.3	58120.6
Niben101Scf01374g01003.1	Glyoxylate/hydroxypyruvate reductase B	499150	573338	494079	578297	613589	623510	542480	521958	567500	482547	328868	439169	415931	503406	414069	424796	395926	483490	356536	481536	386429	433823	373934	368253	410504	336862	321078	372718	367959	387189	364369	327509	379654	389461	415688	371353	337276	312087	351842
Niben101Scf06256g03008.1	arsenic transporter ATPase [Methanothermus fervidus] ref|YP_004004366.1| arsenite efflux ATP-binding protein arsa [Methanothermus fervidus DSM 2088] gb|ADP77604.1| arsenite efflux ATP-binding protein ArsA [Methanothermus fervidus DSM 2088]	370040	328326	380956	388661	386705	390318	384581	387458	379648	334289	325562	299540	272435	290867	295051	303041	336795	330938	259118	297601	305858	262682	295388	291889	278674	266991	301917	315603	313072	320737	305099	311489	323870	295816	317851	307063	309718	283910	321008
Niben101Scf03365g00008.1	NADH dehydrogenase [ubiquinone] 1 alpha subcomplex subunit 9, mitochondrial	307815	314909	334386	302442	184765	317397	294592	232432	238540	273004	292317	250324	254491	273652	247429	254735	248508	237131	241723	233423	253845	271845	239894	247550	246419	239695	189653	238648	245013	228607	188022	180643	189627	304392	183672	191954	293965	303376	231512
Niben101Scf01899g07007.1	isopropylmalate dehydrogenase 2 LENGTH=405	638951	623034	618699	674454	647476	631471	673862	703966	696421	525874	521720	524894	594528	583538	556430	550032	500864	493594	455651	437196	443710	497897	405703	432160	440284	412621	433688	378992	351813	300848	335806	369494	303971	360196	318625	270870	290289	289789	277361
Niben101Scf05721g01002.1	LETM1 and EF-hand domain-containing protein 1, mitochondrial	84538.3	80582.7	77957.9	43634	45894.9	20352	640542	23684.6	20185.7	45146.5	116138	108052	54577.6	71870.9	73605.8	34369.9	50469.9	19653.3	45373.3	45668.9	44754	69676.6	55254	52765.9	83284.1	67221.2	65245.5	46904.2	69720.1	71638.3	54289.5	23673.5	46441.5	75116.4	51005.6	67324.2	41795.7	61217.4	58348.7
Niben101Scf01688g02006.1	Nudix hydrolase 3	115786	107264	112753	114406	119510	91081.2	113062	91068.1	80361.9	87204.1	119233	87009.3	92835.3	116526	105193	90699.6	99187.3	104314	92573.5	121151	83929.4	124169	119330	123663	125220	115310	112597	113806	104225	75861.5	103862	112107	54583.1	130045	122447	124230	156758	151447	157451
Niben101Scf04529g00004.1	ATP synthase subunit b, chloroplastic	2.2937e+06	2.25258e+06	2.31672e+06	2.40203e+06	2.50862e+06	2.48964e+06	2.42394e+06	2.34904e+06	2.40703e+06	2.46453e+06	2.48565e+06	2.46193e+06	2.12636e+06	2.06519e+06	1.99098e+06	2.22822e+06	1.93586e+06	1.89494e+06	1.94189e+06	1.98075e+06	2.02773e+06	2.22273e+06	1.90635e+06	1.90671e+06	2.11772e+06	2.02764e+06	2.09615e+06	1.89605e+06	1.75001e+06	1.73206e+06	2.10497e+06	1.74939e+06	1.85153e+06	1.31813e+06	1.47684e+06	1.46234e+06	1.20927e+06	1.26659e+06	1.2199e+06
Niben101Scf10157g05001.1	Sucrose synthase	145901	134570	138883	206108	143242	132089	128704	128313	124208	252340	190455	145737	185576	97784.1	170815	73553.7	92556.9	87821.3	92259.8	137815	165762	167027	147638	147420	78166.7	65088.3	173005	83758.5	65132.9	48249.4	92831.7	138985	137623	151716	98933.1	164316	161028	88541.7	152175
Niben101Scf03963g02006.1	Serine carboxypeptidase-like 51	135801	125084	120700	104258	112177	102152	93666.5	72857.5	88559.7	131499	118205	98226.5	104416	69166.9	98884.6	74158.8	111735	86361.7	107776	62081.2	109429	110659	119622	116303	75176.2	116995	112762	108738	110498	88631.6	115225	106052	154525	177990	177390	204939	169088	161795	161676
Niben101Scf00597g06001.1	Photosystem I reaction center subunit IV	2.19396e+06	2.17163e+06	2.26396e+06	2.12816e+06	2.08962e+06	2.15028e+06	1.77235e+06	1.45833e+06	1.73315e+06	1.91723e+06	2.43129e+06	2.43775e+06	1.77907e+06	1.77501e+06	1.81194e+06	1.84339e+06	1.84123e+06	1.7943e+06	1.85398e+06	1.83569e+06	1.86346e+06	1.57159e+06	1.87236e+06	1.85826e+06	2.30763e+06	1.91866e+06	2.2763e+06	1.82265e+06	1.8204e+06	2.17077e+06	2.90844e+06	2.90884e+06	3.16464e+06	2.81481e+06	2.83634e+06	2.83359e+06	1.9521e+06	1.91362e+06	1.68226e+06
Niben101Scf01926g05010.1	Isocitrate lyase	57263.2	64269	67878.9	22085.7	56155.8	27479.8	41831.3	37637.1	34383.3	69787.4	62353.5	19299.1	71219.2	48688.8	34011.5	46680.7	49297.9	47860.1	31546.2	36207.5	38616.6	32746.4	70048.9	44329.8	59765.9	54995.6	52223.1	57847.3	70344	78772.2	206856	200844	206271	249092	261308	291226	167524	184100	175174
Niben101Scf01664g02022.1	3-dehydroquinate synthase, putative LENGTH=442	156300	136184	133202	187849	138240	142413	178824	154722	180295	138466	94251.9	133534	140282	96468.7	95956.7	152826	119998	136613	139246	107593	97604.5	121201	90336.7	100320	71720.9	142059	114717	154498	113251	131658	95187.4	88258.7	145734	41330.6	117839	116155	66206.9	92435	48007.6
Niben101Scf01922g08015.1	Coenzyme F420 hydrogenase subunit beta	148977	121201	138409	142581	144199	141627	127187	116752	128134	137006	135921	127148	129847	121719	123676	113469	118196	134168	132970	129188	126587	111244	136219	132724	124850	136515	136586	121404	129863	129571	165187	165615	175921	160640	172055	167088	145355	148865	121636
Niben101Scf06556g11022.1	acyl-CoA dehydrogenase-related LENGTH=824	159315	65325.6	75307.3	158095	135116	178895	59431.7	67186.6	118416	72842.6	62016.9	177264	46820.1	59604.7	51011.9	57678.1	78038.9	91552.7	104843	125339	150484	51264	44723.9	73574.5	65913.3	58720.4	47250.5	71815.9	205017	51400.6	77569.9	84119.2	91616.4	89291.5	106673	87407.7	71187.1	66024.2	78508.4
Niben101Scf04918g00013.1	Purple acid phosphatase 2	171503	151121	124302	178707	193775	145315	143250	140863	148288	181395	128294	143422	137669	108873	142726	142120	151998	159102	129410	140639	137423	89065.2	125370	169736	100041	116782	79601.7	122981	96268.6	113101	127456	110966	139657	167602	165922	139838	178544	174093	201577
Niben101Scf02182g03001.1	Histone H2B.1	1.51184e+07	1.50269e+07	1.45937e+07	1.2059e+07	1.22495e+07	1.23942e+07	1.42867e+07	1.4401e+07	1.41093e+07	1.41575e+07	1.3742e+07	1.36009e+07	1.33992e+07	1.33426e+07	1.33408e+07	1.24439e+07	1.31604e+07	1.33419e+07	1.38315e+07	1.38403e+07	1.36452e+07	1.45376e+07	1.48524e+07	1.4804e+07	1.26661e+07	1.31484e+07	1.31831e+07	1.46107e+07	1.53577e+07	1.5449e+07	1.91678e+07	1.91249e+07	1.93885e+07	2.17587e+07	2.17138e+07	2.18188e+07	1.82738e+07	1.80766e+07	1.83186e+07
Niben101Scf06883g01009.1	Universal stress protein A-like protein	274532	299780	326390	256424	234657	262934	258629	274968	276431	284127	293898	260715	238575	208856	201755	329794	314294	285744	290046	287845	279467	314011	328174	327286	360018	362235	372531	411488	417500	411169	524180	481642	498306	644762	714668	732422	502795	555855	536346
Niben101Scf04407g02005.1	Hypersensitive-induced response protein 1	437622	454663	314836	303797	203852	239782	295631	331013	337997	338906	296912	391128	216174	348942	328021	397453	416054	409212	377412	348910	330436	447314	455056	474091	479250	440974	463042	634629	645962	670708	874313	826661	882875	1.28432e+06	1.33122e+06	1.31902e+06	1.08331e+06	1.23525e+06	1.17874e+06
Niben101Scf04411g01004.1	S-formylglutathione hydrolase	396603	382028	392069	348574	337355	350355	334019	331461	323487	328029	325062	328599	345621	329486	343461	291745	322179	322400	314877	310905	316332	302150	314962	313759	290852	301977	305375	255075	244893	255661	299324	256106	277646	312350	335757	329840	264122	255386	262808
Niben101Scf08137g03005.1	1-aminocyclopropane-1-carboxylate deaminase	297237	298916	298531	274325	282806	303194	259549	255184	268200	269789	271249	279010	135627	244911	236228	222885	221741	237095	185941	211240	218008	230357	215934	188986	208809	103290	238480	228827	194061	237660	175439	204737	194737	251023	207516	199773	220533	165836	228692
Niben101Scf02714g07007.1	Pectinacetylesterase family protein LENGTH=416	167733	160136	165820	126510	140329	119006	143630	141797	142871	133141	127423	133374	116591	131209	101402	104580	99057.4	88844.5	106495	108684	95082.3	126449	113951	123842	119250	106750	110622	126500	134092	129207	120396	132316	116264	133227	128055	128504	158214	143683	145053
Niben101Scf04719g00005.1	FRIGIDA-like protein 3	60329.8	57184.3	59593.9	51788.2	54742.3	48732.9	50753.1	53023.2	48869.1	44091.5	45944.7	47364.6	32452.2	39203.9	27981.9	26908.9	38088.9	33334	35753.3	37432.5	39802.5	32952.7	32261.6	34442.5	29400.1	35688.1	36631.2	32616.1	36755.1	33274.7	30140.4	31540.2	43638.9	23798.4	46390	31304.7	22950.9	19956.8	67949.6
Niben101Scf03254g00001.1	Dihydrolipoyllysine-residue acetyltransferase component of pyruvate dehydrogenase complex	820824	809982	819130	912612	938986	929044	1.07206e+06	1.07228e+06	1.05679e+06	962215	948900	970208	870204	806095	868404	1.14159e+06	1.09448e+06	1.10378e+06	1.02728e+06	1.02834e+06	1.04339e+06	973531	909908	919303	1.05515e+06	992192	1.00299e+06	1.06173e+06	1.02144e+06	1.03104e+06	1.2846e+06	1.26066e+06	1.27927e+06	1.19333e+06	1.09462e+06	1.08894e+06	1.10875e+06	1.09317e+06	1.13111e+06
Niben101Scf01623g17008.1	ADP-ribosylation factor-like protein 3	628773	593825	799079	730085	604542	443659	753832	491569	466440	398394	407139	460636	426293	398406	328381	595921	352692	376295	302015	605825	375638	375247	293134	540142	325363	296742	261673	253947	286369	289829	322188	315581	484436	585942	375578	551400	363263	530823	349835
Niben101Scf02568g00011.1	Fatty acid oxidation complex subunit alpha	107182	119633	111479	249077	165095	103243	160293	162524	125022	120127	121121	140753	180050	152416	139846	122563	133987	120791	108178	107181	118859	155343	113072	94682.3	128869	120618	105302	133837	130145	111867	125255	113918	128812	107752	119208	176286	111594	133497	125046
Niben101Scf02056g03001.1	glyoxalase [Pseudomonas sp. PAMC 25886]	412066	399572	336640	398725	389445	415396	434324	439997	457879	335210	342112	350920	267211	289498	265267	238062	241665	251643	298991	300891	300056	268045	266775	283135	251615	293905	290387	295467	313547	347409	467913	462861	458659	384979	507813	438617	475989	521783	506919
Niben101Scf06218g00003.1	Tubulin beta-6 chain	3.72031e+06	3.65424e+06	3.75593e+06	3.64577e+06	3.85367e+06	3.92924e+06	3.38255e+06	3.59209e+06	3.50982e+06	2.78221e+06	2.77947e+06	2.85337e+06	3.20569e+06	3.15915e+06	3.25112e+06	2.59449e+06	2.55435e+06	2.42645e+06	2.43589e+06	2.49242e+06	2.48458e+06	1.69699e+06	1.69186e+06	1.66176e+06	1.54428e+06	1.41496e+06	1.49771e+06	1.2867e+06	1.31269e+06	1.29602e+06	820381	808023	834991	776803	767342	709218	387647	378828	404775
Niben101Scf02793g24006.1	Enoyl-[acyl-carrier-protein] reductase [NADH] FabI	734736	852871	774988	750721	799780	818117	794249	857551	856366	837073	859490	768217	914223	902449	831175	938177	871129	931937	905272	797842	857857	948119	892604	869072	909318	1.02664e+06	870931	998980	906402	934121	1.32746e+06	1.32474e+06	1.34431e+06	1.531e+06	1.48091e+06	1.42295e+06	1.31182e+06	1.28934e+06	1.29505e+06
Niben101Scf07121g02017.1	zinc ion binding LENGTH=405	222686	234370	246891	241085	234664	253779	201714	207728	150977	188539	205621	199439	203442	198792	192896	147287	169407	164139	178726	208454	269314	168083	140169	159691	153012	167508	150045	241502	133914	114720	103396	81932	99351.4	111566	134940	85986.4	100125	94380.9	82738.8
Niben101Scf09644g01003.1	mitochondrial outer membrane protein porin 3-like [Brassica rapa] gb|AAS21632.1| voltage-dependent anion-selective channel protein [Brassica rapa]	850392	860011	851524	709897	767028	795775	779363	848865	794960	837047	830866	827651	924116	827156	764307	693611	601267	622500	602195	624196	639785	771659	638655	696811	799697	697208	741446	766896	645282	669741	1.00846e+06	876536	902797	959528	1.04832e+06	938748	938347	1.01898e+06	1.09972e+06
Niben101Scf06183g03003.1	Demethylmenaquinone methyltransferase	209224	156840	195888	266508	249117	277952	281105	253394	237789	232375	226716	214427	218123	195130	224066	226712	179119	211843	218170	218262	229283	170466	174406	156891	153149	100659	149626	119193	119739	107347	178596	107743	99107.7	58451	108308	74970.3	95736.9	82488.6	98124.3
Niben101Scf11408g01030.1	Tyrosine--tRNA ligase	172672	165462	133508	158380	251511	170051	178202	182143	158855	124035	175677	146072	165345	159329	156962	191937	186188	168975	176300	183644	164381	229204	214833	214484	279010	222304	227332	267527	119272	146497	171188	158751	154407	161827	161776	142314	152063	174739	142132
Niben101Scf00360g03014.1	Galactokinase	12718.3	18756.5	10985.7	13563.5	6517.82	18403.7	13774.8	16422.5	17962.8	20296.3	20620	18261.7	13829.3	13460.3	18565.7	18063.7	31279.8	18911.9	21089.6	18058.2	16101.1	20665.1	24323.9	21423.8	19908.9	21669.6	21831.6	22644.1	21688.2	24291.5	33233.2	33218.1	38196.6	36869.7	24173.3	34133	27916.7	24287.7	23412.9
Niben101Scf08088g03002.1	3-isopropylmalate dehydratase large subunit 2	702517	680282	698223	680668	677474	686876	706457	738677	741002	569113	576697	576043	593652	573510	593737	654410	624629	609262	583442	567374	551746	510615	492158	468253	476116	480864	467661	453295	443476	435639	397891	378460	389653	335932	335378	341779	270705	289885	287704
Niben101Scf00369g01002.1	Acyl-CoA-binding domain-containing protein 5	95753.4	100846	95361.9	87220.3	78451.1	88938.9	71035.8	87438.7	69756	57774.6	72490.7	77213.8	63742.2	65389.2	47684.8	52517	67554.3	51286.8	51361.9	50813.7	45287	93054.1	43874	48087.4	44474.2	66478.1	47097.4	44769	78131.5	96980.4	43611.5	40944.8	54196.8	82289.9	41851.9	40590.4	41548.8	57514.9	38904
Niben101Scf04375g06003.1	Carboxyvinyl-carboxyphosphonate phosphorylmutase	133945	183304	167290	161648	161482	151050	149599	149883	139388	172800	181364	165867	174846	179070	196636	181246	180158	169095	137584	136279	172385	178746	123275	143438	188618	171534	178951	190999	179480	188663	212326	161782	229695	261917	183989	237656	156443	203355	213481
Niben101Scf11491g02045.1	Histidine--tRNA ligase	146787	151632	174529	188202	162365	179649	193726	187270	194109	153843	176891	170915	163648	175565	192816	193837	189669	160611	171644	205019	190334	170631	163043	177333	212607	180417	185029	158552	196412	169763	186229	174283	175861	180642	146658	196315	189029	173985	175355
Niben101Scf05298g00001.1	fructokinase-like 1 LENGTH=471	36608.5	34834	31508.1	38341	50398.4	27258.2	57678.9	48507.5	44304.7	43977.6	47195.3	37590.4	40810	36786.4	20889.9	51652.4	25693.2	50450.9	43515.1	53805.6	43140.3	39338.2	35390.7	40302.6	46677.7	31094.2	42030.9	34094.6	36427.2	26265.3	42249.2	43455.5	26732.9	34671	49813.5	24171	20681.9	41489.2	28696.3
Niben101Scf00919g03002.1	Protein kinase superfamily protein LENGTH=724	237471	224458	266648	200620	155512	209024	227050	190790	176725	139489	128304	165402	125964	152013	169377	106365	105830	97576.2	115382	169786	53993	90979.2	107023	85153.6	150030	64018.2	122104	141042	112906	155541	158761	174042	190829	197595	87799.1	146723	51682.3	177242	165188
Niben101Scf00963g05002.1	tryptophan synthase alpha chain LENGTH=312	253594	222573	220684	273972	312737	326884	300461	324272	317897	212268	201045	227268	199567	173198	153743	253725	220211	285486	163222	355277	250368	160774	147936	167081	180800	186404	194233	154758	134222	162845	231070	95604.2	117724	65907.2	280915	140544	88873.5	78090.8	227961
Niben101Scf07459g00017.1	Phosphomannomutase	422913	452758	435391	368644	390057	388742	419918	421104	429360	398493	390943	380585	346987	333601	337682	341304	297580	294407	268624	256984	247265	304941	271468	223588	288516	262691	267943	301910	266058	255869	411471	358372	382498	449954	433301	447124	351838	380261	381826
Niben101Scf04906g00013.1	Alcohol dehydrogenase	829052	797659	839849	765531	781828	791679	820113	827433	794874	776489	762328	785328	777508	749454	736654	661937	620968	623564	690426	682957	675999	567413	522819	521622	543762	511107	503754	429272	416211	410327	250006	233799	240838	237274	196632	207977	174397	171898	174177
Niben101Scf01478g05007.1	glutamate-1-semialdehyde 2,1-aminomutase 2 LENGTH=472	1.83869e+06	3.06166e+06	2.98885e+06	2.34364e+06	3.962e+06	3.92315e+06	4.48641e+06	4.38722e+06	4.37663e+06	3.61191e+06	3.72779e+06	3.6329e+06	3.53411e+06	3.57243e+06	3.63938e+06	4.92504e+06	4.98725e+06	2.73244e+06	4.48088e+06	4.43963e+06	4.40729e+06	3.70475e+06	3.7314e+06	2.14021e+06	4.0559e+06	3.96131e+06	3.97425e+06	3.36069e+06	3.40221e+06	3.31141e+06	1.85606e+06	3.17804e+06	1.93522e+06	1.47733e+06	2.32874e+06	2.34071e+06	2.25809e+06	2.24403e+06	1.25494e+06
Niben101Scf09867g02013.1	Pantothenate kinase 4	202644	199120	186654	136608	168999	190974	194240	187755	141079	167252	169691	165723	183355	177932	178229	164489	128937	141294	128571	128391	162583	134822	139822	141594	149831	129664	99085.3	115350	110136	122651	176772	135197	128146	151496	163044	160712	139828	182241	130738
Niben101Scf10938g00009.1	Short-chain dehydrogenase/reductase 2b	14329.2	43266	26193.1	27738.9	43832.6	24179.5	9435.94	73322.8	34695.5	28898.4	68854.2	9153.63	35850.1	30703.4	51780.7	30631.6	38515.5	32511.8	37107.2	27483.8	34065.6	30618.6	23468	34747.5	24656.4	30028.9	78705.9	23723.7	29122	77946.2	57329.7	94643.2	58628.4	53772.1	46645.3	86532.7	56210.7	43038.4	46746.8
Niben101Scf05146g00011.1	Dihydroxyacetone kinase LENGTH=593	82105.2	79507.7	81801.4	72744	70480.3	75092.3	60052	59781.1	72998	68706.9	71533.2	63915	58461.8	55804.1	71012	25089.6	62692.9	58775.1	59021	57591	54766.8	46608.8	57622.3	59822.4	54736.4	54163.6	61697.8	52253.2	49390.6	44107	54214	50429.1	56127	56247	49125.8	43518.5	39612.6	27195.1	32761.7
Niben101Scf01710g01013.1	general regulatory factor 9 LENGTH=276	1.3294e+06	1.3928e+06	1.41068e+06	1.40012e+06	1.29077e+06	1.37724e+06	1.37192e+06	1.44889e+06	1.43102e+06	1.04892e+06	1.00502e+06	1.02342e+06	973380	930398	890012	808915	983423	1.00814e+06	1.08689e+06	1.06969e+06	1.12543e+06	876519	964778	970772	758092	987129	1.03661e+06	729891	870177	921855	977184	968416	1.08362e+06	928142	1.22099e+06	1.17823e+06	1.24777e+06	1.26069e+06	1.29349e+06
Niben101Scf00503g10003.1	Protein CURVATURE THYLAKOID 1A, chloroplastic	2.37388e+06	2.27079e+06	2.25571e+06	1.85339e+06	1.95112e+06	1.9006e+06	1.7487e+06	1.77069e+06	1.73385e+06	1.99902e+06	1.91093e+06	2.03385e+06	1.93466e+06	1.87693e+06	1.85051e+06	1.59478e+06	1.60318e+06	1.53877e+06	1.77161e+06	1.8003e+06	1.76985e+06	1.91669e+06	1.97744e+06	1.93539e+06	1.80805e+06	1.79557e+06	1.77997e+06	2.03797e+06	2.03319e+06	2.10736e+06	1.88235e+06	1.90176e+06	1.85988e+06	2.09096e+06	2.04478e+06	2.06853e+06	2.09255e+06	2.08403e+06	2.11057e+06
Niben101Scf12270g02001.1	30S ribosomal protein S11	1.06863e+06	1.03643e+06	1.02775e+06	1.03122e+06	1.02239e+06	1.03198e+06	1.17124e+06	1.1676e+06	1.13996e+06	825504	818684	828233	734640	680034	701124	960977	967420	923432	867766	881155	858223	657217	658159	651253	629276	610246	618825	675864	683493	690459	515189	563168	569284	540832	495913	484472	345093	347677	368056
Niben101Scf08026g02004.1	Iron-sulfur cluster assembly protein SufD [Richelia intracellularis] emb|CCH68429.1| Iron-sulfur cluster assembly protein SufD [Richelia intracellularis HH01]	195726	153948	178643	197539	200909	154031	150440	191311	199244	157382	143337	159697	134224	113218	113300	111601	128536	159564	129718	138527	143823	108499	121484	94607.6	107310	118502	108862	106954	117961	130644	135271	91951.2	118805	61853.8	94087.7	114698	89700.6	98032.4	94285.3
Niben101Scf02090g06011.1	Protein kinase superfamily protein LENGTH=692	165049	163523	170991	155825	156050	164645	149183	153097	149679	162551	169399	166683	159258	157340	167401	156059	144545	166053	145469	147219	176051	170099	168821	171793	149671	155017	164773	179273	190684	233211	197113	227460	194112	206551	206938	213064	182805	178694	159673
Niben101Scf03679g03009.1	Fe superoxide dismutase 2 LENGTH=305	1.41812e+06	1.3675e+06	1.42279e+06	1.15742e+06	1.13804e+06	1.17022e+06	1.18436e+06	1.23276e+06	1.18689e+06	1.29536e+06	1.3143e+06	1.32769e+06	1.6786e+06	1.63569e+06	1.65589e+06	1.43608e+06	1.43196e+06	1.36251e+06	1.38734e+06	1.35607e+06	1.41022e+06	1.48756e+06	1.43485e+06	1.45672e+06	1.41733e+06	1.39748e+06	1.37018e+06	1.27736e+06	1.29334e+06	1.29455e+06	1.62803e+06	1.59028e+06	1.70609e+06	1.96977e+06	1.97099e+06	1.98299e+06	2.43154e+06	2.48896e+06	2.47701e+06
Niben101Scf00448g04005.1	Aspartic proteinase A1	180194	374082	360770	145452	304592	149167	116275	276657	264178	100920	109469	119143	116627	214176	130087	113506	95112.4	193182	173943	105988	170358	94527.1	132209	107196	123293	104553	111699	179232	122435	205843	246491	165922	138370	277161	151794	254576	124418	270457	130501
Niben101Scf03045g10003.1	Ribose-phosphate pyrophosphokinase	112243	115163	120057	107733	99091.7	106310	132253	56665.9	140270	122343	126424	118137	42319	131625	109108	106304	103131	119393	103863	78325	114677	115934	133923	67351.8	84182.7	84710.5	128562	139869	118706	138380	114927	169095	127099	151976	57160.7	147384	130354	78014.9	139610
Niben101Scf03154g04006.1	Protein of unknown function (DUF3411) LENGTH=386	1.35654e+06	1.3283e+06	1.30268e+06	1.37235e+06	1.35696e+06	1.31725e+06	1.34092e+06	1.29483e+06	1.27195e+06	1.17186e+06	969378	1.28627e+06	1.20868e+06	1.19862e+06	941590	1.27241e+06	1.16669e+06	1.11745e+06	1.24935e+06	1.2433e+06	1.20988e+06	1.12354e+06	1.26415e+06	1.18884e+06	1.25505e+06	1.18518e+06	1.14738e+06	1.42521e+06	1.35503e+06	1.35527e+06	1.56026e+06	1.47116e+06	1.53249e+06	1.8372e+06	1.74852e+06	1.83224e+06	1.69166e+06	1.62332e+06	1.6052e+06
Niben101Scf18343g00013.1	Lycopene epsilon cyclase, chloroplastic	236169	235462	252385	276057	340646	337599	348063	348348	361996	289053	262244	299125	316784	309379	329490	344445	328380	288354	243979	271444	305672	244571	243367	245243	205425	216680	188514	212637	177611	137636	220276	182027	202614	132882	134820	144008	140447	103898	119504
Niben101Scf02442g00014.1	unknown protein; FUNCTIONS IN: molecular_function unknown; INVOLVED IN: biological_process unknown; LOCATED IN: chloroplast, chloroplast stroma; EXPRESSED IN: 22 plant structures; EXPRESSED DURING: 14 growth stages; Has 94 Blast hits to 94 proteins in 35 species: Archae - 6; Bacteria - 10; Metazoa - 21; Fungi - 2; Plants - 48; Viruses - 0; Other Eukaryotes - 7 (source: NCBI BLink). LENGTH=237	660128	642813	643378	795066	816374	793074	696313	689185	674988	637900	670869	662036	615887	604485	554802	494107	301006	463462	444232	315788	468420	260538	284146	338381	250533	363178	343620	230645	291805	312398	215554	122323	210047	158166	197864	169798	199980	126987	154111
Niben101Scf05750g00006.1	ATP synthase subunit beta	1.22797e+07	1.19521e+07	1.1969e+07	1.38022e+07	1.43374e+07	1.39884e+07	1.27815e+07	1.19089e+07	1.17663e+07	1.29619e+07	1.28703e+07	1.28666e+07	9.21876e+06	9.11091e+06	8.79907e+06	9.20361e+06	1.1377e+07	1.09232e+07	1.27874e+07	1.28281e+07	1.3001e+07	9.92124e+06	1.20375e+07	1.21177e+07	9.55488e+06	1.25623e+07	1.24717e+07	8.77703e+06	1.12072e+07	1.10627e+07	9.98983e+06	1.05551e+07	1.03011e+07	6.98986e+06	8.29396e+06	8.49127e+06	8.16701e+06	8.31609e+06	8.06893e+06
Niben101Scf02090g04020.1	Oxidoreductase family protein LENGTH=362	325406	336295	364795	232001	233282	218106	354158	194115	356359	218533	211127	227017	253948	359863	248160	271335	170614	278322	189866	207797	179015	197047	184034	188306	185484	285440	177024	157527	274856	167864	180862	199317	183087	341773	238428	220239	209555	215297	198427
Niben101Scf01434g01018.1	Xaa-Pro aminopeptidase 1	77163.1	43778.3	59026.5	54127.3	85724.4	46856	87158	65625.9	39702.8	86994.9	76595.3	95678.8	78833.5	71147.4	91212	86436.8	81492.4	72094.2	71464.2	67700.2	73004.7	85016.5	70971	62209.4	85315.2	85979.5	64260.5	29014.2	56606.7	50516.9	35868.9	104009	60650.5	82849.5	86794.6	42452.1	42297.8	40164.4	39156.3
Niben101Scf08804g03003.1	receptor-like kinase 1 LENGTH=655	95572.9	94922.4	101804	96790.3	83499.6	60386.6	98314.3	101126	107022	96124.8	89035.8	89909.3	63193.2	64325.8	70978.4	78705.1	77195.7	66415.9	70773.2	65552.9	59867.2	52789.7	63113.4	58040.3	43601.9	54864.8	62501.3	32043.1	60568.7	48579.7	66606.5	49708.6	73876.1	50379.3	84705.9	68333.3	76972.5	81792.8	80723.7
Niben101Scf04775g00004.1	Prohibitin-2	439987	454292	444745	392478	375599	338954	385448	381793	388554	386215	404597	440187	380674	372747	368949	389044	364862	433342	403138	373951	353507	367056	340924	353142	441841	400429	424889	410259	361684	369392	413846	471065	446142	499631	475139	439099	472236	508803	495702
Niben101Scf01818g02002.1	50S ribosomal protein L10	896334	777557	756066	965796	1.01862e+06	1.00162e+06	1.16647e+06	1.13327e+06	1.4423e+06	931511	918044	918910	738743	764025	981595	1.11965e+06	1.52805e+06	1.04751e+06	1.50067e+06	983034	1.12223e+06	869274	1.26361e+06	1.27847e+06	1.44478e+06	1.44587e+06	1.35071e+06	1.44669e+06	1.44409e+06	1.11866e+06	1.94504e+06	1.99722e+06	1.99149e+06	1.83832e+06	1.85513e+06	1.82586e+06	1.94782e+06	1.923e+06	1.89622e+06
Niben101Scf10015g00015.1	Methionine--tRNA ligase	357360	212231	381661	406610	418698	416888	311382	354362	353773	392136	416943	438167	206639	236647	372578	168948	387804	233270	219077	209096	243871	253720	212380	373402	258942	226074	211347	378103	220114	409663	254044	304960	253056	252511	241447	277765	283621	274946	285765
Niben101Scf02798g00024.1	Photosystem I P700 chlorophyll a apoprotein A1	1.21182e+07	1.15424e+07	1.18824e+07	1.0548e+07	1.0262e+07	1.00136e+07	1.06118e+07	1.04942e+07	1.07338e+07	1.11411e+07	1.12429e+07	1.13272e+07	1.1071e+07	1.11097e+07	1.10508e+07	1.04468e+07	9.67372e+06	9.93007e+06	1.01078e+07	9.99524e+06	1.00053e+07	1.30919e+07	1.18283e+07	1.20886e+07	1.16035e+07	1.05157e+07	1.07494e+07	1.41117e+07	1.36255e+07	1.33918e+07	1.21661e+07	1.13337e+07	1.16831e+07	1.51669e+07	1.48842e+07	1.48669e+07	1.39076e+07	1.43816e+07	1.43098e+07
Niben101Scf01460g02001.1	fructose-bisphosphate aldolase 2 LENGTH=398	4.22129e+06	4.23457e+06	4.25082e+06	3.94128e+06	3.69457e+06	3.86861e+06	3.76069e+06	3.84316e+06	3.71501e+06	3.9149e+06	3.81364e+06	3.89658e+06	4.99967e+06	4.91362e+06	4.9999e+06	4.95582e+06	4.84004e+06	4.98535e+06	4.46361e+06	4.30265e+06	4.32379e+06	4.97346e+06	4.95973e+06	4.89343e+06	5.02048e+06	4.99023e+06	4.87294e+06	4.67561e+06	4.64335e+06	4.75857e+06	3.97286e+06	4.10441e+06	4.32735e+06	4.6387e+06	4.21501e+06	4.20511e+06	3.66198e+06	3.76202e+06	3.82394e+06
Niben101Scf00941g00013.1	Exocyst complex component SEC6	35711.7	69237.9	81657.1	82216.6	67452.6	28886.6	59324.3	74125.8	86425.2	64411.1	66158.9	61076.1	82070.5	65498.5	41739.1	64531.5	65242.2	64924.7	62804.2	54781.9	38907.1	37936.7	55683.2	55681.2	63613.4	58549.3	46356.1	46781.6	45288.1	66420	64448.2	63869	56812.2	76909.8	77974.5	64214.4	68351.7	53125.3	70698.3
Niben101Scf00133g01004.1	iron-binding protein [Pyrus pyrifolia]	688785	722048	678509	702912	682065	686406	589119	620630	638142	641844	633014	617919	691704	659615	667029	543646	562113	588394	582000	570811	562740	610336	570015	557724	624207	636434	627585	550367	534640	519059	569307	552462	572501	538290	558591	575218	347804	292974	299230
Niben101Scf16939g00010.1	Serine/threonine-protein phosphatase 4 regulatory subunit 1	335456	330068	323768	319055	319848	344224	334948	279684	320865	285260	267075	276392	271609	289547	275649	273415	292541	285429	268163	267057	278578	287867	268827	299115	235447	255135	292560	273051	250071	249695	283941	291695	256310	305390	305203	339838	282011	298977	272656
Niben101Scf08716g01029.1	Protein kinase superfamily protein LENGTH=328	146136	175354	143021	163953	158881	163504	138679	143570	136803	174375	177526	170089	178327	180537	193031	170231	139178	151738	163256	166666	162953	145011	186558	154773	165876	143435	175184	145953	191922	196275	229206	217599	246341	226144	241284	254791	222474	223415	230430
Niben101Scf03592g02002.1	Inosine-5'-monophosphate dehydrogenase	175921	182357	170774	203031	219839	171782	172818	186342	174252	173700	171466	140372	222514	166462	183554	220152	227255	208414	164827	191111	186979	130847	193245	136101	151343	133413	189469	170779	112494	183336	161651	168032	108333	146870	119261	136367	127016	134608	123550
Niben101Scf07089g02018.1	Nuclear pore complex protein Nup93	112279	119806	84381.5	147335	149102	184843	135034	121659	101651	109528	115607	116676	65124	80474	110983	83227.7	83599.9	145750	52334.8	71865.9	74860.8	101447	93814.1	49559.8	50097.9	66600.8	65004.7	134160	163621	114527	165313	80235.3	44725.3	103994	122095	57915.6	61812.9	146228	117344
Niben101Scf01959g04001.1	Thioredoxin superfamily protein LENGTH=186	2.28794e+06	2.28894e+06	2.28482e+06	2.18514e+06	2.25598e+06	2.17566e+06	2.06832e+06	2.09012e+06	2.05186e+06	2.36508e+06	2.39849e+06	2.3933e+06	2.4901e+06	2.38343e+06	2.46988e+06	2.21794e+06	2.21873e+06	2.1076e+06	2.38806e+06	2.38207e+06	2.36353e+06	2.27825e+06	2.25494e+06	2.19132e+06	2.60156e+06	2.50806e+06	2.46024e+06	2.33315e+06	2.276e+06	2.26769e+06	2.38934e+06	2.37309e+06	2.41333e+06	2.37469e+06	2.07921e+06	2.08019e+06	2.28022e+06	2.24708e+06	2.25588e+06
Niben101Scf06364g00003.1	Linoleate 9S-lipoxygenase 6	125846	168607	140556	105176	170057	164306	107602	114146	108464	105892	109460	69006.9	112130	149834	121905	125783	111569	127580	74465.1	66082.7	105623	100360	129199	107096	141649	176382	134260	98751.4	112094	99854.5	332079	376645	377761	296921	281625	300290	578672	594807	571290
Niben101Scf05912g02030.1	Insulinase (Peptidase family M16) family protein LENGTH=1265	93018.6	81612.4	78922.1	77241.7	84530	90809	98736.9	59897	114162	52325	60975.5	48350.5	90233.2	63847.3	76229.5	65575.4	68398.4	35636.5	58932.8	43754.3	55528.9	63914.1	37862.7	53015.7	63171.4	39027.6	52840.7	47401.7	50487.1	49988.8	28440.9	25100	31152.6	63512.8	49127.6	23961.8	16989.2	26407.8	35480
Niben101Scf25674g00008.1	alpha/beta hydrolase [Calothrix sp. 336/3]	302355	273362	295797	338092	335062	346284	373239	351725	352451	296439	303324	315396	303028	324023	333985	332629	302773	297868	324662	299685	295378	299239	336998	316703	289463	246143	341339	284064	219460	298942	325418	339275	362284	278708	391826	298829	229180	348281	353832
Niben101Scf09321g00009.1	Serine/threonine protein phosphatase 2A 55 kDa regulatory subunit B beta isoform	108517	114956	111426	100810	103222	90039.8	110020	99277.3	100992	96844.2	106287	87931.6	100016	110769	107431	99439.5	99847.2	92681.8	103513	102263	118923	74161.4	85437.5	84311.6	81025	101291	85832	65446.1	67175.9	81526.7	94667.2	75185.1	92579.6	83483.8	95440.5	80756.5	69287	73122.5	49025.7
Niben101Scf04894g00026.1	Heat shock 70 kDa protein 6	145878	115051	103322	72292.4	78712.1	48953.3	68316.8	113705	125822	121037	130369	120240	134750	75836.7	134575	111129	137104	102962	104744	111562	141186	94698.8	150104	145097	76357.4	124456	94856.4	69039.6	91474.2	145634	77184.2	83531.5	77874.3	73132.4	78211.5	79198.4	64314.5	223952	100935
Niben101Scf01568g01024.1	30S ribosomal protein S17	404953	391196	404559	427348	422316	424240	452977	485608	477487	395761	393670	360299	377508	378934	334347	402639	403389	408610	356990	352051	344632	336074	321326	331050	298618	246566	250375	294915	306297	313334	218447	281234	252355	297453	246639	278633	201447	168194	199030
Niben101Scf02919g04006.1	phosphoethanolamine N-methyl transferase [Suaeda maritima]	135711	113757	137678	63179	158938	142563	123714	130278	121492	207852	71897.8	215222	177185	53795.2	58958.9	70472.6	106690	79478.8	67483.3	83046.4	91162.2	153530	73192.1	59699.3	67271.8	114328	83028.5	59553.5	53636.4	50968	103715	71895.5	88814.1	70634.6	71161.7	67653.1	63287.3	89921.7	73875.3
Niben101Scf06671g03027.1	NADH dehydrogenase [ubiquinone] 1 alpha subcomplex subunit 5	174078	193077	196717	189740	197064	199401	163491	177345	170394	160333	135369	117759	136400	131689	125046	130413	132745	124074	140386	142976	146957	121871	129811	124629	130291	135917	143816	118529	130093	125074	117273	124236	129175	116364	103705	120352	95635.8	113198	112414
Niben101Scf00046g04007.1	Pentatricopeptide repeat-containing protein	81847.7	87891.6	73791.5	68389.8	69081.1	112054	31726.2	78206.5	85884.2	89403.4	79968.2	97769.3	63063	47491.8	104116	96421.9	41475.4	47958.3	45928.4	49407.1	61170.9	96655.8	53430.9	82567.7	33348.2	48009.1	33241.3	84101.6	27738.6	29027.7	54759.1	52510.2	54870.5	79469.7	86721	45838.8	63460.5	34688.9	57596.1
Niben101Scf03150g05007.1	methionine aminopeptidase 1B LENGTH=369	260309	216540	233214	278514	283870	260189	287552	256694	274193	195419	221529	281887	195313	216745	223320	244000	263808	250211	208975	269610	197344	193451	202332	189186	231119	230850	229485	229876	233474	246756	305445	304155	298964	311831	279639	277085	217884	233764	223593
Niben101Scf01968g01014.1	Diaminohydroxyphosphoribosylaminopyrimidine deaminase / 5-amino-6-(5-phosphoribosylamino)uracil reductase [Synechocystis sp. PCC 6714]	122032	97325.2	158195	123918	180270	102108	272387	131222	109846	183354	187991	181863	81282	146453	203345	98089.1	208857	209506	177698	137430	139636	149301	189698	158757	138881	147455	167722	179096	188657	148399	195010	152270	132422	192616	216987	228821	158119	226028	215010
Niben101Scf02401g01001.1	Guanine nucleotide-binding protein G(I)/G(S)/G(T) subunit beta-3	1.62917e+06	1.38047e+06	1.60237e+06	1.7839e+06	1.71256e+06	1.7595e+06	1.48077e+06	1.93449e+06	1.91851e+06	1.48895e+06	1.2229e+06	1.47132e+06	1.49849e+06	1.48072e+06	1.21641e+06	1.38741e+06	1.70711e+06	1.61777e+06	1.43307e+06	1.15467e+06	1.37523e+06	1.31382e+06	1.32191e+06	1.24433e+06	1.28855e+06	1.02807e+06	1.052e+06	1.11516e+06	1.12188e+06	1.10251e+06	2.06992e+06	1.05259e+06	1.05859e+06	1.09214e+06	994153	1.0778e+06	800276	819902	809624
Niben101Scf11380g03009.1	tetratricopeptide repeat (TPR)-containing protein LENGTH=453	123413	113544	122550	132850	136517	141600	134735	132379	141380	142300	139762	149636	145402	133339	147264	144364	138621	150060	133350	135608	134285	150411	149760	162060	143597	146018	147536	160862	150564	154517	168568	157728	173693	167086	168539	161330	158089	160929	154021
Niben101Scf00755g00010.1	RNA-binding KH domain-containing protein PEPPER [Arabidopsis thaliana] emb|CAB39665.1| putative nucleic acid binding protein [Arabidopsis thaliana] emb|CAB79455.1| putative nucleic acid binding protein [Arabidopsis thaliana] gb|AAL07137.1| putative nucleic acid binding protein [Arabidopsis thaliana] gb|AAM20510.1| putative nucleic acid binding protein [Arabidopsis thaliana] gb|AAM45112.1| putativ…	179152	158204	166437	63246.2	157507	137031	55011.5	70117	57997.9	147147	145826	59852.9	61968.3	118072	130996	135496	123637	45572.8	49157.9	129913	49667.4	113813	118992	120050	106059	31234.7	136481	45521	38051.1	99684.7	50033.9	114969	45511.5	114137	109513	109715	48421.7	100225	56667.8
Niben101Scf02613g02012.1	60S ribosomal protein L18a	336015	309073	142838	217129	328852	379965	390986	216182	235674	171516	184555	156942	495674	266462	142705	316266	371277	350942	462915	291964	185753	160825	283917	289861	252359	281443	142683	271849	250201	300272	168220	162302	142489	170694	178318	289534	168224	127557	172741
Niben101Scf11366g02026.1	Holliday junction ATP-dependent DNA helicase RuvB	104113	117752	110925	112110	113131	118942	99965	99228.5	116617	92958.2	94490.5	86070.3	96278.5	90928.7	96312.6	80276.5	73939.6	76484.4	88726.4	63747	89374.3	84276.4	70994.4	57254.1	74569.6	75646.8	65864.6	40263	67869.9	88262.7	183205	55065.6	132526	62249.2	69509.6	71260.1	59974.1	40992.4	102733
Niben101Scf04473g03001.1	dihydrolipoamide dehydrogenase [Calothrix sp. 336/3]	306145	331061	333688	322505	344215	308659	390463	391990	375025	330691	341315	343778	349436	337847	305279	389503	383357	402367	381787	360504	325494	366911	298931	308490	360538	354656	347333	322640	312768	321372	420455	403950	394989	393529	406130	366181	436392	418579	350807
Niben101Scf29632g00004.1	Domain of unknown function (DUF1995) LENGTH=316	250458	252994	269679	238191	247692	227791	235238	235464	224970	276255	263076	258037	258021	271265	280309	262461	260866	259824	237323	229420	245571	249139	246628	247627	256847	240132	223344	251663	228693	228640	221436	229264	242061	211497	203728	208963	176522	201625	196150
Niben101Scf07442g01011.1	Carbohydrate-binding-like fold LENGTH=1227	170421	171466	166640	166966	142197	174702	158968	165219	172126	112969	64589.9	53783	112950	93376.5	106336	100189	100543	101498	57295.6	40825.8	44687.5	40694.5	109269	104377	61683.4	82519.6	88850.3	46486.9	70742.4	79687.4	67820.6	65822.5	78227.9	49901.5	80262	71779.8	32191.1	98490.9	42285.8
Niben101Scf01945g01009.1	30S ribosomal protein S4	1.47861e+06	1.11644e+06	1.47002e+06	1.05566e+06	1.0483e+06	1.07686e+06	1.71689e+06	1.75967e+06	1.72285e+06	953147	1.31243e+06	1.00169e+06	1.19546e+06	1.23803e+06	886869	1.0406e+06	1.0001e+06	434046	1.38507e+06	1.32262e+06	1.32193e+06	845722	802980	822435	741987	713845	633893	1.13555e+06	763657	1.13564e+06	366858	903552	396360	655547	378892	623097	395850	214871	418962
Niben101Scf08264g00008.1	Peptide chain release factor 1 LENGTH=422	102139	77778.1	120811	126181	126358	132367	112582	111671	143793	124991	101569	117237	91405.6	78717	86809.8	132913	128629	120526	117129	127622	119964	88964.5	108478	35289	106995	96020.9	103182	108769	96846.9	73021.7	98195.1	98581.1	111881	74643.9	81051	61636.3	73451.8	51204	34355
Niben101Scf09547g02002.1	Proteasome subunit beta 2	461019	462747	451229	441851	449899	443517	448147	444209	457378	395084	408160	392503	414279	415084	423232	430395	407227	387256	396402	370312	396521	439891	397662	406966	420441	380886	392945	417259	398780	401554	404329	365308	398684	531877	507844	495225	507710	546432	523982
Niben101Scf00573g05005.1	Pyridoxal biosynthesis lyase PdxS	1.06998e+06	1.08412e+06	1.08603e+06	1.26351e+06	1.28976e+06	1.31957e+06	1.25669e+06	1.34101e+06	1.3097e+06	1.0202e+06	1.02044e+06	972932	1.0314e+06	1.02908e+06	1.05717e+06	1.15002e+06	1.26858e+06	789400	1.05301e+06	1.07963e+06	1.05973e+06	896294	507791	506826	864403	693254	818998	290407	392455	270828	226079	437893	285885	141651	198844	124322	129409	160392	122905
Niben101Scf01693g01003.1	Lactoylglutathione lyase	622491	592802	608752	583080	592477	581300	563405	586524	572494	621349	627046	630892	613464	628836	608177	617105	550153	542442	543282	547450	539522	606046	566100	560102	647901	616537	615242	603200	587839	566902	695250	662213	659517	734316	704723	731430	693982	720324	747104
Niben101Scf01220g03014.1	GDSL esterase/lipase	252549	222779	253253	308682	335935	348981	395814	355529	392861	332299	216818	274140	351234	374233	276610	469487	406827	340702	346294	309108	351838	273527	315432	312106	330798	314508	203915	358230	264833	291313	378383	424120	424624	374622	353736	278207	385743	308002	423553
Niben101Scf03113g00001.1	ATP-dependent zinc metalloprotease FtsH	96752.4	152169	93509.2	85602	100203	64289.9	83973.5	126316	110213	119141	162843	145825	126634	81101	106351	67051.1	132498	108636	128117	84514.5	155384	91466.7	41930.4	89499.6	109820	64519.1	61484	52243.7	142730	39856	146051	87484.3	66518.9	74236.5	72258.4	91637.4	70160.1	82831.5	43764.2
Niben101Scf01090g04021.1	Structural maintenance of chromosomes protein 1	5078.46	39357.2	9132.37	7623.16	7534.02	9046.26	4069.9	2680.59	9251.39	10505.6	9852.2	11817.1	9015.87	6732.79	5200.28	15588.3	9170.84	2941.99	16590.6	8359.74	7945.62	4363.39	18497.3	5226.82	3953.47	15749.6	14851	18304.7	4031.39	5514.23	18695.3	8286.72	8879.24	6086.64	7873.64	11941.8	8688.67	7780.48	5130.03
Niben101Scf16292g00002.1	30S ribosomal protein S15	411282	414788	416436	485740	499008	502446	634529	650855	630454	464738	436035	466756	508039	506435	507229	695379	682108	665721	605851	596620	592384	575012	535486	522476	538745	530435	533587	563222	507424	542460	506150	475234	490365	356968	351667	351848	293429	299798	296979
Niben101Scf08091g00018.1	26S protease regulatory subunit 8	963759	943236	951889	859139	910936	891413	875773	897189	865259	771547	766407	782733	732333	736770	752046	737285	852557	794986	756784	732700	759501	633976	661830	702810	715801	725784	717431	593724	588783	642612	695185	725594	765542	756721	741394	771547	620442	628897	610362
Niben101Scf03208g02006.1	glutathione reductase LENGTH=565	323566	338207	308909	240516	209934	208684	242393	172216	188896	270635	266028	262217	254598	227743	241286	212986	224925	180867	180261	185444	193650	257274	209783	246645	261609	237383	199931	243584	241075	181276	287690	326007	344634	394425	384825	377925	375117	389093	379683
Niben101Scf10448g01003.1	S-adenosyl-L-methionine-dependent methyltransferases superfamily protein LENGTH=621	73707.5	71304.8	79589.1	59614.7	68782.4	62344.5	59662.4	53766.9	97226.7	51601.2	99458	46986.5	34707.3	49525.9	92264.8	38464.9	34267.9	35643.3	151227	112031	40829.1	29431.6	43363.6	47212.7	137878	29262.8	22818.9	36527.5	43708.5	26352.5	44784	42443	153286	21058.6	43819.5	42279.5	39445.4	46353.4	35033.7
Niben101Scf06698g02003.1	Tryptophan--tRNA ligase	246007	253363	238141	256273	251498	248221	285614	276922	279081	260488	266249	276771	298668	288878	306998	322463	316578	273951	324003	286072	289116	296908	315121	296409	310934	311006	298834	304333	301013	309648	341954	368631	360388	376658	336482	363366	370295	374951	359748
Niben101Scf02264g05017.1	Glycerol-3-phosphate 2-O-acyltransferase 4	244364	242211	249192	283070	285121	290758	299657	304071	298772	180638	189067	200794	210747	203793	195348	146889	159443	157772	120696	151559	142019	85529.7	33524.4	63829.3	23628.5	89927.9	95047.6	42518.8	91374.5	43696.2	100769	51167.1	37247.2	18918.3	106008	93746.8	88613.4	83667.8	57397.1
Niben101Scf05697g01005.1	Dihydrolipoyllysine-residue acetyltransferase component of pyruvate dehydrogenase complex	110554	134836	121662	96885.6	103901	126514	101370	115315	100977	113061	106855	109506	91222.3	87373.3	92239.4	98892.1	92407.2	86137.3	99921.9	88856.3	89724.1	97358.6	75575.8	84035	69857.8	86710.9	91347.7	84725.1	77750.4	86687	91699.5	99081.3	73089.4	78060.2	67895.7	71761.7	67360.7	69764.5	75373.2
Niben101Scf09658g00026.1	threonine aldolase 1 LENGTH=358	144658	220570	128586	85577.5	105265	97873	99675.5	126206	114222	156308	142233	177789	108021	112427	108354	306375	262444	282735	261830	265496	251320	387007	329039	360281	446764	459777	442724	542739	515303	514606	853639	797988	790501	815492	863318	892099	915360	950727	943586
Niben101Scf03577g00018.1	Nucleic acid-binding proteins superfamily LENGTH=392	267962	293796	265655	316586	349933	309269	423786	374322	377398	330766	337425	328648	289952	294660	280832	356093	410745	351802	342501	337739	325128	300725	282620	245255	273472	282343	297209	281581	269686	250098	340898	312514	304354	248079	244250	218285	319345	306849	305033
Niben101Scf05154g01005.1	Glycogen synthase	98273.2	133476	98786.5	156816	130706	138920	143141	167211	156332	82390.2	146813	151715	136705	99665.5	154009	168123	154341	138027	151806	94853.2	148053	140972	150851	145167	100267	149958	88829.9	119438	113742	82032.8	165592	120324	72149	95380.3	69981.2	138609	117374	99698.7	85984
Niben101Scf07508g08001.1	carotene isomerase [Anabaena sp. PCC 7108]	164509	160769	123214	138194	163219	141461	117078	218621	142400	156062	172822	155834	149934	148644	130496	144313	153573	147630	145168	130140	140676	147492	116708	124221	92481.5	142059	147663	147468	138354	140445	169778	146016	177708	217812	184202	201846	151650	119665	152235
Niben101Scf07391g01020.1	UBX domain-containing protein LENGTH=469	67881.3	75481.2	89098.3	72809.4	59824.1	72794.9	64290.4	75462	81755.2	85448.4	49983.7	54655.8	72003.7	75223.9	60354.5	104041	56596.5	60778.1	51240.1	114749	63488.5	77676.1	67193.9	40027.1	79256.6	57646.6	63361	49955.5	70373.3	81072.5	62127.5	67717.2	43880.1	53324	57450.4	72864.5	43162.1	38819.5	53545.9
Niben101Scf11178g01003.1	Acetyl-coenzyme A carboxylase carboxyl transferase subunit beta	307077	312982	383996	364753	459249	462656	391513	516692	518046	187117	263491	246079	267593	333833	305022	259393	334611	266936	272336	268736	326483	276241	262304	207804	134532	172849	180348	203739	176512	204898	166170	155589	160824	120068	111573	155805	149140	103876	92476.7
Niben101Scf04980g00021.1	Plastid-lipid associated protein PAP / fibrillin family protein LENGTH=376	627889	616819	599322	536785	566901	562277	499935	475395	480211	548754	535557	559659	544548	508778	511051	375321	361775	409136	417961	431347	412253	529050	483905	495877	456483	489152	534352	467458	455930	462649	586076	539401	527602	563756	697671	707854	617455	625475	662433
Niben101Scf07951g02027.1	elongation factor P (EF-P) family protein LENGTH=236	784044	763118	744469	858418	876573	870114	849016	845811	854155	724073	748514	759455	574220	576883	516145	592285	647390	639023	700574	692347	680787	636319	634632	654714	624659	740303	774885	701008	736191	726703	987357	913948	887954	771335	1.01676e+06	1.01618e+06	999616	1.05653e+06	1.01411e+06
Niben101Scf03015g03010.1	14-3-3-like protein GF14-C	2.091e+06	2.11001e+06	2.20984e+06	2.11468e+06	2.03659e+06	2.11178e+06	2.05895e+06	2.15149e+06	2.15164e+06	1.72254e+06	1.64904e+06	1.68465e+06	1.67307e+06	1.63134e+06	1.61652e+06	1.6238e+06	1.78684e+06	1.79075e+06	1.87431e+06	1.84863e+06	1.89562e+06	1.5717e+06	1.6621e+06	1.63549e+06	1.44476e+06	1.68604e+06	1.74547e+06	1.42155e+06	1.56288e+06	1.60183e+06	1.73668e+06	1.71465e+06	1.81568e+06	1.85723e+06	2.05962e+06	2.0324e+06	2.09489e+06	2.09748e+06	2.12059e+06
Niben101Scf04432g03004.1	Importin subunit alpha-1b	327993	377753	318289	358452	378111	367437	334084	358476	380175	334692	327561	123247	297670	284419	234471	347564	355465	125159	134410	316183	340118	265424	243580	266995	222255	315578	258363	142030	287362	227767	89512.2	245532	262287	114508	290257	304886	249232	551491	637621
Niben101Scf09512g01015.1	alpha/beta hydrolase [Streptomyces achromogenes]	131889	137269	125996	133379	151052	112641	121168	118170	117251	137657	133152	122953	114046	105925	146148	129895	91879.1	120923	112163	104044	87873.1	103486	113338	117054	112669	99816.5	106021	85261.2	82461.3	110161	109316	126144	99959.2	138590	93326.2	112488	120857	120594	108731
Niben101Scf01181g03002.1	FKBP-like peptidyl-prolyl cis-trans isomerase family protein LENGTH=247	222678	273096	224430	271884	280805	280995	119970	272240	263158	120372	298417	103549	125245	136628	200108	103796	234466	233590	93818.8	212874	109916	120541	90305.8	230606	240743	205989	105050	259370	63348.4	72550.6	299160	257272	277345	256924	268481	253860	243143	257816	282817
Niben101Scf00594g05009.1	ATP-dependent (S)-NAD(P)H-hydrate dehydratase	115741	104545	99487.2	131711	139274	138457	107875	78403.7	119420	111954	114471	106271	100737	98621.8	96711	128570	89993.8	90235.9	143818	155533	149875	118182	142720	135423	90401.1	83135.9	138095	155982	136254	116407	115393	107162	105717	106043	153335	119647	124251	152785	149556
Niben101Scf05552g10005.1	ABC transporter ATP-binding protein [Vibrio parahaemolyticus]	163884	125470	147113	127714	166526	113906	133411	148428	151041	132161	145769	156480	112957	106401	97609	97287.3	97902.2	106882	94881.2	101225	118965	130016	114328	128015	98242.4	116282	123133	114872	135760	125891	191906	180497	176007	155855	189020	193975	164636	179127	175133
Niben101Scf10305g01009.1	Proteasome subunit alpha type-5-B	307329	277928	269791	256596	254812	311061	269478	274214	260546	230556	223562	317259	275508	269389	273451	286828	280969	292091	275038	263396	268393	244622	254973	256943	267400	256457	255754	234672	227976	238856	248647	269339	270653	291468	256388	276090	276327	278608	277439
Niben101Scf05881g00003.1	Anthranilate synthase component 1	200270	64110.4	199204	171491	141286	195546	99290.6	150274	190228	202482	124224	168499	152518	154599	96134.6	149185	114853	101021	105033	126823	161564	165586	84702.4	91529.7	44110.1	157932	98505.5	106449	131055	131695	109280	114115	138737	143225	129337	53089.9	73675.6	195646	175581
Niben101Scf07355g01009.1	Leucine-rich repeat (LRR) family protein LENGTH=477	165210	157861	82223.7	126249	104481	97846.7	129532	130536	134754	124620	139026	166981	113577	112839	65552	50518.5	113792	71375.7	103964	81060.6	104142	126707	161133	153624	141782	120855	143544	151788	165751	146250	115616	137497	129911	195052	164763	164669	217540	223660	233349
Niben101Scf01587g02020.1	ATP-dependent RNA helicase FAL1	233419	253699	235653	318420	119180	204315	197216	237591	188575	162520	169466	127115	204379	121336	191988	136527	141182	138789	181048	164877	180034	132142	161714	119848	145149	145250	171662	136197	270066	184675	132121	129726	173024	183323	154204	174113	171837	112570	182482
Niben101Scf02972g07011.1	5-keto-4-deoxy-D-glucarate aldolase	254479	238374	256772	254023	235623	262752	297236	282802	296504	309856	293798	325175	202119	223591	214397	289297	280582	202979	226091	270367	221319	262198	195292	239537	264235	295184	299982	262909	306477	271309	458746	454510	384771	469600	440316	446085	243899	242237	273522
Niben101Scf02909g05007.1	Fatty acid oxidation complex subunit alpha	179353	139669	151472	117724	112018	181877	203355	159488	127542	111810	187660	106050	70329	126211	127354	140953	53987.2	84849.9	83237.9	113735	121835	112707	99560.4	96157.6	100139	121061	48945.6	144733	136406	131940	116960	97108.6	222655	113744	120579	137203	108384	105326	122500
Niben101Scf00138g01020.1	Brefeldin A-inhibited guanine nucleotide-exchange protein 5	76165.7	96125.5	77828.5	64228.9	83568.7	76423.2	80927.4	81028.7	67116.5	57833.5	55110.2	60110.7	57682.8	50081.5	54214.9	53075.1	43776.1	54012.1	48051.7	61797.1	63039.9	45464.9	52296.7	35622.5	48546.7	54022.3	57724.8	39154.8	52316	66315.4	51957.7	36589	41000	46215.8	45317.8	55104.4	32712.2	50101.5	66632
Niben101Scf08250g03016.1	Elongation factor 1-beta	652050	565097	638079	668466	612931	643737	645045	671292	647424	568140	561435	537127	610459	591720	604743	688332	601408	626383	642506	651735	619307	540588	531400	517147	584879	590925	520854	495895	456018	475268	425612	431226	437032	432138	395660	385801	387639	383490	391247
Niben101Scf02407g03001.1	PENTATRICOPEPTIDE REPEAT 596 LENGTH=596	201021	213552	201893	262979	302579	303367	270403	262198	268022	234856	234194	277625	230860	216391	204487	263142	278135	289513	268410	271432	227223	246826	198729	242650	185326	196657	231109	236962	166369	217544	173520	163292	166037	142941	145423	183771	122555	143537	144664
[truncated: 4,754 more rows]
