# Supplementary material for: Proteomic and metabolomic analysis of Nicotiana benthamiana under dark stress
Source: FEBS Open Bio. 2021 Dec 16;12(1):231–49. doi: 10.1002/2211-5463.13331 (PMC8727940; doi:10.1002/2211-5463.13331)
Supplement: Supplementary file 2 — Table S2. List of AGI codes in Figure 3A which are supposedly orthologs of the identified N. benthamiana proteins. [file FEB4-12-231-s002.xlsx]

## Sheet: All genes in turquoise moudle
Table 2 sheet 1: List of AGI codes in Figure 3A which are supposedly orthologs of the identified N. benthamiana proteins
N. benthamiana ID	N. benthamiana Annotations	Arabidopsis thaliana Code	Arabidopsis thaliana ID	0h-1	0h-2	0h-3	8h-1	8h-2	8h-3	16h-1	16h-2	16h-3	24h-1	24h-2	24h-3	32h-1	32h-2	32h-3	40h-1	40h-2	40h-3	48h-1	48h-2	48h-3	3d-1	3d-2	3d-3	4d-1	4d-2	4d-3	5d-1	5d-2	5d-3	6d-1	6d-2	6d-3	7d-1	7d-2	7d-3	8d-1	8d-2	8d-3
Niben101Ctg01820g00001.1	Chaperone protein DnaK	MTHSC70-2	AT5G09590.1	393579	375037	387745	331855	361864	361824	345649	345635	366416	324032	314371	328536	280692	285049	274737	278745	311528	304623	258419	288260	258153	277175	107818	258697	120264	108842	257693	74058.3	129815	131328	147496	153776	155034	228825	180539	158191	161900	200279	158385
Niben101Ctg04298g00001.1	alpha/beta hydrolase [Bacillus cereus]	AT5G25770	AT5G25770.3	23734.3	26444.9	24935.5	8003.6	28237.1	36857	27836.1	27500.2	22937.5	24012.2	25859.8	19091.4	31806.1	25258.2	14242.5	22681.9	15018.1	21942.8	24261.8	22860	24129.5	28129.1	9365.35	23334.1	30527.9	7566.2	8957.56	7000.94	26243.7	8932.42	23253.3	26291.3	11273.8	33350.8	9650.69	15510.6	9895.33	8506.71	23378
Niben101Ctg05133g00002.1	Pyridoxal biosynthesis lyase PdxS	PDX1.1	AT2G38230.1	410511	382615	386744	545822	505123	534546	580537	581202	553887	403542	381520	383750	399480	386894	410431	414060	419143	423230	393912	385138	387788	282122	272134	265182	268360	257213	295442	205638	219850	192700	154463	113876	141950	87945.6	81765.4	97218.8	93128.5	107951	118045
Niben101Ctg08688g00001.1	MLP-like protein 34	MLP34	AT1G70850.1	63255.8	79605.6	62960.5	29378.6	32310	149141	67176.3	83383.9	42678.4	67164.9	77489.7	57185.5	63743.6	48843	68583.8	43368.5	55330.4	75733.5	80551	56499.5	58783.6	51592.5	74910.6	45965.8	44307	43523.8	46296.7	59735.4	44582.5	59770.2	40828.4	65007.1	41549.2	47208	47437.6	65946.8	28146.6	26488.9	34623
Niben101Ctg10862g00003.1	NDH dependent flow 6 LENGTH=175	PnsB4	AT1G18730.1	14963.9	10211.8	24039.3	8302.66	14300.5	12244.3	16279.3	15662	14809.6	20174.6	22182.5	19342	20369.1	18452.7	20142.7	26287.3	25795.4	17359.9	17156.2	18640.7	18466.3	19946.4	17549.5	17628.1	21086.1	18156.9	23731	18235.1	23067.1	19486.1	20308.3	25648.7	20609.2	19076.9	22673.2	18189.4	19383.6	21280.9	18730.9
Niben101Ctg12072g00001.1	5-dehydro-2-deoxygluconokinase	AT3G59480	AT3G59480.1	234195	233173	230821	246678	255768	270728	267503	277698	273447	190389	194744	197901	170090	192732	180914	173387	157366	133778	158201	149974	154523	165951	135314	145784	133599	128962	130952	120961	110288	119546	101850	84856.9	91216	64518.3	82159.6	88011.4	110461	112563	117505
Niben101Ctg14184g00002.1	Glutamine amidotransferase subunit PdxT	PDX2	AT5G60540.1	44554.2	50429.4	26352.7	46859	41777	41071.9	46264.7	36889.5	45968.4	45789	17912.7	55205.1	33561.7	34914.7	34544	39203	42354.8	45191.5	48120.6	42400.9	16907.7	25620	29819.6	9509.44	37157.4	41421.9	39911.7	42579.3	4915.01	9468.36	6716.69	13902.2	8626.12	7282.47	14083.5	33636.7	9116.75	4322.17	13135.6
Niben101Ctg14915g00004.1	RNA-binding KH domain-containing protein LENGTH=621	AT1G51580	AT1G51580.1	11283.9	11885	11929.7	11044.2	10059.3	6171.1	9829.26	12098.6	11064.8	7355.85	5062.67	7341.44	8665.29	8977.84	9508.76	5062.85	6019.38	4837.12	7347.53	8021.38	6770.27	6409.88	7591.26	4353.14	5362.4	11185.7	4705.57	4088.72	4528.18	6384.93	4526.53	9695.33	4574.16	3784.41	4401.65	3253.82	4222.61	2701.64	11356.5
Niben101Ctg15145g00003.1	Glutathione peroxidase 1	GPX8	AT1G63460.1	125416	124772	131785	110783	119294	133214	124725	121320	113159	81906.7	93316.6	94989.2	100116	74552.8	65039.8	60276.8	65550.8	56126.4	59450	56801.7	64586.6	65119.5	84569.5	86032.9	52662.1	88921.2	64409.1	55574.5	55403.7	49561.9	62511.8	53543.2	64515.7	50717.6	70875	70889.6	72912.2	88509.9	81742.6
Niben101Ctg15435g00001.1	Inorganic pyrophosphatase	PPa6	AT5G09650.1	178804	169867	179058	251879	174643	162363	161895	168209	271225	179690	178275	170986	257788	244875	256382	280950	298285	284648	269325	252218	265818	299599	305519	300645	310752	283244	300515	321239	198213	333922	380413	379256	366505	409437	404888	400318	361091	382322	391304
Niben101Ctg15507g00001.1	Prolyl-tRNA synthetase associated domain-containing protein 1	AT1G44835	AT1G44835.2	26912.5	26564.7	27698.5	26404	29884.2	31755	30222.5	40099.2	58477.2	29014.4	28524.9	27589.7	30344.1	22913.8	24587.1	29966.5	32720.5	45340	33374.2	28027.7	26005.3	19127.6	23998.3	23611.1	22879.6	18050.7	22105.1	19619.1	32427.2	23016.8	17378.1	18821.1	15842.5	44990.8	24270.1	41507.3	12981.8	23782.8	32956.1
Niben101Ctg15784g00002.1	RNA methyltransferase family protein LENGTH=554	AT3G21300	AT3G21300.1	8853.95	14992.9	8673.87	10895.1	19001.7	15819.8	19487.2	12158.2	4139.97	12996.7	7778.43	4569.65	9148.06	8569.2	3203.42	9603.58	9372.11	8098.85	7144.27	14722.1	15288.6	5776.07	4984.93	5142.06	8422.46	5749	6205.58	6233.53	11129.3	10293.7	8065.47	7292.71	8374.09	7990.86	11165.5	4838.86	2279.62	8697.37	2455.29
Niben101Ctg16053g00004.1	Sulfate adenylyltransferase	APS1	AT3G22890.1	305266	360497	363938	489452	460036	469841	438940	481000	434558	363675	328765	233105	365814	351971	342750	447107	370437	359512	358192	360086	346387	296098	275121	274144	345472	273696	292725	272543	265103	279944	267890	264643	266306	251656	267907	163797	215883	253636	206341
Niben101Ctg16204g00003.1	ABC transporter ATP-binding protein YxdL	ABCG15	AT3G21090.1	95338	90937.3	71690.7	122441	115922	75674	110479	107418	101151	91015.1	84462	92620.5	70387.2	59377.6	25506.5	10870.7	28182.8	56881.1	14165.1	22609.6	70987.5	56088.2	23971.9	46962.2	53582.7	54484.2	44277.3	34185.8	61717.3	44969.8	28559.3	35679.8	29299.9	87860.3	24053.4	75324.1	5996.39	25762	29062.1
Niben101Scf00017g03003.1	S-adenosyl-L-methionine-dependent methyltransferases superfamily protein LENGTH=829	AT5G64030	AT5G64030.1	124954	112001	114017	95173.7	94538.4	98967.4	69094.5	69333.3	73616.7	42814.4	45012.2	40575.1	50294.4	50978.1	55525	41203.4	41639.5	41147.1	44433.3	36143.5	32137.2	29112.7	48847.2	32933.5	45684.9	26006.2	22011.5	25168.1	27476.2	24098.5	43966.7	21959.8	40033	36991.2	44671.9	33065.7	40646.7	15610.3	41515.1
Niben101Scf00024g03018.1	RNA-binding protein 1 LENGTH=360	AT3G13224	AT3G13224.2	419170	470082	556842	469710	581998	554043	505207	567029	490478	449356	358107	355824	533717	510465	414264	415339	495182	549680	358388	370808	557363	366357	320905	454197	377725	341795	361115	217779	371945	383514	327693	307740	278770	431410	353742	263667	248205	255957	271611
Niben101Scf00024g04006.1	Plasma membrane ATPase	HA11	AT5G62670.1	1.06489e+06	1.06371e+06	1.02912e+06	954335	995748	1.01604e+06	858089	860914	870662	850957	858927	868324	979232	935084	937475	938493	946231	948763	889162	882566	850488	865344	846600	876500	806070	804218	814530	811648	816567	820401	736410	727264	755170	928044	888378	879444	690803	672518	664455
Niben101Scf00046g00003.1	Altered inheritance of mitochondria protein 32	AT5G40510	AT5G40510.1	70467	68651.5	62494.8	50172.5	50501.2	47066.5	35772.9	118791	41001.8	54313.5	54187.9	52101.5	45661.4	40439.8	38656.2	30339.4	28583.9	27067.9	38137.2	28440.1	29445.6	29442.5	25421.5	30029.2	26752.6	32333.4	31552.2	22592.1	31717.3	28253.9	43105.1	27706.5	42439	25381.7	34518.4	35864.7	32660.7	36994.4	29180.8
Niben101Scf00047g02014.1	Phosphoglucan, water dikinase, chloroplastic	ATGWD3	AT5G26570.1	357627	384059	284638	314349	344654	247953	281137	274436	207997	251249	217720	229330	282395	249465	394141	226811	177728	181536	232738	252187	167849	177192	183637	322618	146040	320586	197838	169340	265009	274886	142040	110850	196829	161261	124276	178490	154323	133706	151267
Niben101Scf00050g03017.1	Eukaryotic aspartyl protease family protein LENGTH=524	AT2G17760	AT2G17760.1	8459.7	7600.41	12853.6	14637.7	8045.23	5134.04	9010.79	10152	12082.3	16440.5	9159.32	19030.4	6790.6	10049.9	9982.42	7697.77	14710.5	13372.6	6608.51	14950.6	45781.1	8686.66	10076.8	12474.4	29120.2	11845.1	15454.8	22642.6	26510.5	15119.9	20644.6	24539.4	24103.4	30961.8	28147	26758.7	37095	27029.9	33812.1
Niben101Scf00051g00011.1	Polyadenylate-binding protein 5	RBP45B	AT1G11650.2	202265	229422	237087	233199	209793	187550	223999	211796	227564	167376	171880	179958	157466	162372	177318	205222	189242	150806	185615	186158	168660	143501	135351	110250	140384	131035	137531	155043	118707	118591	135042	140372	166393	126294	89110.5	118683	91345.8	118037	126397
Niben101Scf00054g01013.1	5-methyltetrahydropteroyltriglutamate--homocysteine methyltransferase	ATMS1	AT5G17920.1	4.45496e+06	4.38926e+06	4.44724e+06	4.70398e+06	4.93223e+06	4.87128e+06	4.68201e+06	4.81862e+06	4.82611e+06	3.86194e+06	3.77222e+06	3.87782e+06	3.88379e+06	3.78132e+06	3.89732e+06	4.83882e+06	4.9169e+06	4.89609e+06	4.20343e+06	4.13895e+06	4.21627e+06	3.26365e+06	3.27319e+06	3.25001e+06	3.3167e+06	3.14969e+06	3.10851e+06	2.92745e+06	2.92608e+06	2.95816e+06	2.51731e+06	2.60442e+06	2.66115e+06	2.64462e+06	2.42227e+06	2.43272e+06	2.50263e+06	2.42716e+06	2.46085e+06
Niben101Scf00058g00001.1	cytokinesis protein, partial [Polypodium glycyrrhiza]	TPLATE	AT3G01780.1	144437	61561.8	124543	160652	144258	115794	129212	94618.8	100941	145106	135868	153291	156914	126269	137473	120030	115419	136938	144823	97338.4	148153	161322	153776	140873	172717	157687	172674	127505	162850	164622	162598	148884	147488	162910	159921	155303	50012	151254	212351
Niben101Scf00059g04019.1	diaminopimelate epimerase family protein LENGTH=362	AT3G53580	AT3G53580.1	302850	278178	272394	289340	271801	277190	293162	303786	293104	236626	242312	235466	218409	262127	259494	302267	287378	285768	261150	255388	283812	217349	223187	218547	243379	236350	220956	214703	210840	215870	211056	217806	226580	208013	194963	195689	146848	184520	179156
Niben101Scf00062g00001.1	Dynamin-related protein 3A	DRP3A	AT4G33650.2	112754	110868	116637	117252	141436	164587	147497	156631	98861.9	85126.4	95500	87080.4	79938.3	101214	90059	101098	68267.1	53468.7	76174.8	81280.9	69900.5	82719.1	73913.6	57806.6	60731.9	86265.3	72875.6	58709.4	97738.5	91903.3	76351	71754.4	77798.9	67160.2	102183	72736.1	70610.2	64970.8	63792.8
Niben101Scf00063g03007.1	Eukaryotic translation initiation factor 5A-1	ELF5A-1	AT1G13950.1	1.07073e+06	1.07949e+06	1.03486e+06	1.06578e+06	1.09968e+06	1.1153e+06	1.05948e+06	1.08261e+06	1.07986e+06	931535	969875	932720	804300	836483	783776	844004	841254	837943	860597	846017	878236	678909	685948	690650	766844	783049	819701	639778	652315	645134	648583	671925	687331	562196	601520	592239	464846	478663	488265
Niben101Scf00063g05003.1	CBL-interacting protein kinase 1	KIN10	AT3G01090.2	58156.4	63367.1	110279	58159.3	127669	93287.5	98759	101171	97809.7	85333.1	77166.4	87294.8	60923.9	74661.6	66189.5	76478.4	85799.4	73544.1	72643.5	90126.2	32505.6	64761.7	87134.2	32437.6	33329	57397.2	81282.2	69707.7	59269.7	47271.6	54001	51558	47283.9	52436	51502.5	49371.1	42780.6	42161.7	38299.9
Niben101Scf00063g13014.1	Geranylgeranyl diphosphate reductase	AT1G74470	AT1G74470.1	2.28619e+06	2.275e+06	2.2496e+06	2.64292e+06	2.71883e+06	2.68158e+06	2.92651e+06	2.85978e+06	2.83115e+06	1.68044e+06	2.17848e+06	2.23237e+06	1.9335e+06	1.87456e+06	1.87347e+06	2.41042e+06	1.74399e+06	2.16332e+06	1.96666e+06	1.93088e+06	1.50829e+06	1.56073e+06	1.48068e+06	1.46928e+06	1.46182e+06	1.45002e+06	1.45443e+06	1.23145e+06	1.18076e+06	1.14155e+06	1.39862e+06	1.00574e+06	1.32565e+06	919388	1.19385e+06	936515	1.02057e+06	791050	1.06037e+06
Niben101Scf00067g02002.1	diaminopimelate epimerase family protein LENGTH=362	AT3G53580	AT3G53580.1	232319	224689	225307	230294	208765	216491	224831	229325	221579	187384	189210	187352	165164	208957	211066	231029	222758	220175	214290	203507	231135	176797	181142	171875	197919	188840	177586	172564	170314	180081	170222	170468	185405	170396	162080	163199	109466	147595	140800
Niben101Scf00077g00018.1	Nascent polypeptide-associated complex subunit alpha-like protein	AT3G12390	AT3G12390.1	1.28236e+06	1.27029e+06	1.24759e+06	1.32362e+06	1.36565e+06	1.38544e+06	1.41903e+06	1.39671e+06	1.38647e+06	1.14206e+06	1.13691e+06	1.12716e+06	1.07914e+06	1.05916e+06	995119	1.01349e+06	999972	988178	971503	943672	952826	899788	847134	866131	922479	1.00407e+06	1.031e+06	841696	800904	813962	873533	817239	861730	593997	734426	747366	314827	327158	304036
Niben101Scf00078g02005.1	60S ribosomal protein L27	AT4G15000	AT4G15000.1	773533	782785	762225	791597	751265	480473	557467	881159	846247	346376	696151	701465	374355	325340	320181	438370	382782	643629	374864	356711	207852	494458	316049	295957	357668	244475	308948	407293	355314	303760	243722	224134	252701	320023	357060	302011	347136	313661	269280
Niben101Scf00083g02014.1	Polyadenylate-binding protein 8	RBP45B	AT1G11650.2	202265	229422	237087	233199	209793	187550	223999	211796	227564	167376	171880	179958	157466	162372	177318	205222	189242	150806	185615	186158	168660	143501	135351	110250	140384	131035	137531	155043	118707	118591	135042	140372	166393	126294	89110.5	118683	91345.8	118037	126397
Niben101Scf00085g05010.1	Profilin	PFN2	AT4G29350.1	173051	210902	201177	152207	187261	188141	171025	145884	193234	202388	185610	150529	102464	135202	101898	129883	96445.8	97480.7	149965	141943	145782	112928	94919.7	85633.5	125745	129966	113943	119946	134701	109878	135168	153798	121208	109609	129137	113659	80361	120839	96948
Niben101Scf00087g06008.1	Delta-aminolevulinic acid dehydratase	HEMB1	AT1G69740.1	1.13404e+06	1.11837e+06	1.13533e+06	1.42641e+06	1.45294e+06	1.47265e+06	1.55077e+06	1.55149e+06	1.53489e+06	1.01589e+06	1.03072e+06	1.02937e+06	1.01192e+06	1.04186e+06	1.01762e+06	1.26689e+06	1.22255e+06	1.21778e+06	1.06083e+06	1.05642e+06	1.03299e+06	740767	710467	703473	718169	678978	687861	559739	550615	540667	294277	293495	297946	148330	158403	150163	273382	199237	193024
Niben101Scf00103g00018.1	Non-specific lipid-transfer protein 1	LTP4	AT5G59310.1	652078	635665	602375	340465	359407	435104	267726	278581	268375	248717	258129	225707	301490	299796	312290	162313	221867	233721	228910	245308	186523	178645	195687	203300	139763	201500	207407	145395	162420	185731	151031	151371	155446	168585	154241	162645	256174	260509	235888
Niben101Scf00109g02016.1	Translocon-associated protein subunit beta	AT5G14030	AT5G14030.1	158100	167718	160887	135848	134171	80024.6	147380	151897	135626	68587.7	117410	67676.6	70307.9	58196.8	53990.5	69859.5	48077.3	65360.6	87010.1	59516	54267.5	49532	57665.9	66423.7	50852.7	60093.4	53640.4	34789.3	56624.7	59275.9	32949.2	73505.2	71562.4	47462	55463.2	85367	40921	28833.9	43897.1
Niben101Scf00109g02025.1	shikimate kinase like 1 LENGTH=280	SKL1	AT3G26900.2	92774.3	92497.4	103398	86165.7	93979	93130.9	89380.5	102495	97687.3	59638.4	65901	60734.5	47664.2	47649	67817.2	26056.1	57133	57602.6	36366.1	39971.2	58413.9	40526.1	33370.4	13963.2	35686.4	35988.8	57178.9	32150.9	35007.5	26670.5	39788.7	29413.3	33754.1	39284.9	26945.5	20065.6	25448.2	23871.6	24297.7
Niben101Scf00109g05009.1	Regulation of nuclear pre-mRNA domain-containing protein 1B	AT3G26990	AT3G26990.1	8156.98	8643.51	9080.28	9096.29	8208.4	6690.34	7074.42	9368.91	7469.01	6302.19	10190.6	6707.75	5187.69	6847.28	4756.85	1814.93	1885.81	2641.39	5594.58	4275.23	6387.84	5489.02	6060.31	1875.45	1554.32	5682.73	6076.35	4064.49	2401.45	4568.91	5381.22	4768	1503.33	3130.12	6444.68	4461.47	3804.78	5265.03	3889.49
Niben101Scf00109g10005.1	Nuclear transport factor 2	NTF2B	AT1G27970.2	539296	486920	468447	448393	433476	459351	402709	421990	471159	462410	439348	389960	543876	509547	474727	461076	451412	442805	442696	442293	443528	391711	410095	482475	418747	366001	462906	440541	343018	339543	356087	379648	365881	498051	403262	415861	333299	324156	341364
Niben101Scf00110g01011.1	30S ribosomal protein S9	AT2G09990	AT2G09990.1	1.72934e+06	1.76492e+06	1.80276e+06	1.46717e+06	1.45625e+06	1.43183e+06	1.45473e+06	1.46124e+06	1.69238e+06	1.44084e+06	1.41808e+06	1.39093e+06	986229	823231	847121	967971	1.10558e+06	986536	1.21887e+06	863016	1.04563e+06	1.13327e+06	1.07281e+06	807466	643425	681332	743265	983214	783969	1.11421e+06	923345	712924	834197	861138	1.12764e+06	1.10499e+06	824981	693434	793716
Niben101Scf00110g04022.1	metal ion-binding protein [Medicago truncatula]	AT3G62010	AT3G62010.1	97596.5	116184	72094.3	91624.1	99418.7	52429.4	57059.1	47255.9	48881.5	51288.7	55240.4	66908.8	52089.8	52489.3	51226.3	54567.4	56627	57555.1	53812.4	48277.1	57384	47089.9	53857.1	46111.9	53218.7	47650.3	51152.9	50059.5	29641.3	87949.1	40595.7	25922.5	38317.5	41303.4	45395.1	54217.7	40355.2	46639.5	50600.5
Niben101Scf00110g05013.1	Protoporphyrinogen oxidase	PPOP1	AT4G01690.1	582097	569109	583217	693031	728905	710070	769817	767026	771197	623236	594390	647685	539455	565052	552967	704471	677434	700929	601858	604980	603283	552061	533808	509859	598499	581626	575516	626318	568728	621307	697264	659141	665909	569910	592319	587643	584901	517041	589446
Niben101Scf00113g04012.1	Nuclear transport factor 2	AT3G25150	AT3G25150.2	171488	180006	174987	166794	184985	180485	159394	166733	155968	109425	108374	117329	109818	110272	120658	101372	335871	87156.2	93256.8	94515.2	90530.9	67316.5	294800	74988.1	67136.8	235615	72829	58653.6	53464.4	69114.9	79973.2	87582.5	204237	80999.3	78310.2	69716.4	73607.7	70192.7	60463.7
Niben101Scf00117g00006.1	50S ribosomal protein L3	RPL3B	AT1G61580.1	411045	407001	417297	496450	541577	498316	506490	529716	531754	324081	314415	318762	424437	407582	416322	434335	424595	416519	423458	420782	419363	377250	364261	363311	346295	304562	326205	331192	328621	373281	222588	239122	223924	204305	198845	209390	212276	219828	229149
Niben101Scf00119g01002.1	Pathogenesis-related thaumatin superfamily protein LENGTH=249	AT2G28790	AT2G28790.1	432776	452725	444420	413449	413625	447318	553370	550971	549431	398875	303155	431635	353773	348930	214390	378691	367832	365995	470342	402157	462552	339040	324252	315251	340437	204813	249404	357410	353493	281981	322294	249526	314427	174990	307149	212050	331869	347295	320884
Niben101Scf00119g02012.1	Membrane protein insertase YidC	ALB3	AT2G28800.1	90660.4	81276.8	112998	91823.3	130967	100530	96844.9	94818.5	93377.4	78898.6	80776.8	60924.2	72054.3	66641	80308.3	79150.8	92042.2	74702.9	78510.9	74621.1	90306.4	95895.8	68013.4	66157.5	56397.6	25703.9	66808.3	58192	55181.2	54660.7	55280.6	45453.3	48424.1	40276.4	37190.5	57500	31741.1	58526.9	54068.5
Niben101Scf00121g00019.1	Guanine nucleotide-binding protein subunit beta-like protein	RACK1B_AT	AT1G48630.1	1.7624e+06	1.45797e+06	2.984e+06	2.92486e+06	1.68804e+06	2.87636e+06	2.63863e+06	3.09121e+06	2.06778e+06	2.90968e+06	1.19771e+06	1.45084e+06	2.64259e+06	1.4651e+06	1.20036e+06	2.56542e+06	2.73953e+06	2.55133e+06	1.41684e+06	1.1382e+06	2.54997e+06	1.3396e+06	2.34465e+06	1.24116e+06	1.27494e+06	984940	2.03196e+06	1.08806e+06	1.06735e+06	2.15286e+06	2.11583e+06	1.0405e+06	1.06631e+06	1.079e+06	1.91759e+06	1.95972e+06	762172	811316	771938
Niben101Scf00121g00028.1	Elongation factor 1-alpha 2	AT1G18070	AT1G18070.3	68654.4	61768.1	61213	53732.6	52213.9	66327.5	70001.4	48839.5	63138.7	44110.9	60543.1	38535.8	53551.5	51896	39368.8	54335.9	34313	45956.3	47702.7	45332.9	52337.4	27708.3	41626.5	44146.3	38495.5	44309.3	44888.9	43773.6	40363	42435.2	41036.5	36757.1	42605.9	38324.9	39494.8	39154.2	32516.1	33936.2	37552.5
Niben101Scf00127g01005.1	Coatomer, beta' subunit LENGTH=970	AT1G52360	AT1G52360.2	170151	170264	168479	148440	151593	118256	138453	156579	128050	114603	117644	126151	80113.4	88744	81077.2	82428.7	102282	69930.6	67376	84530.3	92991	78440.2	74991.4	85366.6	48395	59056.6	81606.9	53692.7	53583.3	74658.4	82096	64158.6	68265.4	64545.8	74789.7	71572.3	57672.7	45999	55929.6
Niben101Scf00127g04004.1	Heat shock 70 kDa protein	HSP91	AT1G79930.1	1.13307e+06	1.10432e+06	1.17246e+06	1.08073e+06	1.15861e+06	1.13216e+06	1.05886e+06	1.12694e+06	1.13727e+06	1.05592e+06	1.01706e+06	1.06492e+06	575201	574106	1.14319e+06	1.05998e+06	1.18849e+06	1.18409e+06	1.02624e+06	995065	1.02557e+06	457205	453373	1.0447e+06	1.08887e+06	445325	399513	998568	1.02945e+06	353310	1.05953e+06	970064	1.07244e+06	1.26243e+06	1.17637e+06	365496	905789	320390	283820
Niben101Scf00127g04010.1	Heat shock 70 kDa protein 5	HSP91	AT1G79930.1	1.13307e+06	1.10432e+06	1.17246e+06	1.08073e+06	1.15861e+06	1.13216e+06	1.05886e+06	1.12694e+06	1.13727e+06	1.05592e+06	1.01706e+06	1.06492e+06	575201	574106	1.14319e+06	1.05998e+06	1.18849e+06	1.18409e+06	1.02624e+06	995065	1.02557e+06	457205	453373	1.0447e+06	1.08887e+06	445325	399513	998568	1.02945e+06	353310	1.05953e+06	970064	1.07244e+06	1.26243e+06	1.17637e+06	365496	905789	320390	283820
Niben101Scf00130g05009.1	T-complex protein 1 subunit alpha	AT3G11830	AT3G11830.1	348346	340592	342544	343817	353970	342683	341969	343862	325950	297941	299855	299665	253128	259554	255515	327408	280615	275710	290122	291694	282312	231302	226176	230586	236401	241940	235163	213757	198030	210377	218092	222752	192211	212352	187429	199236	151343	162903	157356
Niben101Scf00132g01002.1	RNA polymerase II transcriptional coactivator	KELP	AT4G10920.2	202003	177713	201324	193850	233834	233821	245899	250042	231197	196789	164846	193450	133377	144571	164697	183276	162757	198910	196700	174190	175031	155970	159760	175848	181890	193006	159938	148353	174438	149745	186505	193015	189350	185072	169241	187636	136191	147490	149874
Niben101Scf00132g03012.1	26S proteasome non-ATPase regulatory subunit 8 homolog A	RPN12a	AT1G64520.1	157048	188765	173846	143473	149455	143988	142471	140832	146565	121335	140094	98054.1	99644.6	90785.4	79346.7	74319	120333	117124	107214	99378.5	111875	88907.4	80870.4	98035.1	50632.8	92223.8	99201.9	79220.2	58563.2	86004.6	79060.9	94422.2	103468	66039.3	98511.4	83950.4	90547.6	94371.8	91876.5
Niben101Scf00133g01004.1	iron-binding protein [Pyrus pyrifolia]	FER4	AT2G40300.1	688785	722048	678509	702912	682065	686406	589119	620630	638142	641844	633014	617919	691704	659615	667029	543646	562113	588394	582000	570811	562740	610336	570015	557724	624207	636434	627585	550367	534640	519059	569307	552462	572501	538290	558591	575218	347804	292974	299230
Niben101Scf00135g01008.1	Pentatricopeptide repeat-containing protein	MRL1	AT4G34830.1	73366.1	79899.4	71855.4	92905	92581.3	91035.2	99162.3	86391.1	98091.5	80699.3	73246.4	93808.6	71806.3	69487.1	62591.3	91288.1	88968.1	94646.4	92263.7	83415.5	91283.6	70796.2	74258.8	76019.6	70082.9	67950.4	72352.3	68780.4	76435.2	65357.2	94373.3	61966.2	58493.6	114510	74831.4	93367.7	47653.4	44366.2	54958
Niben101Scf00138g01020.1	Brefeldin A-inhibited guanine nucleotide-exchange protein 5	ATMIN7	AT3G43300.1	76165.7	96125.5	77828.5	64228.9	83568.7	76423.2	80927.4	81028.7	67116.5	57833.5	55110.2	60110.7	57682.8	50081.5	54214.9	53075.1	43776.1	54012.1	48051.7	61797.1	63039.9	45464.9	52296.7	35622.5	48546.7	54022.3	57724.8	39154.8	52316	66315.4	51957.7	36589	41000	46215.8	45317.8	55104.4	32712.2	50101.5	66632
Niben101Scf00144g02016.1	LETM1-like protein LENGTH=872	AT3G11560	AT3G11560.3	88854	86818.5	84175.2	90021.7	93971.1	97121.6	94171	96271	94882.5	93358.1	123356	79396.4	97332.9	78041.3	94890.6	84808.6	81956.9	78489.5	82114.2	90550.4	87973.4	82391.7	84028.7	72225.5	67167.3	70100.7	67446.6	74697.3	69731.8	70923.4	71086.4	70615.5	82042.8	78833.1	82061.9	76501.3	75439.9	51421.3	78797.5
Niben101Scf00149g06015.1	AMP deaminase	FAC1	AT2G38280.2	7359.16	8333.23	7657.86	7897.79	5618.53	8875.18	2837.62	6601.57	6393.39	1638.79	988.712	1149.32	4181.14	1980.11	1925.83	3632.9	3154.48	2202	4251.42	3872.48	701.14	4008.42	1442.23	5410.37	3124.67	2925.19	4167.3	3002.24	3665.26	5010.88	1907.83	2211.67	4586.5	1677.15	2796.87	549.806	1317.3	1573.14	3826.7
Niben101Scf00151g03003.1	Methyl-CpG-binding domain-containing protein 10	MBD10	AT1G15340.1	141205	137412	151307	134246	115086	140876	136280	146878	138444	185447	172727	184689	169017	145310	165312	166489	166509	162997	187991	184268	181458	164030	176324	176533	195276	198240	197220	158985	170125	177979	240178	243025	265569	231452	241184	234461	154213	165882	159160
Niben101Scf00152g03029.1	ARC6, partial [Arabidopsis thaliana]	ARC6	AT5G42480.1	98792	126256	121831	122037	113790	128512	89961.9	122060	116518	95993.2	122376	108955	87124.9	102349	108195	85836.4	99983.6	106462	97000.5	88292	66179.9	98535.8	68167	87416.2	93339.6	64380.7	71134.5	84227	110575	68149.9	70058.6	65252.4	80685.5	92334.5	62733.8	88019.7	45744.3	102010	58197.3
Niben101Scf00154g01001.1	Polyamine aminopropyl transferase	SPDS1	AT1G23820.1	107693	113337	49863.2	46451.1	65856.3	64311.4	62421.3	56804.3	50208.1	36926.7	74531.9	71484.7	68576.5	70280.9	101411	36770.9	93727.9	32271.3	27399.6	65115.1	29022.1	50060.2	62630.5	24425.7	19759.6	25156.1	60140.3	37616.3	39931.6	26164	35256	18947.1	42556.8	9293.33	23520.3	38645.7	14063.6	19711.1	15914.8
Niben101Scf00155g04014.1	Pyruvate kinase family protein LENGTH=498	AT5G56350	AT5G56350.1	369502	381950	377702	329014	329979	337312	327615	347241	340710	307911	290140	286078	331316	334956	342339	323875	330861	353749	323938	312617	294946	289139	299059	277453	304252	288226	296322	271993	252923	253953	261750	265310	282711	329215	287616	291465	237521	217504	260556
Niben101Scf00157g04001.1	Tryptophan synthase beta chain	TSB1	AT5G54810.1	397806	401937	383452	415246	451754	380866	462900	466513	400781	325757	359285	376000	296975	296654	325224	362207	361052	394127	321485	376879	379327	273624	295077	309888	260393	301825	302373	214883	246103	209796	220136	211080	244018	215710	169425	182968	169841	180460	174093
Niben101Scf00160g09014.1	UDP-glucose 4-epimerase	RHM1	AT1G78570.1	437506	367143	437892	405328	392405	332251	361689	381716	365234	253885	282175	318198	271930	365771	371641	250975	257968	219300	199388	248494	247795	120135	240960	186591	215685	166169	156448	151087	177626	171571	164937	159526	79704	104932	175383	171794	144354	105886	101007
Niben101Scf00163g07005.1	GTPase Der	TOC34	AT5G05000.3	399096	304715	405464	365404	388561	392855	421865	417149	420502	349404	354373	234976	368629	355302	174760	363914	332839	341010	312627	306758	288016	336829	306955	284225	296097	274801	242159	207576	273532	184550	332916	213169	320300	278704	201854	205306	220312	279006	189459
Niben101Scf00163g08019.1	Pterin-4-alpha-carbinolamine dehydratase	AT5G51110	AT5G51110.1	110332	151603	111700	168549	161353	149524	122860	134468	142340	126590	101628	111992	123342	117521	124200	149150	117564	140528	116495	127620	120385	72905.8	68607.8	79057.9	97142.9	54225.4	62232.6	72263.8	65009.2	64646.7	50811.1	67646.9	80728.7	67841	50845.9	48502	56010.6	50367.3	38649.7
Niben101Scf00163g23018.1	ATP-dependent 6-phosphofructokinase	PFK4	AT5G61580.1	120463	104548	139169	79943.6	87321.4	122620	103722	130220	71425.2	102701	96356.5	102513	114139	98075.6	85404.4	124788	108439	90942	103336	116070	110670	101223	98363	93996.8	86675.7	69072.1	98121.2	97747.2	72245.9	86625.8	107124	77054.1	107389	92834.2	111592	93665.4	74634.5	78237.7	75985.8
Niben101Scf00167g03014.1	product [Oryza sativa Japonica Group]	AT3G27050	AT3G27050.1	47929.8	59302.6	52166	48710.1	59952.6	55085.3	49507.6	52955.5	52793.3	43612.2	45327.7	46488.9	62490.2	51336.5	50346.1	49966.1	53288	50130.2	48194.5	44367.8	38558.5	45317.2	46141.7	44355.9	39547.5	49078	40376.8	28436.4	43555.1	40518.2	37183.5	31140.2	42610.8	40277.9	38067	42040	34708.9	31720	34207.2
Niben101Scf00168g08008.1	50S ribosomal protein L6	PGY2	AT1G33140.1	1.90526e+06	1.87306e+06	1.8522e+06	1.96418e+06	2.02341e+06	2.11657e+06	2.27559e+06	2.34591e+06	2.33355e+06	1.73334e+06	1.7599e+06	1.72499e+06	1.76589e+06	1.77341e+06	1.74995e+06	1.84541e+06	1.86477e+06	1.79021e+06	1.66758e+06	1.67223e+06	1.66421e+06	1.57209e+06	1.50538e+06	1.51007e+06	1.61034e+06	1.5175e+06	1.53963e+06	1.2944e+06	1.33505e+06	1.31089e+06	1.23462e+06	1.19431e+06	1.1976e+06	1.16437e+06	1.1838e+06	1.13741e+06	969581	1.01035e+06	1.00982e+06
Niben101Scf00170g05008.1	2-dehydro-3-deoxyphosphooctonate aldolase	ATKDSA2	AT1G16340.4	163398	137053	131750	202289	164638	163937	164372	148127	136087	110976	108578	129311	127882	67950.9	64041	109954	109322	88648.1	108687	127817	121478	123311	72602.5	80012.8	83148.5	76465.4	86155	96358.3	64815.9	55922.1	95446	46025.9	40485.5	54745.7	66787.8	109650	92961.6	44042.8	104708
Niben101Scf00180g10016.1	microtubule organization protein [Medicago truncatula]	MOR1	AT2G35630.1	11450.8	9760.91	9976.35	12954.2	11820.1	12724.4	10610.6	16235.5	17121.7	6199.58	4150.49	2741.34	12436.9	12308.4	12995.1	11288.3	9638.16	11194.1	11266.9	8085.94	10039.6	1444.34	15108.7	9711.02	8213.66	12682.4	8112.76	2557.48	11038.3	2886.87	6547.65	9079.43	4172.25	4455.33	2916.04	19077.2	8746.03	5162.61	5145.33
Niben101Scf00182g04001.1	Lysine--tRNA ligase	ATKRS-1	AT3G11710.1	283509	272749	284500	256206	279567	270600	261120	251744	245475	247062	202391	226121	245454	248439	269245	253924	244266	256317	235958	254475	259183	149476	204978	206447	217188	214675	230423	194054	165883	188946	173005	152641	153914	269995	135529	239713	114628	104614	81393.2
Niben101Scf00187g02023.1	Vacuolar-sorting receptor 3	VSR4	AT2G14720.2	173525	185953	125234	152583	99438.3	152878	107459	117193	159214	103029	92919.4	99538	106085	132447	104281	119357	127981	97183.8	114076	87490.7	97426.3	86470	64472.2	78573.5	81546.7	62012.8	78060.2	68456.6	76669.1	75720.5	66509.7	63825.6	76370.2	61813.6	71925.6	85727.9	63813.9	86234.4	73109.2
Niben101Scf00189g06010.1	3,4-dihydroxy-2-butanone 4-phosphate synthase	GCH	AT5G64300.1	51417.7	45185.7	52166.7	52559.9	61615.9	58659.9	69543.1	62708.5	65653.5	45322.9	41315.5	86158.3	46943.6	63085.6	49690.2	43940.1	44442.2	48614.9	47007.7	39503.9	40326.1	34759	75396.6	36771.5	20039.1	49647.8	32066	18068.4	32016.2	25386.9	41138.7	61197	43193.2	22355.4	21530.4	52281.3	52497.3	29616.5	46731.3
Niben101Scf00197g02006.1	Coatomer, alpha subunit LENGTH=1216	AT1G62020	AT1G62020.1	170322	166349	164667	163009	157440	160300	162548	174091	156254	120237	124581	112854	163364	144212	145540	131056	128464	108519	96560.2	101531	99493.2	106840	90123.1	94884.5	94658.3	85099.7	85372.5	87292.2	72420.3	90733.1	87450.1	80899.7	81710.9	101266	64887	89482.6	64298.1	67099.5	71212.5
Niben101Scf00199g03003.1	nucleotide binding protein, putative [Ricinus communis] gb|EEF34442.1| nucleotide binding protein, putative [Ricinus communis]	AT3G63460	AT3G63460.1	265218	271537	278936	252267	218269	247050	245986	236908	242102	231100	206588	200816	249753	199706	188013	252492	224352	229483	180497	239254	187699	215538	189154	211413	150107	180733	190486	180392	331070	207595	195548	170069	161932	187572	239047	196462	225848	171366	214550
Niben101Scf00211g00029.1	Peptidyl-prolyl cis-trans isomerase A	AT2G21130	AT2G21130.1	6.18479e+06	6.32036e+06	6.22181e+06	5.4793e+06	5.48017e+06	5.64014e+06	5.4996e+06	5.52615e+06	5.37291e+06	5.13258e+06	5.19777e+06	5.33084e+06	4.28469e+06	4.20435e+06	4.04902e+06	3.9159e+06	3.97295e+06	3.9324e+06	4.28845e+06	4.42079e+06	4.36255e+06	3.90668e+06	3.83241e+06	3.75366e+06	3.90371e+06	4.37117e+06	4.4628e+06	3.73933e+06	3.76426e+06	3.78814e+06	4.38097e+06	4.11998e+06	4.20063e+06	3.67443e+06	4.64877e+06	4.85963e+06	3.9742e+06	4.14363e+06	4.09734e+06
Niben101Scf00212g01017.1	60S ribosomal protein L7-2	AT1G53380	AT1G53380.3	601959	773876	622519	587250	610022	580738	680431	692866	647028	544575	529034	535052	425064	441422	414795	535304	515367	505620	479382	465895	481308	443622	407741	374395	437105	399800	403594	702181	424414	422995	386963	380765	385997	343853	296808	323486	270644	276652	269845
Niben101Scf00212g03010.1	phosphoenolpyruvate carboxylase 3 LENGTH=968	PPC3	AT3G14940.1	1.56941e+06	1.83354e+06	1.571e+06	1.39408e+06	1.3953e+06	1.53589e+06	1.7289e+06	1.79348e+06	1.54484e+06	1.31916e+06	1.33966e+06	1.40118e+06	1.29652e+06	1.47208e+06	1.33129e+06	1.58331e+06	1.55391e+06	1.48821e+06	1.25719e+06	1.24996e+06	1.2604e+06	1.19604e+06	1.15172e+06	1.17157e+06	973029	971840	978649	856474	824344	1.01139e+06	568544	522348	604188	619170	512250	587337	117721	394808	145264
Niben101Scf00215g03004.1	glycine-rich RNA-binding protein 3 LENGTH=309	GR-RBP3	AT5G61030.1	75533.4	66365.6	71635.7	76139.4	69788.4	85485.2	71227.4	77402.1	70287.6	55289.9	59079.6	52920.5	44839.2	52622.8	24412.7	46073	46503.2	41046.3	42773.5	45376.7	17850.2	44432.7	36712.4	32503.6	42595	44702.8	52306.4	35631.4	9066.22	36086.9	47509.3	38620.5	38852.6	27014.6	32102.2	47529.7	37848.5	36473.7	45580.4
Niben101Scf00216g00016.1	Protein of unknown function (DUF3411) LENGTH=432	LCD1	AT2G37860.3	88495	84328.6	81633.6	39471.3	57633.6	68709.6	83793.8	94821.3	83577.1	66539.8	79641.6	73408.8	72189.9	78429.3	71641.7	85676.8	77380.6	83920.4	64489.9	72412.4	76575.9	84655.3	73623.9	76847.5	69695.5	50265.4	65769.6	42376.1	64886.3	71622.5	67032.5	80057.9	73233.1	72500.2	60388.9	42432.2	65074.8	55504.3	69558
Niben101Scf00217g00006.1	Fructokinase-2	AT3G59480	AT3G59480.1	413687	418435	404418	414513	424751	442577	432813	452285	440664	323902	318798	332458	305037	335215	321852	333018	309174	299588	301465	292623	290694	269896	238112	251245	243264	231742	239400	274140	220730	215932	251272	198296	210641	169064	163244	163772	226174	176974	239270
Niben101Scf00231g07013.1	Succinyl-CoA ligase [ADP-forming] subunit beta	ACLA-2	AT1G60810.1	186756	198753	241192	215333	238438	268242	231082	188434	229573	165071	177545	141951	204639	146697	158261	176791	161352	173734	164014	168330	156962	135159	142732	121368	113317	207167	145311	143498	137566	101105	153598	130469	123728	156537	209735	165937	153755	180774	111622
Niben101Scf00234g01010.1	RNA-binding protein with multiple splicing 2	AT3G21215	AT3G21215.1	19950.5	44669.7	37177.8	36041	122170	41223.6	87106.4	9081.02	33555.4	27401.4	118505	35405	29513.3	41611.8	11985.7	38528.8	13926.2	99056.8	21649.8	24141.7	95773.6	36612.1	24524.7	24038.9	29578.5	20641.8	26839.7	22008.9	14555.6	5135.88	89800.9	21056.9	30021.9	18373.1	21148.8	25305	7025.94	9137.6	19736.6
Niben101Scf00246g00006.1	heat shock factor binding protein LENGTH=86	HSBP	AT4G15802.1	179737	181969	168131	189912	196563	219609	210129	211876	216807	149618	148057	128041	165403	170738	300346	163962	182169	156822	183880	176714	172004	147156	137226	294197	149577	147252	146653	150231	126331	120840	140778	112762	131579	185117	140435	124137	145757	157274	139564
Niben101Scf00262g05007.1	Eukaryotic translation initiation factor 2 subunit beta	EIF2B	AT5G20920.3	84447.1	81774.4	85084.5	88027.4	96848	87447.9	95547	96111.8	90667.1	75886.3	82488.4	80971.7	88231.6	75585.1	74402.1	89188.8	83645	75705.6	79793.9	70922	71211	69752.9	64773.6	67078.2	71163.5	68765.9	71297.8	63555.3	59839	57170.3	56803.6	58941.9	58392.3	51936.2	56215.3	52910.4	41143.7	41567	37203.4
Niben101Scf00268g02013.1	Kelch-like protein 25	AT3G07720	AT3G07720.1	533462	530607	555559	499071	513522	501924	451721	481448	471371	481435	470652	480160	517172	517911	523274	473594	480672	464444	450807	461539	437002	426223	419416	431059	412741	367030	404478	333978	337569	326250	342533	357118	376598	402551	369188	374160	303305	307375	284523
Niben101Scf00270g07003.1	Eukaryotic translation initiation factor 3 subunit H	TIF3H1	AT1G10840.1	359869	384845	362816	243985	394448	359954	382101	381032	392076	289901	333222	318429	269755	293442	312119	333822	292954	302446	321024	315985	325523	198027	198309	228480	189231	207580	240374	203921	205135	219422	196168	222964	245016	199062	212592	175534	131886	164331	182436
Niben101Scf00270g10002.1	ran binding protein 7 [Thalassi 7 [Thalassiosira pseudonana CCMP1335]	SAD2	AT2G31660.1	216894	205998	225544	202243	227397	217808	204038	218389	220806	173389	170780	162931	143899	128377	86129.6	99821.8	133545	147389	134918	130797	139388	92222.4	77284	105698	84277.8	110985	123699	90657.7	112004	96442.2	92247	87423.1	84087.1	53267	90602.2	61830.3	106735	71222.5	84036.6
Niben101Scf00270g13015.1	Metacaspase-4	MC4	AT1G79340.1	682557	657232	642867	617460	611197	616910	539481	535761	538444	514942	506479	506579	433779	424794	426996	383045	458501	448516	443108	442841	444288	391254	432007	324593	375092	454200	360838	372614	430181	434086	432992	414484	441638	389827	465184	451005	401228	412493	398149
Niben101Scf00270g14002.1	Perakine reductase	AT1G60730	AT1G60730.3	189756	187477	186133	215445	170620	182713	185320	200812	196186	193755	212382	216311	184475	178993	175593	174287	187788	160113	143552	150523	161301	179817	162308	167307	164273	154935	105138	144504	127296	154728	153947	126234	183730	128403	160749	145763	122586	120958	189962
Niben101Scf00270g16015.1	phosphoglucan, water dikinase LENGTH=1278	ATGWD3	AT5G26570.1	246602	249052	241025	198838	184559	152954	136600	184540	176042	125682	124151	131965	142914	155890	145711	128489	115890	131734	115379	138281	103013	121323	92234.9	85857.9	77011.6	84618.4	97882.9	95168.8	93049.7	100630	56490.4	79855.6	57004.3	62755.6	100927	76796.8	85269.8	55382.4	73976.7
Niben101Scf00271g06003.1	Coatomer subunit epsilon-1	AT1G30630	AT1G30630.1	110085	109053	112872	94712.4	94464.3	121472	105529	112802	108261	89565.4	77173.9	84356	75392.8	75831.7	73245.8	79467.6	78120.4	92451.9	75008.1	75562.9	67622.9	64868.9	63525.1	112226	63896.2	60303.9	104043	57370.4	59109.6	59139.3	100775	64621.8	68272.6	78039	61238.2	71516	54456.2	52627.3	128478
Niben101Scf00271g07003.1	Ribose-5-phosphate isomerase A	AT5G44520	AT5G44520.1	28237.6	32865.5	29141.1	34507.6	26060.7	30684.8	23055.4	25626.4	39944.6	11511.2	20523.2	20596.7	25551.2	24803.1	24970.2	17965.3	26110.1	22380	13398.9	23037.7	15811.1	5559.91	15131.8	14249.5	17624.7	20605.5	22016.9	23390.3	21341.8	22942.7	16987.1	11131	28885.1	12101.6	9405.3	7881.13	7988.31	9645.82	26791.6
Niben101Scf00272g00001.1	WRKY transcription factor 44	WRKY4	AT1G13960.1	21926.1	23450.1	14073.3	22132.3	22200.5	6490.47	24946.2	2086.18	27098.3	22619.2	20266.7	6889.85	1616.83	19623.3	5411.7	22234.6	5741.65	27015.8	9639.15	28469.1	7644.47	7109.66	6985.44	5584.24	7779.06	6521.22	3487.87	3255.78	7675.09	6477.81	24298.4	6796.35	1733.47	6451.23	6573.54	17739.2	5579.3	7397.4	2167.09
Niben101Scf00279g02023.1	Guanine nucleotide-binding protein subunit beta-like protein	RAE1	AT1G80670.1	39218.5	33513.3	45389.9	35041.4	45685.4	34199	43114.4	50874.8	37009.9	39833.5	51450.2	35956.8	26147.7	24158.8	32691.2	23124.3	34680.7	33132	35433.2	37276.3	38591.8	28258.1	31236.9	37819.9	30027.8	28006.6	16069.6	19013.4	27632.3	24265.1	17548.6	27546.9	28554.1	18286.5	19967.8	23998.7	31529.9	30125.5	13433.3
Niben101Scf00280g01006.1	Inosine-5'-monophosphate dehydrogenase	LEJ2	AT4G36910.1	521516	496496	516229	542260	579524	599992	533794	560205	499201	427607	405697	391049	513774	456964	482334	488605	551594	522514	524638	436817	529202	353084	425854	491744	467398	468672	468419	377872	404947	351595	433823	441351	450722	528148	507614	532008	361848	345076	349237
Niben101Scf00288g10005.1	Peptidyl-prolyl cis-trans isomerase A2	ROC7	AT5G58710.1	630681	621486	629853	591387	603899	562445	647796	609301	577039	531623	554599	558706	475697	377389	432591	445981	415837	442839	425342	368035	420074	381389	392539	359721	380842	391060	384892	319982	330831	338593	353345	355830	357013	317116	243824	331460	348610	356985	338263
Niben101Scf00288g16005.1	40S ribosomal protein S4	AT5G58420	AT5G58420.1	2.04351e+06	2.03149e+06	2.01594e+06	2.06436e+06	2.10453e+06	2.07973e+06	2.38841e+06	2.37164e+06	2.40353e+06	1.80832e+06	1.81056e+06	1.82557e+06	1.54458e+06	1.52768e+06	1.56681e+06	2.0049e+06	1.90963e+06	1.89944e+06	1.70352e+06	1.7277e+06	1.68924e+06	1.54922e+06	1.5292e+06	1.54417e+06	1.46046e+06	1.39637e+06	1.46737e+06	1.56492e+06	1.50587e+06	1.5462e+06	1.2705e+06	1.20391e+06	1.24243e+06	1.29195e+06	1.26574e+06	1.22829e+06	682054	679467	719329
Niben101Scf00294g03034.1	60S ribosomal protein L4	AT3G09630	AT3G09630.1	1.22983e+06	1.22467e+06	1.21795e+06	1.1855e+06	1.14364e+06	1.19544e+06	1.4509e+06	1.48547e+06	1.43698e+06	965590	1.04867e+06	964080	917496	903293	917934	1.2416e+06	1.20999e+06	1.18576e+06	1.03116e+06	1.06935e+06	1.01596e+06	959375	949641	951323	840073	837293	840858	951865	988403	1.00583e+06	704406	661074	738958	847475	786130	786413	633956	606601	611747
Niben101Scf00307g01038.1	Receptor-like protein kinase	AT1G18390	AT1G18390.2	14350.1	13471.4	11468.1	10907.9	12636.5	4132.71	12470.1	14069.3	16087.1	12045.1	13390.7	12119	9332.25	12454.2	11463	13756.3	15060.8	13535.6	4714.56	4682.81	8928.26	11718.5	8228.51	9585.52	7750.51	9521.76	9717.32	10114.3	10125.5	4765.37	8282.13	7387.67	9371.65	10232.5	10915.1	3109.36	7014.76	6506.84	3205.42
Niben101Scf00308g00002.1	Nascent polypeptide-associated complex subunit alpha-like protein 2	NACA2	AT3G49470.1	445045	439651	471124	532352	570032	554033	570776	578830	585827	348603	350128	343026	322164	349438	326487	400425	433755	432456	358117	340289	362424	250772	226690	244152	318747	334142	331576	232653	236028	271285	185712	182655	264189	120781	191018	229745	166596	151916	135071
Niben101Scf00315g00020.1	Mitochondrial import inner membrane translocase subunit Tim21	SD3	AT4G00026.1	27171.2	24580.3	29084.7	23040.2	25430.6	21940.8	23475.2	24237.5	24421.6	22396.3	23496	22345.9	21152.9	18331.4	20742.7	24030.5	21976.7	24746.2	17572.3	18780.8	21097.9	19361.5	15656.2	22799.4	23787.4	21832.8	19378.2	20526.4	17459.3	19812.6	17766.6	21323	21620.6	22383.9	19454.5	19312.6	18788.3	16890.9	17598.8
Niben101Scf00318g10005.1	Omega-3 fatty acid desaturase, chloroplastic	FAD8	AT5G05580.1	52507.4	10132.5	44358.9	50571.4	49647.9	57317.3	45951.2	45736.5	39777.8	26206.6	26966.9	31275.6	12338.2	20679.3	31009.6	25445.5	37226.8	31743	28418.9	28829.7	30947.2	27858.2	20967	14644.9	7154.16	12883.8	11588	18594.8	6609.11	20577.5	36038.4	11600.3	6511.04	33726.9	5769.6	36179.6	31222.1	9836.87	25692.5
Niben101Scf00321g02012.1	nitrite reductase 1 LENGTH=586	NIR1	AT2G15620.1	624400	626840	605192	625571	638866	642546	708652	705068	679844	602134	554463	540110	447217	422087	404523	492508	533355	541817	517881	483826	533529	516978	457469	505989	414367	484088	484585	515181	493021	526632	547180	507188	543160	364630	467191	455632	490500	488479	490377
Niben101Scf00328g07006.1	Cysteine synthase	OASA1	AT4G14880.4	2.74619e+06	2.70369e+06	2.72042e+06	2.72085e+06	2.73123e+06	2.81378e+06	3.00048e+06	2.9556e+06	2.98741e+06	2.57609e+06	2.62362e+06	2.64696e+06	2.33624e+06	2.35323e+06	2.23373e+06	2.62284e+06	2.24292e+06	2.1591e+06	2.16786e+06	2.12899e+06	2.12634e+06	2.45232e+06	2.12139e+06	2.09098e+06	2.21615e+06	2.05388e+06	2.07076e+06	2.28272e+06	2.03097e+06	1.9847e+06	2.13218e+06	1.75162e+06	1.86776e+06	1.59897e+06	1.75296e+06	1.79494e+06	1.73109e+06	1.80001e+06	1.74902e+06
Niben101Scf00332g04004.1	Protein disulfide-isomerase	UNE5	AT2G47470.1	515264	505684	493785	399067	427119	472955	474979	372068	339250	312043	362752	349969	393762	298834	410247	362511	324259	395323	331615	306390	276159	338762	233234	255901	260194	292405	277235	292106	291087	250020	315483	308815	330776	292554	353706	368227	298922	355255	247151
Niben101Scf00332g06011.1	Calreticulin	CRT1b	AT1G09210.1	367912	359089	367845	305982	324503	322589	341688	327147	339877	199062	262881	187469	211210	192598	195696	228632	173935	193095	252191	233107	246688	196003	147187	163564	118713	106875	97278.5	195567	185218	172189	237279	208295	199269	128068	136530	145596	98038	111509	118318
Niben101Scf00332g10003.1	ATP-dependent Clp protease proteolytic subunit	CLPP5	AT1G02560.1	477310	445687	467636	460989	468860	523551	541373	547201	541584	471558	457781	465044	417061	424738	371048	536005	523692	500381	517620	522540	502471	473336	415863	445341	406597	438250	451911	486527	477702	489613	482772	463717	457147	378581	423304	404225	455722	462870	437306
Niben101Scf00337g03005.1	Elongation factor 1-beta 1	eEF-1Bb1	AT1G30230.2	1.25654e+06	1.23012e+06	1.24164e+06	1.2661e+06	1.02163e+06	1.34525e+06	996376	1.0705e+06	1.32276e+06	1.08967e+06	1.0989e+06	940595	1.10041e+06	1.08975e+06	1.10378e+06	1.18079e+06	1.14255e+06	1.08167e+06	1.08624e+06	1.06239e+06	1.11533e+06	957326	918886	905209	1.04519e+06	1.00539e+06	1.00879e+06	879118	840561	827588	906861	820498	884349	862208	832662	806310	698738	695822	697434
Niben101Scf00338g06002.1	SUMO-activating enzyme subunit 1B-1	SAE1-2		41209.3	44865.5	37788.4	37832.9	38765.6	34926.5	35008.8	34118.2	28782.4	33846.4	32988.3	41128.6	35807.4	31578.9	33865	33907.8	33397.4	28940.4	35239.8	38128.5	39261	36568.4	28491.3	30123.2	27112.3	29180.7	33592.7	29763	29279.6	36037.8	35555.8	15833.9	29952.9	41990.7	31384.3	18492.9	32550.5	32485.4	34994.3
Niben101Scf00338g10001.1	MULTISPECIES: hypothetical protein [Planktothrix]	AT1G28150	AT1G28150.1	116447	97942.6	104356	98899.2	97435.5	99569.2	104834	109070	112556	108843	105514	100639	91461.1	94349.6	92789.8	67590.6	82545.4	67974.4	83858.8	84623.1	86128.7	87623.1	108350	103668	77257.9	100165	102635	75398.1	88995.6	80339.9	72980.5	65201.7	73005.9	65926.8	79423.6	84006.2	55438.7	62321.9	61660.3
Niben101Scf00338g10006.1	serine/threonine protein phosphatase 2A LENGTH=307	FYPP3	AT3G19980.1	80658.9	84473.3	80106.6	79649.5	46624.2	68338.6	69721.9	70495.3	65898.6	54796.6	72784.8	67576.4	54474.6	71505	56138.9	54221.8	51171	61944.8	47231	53199.7	44189.4	54415	42582.3	40560.2	66767.6	51006.5	49955.5	44600	54656	44871.1	52435.1	35082.4	54139.6	46300.5	43430	53721.7	57987.9	32889.6	59091.7
Niben101Scf00341g02005.1	DEK domain-containing chromatin associated protein LENGTH=778	AT5G55660	AT5G55660.1	78789.9	83634.9	80526.3	78993.6	81933.9	77088.3	80088.5	71344.7	77077.1	58463.6	45641.1	55407.3	32705	37422.4	36823.2	18290.4	19221.4	70623.8	52745.4	51282.2	61963.3	30527.4	63046.6	31700.9	16079.4	38733.2	29254.2	24830.7	46749.1	65402.9	49116	47726.8	42251.8	9712.4	27584.9	19584.1	26172	51033.6	46570.5
Niben101Scf00360g01005.1	40S ribosomal protein S6	EMB3010	AT5G10360.1	1.95477e+06	1.94895e+06	1.94765e+06	1.9068e+06	1.9595e+06	1.95948e+06	2.3692e+06	2.40602e+06	2.37117e+06	1.70372e+06	1.69367e+06	1.69839e+06	1.27033e+06	1.25318e+06	1.29139e+06	1.69717e+06	1.86133e+06	1.85804e+06	1.59102e+06	1.5605e+06	1.56198e+06	1.24681e+06	1.36183e+06	1.3506e+06	1.16829e+06	1.23613e+06	1.23888e+06	1.36917e+06	1.50104e+06	1.47703e+06	1.04584e+06	1.0912e+06	1.11339e+06	1.22161e+06	1.21146e+06	1.19819e+06	683098	689668	696211
Niben101Scf00360g03014.1	Galactokinase	ARA1	AT4G16130.1	12718.3	18756.5	10985.7	13563.5	6517.82	18403.7	13774.8	16422.5	17962.8	20296.3	20620	18261.7	13829.3	13460.3	18565.7	18063.7	31279.8	18911.9	21089.6	18058.2	16101.1	20665.1	24323.9	21423.8	19908.9	21669.6	21831.6	22644.1	21688.2	24291.5	33233.2	33218.1	38196.6	36869.7	24173.3	34133	27916.7	24287.7	23412.9
Niben101Scf00369g01002.1	Acyl-CoA-binding domain-containing protein 5	ACBP4	AT3G05420.2	95753.4	100846	95361.9	87220.3	78451.1	88938.9	71035.8	87438.7	69756	57774.6	72490.7	77213.8	63742.2	65389.2	47684.8	52517	67554.3	51286.8	51361.9	50813.7	45287	93054.1	43874	48087.4	44474.2	66478.1	47097.4	44769	78131.5	96980.4	43611.5	40944.8	54196.8	82289.9	41851.9	40590.4	41548.8	57514.9	38904
Niben101Scf00369g05011.1	Xyloglucan endotransglucosylase/hydrolase protein A	XTH5	AT5G13870.1	134950	121510	137961	144140	77427.3	120268	132953	86963.8	90190.5	119373	115890	93934.2	65448.9	57246.3	56540.3	44842.5	49144.2	111645	33126.2	93975.2	86907.5	82881.3	70515.9	73119.8	131203	86030.3	118464	91861.5	25578.4	104829	99935.9	38247	40790.1	53365.3	120000	34909.9	73623.2	72531.6	94148.6
Niben101Scf00369g09017.1	26S protease regulatory subunit 4 homolog	RPT5A	AT3G05530.1	969815	944645	960921	858618	911096	885894	855132	891070	870540	762954	794896	802979	832539	831676	834886	867645	925898	899878	869845	825105	835390	701153	742353	737383	807315	788857	786081	675796	651454	674925	752588	736008	785324	819877	758532	730868	633971	634113	605365
Niben101Scf00369g11014.1	Serine/arginine-rich splicing factor 1	SR30	AT1G09140.1	105247	102689	111784	153502	22409.3	165556	168769	198499	178009	167579	156406	46596.3	51574.3	46301.7	141789	47397.3	17270.2	124525	99455.3	108652	100859	149158	142630	162277	20833	21132.7	89845.6	24828.6	19447	162294	96169.9	19769.9	76797.8	69076.9	24189.3	36521.6	16751.1	62073.1	17743.3
Niben101Scf00369g11018.1	Translationally-controlled tumor protein homolog	AT3G05540	AT3G05540.1	2.37084e+06	2.40224e+06	2.43449e+06	2.38191e+06	2.4615e+06	2.42933e+06	2.41779e+06	2.43136e+06	2.4289e+06	2.19791e+06	2.15786e+06	2.26131e+06	2.09287e+06	2.1391e+06	2.22193e+06	2.53111e+06	2.47396e+06	2.48787e+06	2.26921e+06	2.27047e+06	2.27043e+06	1.94696e+06	1.98665e+06	1.95173e+06	2.23603e+06	2.13435e+06	2.1625e+06	1.78096e+06	1.80946e+06	1.80042e+06	1.63505e+06	1.71877e+06	1.7423e+06	1.69281e+06	1.62423e+06	1.60203e+06	1.52961e+06	1.53189e+06	1.47873e+06
Niben101Scf00369g21009.1	Deoxyuridine 5'-triphosphate nucleotidohydrolase	DUT1	AT3G46940.1	138803	68914.1	94439.4	106549	63801.3	117905	122997	128932	145963	42947.7	87180.8	58325.3	50088.6	50088.4	29638.4	29532.3	50574.2	68533.2	57767.4	57096	59675.3	22702.6	51359	44171.2	39255.8	48268.3	43570.2	59002.2	42021.7	45476.5	50023.3	62336.6	75797	83991	45413.7	28806.5	27147.5	68034.3	56590.4
Niben101Scf00370g04027.1	Serine--tRNA ligase	AT5G27470	AT5G27470.1	347771	359865	353303	274270	289076	326943	318002	361046	370253	363862	347586	317668	285787	238735	288700	291157	281937	321304	318008	295080	306436	275782	291675	295229	221461	231083	295211	229064	263161	184776	226089	229880	320220	298241	320428	314067	185900	239554	229908
Niben101Scf00378g02005.1	Nicotinate phosphoribosyltransferase	NAPRT1	AT4G36940.1	27179.9	32037.3	23990.1	26523	20790.9	24973.7	27808.2	28141.7	26740.9	18634.3	27939.2	20369	22479.8	23560.7	29570.7	23395.3	24480.4	24126.4	34610.6	16592.5	19992.7	16700.3	18536.1	21615.3	19748	14367.7	19620.7	18217.9	15864.1	27386.8	18919.2	24956.5	17779.4	30827.7	15815.4	19150	15457	12203.6	15964.4
Niben101Scf00380g01005.1	acyl-CoA synthetase 5 LENGTH=542	AAE7	AT3G16910.1	171421	161683	80294.6	124445	142437	63293.1	39384.8	144779	108898	75669.3	42812.6	38553.2	17813.7	28758	135372	56524.5	74524.8	193198	26499.5	21447	68403.6	20272.1	96788.9	64029.5	10648.5	108751	70835.2	26668	27465.4	22840.1	59214.6	22655.1	119103	85530	46963.6	25677.7	66857.3	118660	27101.3
Niben101Scf00381g09020.1	Calcium-binding EF hand family protein LENGTH=1247	AT1G21630	AT1G21630.2	186565	212186	251815	238674	117989	68268.1	173987	198568	33547.2	45462.5	128867	50931	119794	78685.2	45278.2	35366.7	160239	129793	58519.2	87130.6	60457.5	23491.6	33399	58716.4	106741	112814	66191.8	76081.5	44393.6	40513.4	68730.2	60858.2	93686.5	65177.9	78266.1	49877.4	67815.6	81363.1	36701.9
Niben101Scf00394g03001.1	Polyribonucleotide nucleotidyltransferase	AT2G25970	AT2G25970.1	266609	358583	257787	222511	212021	213204	226425	224175	218197	206302	201340	191972	153814	194769	182607	196870	273756	174313	182014	207272	197033	150262	144584	140395	167501	159937	155712	235991	143394	143819	227849	160269	171419	152378	206409	201996	126683	117811	187292
Niben101Scf00397g00001.1	T-complex protein 1 alpha subunit LENGTH=545	TCP-1	AT3G20050.1	274966	260628	248343	250244	268934	280761	282353	270283	281406	177544	182818	192684	195786	181887	170071	188810	158411	167934	254514	178176	182920	172092	161238	219621	232693	153516	152784	141647	155018	123730	124494	124033	132862	136284	141713	216465	132384	139427	133087
Niben101Scf00398g06016.1	Apoptosis inhibitor 5	AT2G34040	AT2G34040.1	97496.7	81683.8	91032.5	95545.1	99252.3	68115	77742.4	88878.8	104383	92381.4	90042.9	66793.6	69142	61715.2	75194.2	93434.3	78703.2	106934	75320.3	94159.8	91782.5	56011.6	64844.3	86870.9	71354	53393.7	82825.8	67150.2	75869.7	73320.8	30863.9	81056	92632.8	52344.7	61739.6	80175.9	45966.1	77399.1	45430.7
Niben101Scf00400g00006.1	BAG family molecular chaperone regulator 7	BAG7	AT5G62390.1	354129	352665	362225	262060	310926	346335	319724	297472	327512	289213	356515	263555	271842	271759	283355	274491	285374	292449	245297	264022	269505	288473	271453	259081	304326	246200	249696	236238	287960	270924	269019	252318	244088	304801	284072	298608	186707	186355	188796
Niben101Scf00404g01009.1	glycine-rich protein LENGTH=131	AT4G21620	AT4G21620.1	6777.74	7766.24	6995.54	5452.89	5660.08	5106.63	5476.99	7423.66	5141.97	6013.68	6453.14	5916.28	5869.06	5401.98	5732.44	4139.68	4006.35	2841.96	3896.47	2901.95	4037	4105.64	4631.97	5464.64	3185.1	5028.48	4660.24	803.842	4128.55	4238.43	3428	3207.29	2595.33	4480.59	3849.32	3290.57	2379.23	1486.38	1988.93
Niben101Scf00409g00002.1	Chorismate synthase	EMB1144	AT1G48850.1	391526	399369	380069	378862	375826	387542	408574	408456	415583	279977	297381	306655	287544	270481	287175	359488	388011	373257	339023	324877	335814	288666	260274	268000	275164	280042	280077	249404	232728	233235	239147	233181	249938	230596	214036	227814	188818	169614	120735
Niben101Scf00414g05002.1	Cysteine desulfuration protein SufE	CPSUFE	AT4G26500.1	4946.79	4784.73	16282.2	5760.62	8642.01	5380.28	8874.22	8811.81	7602.81	4496.94	3520.18	5607.54	2987.45	3756.66	7319.16	3839.59	6856.97	7695.13	9458.89	4778.17	3642.94	3862.03	3771.79	3712.1	5264.7	2556.05	10370.2	4337.13	7228.76	5274.66	5143.84	6090.69	5341.19	7327.82	2772.15	2126.56	4868.17	2020.49	3128.47
Niben101Scf00414g06008.1	Chaperone protein HtpG	HSP81-3	AT5G56010.1	2.98855e+06	2.96716e+06	3.06102e+06	2.52905e+06	2.60336e+06	2.53065e+06	2.54943e+06	2.52152e+06	2.43811e+06	2.04473e+06	2.06595e+06	2.04522e+06	2.14094e+06	2.11864e+06	2.12566e+06	2.29118e+06	2.1076e+06	2.14674e+06	1.95249e+06	2.00005e+06	1.91555e+06	1.65197e+06	1.61837e+06	1.59248e+06	1.52495e+06	1.43674e+06	1.42458e+06	1.42137e+06	1.33246e+06	1.39561e+06	1.60643e+06	1.60772e+06	1.64332e+06	1.79455e+06	1.63428e+06	1.66006e+06	753055	789331	758299
Niben101Scf00419g01007.1	50S ribosomal protein L6	emb2394	AT1G05190.1	1.03607e+06	1.05338e+06	1.04896e+06	1.37701e+06	1.36513e+06	1.39975e+06	1.65483e+06	1.61448e+06	1.63754e+06	1.19123e+06	1.15364e+06	1.20255e+06	1.35254e+06	1.37897e+06	1.38237e+06	1.82936e+06	1.80213e+06	1.71099e+06	1.64358e+06	1.64888e+06	1.6135e+06	1.48348e+06	1.49518e+06	1.42808e+06	1.54775e+06	1.57196e+06	1.59336e+06	1.63463e+06	1.63814e+06	1.66649e+06	1.87198e+06	1.89367e+06	1.86804e+06	1.97167e+06	1.82647e+06	1.85607e+06	2.0046e+06	2.0609e+06	1.99691e+06
Niben101Scf00420g01001.1	Translational activator GCN1	ILA	AT1G64790.2	71592	73258.4	64576.2	78278.6	74088.5	79553.8	78637.3	86700.5	86398.7	84286.2	73394.3	68392.4	71213.3	45181.7	70149.5	62247.7	66075.9	54014.1	58032.8	48048.9	58928.1	69135.1	64941.2	55817	60207.5	68536.5	60561.7	55697.3	63459.6	54198.3	52863.8	55608.4	54933.4	51281.7	58281.8	62187.4	43941.1	52219.4	56812.5
Niben101Scf00420g09002.1	MULTISPECIES: TenA family transcriptional regulator [Prochlorococcus]	AT5G32470	AT5G32470.1	28207.9	27917.7	27758.1	24611.6	20965.3	22599.6	24495.4	24894	23990.1	35314.2	25146.1	19445.4	23925.7	25353.2	18128.8	21290.5	18816.8	27370.2	20076.7	22615.4	21929.7	19917.1	23708.1	20480.6	17074.1	26127.5	26976.4	17150.1	23114.4	14868.4	17861.7	24446	19859.3	9635.01	10651.4	30005.4	19039.8	10919.2	29786.3
Niben101Scf00425g03030.1	Plasma membrane ATPase 1	HA4	AT3G47950.1	419672	431231	409613	410247	410683	462807	387738	369239	393313	391803	142219	398866	472828	414503	410950	403988	322738	307063	251629	254127	249824	349355	202788	319071	234368	237114	254949	327452	236052	240383	304607	241388	243785	283491	273140	286326	210702	228508	230522
Niben101Scf00426g01003.1	Isoleucine--tRNA ligase	AT4G10320	AT4G10320.1	320065	331437	326795	359671	366607	373184	311398	347898	367757	307954	319476	72320.9	350512	346311	276214	294314	326477	326118	294659	334384	346695	316481	186521	281708	188448	113266	79908.2	166282	270194	162094	144147	139276	147364	157090	111928	125637	138216	134777	168052
Niben101Scf00439g07002.1	Ran-binding protein 1 homolog c	RANBP1	AT5G58590.1	94466.3	101447	105464	107981	119998	103165	85631.2	89443.2	91576.7	125110	110749	76256	70556.8	83572.4	87340.5	110664	90333.3	93169.8	81328	88391.9	89197	83080.4	60395	44170.9	76714.1	83980	75925.2	81836.3	68626.7	73827.1	48382.1	102686	73837.6	88280.9	64426.9	66387.4	46110.5	39978.3	41892.6
Niben101Scf00439g10054.1	Thioredoxin domain-containing protein 9 homolog	TXND9	AT2G18990.1	127282	124415	119487	136254	90822	138503	146890	142953	145645	114932	118567	110292	87504.3	81747.1	73959.2	49531.8	58147.9	86064.9	101532	98092.9	97108.9	55506.7	83838.6	82671.5	73342.4	92244.3	99294.3	79072	93087.3	85695.3	92504.9	93895.5	101318	31680.7	99849.9	103473	45534.9	64582.1	37456.1
Niben101Scf00440g01007.1	Glutamate decarboxylase 1	GAD4	AT2G02010.1	188322	250659	251812	178505	151250	241768	137916	117641	123279	110186	110676	124112	125537	162014	172616	192777	138394	141929	93948.3	125115	108989	129367	124074	113260	89743.1	68711.2	131638	148346	137074	71949.4	65056	91826.7	85106	165760	160486	168823	112696	119355	116014
Niben101Scf00440g02001.1	Transmembrane 9 superfamily member 3	AT2G01970	AT2G01970.1	116665	118620	121953	134973	119979	106510	94409.7	121120	97373.9	139190	83599.8	79217.9	93427.9	103371	99484.8	91714.4	87009.3	101432	70723.2	80925.3	65748.9	57256.1	80738.3	62768.6	57373.9	65925.6	80469.6	53401.1	63679.4	64141.6	59071.3	87839.3	96049.8	74142	79448.8	56509.4	58524.7	59086.4	44971
Niben101Scf00449g01015.1	Splicing factor 3B subunit 3	SAP130b	AT3G55220.1	86188.6	87904.1	80311.8	59087.7	71529.8	68143.2	67489.3	75552.2	69070.9	68029.5	58192.1	55876.1	55911	68210.1	68463.4	67448.2	62190.6	57316.9	56380.8	60485.8	58108.7	53190.3	51594.8	54255.6	41486.8	50834.5	46116.9	44006	43698.1	47220.4	49405.2	41158.9	45504.9	45068	38995.8	38063.4	43972.9	37627.5	49656.1
Niben101Scf00449g06008.1	Heat shock 70 kDa protein	HSP70	AT3G12580.1	3.95343e+06	3.94143e+06	3.88276e+06	3.40791e+06	3.37799e+06	3.42956e+06	3.25984e+06	3.24812e+06	3.27753e+06	3.05388e+06	2.96562e+06	2.95566e+06	2.7663e+06	2.78615e+06	2.69369e+06	2.56772e+06	2.38349e+06	2.36828e+06	2.30201e+06	2.3497e+06	2.32959e+06	2.12928e+06	1.85921e+06	1.94051e+06	1.94718e+06	1.81465e+06	1.84959e+06	1.80456e+06	1.68728e+06	1.62731e+06	2.21232e+06	2.10952e+06	2.23181e+06	2.34958e+06	2.30258e+06	2.3682e+06	2.22266e+06	2.27315e+06	2.23789e+06
Niben101Scf00465g02015.1	HD domain-containing protein 2	AT1G26160	AT1G26160.1	55448.2	15878.1	43559.3	11328.4	62282.9	4946.39	57570.4	20990.2	71735.3	39771	19382.8	18081.7	37010.2	20389.9	31228.4	39254.2	18843.5	14042.8	45951.4	15495	42760.7	17986.4	50969.6	16740.1	13337.9	4031.45	16988.1	14626.3	43201.1	19188.8	21379.7	2611.6	43352.4	4838.05	20364.8	20413.5	5819.74	1870.25	7612.8
Niben101Scf00465g07001.1	Importin-9	AT1G26170	AT1G26170.1	329826	318964	324164	302582	295705	311102	354697	352460	343106	271949	266543	261400	318098	318938	345035	340320	371346	376714	306954	318403	297491	269784	284892	286373	273533	288384	277454	270464	266279	280763	256849	247837	275478	328881	287997	306594	207452	165114	196698
Niben101Scf00466g04033.1	Protein disulfide-isomerase	UNE5	AT2G47470.1	445332	435325	435995	428717	425084	449340	464701	351249	303985	330863	323719	313736	371692	284176	388264	314752	344428	340087	325714	325560	269873	316626	233879	234725	285168	277046	293964	253081	258274	267034	258395	244402	283430	345758	301844	316944	316745	335363	263666
Niben101Scf00466g04036.1	Calreticulin	CRT1b	AT1G09210.1	369609	341629	351706	326456	304899	323885	342522	328964	321306	217509	188609	204380	232065	186091	205858	208645	167861	184177	219437	233726	238349	175486	178360	152639	108756	99280.5	105929	178946	185847	177998	224806	199087	203725	147612	122641	132730	122005	96167.7	136602
Niben101Scf00472g02020.1	Transmembrane 9 superfamily member 1	TMN1	AT1G10950.1	27783	30791.7	24789.3	28178.8	27040.7	27548.2	24119.1	28138.2	28021.4	13661.9	18684.5	14642.8	19995.8	19466.5	20182.5	24230	7867.86	8027.49	14490.3	17724.2	11881.9	12380.8	9841.79	13735.5	10273.6	6417.11	5999.96	8525.63	9506.77	7966.88	9867.5	7803.17	9677.26	12436.7	11041.7	8372.5	9092.35	5875.03	8547.62
Niben101Scf00472g06014.1	iron-sulfur cluster assembly protein [Coccomyxa subellipsoidea C-169] gb|EIE26979.1| iron-sulfur cluster assembly protein [Coccomyxa subellipsoidea C-169]	NFU2	AT5G49940.1	14586.8	29883.5	26500.3	30923.4	35279.9	33529.2	33967.1	35442.6	35083.2	26223.5	15225.9	23306.3	29881.9	30403.4	12940.6	29777.4	31044.6	26345.5	29009.3	19528.6	31552.6	23774.7	18132.5	15685.1	20954.6	20778.3	23229.4	11218.1	19276.7	15085.5	19756.5	14879	26380.4	11464.9	12004	14432.9	9115.97	11532	8875.97
Niben101Scf00487g01005.1	RNA-binding protein 28	SCL30A	AT3G13570.1	67710.8	91500.3	277145	285571	90789.6	286068	83354.7	124884	172123	103209	80914.9	153542	131576	117687	88748.3	40565.2	98527	75579.1	78849.3	85663.6	101627	94609.7	146755	105864	115170	83716.2	86562.2	57212.2	102807	46977.8	55379.3	63892.7	59641.8	33022	40071.6	113767	39694.9	91841.4	84482.3
Niben101Scf00487g06021.1	sulfite reductase LENGTH=642	SIR	AT5G04590.1	511284	484161	348947	531419	475436	495882	491227	542518	508252	431547	450955	339538	282491	438859	451280	500663	480149	510964	423348	440447	406375	395324	280256	308687	160214	229154	260937	259807	300213	317409	123809	189966	266354	164180	161400	151910	89044.7	131270	79157.1
Niben101Scf00490g01036.1	PGR5-LIKE A LENGTH=324	PGRL1A	AT4G22890.1	748003	730188	737594	722369	820843	838939	760704	774980	762148	749446	748809	773092	971091	974048	961072	745369	776122	714662	771304	756185	758831	911764	826762	837196	836160	786967	784736	846146	766852	786882	882132	776599	785008	834662	877546	819585	887699	883861	904908
Niben101Scf00491g04045.1	Eukaryotic aspartyl protease family protein LENGTH=500	ASPG1	AT3G18490.1	55840	60693.3	64867.2	44504.7	49007.9	34111	47472.7	42920	45504.9	48244.2	36061.8	45156.2	28872.6	39692.7	40050.9	33900.9	29724	35247.1	37655.6	24821.2	26587.6	24979.7	20111.5	26309.1	23567.3	19684.6	26202	27896.5	19266.3	21962.4	23424	25629.8	28694.7	46088.5	25753.7	24792.1	38427.6	24228.5	23011.6
Niben101Scf00494g08015.1	Transmembrane 9 superfamily member 3	AT2G01970	AT2G01970.1	88415.6	80317.3	90591.5	89509.5	82055.6	75516.3	70745.9	80415.1	76310.6	75206.9	64914.3	63061.3	60601.5	68453.6	55599	45746.7	64510.8	70985.6	60847	42300.1	60484.5	60486.4	32620	45410.6	54184.8	43180.3	49356.4	43469.7	27993	44744.6	46858.2	48305.6	44675.2	42819.7	42373.3	41680.7	39163.6	38993.1	19401.8
Niben101Scf00496g01001.1	60S ribosomal protein L4	AT3G09630	AT3G09630.1	1.22983e+06	1.22467e+06	1.21795e+06	1.1855e+06	1.14364e+06	1.19544e+06	1.4509e+06	1.48547e+06	1.43698e+06	965590	1.04867e+06	964080	917496	903293	917934	1.2416e+06	1.20999e+06	1.18576e+06	1.03116e+06	1.06935e+06	1.01596e+06	959375	949641	951323	840073	837293	840858	951865	988403	1.00583e+06	704406	661074	738958	847475	786130	786413	633956	606601	611747
Niben101Scf00497g02004.1	ARM repeat superfamily protein LENGTH=834	AT1G23180	AT1G23180.1	150026	131873	170387	144502	161740	169406	181085	169854	164236	161468	149654	164395	121692	113018	122534	124707	120417	132771	235155	124996	136707	132431	127441	131630	118045	117139	110270	101036	97354.6	114826	94956.8	100413	138916	79109.8	86051.4	89373.4	77620.3	75849.3	87884.2
Niben101Scf00501g04001.1	S-adenosyl-L-methionine-dependent methyltransferases superfamily protein LENGTH=623	AT1G04430	AT1G04430.1	457222	497707	463194	480595	565552	498153	515859	453697	438386	26246.6	415296	23151.5	259704	385600	245212	32359.5	276865	285198	21256.2	296809	12751.3	358474	56283.9	27093.3	54210.6	11182.8	55498.3	18922.7	14040.4	302238	19178.2	15342.5	21631.5	13975.3	18198.6	12325.7	14182.9	25020.1	19051.1
Niben101Scf00509g03004.1	Glutamine amidotransferase subunit PdxT	PDX2	AT5G60540.1	143594	156025	125086	153907	160229	159788	137577	143345	139779	134636	94184.8	147899	123300	105817	98073.2	142799	133219	133998	121295	122690	90413.7	87795.7	93588.8	65356.9	95120.1	93436.3	105990	87944.2	60239.3	69660.6	49896.3	120514	108561	53475.1	69148.1	79294.9	35902.6	59921	94761.9
Niben101Scf00524g02007.1	Alpha-glucan water dikinase, chloroplastic	SEX1	AT1G10760.1	89059.1	100421	85489.7	73516.1	78617.7	79751.5	77174.4	80219	77696.8	50794.1	29389	85435.5	54688.9	45796.8	37711.9	36636.2	41806.8	46973.1	36330.4	32891.3	65250.7	46228.1	57495.2	45252.9	37150	57497.6	39957.4	36747.8	34066.9	49312.4	54179.1	44100.2	31968.5	23033.2	39524.4	40860.6	50731.5	55792.4	27738.8
Niben101Scf00525g03009.1	Chaperone protein DnaJ	J2	AT5G22060.1	319713	327381	342593	172703	263697	282266	230356	167217	228936	192867	99524.1	132706	122207	176360	160980	142314	171174	139482	158400	149877	150727	84377	100148	126807	142764	102206	116608	92819.6	111727	99280.4	149958	145843	177140	211695	195545	111091	105166	115341	89190.4
Niben101Scf00545g00013.1	Signal recognition particle subunit SRP72	AT1G67680	AT1G67680.1	108827	114052	111622	86373.9	114221	115266	118221	114684	116899	83644.1	125786	112393	107899	114403	112266	83144.2	71977	105447	103951	99113.1	116942	67146.1	90715.6	95872.6	89210.7	90988.6	90630.1	73511	84549.3	90069.6	81050.2	63640.1	99536.3	102526	77663.5	79583.8	82743.6	89625.6	85637
Niben101Scf00548g00009.1	Pentatricopeptide repeat-containing protein	PTAC2	AT1G74850.1	88303.4	97109.3	94896.2	107074	85427.9	108744	110863	117912	104683	90807.6	65015	87920	61996.7	80279.1	78703.1	91516.5	67345.9	80995.7	89427.4	89403.7	88710.3	88468.3	54822.6	78458.7	79845.8	78921.6	73325	75959.2	38016.1	54389.2	58023.3	52200.7	44414.6	37835.7	50173.3	51459.1	34378.2	47697.9	101597
Niben101Scf00558g00007.1	Photosystem I assembly protein Ycf3	YCF3	ATCG00360.1	47597.6	47499.9	56534.9	62311.1	45034.9	68515.2	59285	66466.8	66972.6	53387.5	48909.2	47405.5	53434.4	62367.2	47250.3	41187.9	41211.2	40327.9	27099.2	33936	30335	29136.2	31549.9	24879.7	54958.4	20034.7	20200.5	22746.3	17529.4	28181.7	43113.7	18444	20446.4	15360.8	14933.3	14817.3	10341.4	36876.5	17443.3
Niben101Scf00565g00013.1	Eukaryotic aspartyl protease family protein LENGTH=485	AT1G01300	AT1G01300.1	33157.9	7081	29039.9	15457.3	20502.6	14759.8	24515.3	24449.4	22426.8	12645.4	26966.9	27292.4	11819.1	7772.41	9460.83	5073.2	5589.69	9769.1	18655.6	11461.8	14696.1	15518.8	5243.55	19430.1	8043.12	14438.2	11670.4	9407.48	18793.9	1259.45	3799.27	16126.6	11391.6	13035.7	7899.26	3795.52	16450.7	9793.08	23100.8
Niben101Scf00568g04008.1	DNA-directed RNA polymerase subunit beta'	RPOC1	ATCG00180.1	46835.2	52485.8	50810.9	38277.6	42124.3	41718.1	47028.4	17850.3	49270.5	41113.2	41407.6	42949.3	54229.7	34087.6	33689.1	43386.3	43481.8	45303.5	36858.4	41819.7	38653.5	37360.5	36150	36441.9	36160	37983.7	35616	31507.7	36529.1	39503.7	43404.6	49990.2	5743.39	40133.6	37596.5	13541.4	32253.8	26001.8	24886.5
Niben101Scf00568g04010.1	Protein Ycf2	YCF2.2	ATCG01280.1	34743.9	28371.3	33035	36987.3	43834.9	33316	46293.2	41255.4	39182	29935.6	11642.6	38059.2	25547.3	25641.6	24702.6	30167.9	27218.6	11665	24159.9	25812.4	31254.8	32284.1	21309.1	24848	23921.7	8757.66	28529.3	26871.4	23284.7	27855.2	31496.5	26771.2	28807.1	21731.9	31507	23383.2	13645.9	16284.9	18886.8
Niben101Scf00568g04019.1	30S ribosomal protein S3	AtCg00800	ATCG00800.1	667367	692439	689054	821427	827397	827621	1.00997e+06	1.00599e+06	1.04607e+06	827495	797293	835502	568896	580854	551615	731765	732137	735079	653128	655815	691156	701274	679031	684310	586018	697709	688745	725023	724054	754031	870688	728968	765215	449817	615238	629809	524135	559652	556278
Niben101Scf00568g04024.1	30S ribosomal protein S8	RPS8	ATCG00770.1	93123.8	46195	40435.9	114405	120707	55023.6	81228.6	52945.5	75476.8	117445	114674	113264	69463.6	40935.3	55775.8	43450.3	60372.6	67548.2	105946	106845	110397	52017.7	78839.6	117349	98072.4	61933.6	128136	110520	93885.1	145715	50961.1	183456	71206.9	130461	66409.9	205390	58306.4	140861	141006
Niben101Scf00568g04060.1	Protein Ycf2 A	YCF2.2	ATCG01280.1	38203.5	106820	115372	41205	101825	98551.1	48484.9	42829.2	112027	99900.3	30032.5	108543	105851	37683.4	37543.7	49823.5	132330	53595.4	103421	41816	111206	122391	129164	111150	112635	126421	118568	31366.9	142395	149157	149252	145797	155147	37314.6	166754	40274	169168	169094	32693
Niben101Scf00573g00013.1	helicases;ATP-dependent helicases;nucleic acid binding;ATP binding;DNA-directed DNA polymerases;DNA binding LENGTH=2154	emb1507	AT1G20960.1	72142.6	101725	86233.3	74230.2	72304.9	82998.7	99731.3	71205.6	83402.4	48321.8	62524.3	45009.7	84686.5	56378.5	52358.7	50666.1	52597.4	59298.3	60960.2	49682.6	60073.5	132456	77316.4	49158.6	59992.7	35577.5	49757.4	68978	44139.6	57281.1	51274.4	57829.4	36327.7	31268.5	70453.5	79331.9	57214	41209.6	38250.9
Niben101Scf00573g01003.1	asparagine synthetase 3 LENGTH=578	ASN1	AT3G47340.1	131727	121099	139260	145196	146260	130753	185889	191684	175589	266422	226307	291872	211496	221750	232026	321889	384885	333218	289287	365110	287593	331830	395876	398803	338593	341819	340456	394360	399568	386108	487259	606564	587917	503427	462840	456751	549417	563889	521605
Niben101Scf00573g05005.1	Pyridoxal biosynthesis lyase PdxS	RSR4	AT5G01410.1	1.06998e+06	1.08412e+06	1.08603e+06	1.26351e+06	1.28976e+06	1.31957e+06	1.25669e+06	1.34101e+06	1.3097e+06	1.0202e+06	1.02044e+06	972932	1.0314e+06	1.02908e+06	1.05717e+06	1.15002e+06	1.26858e+06	789400	1.05301e+06	1.07963e+06	1.05973e+06	896294	507791	506826	864403	693254	818998	290407	392455	270828	226079	437893	285885	141651	198844	124322	129409	160392	122905
Niben101Scf00574g09010.1	Serine/threonine-protein phosphatase 2A catalytic subunit A	PP2A-2	AT1G10430.1	234865	218225	248719	212067	207740	129746	265988	162519	221373	245744	335547	243199	99660.7	197126	143828	190061	150423	118135	152023	225735	220341	180356	175010	78762	185736	200978	187363	139567	171123	210971	196606	190651	181294	114903	105568	141222	176109	172971	95285.9
Niben101Scf00577g01006.1	Serine/threonine-protein phosphatase 4 regulatory subunit 1	PP2AA2	AT3G25800.1	444518	444372	430734	591952	288578	339474	457625	304858	390046	364772	254398	362980	304943	259637	626478	372746	300631	297068	224647	607421	310382	306835	630856	276564	211354	232044	273489	235021	247340	243662	263874	233980	252437	243685	263865	262545	222094	237428	235680
Niben101Scf00578g03002.1	Indole-3-acetic acid-amido synthetase GH3.6	DFL1	AT5G54510.1	27341	32808.8	30287.2	30414.6	35054.8	32396.6	29094.2	37522.6	40295.2	35382.8	4746.17	24594.9	16872.8	3007.93	20189.6	3153.93	24020.5	2256.51	19428.4	29690.1	21533.5	16084.8	18410.8	18744.3	13507	4175.77	18160.7	17155.4	19726.4	18317.4	15871.9	13638.4	5773.16	11371	47640.8	8701.39	13903.5	6097.43	2128.54
Niben101Scf00578g06007.1	Cysteine synthase	CYSC1	AT3G61440.1	808577	798504	837579	790383	802684	803711	612414	749200	784065	806841	813759	789785	730246	699322	779044	774172	733820	766413	629248	615628	636904	708195	508506	679695	721283	671693	655873	760358	515406	709928	746079	715703	731520	688612	697878	690148	700523	668138	698705
Niben101Scf00581g03001.1	NADH:ubiquinone oxidoreductase complex I intermediate-associated protein 30 [Fischerella sp. PCC 9339]	AT4G18810	AT4G18810.2	242041	251941	329427	352561	325403	387914	361798	553402	416030	361726	355661	396571	459832	365865	457053	442667	643784	441135	366104	403831	603298	384668	333374	433145	327131	418353	439718	590780	602285	426031	433405	506599	502496	582880	515521	482471	506276	500688	484891
Niben101Scf00585g04012.1	ubiquitin family protein LENGTH=551	DSK2	AT2G17200.1	84507.7	95984.5	83167.3	72566.6	76331.4	86281.8	75782.7	82542.2	65352.8	76617.4	64717.1	63093.4	53974	50731.6	54071	63923.4	68300.7	54391.6	63851.1	60777.1	53184.4	44332.4	48636.5	56392.9	65898.9	69435.6	58462.2	48296.6	50890.1	49467.2	52462.1	55438.6	52215.5	48071.5	58077.5	59783.1	47693.5	59122	68148.6
Niben101Scf00586g00007.1	Aldose reductase	AKR4C10	AT2G37790.1	338767	316076	218428	244101	173973	191855	272385	252737	150930	243199	142282	125340	200010	213386	163111	105257	182207	169441	126379	111324	199818	95243.7	187665	166287	165073	175069	189293	195019	90502.2	100584	130689	112564	111229	79780.1	180935	125466	112894	186934	126820
Niben101Scf00592g00019.1	Phosphopantetheine adenylyltransferase	COAD	AT2G18250.1	21205.9	22174.9	30401.3	15194.5	26157.9	34687.1	6900.22	4794.29	14603.1	24215.3	19840.1	18899.8	12598.5	19237.4	11297.6	11550.9	5469.16	12166.2	15460.1	12433.8	18271.2	7638.24	4641.44	7195.17	9434.56	11894.7	9722.01	13698.8	8635.07	11192.8	11475.8	11834.4	11310.8	8196.98	6656.13	10189.3	8712.31	7902.15	8969.26
Niben101Scf00592g15015.1	Eukaryotic translation initiation factor 6-2	eIF6A	AT3G55620.1	244801	243717	249816	210633	222943	217494	200333	160776	211111	295756	279607	296247	151700	136450	149501	155767	183720	178775	153277	166616	176916	116425	224942	157108	224287	240229	223803	194212	108340	167504	136382	255535	157061	177260	158316	169813	125921	102125	135619
Niben101Scf00593g01002.1	ATPase 3, plasma membrane-type	HA11	AT5G62670.1	900788	924966	887485	952497	964559	1.01095e+06	884578	887322	923351	874180	646828	919234	1.0479e+06	1.0068e+06	1.00866e+06	961376	904769	875289	759435	760485	743255	839986	696139	805393	703031	695039	741600	761939	679549	667955	725534	645182	659025	728076	686642	712542	576014	598308	579053
Niben101Scf00594g02002.1	Asparagine synthetase [glutamine-hydrolyzing] 2	AILP1	AT5G19140.1	403326	380453	390693	300102	294028	293387	153314	147700	150825	182539	172896	195949	198710	202502	195558	149125	75668.9	164961	82966.2	148870	85128.8	81386.4	137402	68586.1	144956	457828	162270	82747.4	69333.6	124114	61744.5	181363	169979	71429.5	187264	80113.2	39668.6	121840	164140
Niben101Scf00595g00013.1	Sec-independent protein translocase protein TatA	HCF106	AT5G52440.1	19271.8	19969.7	16762.4	23035.4	23664.3	23123	22116.8	17418.2	18183.4	16747.8	18220	12594.5	17495.4	18595.1	22739.5	19405	19533.4	19680.3	24522.1	20182.7	26532.5	20871.9	6166.87	8709.18	21019.3	15663.3	10957.2	16245.1	12182.9	13556	12148.9	11903.7	9301.88	15754.5	11809.7	11281.8	13547.6	6811.24	7598.07
Niben101Scf00595g01006.1	Calcium-dependent lipid-binding (CaLB domain) family protein LENGTH=219	AT5G23950	AT5G23950.1	103887	100415	97837.9	78024.3	73715.7	72647.2	59313.1	57642.6	58258.5	72265.4	74220.8	80147.5	70463.8	67509.8	69882.5	54712.4	64352.9	54850.8	64909.9	64453.9	67318.2	61687.4	64847.3	64168.6	70159.2	69272.5	64874.5	53719.9	52638.6	52174.1	55235.6	54321.7	59634.1	71203	60546.4	63683.6	24956.3	24385.6	24354.4
Niben101Scf00597g00008.1	Alba DNA/RNA-binding protein LENGTH=405	AT3G07030	AT3G07030.1	29074.1	27472.8	28454.3	25130.6	24341.2	23651.6	26565.9	21527.6	20548.4	27614.7	22423.5	26684.8	19309.9	26179.7	16557	25549	27059.1	20675.3	24714.7	18435.8	17554.1	22050.9	18741.2	17873.7	16246.3	15702.7	19079.8	20545.5	23167.8	17669.2	17027.9	18389.2	25134.6	25123.4	17736.7	20692.1	13621.8	10315.6	8832.59
Niben101Scf00597g06003.1	Glutaredoxin family protein LENGTH=174	GrxC5	AT4G28730.1	33317.3	28999.9	34745.3	34537.1	36621.7	37564.8	30838.9	36084.9	37621.2	10544.8	33109.7	37640.6	40230.5	35872.9	40982.1	46514.7	52453.3	43315.9	46881.8	48993.7	47886.1	51771.8	43371.5	47824.1	54107.7	49512.7	48943.8	42633.3	48641.1	53405.1	59735.9	51837.7	61330.4	40887.3	29049.1	54649.3	50864	61494.3	62285.9
Niben101Scf00597g08029.1	Nuclear transport factor 2 family protein with RNA binding domain [Theobroma cacao] gb|EOX94325.1| Nuclear transport factor 2 family protein with RNA binding domain [Theobroma cacao]	AT5G43960	AT5G43960.1	176255	185508	184552	154406	174136	176568	154180	155992	149956	118108	86365.3	114365	84531	94234.4	68380.4	74506	114515	97867.2	80370.5	86341	91570	131245	74882.1	68160.2	50707	77565.5	62247.9	60570	53894.3	67297.5	59172.1	67233	118890	44681.3	69846.2	210257	51279.5	39303.7	65589.8
Niben101Scf00606g02017.1	2,3,4,5-tetrahydropyridine-2,6-dicarboxylate N-acetyltransferase	GAMMACA1	AT1G19580.1	65116.4	61478.1	45122.6	55125.9	47898	37062.8	46248.8	39084.4	52889.7	51114.2	39713.7	41794.8	39383.4	28429.5	45246.1	39826.8	36638	53872.1	38368.5	41047.1	44083.9	31921.6	35604.2	32561.6	2590.45	36734.6	33341.9	30222.4	26865.9	54843.7	2840.8	37473	33478.3	42506.6	45444.9	30603.8	22897.3	36362.9	15760.7
Niben101Scf00606g02018.1	Inorganic pyrophosphatase	PPa4	AT3G53620.1	922866	776889	955242	724138	720753	818353	768975	786517	776457	828196	852972	819433	875043	896053	827387	760066	758664	774383	736511	713841	774122	783758	663282	770179	716526	718471	749010	687179	614663	677378	644263	559136	570641	798416	826330	820581	683662	632808	619208
Niben101Scf00611g11025.1	ATP-dependent RNA helicase eIF4A	EIF4A-2	AT1G54270.1	3.45719e+06	3.46948e+06	3.21079e+06	3.2423e+06	3.31855e+06	3.35985e+06	3.47882e+06	3.46852e+06	3.41081e+06	2.86425e+06	2.88979e+06	2.95039e+06	2.58355e+06	2.61045e+06	2.58677e+06	2.69226e+06	2.80456e+06	2.72894e+06	2.67194e+06	2.62732e+06	2.68591e+06	2.33648e+06	1.93265e+06	2.39009e+06	2.15541e+06	1.95093e+06	2.30196e+06	2.04808e+06	2.11905e+06	2.16383e+06	2.28535e+06	2.27651e+06	2.30964e+06	2.15275e+06	2.37954e+06	2.43181e+06	1.83509e+06	2.15496e+06	2.01818e+06
Niben101Scf00612g02003.1	26S proteasome non-ATPase regulatory subunit 13 homolog A	AT5G45620	AT5G45620.1	477380	478346	400448	423240	432852	340746	418439	439281	333493	205993	292453	353503	196327	376317	400161	432990	393340	439222	304503	399758	354835	203076	340680	362864	326025	158639	234112	236668	191310	246064	268303	176318	219707	269526	303699	209557	315573	308172	244825
Niben101Scf00614g00023.1	ATP-dependent Clp protease proteolytic subunit	CLPR4	AT4G17040.1	555322	525793	530331	552175	561518	572038	612194	608601	595924	540215	539505	530398	505635	493131	505464	587847	586204	581902	563016	543784	545593	499387	497257	512335	511607	489955	491812	536584	511653	511174	567832	563692	586559	537932	498703	489591	482262	470174	478445
Niben101Scf00621g01007.1	expressed protein [Oryza sativa Japonica Group]	AT4G15545	AT4G15545.1	201884	202131	188899	203598	196365	205056	190291	176756	180385	194199	199306	195479	158401	154497	121345	117206	149678	137706	158997	137208	137348	117772	132304	161352	117694	173892	171263	103725	129191	154052	140593	138762	143726	106056	144733	150565	105212	124727	140655
Niben101Scf00626g02012.1	Membrane steroid-binding protein 2	MAPR3	AT3G48890.1	107127	99701.8	96849.4	88435.2	99651	81577	83700	82893.6	83443.8	89644.7	82553.4	90030.3	33036.4	82070.5	117356	66634.3	102563	93457.4	97173.8	70409.1	66468.2	54500.6	92768.4	61924.4	92093.7	63671.1	67516.6	55868	60561.8	68727	66618.5	68651.2	93468.8	69407.2	63117.6	69503.2	60628.2	62554.3	61951.2
Niben101Scf00626g02015.1	Tubulin beta-4 chain	TUB8	AT5G23860.1	1.85562e+06	1.85056e+06	1.84834e+06	1.90011e+06	1.88214e+06	1.8425e+06	1.61256e+06	1.65939e+06	1.69198e+06	1.40029e+06	1.4294e+06	1.35343e+06	1.62746e+06	1.59959e+06	1.68638e+06	1.2462e+06	1.17347e+06	889981	1.13329e+06	1.15454e+06	1.13841e+06	795539	834571	811592	741237	704886	700654	598896	586108	614086	385657	381690	398282	403562	377855	363797	221008	221504	219186
Niben101Scf00638g00014.1	TPX2 (targeting protein for Xklp2) protein family LENGTH=437	AT4G32330	AT4G32330.1	14648	12823.5	10664.1	15163.5	13681.9	12195.2	12715.6	10457.2	11989.9	8395.92	10093.7	8316.51	8768.41	9642.04	5450.52	8799.57	8033.8	6796.43	9943.15	9943.13	6589.75	1545.37	1030.57	976.746	5969.18	6209	4297.13	4445.99	2423.44	5590.2	4493.52	3758.05	8028.63	3440.88	3900.92	3378.77	2114.2	1887.52	5944.12
Niben101Scf00644g00011.1	Ras-related protein Rab-25	RABA6a	AT1G73640.1	173274	178552	173512	136583	136780	140001	145078	154013	150208	133980	131768	129457	128178	129928	138665	130894	134863	122084	113770	109377	116392	104807	104652	104907	92096	96646.8	87870.9	83432.6	82360.8	83709.6	85634.6	88763.7	88569.6	102281	95027.8	93985.4	90484.7	85077.2	83761.7
Niben101Scf00646g01003.1	histone-binding protein RBBP7-like protein [Cricetulus griseus]	MSI1	AT5G58230.1	53629.5	52375.7	54111.2	41897.5	32228.4	44093.9	41583.3	32742.3	35374.7	29943.5	44255.6	42566.7	40664	35757.2	52986.8	51849.9	38902.5	26018.2	50854.8	35464.6	43849.1	46844.6	35041.3	30948.9	33871.7	33839.7	49143	27463.1	6260.33	54830	24276.2	39517.1	24511	15765.6	38141.7	23718.4	33919.9	24854.2	49332.3
Niben101Scf00646g04009.1	50S ribosomal protein L3	RPL3B	AT1G61580.1	602844	564481	599893	589768	598881	589179	613050	686111	696185	489130	489184	506130	463183	487571	502774	499408	529722	533060	478779	473851	492461	438204	401508	479161	361719	392978	390873	408321	424166	396915	337582	322290	339285	323166	299650	292201	280771	304360	320680
Niben101Scf00646g07008.1	Actin	ACT11	AT3G12110.1	5.32549e+06	5.31214e+06	5.38369e+06	5.4726e+06	5.47142e+06	5.57356e+06	5.55467e+06	5.76717e+06	5.60114e+06	4.63145e+06	4.73701e+06	4.84509e+06	6.25627e+06	6.21332e+06	6.23447e+06	5.47035e+06	5.92481e+06	5.65605e+06	5.38135e+06	5.26111e+06	5.2762e+06	4.80259e+06	4.9158e+06	4.84417e+06	4.49284e+06	4.45147e+06	4.458e+06	3.98281e+06	4.01009e+06	4.23603e+06	3.79437e+06	3.94549e+06	3.9261e+06	4.61755e+06	4.51065e+06	4.34568e+06	3.92297e+06	3.93262e+06	3.9124e+06
Niben101Scf00647g02011.1	Eukaryotic translation initiation factor 3 subunit G-2	EIF3G1	AT3G11400.2	405606	397329	406793	439874	463299	440703	445694	455196	432198	378801	358112	325933	381175	365128	336658	365761	386520	368941	334381	379972	365721	334783	315279	303619	345830	340872	336207	271869	286683	271788	283371	294837	276990	234187	273327	256889	218911	246958	243508
Niben101Scf00653g01009.1	thioredoxin F2 LENGTH=185	TRXF1	AT3G02730.1	996226	977995	986426	1.10089e+06	1.13793e+06	1.13024e+06	1.14134e+06	1.14877e+06	1.14109e+06	985684	935372	973827	866764	849491	803036	807029	786970	796980	891307	889649	868468	677836	620344	669249	495195	540250	533779	485396	513577	472874	367088	330183	354190	231254	321793	327582	336349	345597	361768
Niben101Scf00662g01003.1	DNA-directed RNA polymerase subunit beta''	RPOC2	ATCG00170.1	76854.8	92129.1	78230.3	97887.8	116261	94449.7	110893	138798	127225	93744.2	162531	75648.2	102764	93152.5	81852.3	84586.7	86873.8	107965	91961.6	103141	85682.2	64094.9	59604.3	59526.5	79656	59111.2	102352	78721.5	53706.6	64330.8	87359.5	115909	80174.5	102024	36950.6	86078	63165.5	53289	64112.5
Niben101Scf00671g00006.1	ubiquitin family protein LENGTH=551	DSK2	AT2G17200.1	52211.9	45511.8	49719.6	46685.8	46714.2	47659.6	48171.8	46424	43240	41820	44787.2	41039.7	44526.7	44605.4	50895.8	47713.9	51716.5	45383.5	45806.5	45474.2	42125.3	38001.7	34677.1	32201.1	39809.1	40181.8	38142.3	31521.7	32600.6	32785.9	39260.2	34525.4	34645.7	34372.6	34640.5	35278.6	27707.8	31180.6	26401.9
Niben101Scf00684g01002.1	60S ribosomal protein L23a	RPL23AB	AT3G55280.1	961916	983457	974677	925883	966122	948923	1.06043e+06	1.10173e+06	1.00865e+06	784549	831272	825243	720020	692176	714549	893674	880626	880118	805567	781735	765065	569631	552193	564482	600812	609009	576376	612387	613423	596695	555121	582704	594087	539266	523754	510752	415729	408728	423566
Niben101Scf00687g07001.1	Carbohydrate-binding-like fold LENGTH=1227	AT3G62360	AT3G62360.1	156240	154433	150690	153009	133632	163180	146625	153281	153388	99098.4	61291.4	44587.2	100757	81539.3	95749.5	93359.1	91057	92909.5	47430.9	28942.2	36938.8	23702.1	88895.8	93245.5	52874.4	68379.6	71044.8	36616.5	61447.9	70567.7	56523.4	60090.9	52993	43457	71836.6	61047.6	28934.6	59441.7	36441.1
Niben101Scf00687g08006.1	Calvin cycle protein CP12-2, chloroplastic	CP12-1	AT2G47400.1	4.23431e+06	4.15988e+06	4.15391e+06	5.778e+06	5.70574e+06	5.89759e+06	4.99916e+06	5.0835e+06	4.80925e+06	4.36342e+06	4.35792e+06	4.33538e+06	5.82223e+06	5.94017e+06	5.9519e+06	6.3473e+06	6.33307e+06	6.29143e+06	6.66267e+06	6.61333e+06	6.51897e+06	5.92297e+06	5.81431e+06	5.77464e+06	7.32376e+06	6.93565e+06	7.00003e+06	6.44442e+06	6.46408e+06	6.35502e+06	6.22012e+06	6.51203e+06	6.54834e+06	7.34454e+06	6.43988e+06	6.41829e+06	6.13532e+06	5.92893e+06	6.00971e+06
Niben101Scf00691g00001.1	PHD finger-like domain-containing protein 5A	At2g30000	AT2G30000.1	15225.5	12768.8	20231.6	11876.8	14477	14205.3	16099.4	13922.2	10730	13669.2	8819.24	13134.7	13413.3	8202.78	6919.37	14814.6	14091.2	15173.1	13402.3	16059.5	13566.6	9884.84	10648.8	12435.1	9861.45	8369.82	14304.2	4741.8	5307.11	16872.2	8139.16	9697.31	8281.88	6885.69	9782.65	7873.1	3050.79	7258.92	7519.93
Niben101Scf00700g01006.1	BnaCnng58260D [Brassica napus]	CEST	AT5G44650.1	395805	445622	412404	479637	532849	478944	538973	520517	516393	393259	410403	375023	378906	382928	357789	383734	414922	421987	444938	442460	460141	369020	358274	282261	342090	375306	389692	271640	301875	271388	271557	281498	232879	217424	190632	207538	184830	212003	201353
Niben101Scf00702g00004.1	membrane protein [Synechococcus sp. KORDI-52]	AT1G28140	AT1G28140.1	16894	19754.1	18053.8	19370.5	13983.7	20198	21648.8	22914.8	19580.3	16641.5	16830.8	16708	15800.7	16577.3	14176.5	17257.3	17133.6	13495.7	15745.3	16743.7	16414	14312.7	16867.5	13610.3	13700	12115.9	12286.2	14554.8	19307.7	12187.4	12803.6	10334.6	14324.7	8049.54	6240.75	8695.83	14882.7	17493.5	15624.9
Niben101Scf00705g01003.1	2-C-methyl-D-erythritol 4-phosphate cytidylyltransferase	ISPD	AT2G02500.1	71893.8	98217.9	77491.7	82118.4	106694	121109	100406	68939.6	69653.7	116950	79770.4	106875	117267	132919	130848	86715.9	113227	121706	67740.6	148693	122966	126939	114858	132220	154056	141173	137057	106589	126475	145641	144616	151068	142306	160876	144206	138684	139416	151533	144384
Niben101Scf00705g04001.1	Methionine S-methyltransferase	MMT	AT5G49810.1	78603.4	135247	82153.6	77353.3	113708	84577	78033.4	120065	73309.1	114410	51813.8	59648.5	110896	63834.2	56182.2	127840	70726.9	73176.9	45826.4	67904.2	70533.7	59843.6	67063.3	73110.4	80526	59524.2	51020.5	57993.9	157166	48456.8	61831.9	52611.2	63751.1	59545.6	64132.3	57904.4	89447.3	48991.9	49175.1
Niben101Scf00709g07008.1	subtilisin-like serine protease 2 LENGTH=764	ARA12	AT5G67360.1	141436	165255	158619	135286	157541	121431	126890	132617	166124	140478	102029	116014	114129	156373	125995	117265	103128	119049	128799	123168	96170.5	104450	126659	95876.4	158681	92938.7	127618	88914.7	132410	152818	97123.4	95792.5	87394.4	102284	73516.1	82413.4	89398.7	132688	91861.2
Niben101Scf00709g07016.1	Protein kinase superfamily protein LENGTH=333	CKA1	AT5G67380.1	121228	131158	130908	118546	128600	70592.3	64681.6	141055	71487.5	75729.6	68774.7	93268.9	114162	218429	110691	112097	45123	108233	58277.1	96692.9	72421.9	49537.7	187786	52540.8	45430.1	44613.8	85944.8	58706.5	47688.1	60117.9	73011.9	75125.1	47000	53743.7	43936.7	108026	50396.2	62204.4	50633.6
Niben101Scf00712g09038.1	expressed protein localized to the inner membrane of the chloroplast. LENGTH=168	AT1G42960	AT1G42960.1	244826	241901	237710	245972	250826	239535	244612	249377	247187	174868	168655	161558	105155	106950	83014.1	99583.8	124648	113616	142965	135484	147665	95042.9	89282.1	95827.5	72139.5	104390	104046	85676.1	97301.4	93912.5	87784.7	85253.1	93145.9	41052.7	68749.2	68274.8	84226.3	86085.4	85387.4
Niben101Scf00712g10025.1	Calcium-binding EF hand family protein LENGTH=1019	AT1G20760	AT1G20760.1	160570	162820	173130	160057	58783.3	56257	43104.3	64612	32343.4	41614.2	54282.8	66367.4	65406.3	39179.1	62406.5	56083.3	47166.8	34406.2	66514.6	61639	76299.5	47197	41722.5	59996.9	137337	64446.3	23243.1	39012.1	15213.5	33120.4	49290	57414.1	70303.2	53261.4	61614	52179.2	38412.5	28181.1	34323.6
Niben101Scf00713g00009.1	Eukaryotic translation initiation factor 3 subunit A	EIF3A	AT4G11420.1	250667	277284	302531	254888	301388	235452	322302	306507	326940	196951	218138	234758	226885	183631	205705	193791	209969	244590	230579	205868	166331	218673	212948	204664	179035	180727	147889	171984	199181	158904	182334	164725	172133	132547	138614	177008	119261	148560	128394
Niben101Scf00714g08016.1	Acetylornithine aminotransferase	WIN1	AT1G80600.1	314574	282103	295259	320833	169721	192155	245211	209284	310661	204893	270108	244987	338081	275774	331447	343344	342933	341516	302450	299342	288425	335738	300681	320086	320284	307937	325391	196596	248816	302257	344857	331342	344863	362707	390082	362439	317465	299396	308544
Niben101Scf00745g02009.1	Cyclin-dependent kinase 2	CDC2	AT3G48750.1	101298	108895	99445	106403	104687	99610.8	96676.8	93539.4	105391	89557.2	76735.9	79903.8	95470.6	98821.2	96540.6	108846	104090	101049	91365	85337.5	87092.3	90286.5	83087.9	88473	83809.1	74807	73098.9	41323.1	86026.2	85007.6	53608.9	107422	67170.9	154550	54528.4	56725.2	66214.6	53780	58202.5
Niben101Scf00749g04008.1	30S ribosomal protein S7	RPS5A	AT3G11940.1	2.23665e+06	2.25447e+06	2.2678e+06	2.29249e+06	2.23964e+06	2.22604e+06	2.43234e+06	2.50595e+06	2.41641e+06	1.95901e+06	1.94581e+06	1.99431e+06	1.78038e+06	1.78948e+06	1.82764e+06	2.01025e+06	2.09945e+06	2.05636e+06	1.86101e+06	1.89717e+06	1.89791e+06	1.58941e+06	1.63411e+06	1.68611e+06	1.69545e+06	1.6532e+06	1.64504e+06	1.53966e+06	1.53841e+06	1.54904e+06	1.40834e+06	1.3749e+06	1.4245e+06	1.13227e+06	1.12324e+06	1.17844e+06	922435	836803	939099
Niben101Scf00751g03009.1	NADP-dependent alkenal double bond reductase P1	AT5G17000	AT5G17000.1	133742	135863	118586	90238.6	96895.8	81500.1	77336.6	87156.2	95216.9	84952.5	104141	96241.4	122605	115222	117634	82916.7	89227.1	97065.8	82202.8	89440.6	83390.6	87981.5	80657	86862.4	96368	94454.2	103684	94955.3	86248.2	77461.1	105496	98870.1	77124.6	87045.7	88504.6	72071.6	73685.3	71352.9	51369.9
Niben101Scf00758g06006.1	Cysteine--tRNA ligase	AT1G09620	AT1G09620.1	298441	295326	293961	268121	270700	290398	266935	280361	263571	256973	238344	247396	228394	173727	209625	240328	234248	233247	217967	222281	219411	214861	198789	206184	195594	194712	193787	189488	187699	193844	199520	191840	150770	196618	122351	128022	188748	201292	188109
Niben101Scf00761g02006.1	Aldehyde dehydrogenase	ALDH3F1	AT4G36250.1	178911	111679	210950	141387	145876	142935	114821	185080	160668	123995	138062	115711	182683	168984	184617	151600	154935	158075	134568	84135.8	142129	142525	91783.7	85817.2	77455.8	52880.5	55891.7	62302.5	103994	91042.7	57276.4	114458	66036.7	47327	52604.7	48208.1	58386.7	66154.6	74077.1
Niben101Scf00773g05007.1	lipase [Chloroflexus sp. Y-396-1]	AT5G17670	AT5G17670.1	248745	244396	240817	271106	267496	261461	211074	252570	259283	189472	234551	138987	277511	275939	191672	297899	253712	333538	252320	264685	265162	295312	215097	285859	281696	266631	297668	306303	302096	296296	175941	280086	272397	360926	335001	310783	283522	270093	277662
Niben101Scf00773g07001.1	Uroporphyrinogen decarboxylase LENGTH=394	HEME2	AT2G40490.1	1.52699e+06	1.48041e+06	1.49197e+06	1.86737e+06	1.90539e+06	1.89056e+06	2.26297e+06	1.60416e+06	2.16971e+06	1.67137e+06	1.65433e+06	1.26534e+06	1.32374e+06	1.2976e+06	1.25304e+06	1.88358e+06	1.45762e+06	1.79952e+06	1.73718e+06	1.72467e+06	1.78227e+06	1.43764e+06	1.09079e+06	1.4154e+06	1.46619e+06	1.50411e+06	1.59023e+06	1.52683e+06	1.13281e+06	1.58176e+06	1.56798e+06	1.5089e+06	1.62295e+06	1.12056e+06	1.17118e+06	1.24238e+06	1.37348e+06	1.39125e+06	1.37543e+06
Niben101Scf00773g14024.1	eukaryotic translation initiation factor 2 alpha subunit LENGTH=344	AT2G40290	AT2G40290.1	49203.3	49422.2	50156.8	42451	49741.7	45020.4	46271.2	43990.2	39495.4	40398.3	38721	39103.5	33357	31248.4	37795.9	44888.4	39740.8	39621.4	43005	51342.7	44379.6	36449	37111.7	35945.4	36998.1	32929.1	36137.2	37047.7	36050.6	37002.3	33386.9	34688.9	37694.7	36701.1	31302.7	32242.7	13010.5	13060.1	11351.2
Niben101Scf00773g14026.1	Differentiation-associated protein 1, putative isoform 2 [Theobroma cacao] gb|EOY17731.1| Differentiation-associated protein 1, putative isoform 2 [Theobroma cacao]	AT3G56010	AT3G56010.1	38587.8	45791.8	43339.1	46780.3	37692.1	46449.4	35337.7	44276	39688.9	28610	28126.5	29708.1	24790.2	22304.8	26726.7	27462.7	26113.7	26053.3	20884	23662.8	20491.4	20306.6	18808	17257.5	15170.8	12115	10066.4	9679.51	16000.1	14032.2	10670.9	12261.4	11478	13132.1	10276.9	4289.14	9728.12	20154.5	29370.8
Niben101Scf00776g02002.1	TPA: hypothetical protein ZEAMMB73_793304 [Zea mays]	AT3G56290	AT3G56290.1	87481.6	89442.1	75485.7	64029.2	102251	109485	102241	105096	94066.1	81099.1	100442	81495.2	54687.3	53376.2	46632.1	33745.8	35885.4	57229.2	56847.1	60299.7	64724.7	39394.6	75366.8	64973.2	37072.6	74093.4	62529.4	46767.6	75105	58585.5	60084.2	64929.9	49410.4	23072.5	62797.1	63533.7	42634.8	29006.7	61338.3
Niben101Scf00779g00005.1	Uroporphyrinogen decarboxylase LENGTH=394	HEME2	AT2G40490.1	496806	504439	506118	605766	586603	568283	647181	665751	616257	519407	327839	328371	372771	266637	345061	496020	418191	405396	562850	552121	573613	283917	433644	411564	436934	311585	315753	335004	518419	532632	334363	512072	474177	372588	283369	284155	286603	278319	409956
Niben101Scf00779g02004.1	Dual specificity protein phosphatase 3	LSF2	AT3G10940.1	47398.8	63317.4	43536.7	39965.5	50225	38741.5	45681.8	38461.2	48445.1	43744.9	48226.4	50032.3	36049.7	36276.6	29471.7	31296.2	31185.3	32074.8	41648	40348.3	35871.5	29948.4	39675.1	46650.5	25261.3	35323.5	36626.4	23468.3	26449.7	25235.4	38169.9	28998.5	34516.1	16110.8	32433.3	30756.7	32209.6	24079.3	23647.9
Niben101Scf00779g08011.1	Guanine nucleotide-binding protein subunit beta-like protein	SMU1	AT1G73720.1	45088.8	47256	45716.9	47034	30345.9	12093	42936.1	50533.6	52466.4	48100.3	48467.5	32499.6	23656.4	27121	38724.5	35870.1	11698.9	25168.7	26599	21028.8	28082.6	43600.4	14864.2	4249.09	30961.5	23369.4	15022.7	9769.12	28925.1	34255.9	14062.2	24592.4	31432.6	8074.32	29468.7	35522	8269.83	34622.1	28925.4
Niben101Scf00786g02010.1	Nuclear transport factor 2	NTF2B	AT1G27970.2	522640	461101	458686	429928	420629	432633	397653	412943	413947	450256	430895	376195	479450	493429	460299	443889	431193	423104	433769	433361	430378	397789	399496	430756	429163	369876	407013	402779	303322	324646	373566	386740	358981	448420	406638	431143	336492	323851	341351
Niben101Scf00793g01001.1	Long-chain-fatty-acid--CoA ligase 5	LACS1	AT2G47240.1	133486	115302	130325	127566	128085	126386	82117.7	81677.9	107944	114040	98856.7	102645	134354	97531.2	139297	120751	126158	123663	136743	125077	134297	72967.5	111182	108316	78128.5	113317	103685	86645.1	67608.6	76905.4	88347.9	86390.9	102812	75710.8	94160.3	81577.2	97163.3	122135	138261
Niben101Scf00795g00009.1	Porphobilinogen deaminase	HEMC	AT5G08280.1	1.86067e+06	1.85684e+06	1.80409e+06	2.59233e+06	2.57764e+06	2.62534e+06	2.91858e+06	2.95825e+06	2.95343e+06	1.86743e+06	1.91202e+06	1.89691e+06	1.77881e+06	1.79937e+06	1.87545e+06	2.51769e+06	2.50392e+06	2.5267e+06	2.01e+06	2.01521e+06	2.01298e+06	1.22774e+06	1.2506e+06	1.2459e+06	1.20223e+06	1.1353e+06	1.13912e+06	850128	833788	824965	387512	427431	313891	323195	256177	249914	287448	276303	223472
Niben101Scf00800g04004.1	GTP binding Elongation factor Tu family protein LENGTH=454	SVR3	AT5G13650.2	222324	234436	227646	251262	232658	240671	210330	208057	198165	152016	70952	146540	170990	143972	160748	172387	170135	167800	128703	135867	128309	95565.9	105406	95794.9	91710.2	88994.1	73261.4	87117	79571.3	83042.7	94976.1	57695.6	60676.5	33470.3	54471.1	44349.8	50175.7	50280.7	36095.2
Niben101Scf00803g01006.1	subtilisin-like serine protease 2 LENGTH=764	ARA12	AT5G67360.1	169980	171659	151252	140090	138327	121655	121007	120463	162146	131192	107145	107251	119485	144284	99111.1	96732.3	82255.1	94157	112222	93818.7	101813	90118.3	123044	71543.9	127387	86468.8	110960	83425.3	132631	138076	96978.1	87445.9	96660.8	114162	84590.8	82430.8	76894	127706	93094.4
Niben101Scf00806g04007.1	Bifunctional protein GlmU	CYT1	AT2G39770.1	202983	202674	157397	212268	179728	212390	217295	228433	217920	244214	177044	186623	183656	182660	179517	186910	173198	190615	176968	173441	176302	135933	153057	160926	129878	208248	133328	114442	114989	228294	111539	56295.6	83047.8	124565	130639	117353	105115	77091.6	81969
Niben101Scf00809g01011.1	stearoyl-acyl carrier protein desaturase	SSI2	AT2G43710.1	227048	234852	221130	252539	258146	249776	286131	281868	284645	202313	221287	200305	171654	162992	154075	195563	218873	216619	227164	210910	230467	131941	160832	149544	104950	165218	162413	96853.8	120975	138022	100065	124746	133532	118881	177973	139460	116201	198746	142304
Niben101Scf00821g00003.1	Alpha-1,4-glucan-protein synthase [UDP-forming] 2	RGP1	AT3G02230.1	670361	659762	664318	654930	648771	631796	640002	636043	635895	565781	556976	577371	474335	584570	583573	649189	590412	569512	552102	555304	563064	512522	498442	490420	497250	484950	500554	479063	441517	431914	388450	419143	409197	482323	433428	457049	419424	404474	431541
Niben101Scf00853g07006.1	50S ribosomal protein L24	AT3G49910	AT3G49910.1	205972	189031	185301	208313	190396	209584	195726	220357	203889	159004	135071	161883	126294	146533	110556	163213	143241	153702	145206	151342	142421	142498	146188	155779	112004	128668	113882	120130	139923	130713	123234	130437	137920	131699	149303	147571	117146	111674	121498
Niben101Scf00860g00001.1	ABC transporter ATP-binding protein [Calothrix sp. 336/3]	NAP7	AT3G10670.1	202784	200651	198615	209255	220285	216651	230895	219696	289314	182635	183472	188198	159513	164219	190309	185432	226477	158839	146537	155275	160532	138656	172903	126660	129860	128676	134715	122184	121285	105226	126161	101532	97307.1	88305.8	109609	99810.9	112118	90424.5	62086.4
Niben101Scf00860g01011.1	Autophagy-related protein 18	ATG18D	AT3G56440.1	15356.1	18719.7	18308.8	31647.5	32616.7	32479.9	23309.6	23071.3	23439.1	22802.8	22158.6	22911.1	15925.1	15549.5	13013.6	16272	16171.1	15296.9	15149.5	13913.6	16166.8	14929.1	14305.1	16501.2	15583.7	15925.4	16937.6	15181.7	14531.5	17261.3	14055.7	15256.1	14965.4	17120.1	15065.2	14126.3	14314.4	16153.3	15769.7
Niben101Scf00861g02013.1	ABC transporter ATP-binding protein/permease wht-1	ABCG22	AT5G06530.2	57361.6	54659	56121.5	73705	62546	62577.3	83757.1	68414.2	69069.8	47345.5	51310.6	65028.1	49543	48444.1	44239.5	39702.4	59168.1	41492.1	47436.8	43880.4	47265.8	37121	49175.2	38834	39839.1	35131.1	48360.8	33958.1	33897	37480.6	25396.1	37394.9	25679.1	19956.1	28347.7	22313.2	21759.8	22847.6	20475.4
Niben101Scf00862g00016.1	Serrate RNA effector molecule	SE	AT2G27100.1	34750.6	106855	111856	54116.7	121609	129903	120563	120739	130917	85448.6	93514.8	51419.2	63063.4	67996.7	48672	57167.3	49262.7	64148.1	35693.6	25600.9	51374.8	34934.6	53616.9	45918.2	22324.5	42968.6	51688.1	33537	37926.1	61033.3	25123.5	26164.3	28693.6	50425	47485	60699.8	37674.9	36296.4	41019.2
Niben101Scf00862g01017.1	molybdopterin biosynthesis CNX1 protein / molybdenum cofactor biosynthesis enzyme CNX1 (CNX1) LENGTH=670	B73	AT5G20990.1	98299	100369	91998.6	98644.5	96653.7	99895	83287.8	82123.5	82846.9	82382.1	83075.1	76489.5	54898.2	49444.5	47470	42056.9	49821	60989.5	46578.1	43116.9	47505.3	35973.4	43109.6	41300.1	25677	37935.2	28872	26762.8	34211.5	37668.1	20486.8	30562.9	30947.5	13924.3	36210.9	28646	22870.7	34618.4	30021.8
Niben101Scf00863g10002.1	stearoyl-acyl carrier protein desaturase	SSI2	AT2G43710.1	203650	212649	198579	225337	230417	224351	248235	248335	251612	180497	192711	181228	138955	131820	122180	160539	187302	185227	201209	182207	196647	116522	141115	136889	86919.6	142793	140222	83951.8	110929	127232	94761.6	112443	110413	113772	172485	96185	100101	184714	107685
Niben101Scf00866g00008.1	Exportin-2	AT2G46520	AT2G46520.1	116155	124070	131622	128887	140697	146330	150509	135797	136853	84951.8	91683	93564.2	113498	110421	96686.2	96434.4	100497	110534	108087	104328	109744	83421.7	88073.4	100263	78814.2	89017.9	95188.8	68359	86029	67561	61716.4	75473.1	78250.1	63947.8	67678	69112.6	70830.7	61540.8	91485.2
Niben101Scf00869g06027.1	Ferredoxin-thioredoxin reductase, variable chain	FTRA1	AT5G23440.1	538881	559506	533873	779391	786608	795453	574685	709950	704216	518550	596899	489483	840159	862246	837868	778862	756411	758383	806328	837294	814781	828413	779331	802983	863551	865213	878323	837768	832654	821956	744202	722167	792009	824764	847275	888733	912954	974528	996962
Niben101Scf00870g01010.1	26S protease regulatory subunit 4	RPT1A	AT1G53750.1	450556	432657	439624	433544	321419	252650	404894	306999	349826	322018	278659	279623	308372	333945	294366	363043	309461	297042	339023	336556	361990	272733	327172	248961	308691	327160	320924	242655	208206	322900	334745	261925	267141	299370	273683	358641	197779	207665	190090
Niben101Scf00878g03001.1	Elongation factor G 1	AT2G45030	AT2G45030.1	43789.1	43377.7	39226.2	35084.3	40962.1	40343.4	35805.2	34495.9	32251.8	30833.8	18511.2	29727.5	37301.6	37812.2	37426.3	33901.6	33263.2	32308	30271.3	31511.1	30597.6	27164.8	30501	29476.3	29028.4	26124.4	26777.6	24741.5	25126.1	32442.3	22297.3	25119	21169.1	31013.7	23200	21101.1	19699.4	19419	21589.6
Niben101Scf00878g04011.1	Malate dehydrogenase	c-NAD-MDH2	AT5G43330.1	1.91014e+06	1.96434e+06	1.91137e+06	1.92204e+06	1.94979e+06	1.92677e+06	1.9076e+06	1.86247e+06	1.80562e+06	1.84943e+06	1.84216e+06	1.81211e+06	1.7785e+06	1.74085e+06	1.70822e+06	1.63269e+06	1.48778e+06	1.46923e+06	1.63189e+06	1.50666e+06	1.54991e+06	1.69258e+06	1.52348e+06	1.53809e+06	1.65389e+06	1.6245e+06	1.64459e+06	1.51896e+06	1.39223e+06	1.3886e+06	1.58529e+06	1.46076e+06	1.51499e+06	1.51083e+06	1.5855e+06	1.59586e+06	1.59854e+06	1.62611e+06	1.62144e+06
Niben101Scf00887g05007.1	Small nuclear ribonucleoprotein E	AT4G30330	AT4G30330.1	148669	142674	136414	132348	131216	132543	140678	136711	135107	105781	65158.9	117624	77321.6	108478	103408	61338.3	93152.8	55001.6	50547.5	48793.6	47343.6	95055	76038.6	75222.1	78844.1	69392.7	42303.3	48793.1	55309.4	50050	56090	52766.8	78390.7	58252.8	63301.6	76926.7	94434.5	97419.1	98224.5
Niben101Scf00907g00001.1	Splicing factor 3A subunit 1	AT1G14650	AT1G14650.2	49450.2	41253.4	43032.4	40415.4	48599.5	52797	38885	52581.3	43321.3	40862.2	38756.2	37285.9	9390.98	44255.6	38648.3	50936.2	46453.8	48103.3	40965.3	40100.1	43836.4	30407.1	32577.7	4236.94	37134.7	30266.4	35377.1	38827.6	7697.81	36135.2	33057.2	35706.7	37194.2	32299.5	29210.3	10468.1	29596.8	27522.6	26055.1
Niben101Scf00914g01001.1	Glycogen debranching enzyme	ISA1	AT2G39930.1	21338.8	23723.5	22514.8	23738.7	25690	26607.9	20815.5	22295.3	23295.5	19517.5	18923.8	20115.4	20268.3	21824	23488.7	13848.4	14757.2	14298.2	13268.4	14744.4	16941.9	19322.3	18654.3	19819.6	8778.69	16865.2	16683.1	15102.3	13606.1	14201.7	10574	8995.69	9225.09	8877.96	8093.82	13402.6	7163.25	9331.32	38769.1
Niben101Scf00919g07002.1	Cytochrome P450 superfamily protein LENGTH=513	CYP71B10	AT5G57260.1	38876.2	39120.9	19186	23842.1	89059.1	88917.8	22016.6	28973.5	14605.9	42950.7	14841.7	18159.2	16285.8	68030.5	6846.44	13850.6	11715.1	20278.3	27197.3	12597	22341.1	58082.7	5086.7	10780.5	7584.51	22558	14794.2	9984.17	3307.23	9825.27	10473.2	5456.62	9987.07	4279.83	9215.98	29286.8	7690.35	23341.8	21739
Niben101Scf00927g04014.1	trehalose phosphate synthase LENGTH=861	ATTPS6	AT1G68020.2	160596	103094	111224	202306	173058	181540	192099	190791	209313	179669	187932	212460	214069	207338	187286	254767	232193	301461	203108	208597	199694	223195	220369	207171	227653	214738	220797	194592	214863	174130	242867	251078	271876	285438	283507	296517	207916	175089	204880
Niben101Scf00944g06005.1	60S ribosomal protein L14-2	AT4G27090	AT4G27090.1	795982	776019	934056	777012	740640	888510	1.13078e+06	1.05037e+06	1.06126e+06	737584	709305	713995	626875	601560	716221	747923	784273	834069	704094	681136	658677	645677	663446	657099	576785	573039	627983	636045	662608	685219	692005	637360	684096	689760	823306	732952	656094	688993	733822
Niben101Scf00944g07004.1	glycolipid transfer protein 1 LENGTH=202	GLTP1	AT2G33470.1	194796	184407	220417	155336	139359	132194	134927	103756	142831	137845	135695	132590	123699	115425	102974	104558	129358	74610.2	86474.1	84451.9	101504	84898.8	94424.7	110479	84009	78526.2	106237	83711.4	122245	80966	73858.9	73059	78027.2	88049	81452.1	81869.9	78278.8	113593	93283.4
Niben101Scf00946g00013.1	Coatomer subunit beta-1	AT4G31480	AT4G31480.2	299091	279863	296782	278295	254270	270639	284143	337432	286710	216527	226801	169200	206545	156576	190036	148196	143149	262120	168480	166308	166608	215690	156447	152589	128031	185025	126562	187769	123725	128380	145273	193098	193579	121294	151662	107986	83675.6	125859	129699
Niben101Scf00949g01010.1	Splicing factor U2af small subunit B	U2AF35B	AT5G42820.2	78822.9	75143.9	80880.8	70250.8	77225.2	67905.5	65347.4	74300.8	70455.8	70899.5	70077.8	69573.6	34802.9	35905.3	41527.9	34262.8	39929.1	31080.7	41985	36538.8	35337	46750.8	38654.3	41584	33371.8	36921.5	40006.9	42361	32410.7	42223.1	54668.6	47323.8	49513.8	32171.2	52293.3	60878.2	13650	38710.7	16074.2
Niben101Scf00960g09003.1	60S ribosomal protein L30	AT1G77940	AT1G77940.1	30746.8	31989.7	14804.8	27653	27472.6	28596.7	22681.6	23255.3	23650.3	28732.9	27293.7	13177.2	18925.2	12215.3	20767.9	25190.3	23935.8	23898.9	25732.6	26920.8	26357.8	24360.7	18773.5	20861.6	24992.9	23584.9	20754.6	24547.1	11832.7	20244.3	24645.2	12942.1	23143.3	32090.8	26279.7	10440.4	6275.79	12176.5	13767
Niben101Scf00963g02002.1	glutathione synthetase 2 LENGTH=539	GSH2	AT5G27380.1	85931.1	86262.1	80027.3	82250.1	83789.4	84433.2	88884.8	89486.6	95053.3	90664.3	62664.7	76537.8	75522.1	81764.4	82204.7	67653.8	79960.3	92403.6	74477.1	82457.2	72406	73033.8	80601.6	74521.7	90532.4	71609.3	70948.6	71677.7	66606	66652.1	77871.3	78739.7	79880.8	88166.7	96319.4	64463.1	70132.6	75440.3	72428.8
Niben101Scf00963g05002.1	tryptophan synthase alpha chain LENGTH=312	TSA2	AT3G54640.1	253594	222573	220684	273972	312737	326884	300461	324272	317897	212268	201045	227268	199567	173198	153743	253725	220211	285486	163222	355277	250368	160774	147936	167081	180800	186404	194233	154758	134222	162845	231070	95604.2	117724	65907.2	280915	140544	88873.5	78090.8	227961
Niben101Scf00971g00024.1	5'-AMP-activated protein kinase subunit beta-1	SEX4	AT3G52180.1	91697.8	159610	99219.3	48712.7	76804.8	47851.4	58684.8	42351.2	52493.3	44139.7	151000	52268.5	43518.4	65288.4	58209	40695.8	41660.4	41377	50717.5	49741.3	35552.6	45162.5	38062.1	41516.4	50995.3	35962.9	45127.2	34994.8	43674.2	42625.4	34200.8	17421.3	23272.4	25729.8	33608.7	16480.8	76099.5	16447.7	19220.6
Niben101Scf00978g06005.1	Aquaporin-like superfamily protein LENGTH=268	DELTA-TIP	AT3G16240.1	873353	885292	843143	830614	816017	801469	993839	1.00063e+06	1.00053e+06	897356	878645	857222	1.1121e+06	1.10964e+06	1.12485e+06	1.38408e+06	1.31213e+06	1.32338e+06	1.19531e+06	1.19086e+06	1.18397e+06	1.31991e+06	1.30796e+06	1.28927e+06	1.23266e+06	1.16566e+06	1.18111e+06	1.50411e+06	1.48125e+06	1.4977e+06	1.27121e+06	1.26236e+06	1.30198e+06	1.82455e+06	1.61805e+06	1.62261e+06	2.09304e+06	1.99394e+06	2.06513e+06
Niben101Scf00978g08004.1	Glycogen phosphorylase 1	PHS2	AT3G46970.1	238642	250887	250361	225011	233269	231416	181999	174448	181567	169246	177023	165872	144806	152077	134378	117534	124444	126711	134891	133117	129736	116509	135430	127762	108343	123277	128730	100590	106731	109796	89798.7	104136	95612.6	89897.9	94177.1	100043	79880.8	83082.8	73552.3
Niben101Scf00981g02001.1	Dolichyl-diphosphooligosaccharide--protein glycosyltransferase subunit 2	HAP6	AT4G21150.1	133983	143732	149759	112920	117748	118186	117445	122545	110422	86203.3	74970.5	100617	92314.5	96315.1	91602.4	90240.2	86345.7	84535.6	85661.3	79074.1	85479.8	73877.7	64821.5	60389.3	55634.8	76265.6	68158.3	50672.8	68515.2	66485.1	34522.1	24939.3	32731.6	39830.1	44410.7	38642.7	44635.1	26042.8	43148.6
Niben101Scf00983g02001.1	isocitrate dehydrogenase LENGTH=416	cICDH	AT1G65930.1	2.37556e+06	2.33425e+06	2.35567e+06	2.36272e+06	2.37516e+06	2.49581e+06	2.41948e+06	2.56404e+06	2.48331e+06	2.23348e+06	2.14527e+06	2.22116e+06	1.94099e+06	1.84436e+06	1.83527e+06	1.92395e+06	1.9596e+06	1.85417e+06	1.80854e+06	1.78395e+06	1.73896e+06	1.75687e+06	1.60569e+06	1.60455e+06	1.61071e+06	1.61492e+06	1.61976e+06	1.49471e+06	1.56392e+06	1.45534e+06	1.72251e+06	1.57117e+06	1.61431e+06	1.58943e+06	1.70827e+06	1.75698e+06	1.44224e+06	1.46831e+06	1.48588e+06
Niben101Scf00988g06010.1	Coatomer subunit gamma-2	AT4G34450	AT4G34450.1	214973	202794	204298	183089	165704	178776	184711	182850	180199	151548	164050	155299	169248	156164	173346	141044	148198	142138	129161	132529	128455	122101	115816	121217	111511	106877	107383	103480	77158.9	98705.1	113954	112129	118662	103991	103326	118010	80184.1	81778.3	61942.9
Niben101Scf00991g05009.1	60S ribosomal protein L26-1	AT3G49910	AT3G49910.1	443718	424774	444584	447840	437282	446844	472750	505713	477496	383684	396475	389198	322798	330644	316341	448436	424784	414598	366845	359272	363557	319936	333281	336926	276594	288817	292514	317277	354052	350254	290401	255753	270457	295669	304683	337289	233837	228333	216518
Niben101Scf00998g00004.1	TBCC domain-containing protein 1	AT3G57890	AT3G57890.2	32098.6	26698.6	25987.3	27290.3	34516.6	31908.7	33503.7	38659.4	32628.9	27097.8	24654	28873.4	20885.4	22970.8	21622.1	14300.6	28315.4	23522.7	6232.03	24544.3	29635.8	21677.5	24539.5	29182.8	17563.5	19268.7	22040.2	19259.3	21753.2	22330.2	13903.9	18549.3	29959.5	10204.8	20888.6	24742.5	23374.3	6521.03	25167
Niben101Scf01002g02005.1	Calcium-binding protein 2	AT1G53210	AT1G53210.1	218150	211846	219204	180061	171017	183513	155163	167438	173595	175884	180994	216600	180825	167076	161965	166788	150383	158154	155323	154832	133086	144166	148138	143429	133658	120202	120763	137452	105163	130425	128531	125004	168668	150244	147229	133214	133092	165321	119928
Niben101Scf01002g13002.1	ubiquitin-conjugating enzyme 35 LENGTH=154	UBC35	AT1G78870.1	325592	316912	279643	253504	235273	212911	223934	323166	365287	227270	206034	187667	171026	304327	163710	328972	219684	195905	173727	179973	250643	228119	184494	195616	237260	143129	137303	207928	201989	151435	148612	186446	209295	202574	165799	190303	172304	161423	190964
Niben101Scf01005g01002.1	Peptidyl-prolyl cis-trans isomerase	FKBP12	AT5G64350.1	323325	321847	325110	222682	285764	291639	233757	240966	179721	284600	279806	283661	256184	199829	245587	196015	201444	219284	236187	220989	192729	245622	165987	244933	222884	241909	232071	143585	190591	220740	199276	213599	226818	219704	169444	228026	144383	191832	129279
Niben101Scf01005g04005.1	3,4-dihydroxy-2-butanone 4-phosphate synthase	GCH	AT5G64300.1	192852	140672	79076.8	128469	152923	153282	151994	151153	136091	148190	146863	148889	117225	114548	164165	116208	88106.4	121898	110238	114820	113670	64485.5	104373	99445.8	56383.1	109102	61529.1	74232.6	115807	89590.6	63239.9	69337.7	125559	72505	71079.9	71155.2	47949.9	105715	169499
Niben101Scf01017g03006.1	UDP-Glycosyltransferase superfamily protein LENGTH=453	UGT74E2	AT1G05680.1	99538.4	91236.3	64788.3	51333.6	87807.7	78547.9	59965.6	57787.1	45080.5	63262.6	43262.5	77528.4	87129.1	85195.7	83556.6	89100.8	32338.2	50954.7	47225.6	38521.5	42992.6	41896.4	56223.5	51238	31770.3	34043.1	27090.8	51742.3	49847.1	32449.1	108561	33926.4	79971.9	40858.2	41814.8	34364	30992.4	45689.1	51958.3
Niben101Scf01020g00017.1	Kinase-related protein of unknown function (DUF1296) LENGTH=831	AT1G29370	AT1G29370.1	1251.71	5700.22	4298.56	3508.66	2549.49	3140.27	6702.5	3080.42	6115.34	1960.97	3641.29	5408.61	3162.04	2391.24	1909.04	1728.75	2350.87	1144.23	3400.99	1844.38	2488.34	2124.94	786.844	1364.83	3358.68	2347.9	2101.29	2996.26	1755.92	1698.2	1078.99	2425.33	1367.55	3983.98	4472.37	1194.73	1114.03	891.742	2926.57
Niben101Scf01022g02010.1	Huntingtin-interacting protein K	AT3G06610	AT3G06610.1	45227.5	61834	48910.9	45822.4	44473.2	55830.8	52654.2	71747.1	41486	44155.4	34170.2	38225.8	21374.6	46330.4	54031.1	18364.8	38780.4	33550.2	43431.6	53796.4	32424.8	45421.6	41294	12157.7	38927.8	39274.7	43105.6	45265.1	20299.1	32933.6	39200	40292.4	32352.4	14731.6	38834	8506.87	13272.1	52498.4	37154.2
Niben101Scf01022g03042.1	ATP-citrate synthase subunit 1	ACLB-2	AT5G49460.1	247002	243010	244273	225430	243269	238460	219920	247937	247610	189581	184801	180490	194562	230138	218404	239260	228098	226562	218743	241663	231674	180447	189211	188047	186101	173395	169243	206793	173681	160743	137674	162522	160829	169429	148226	158368	174306	141094	172543
Niben101Scf01023g03008.1	Riboflavin synthase	AT2G20690	AT2G20690.1	39021.5	40978.5	35034.1	39139.2	37042	40499	32138.4	37564.5	37049.1	24926.3	24371.7	22060.8	28971.2	31609	6166.63	31161.5	30523.7	24056.8	19558.7	15445.5	22447.1	23238	12354.1	21553	17160.4	18644.7	17497.5	15648.8	40214.3	23660.8	14774.2	12962	17302.5	30715.7	32903.4	14643.7	18338.6	21652.7	29207
Niben101Scf01025g07017.1	Eukaryotic translation initiation factor 3 subunit A	EIF3A	AT4G11420.1	185514	211699	219451	171797	211758	199644	209685	214037	226447	160429	174856	168296	137664	138931	135709	139373	133737	139765	125383	155838	125206	139970	149241	141572	126827	124217	108400	148496	140847	137357	134069	124664	115569	100866	116331	122816	59911.4	128477	92842
Niben101Scf01027g01014.1	calcium-dependent protein kinase 6 LENGTH=529	CDPK6	AT4G23650.1	6730.54	28906	83561.5	7044.06	51359.5	53260.7	37089.2	48001.2	37266.1	10922.1	43524.6	26887.9	35852.6	36585.1	32508.8	30541.3	37229.4	27655.4	38536	29122.6	31668.8	34222	27051.9	37888.4	42699.2	26834.6	15361.8	29180.3	25677.2	27959.5	8881.76	30088.3	29998	9642.95	30278.3	17000.2	19831.5	25483.1	29744.4
Niben101Scf01049g02006.1	Dolichyl-diphosphooligosaccharide--protein glycosyltransferase 48 kDa subunit	DGL1	AT5G66680.1	81593.4	46973.4	47189.3	89478.7	60918.6	45116.6	43966.8	37048.4	46743.2	47586.7	47767.9	37814.3	40216	38856.1	45272.3	34455.6	26538.4	36052.4	25261.2	53541.7	52416.8	24975.2	41741.6	54574.1	32634.6	23951.1	38076.5	34422.4	43824	39269.5	25021.8	22215.1	13816.3	23851.5	39973	72347.6	37396.5	17320.4	39888.7
Niben101Scf01051g09003.1	Hsc70-interacting protein	TDX	AT3G17880.1	187441	288264	306799	136108	188808	197445	257213	177788	265402	273608	174596	262799	172823	180698	156854	239487	150914	209876	168565	145996	166960	136939	144103	212890	226431	237689	172312	144842	137450	207056	225183	152893	234435	168099	189903	189476	121674	79317.6	107213
Niben101Scf01052g06004.1	26S proteasome non-ATPase regulatory subunit 6 homolog	AT4G24820	AT4G24820.1	247690	251518	250054	214126	248176	252230	245298	260516	239770	194255	180559	184326	261258	266887	231828	196409	192478	187864	204801	190615	180645	253697	169741	237559	226396	214942	138732	234677	155344	155671	146269	231206	224699	195830	200299	198680	242243	205557	198435
Niben101Scf01053g00006.1	Potassium transporter 23	AT1G60160	AT1G60160.1	52994.9	59856.4	53446.1	45790.3	53449.8	48638.8	45334.9	43787.6	40913.7	45510.9	41995.9	48860.4	46072.6	45443.7	61695.3	28726.8	61492.9	34423.9	31487.3	32500.9	35250.3	38702.5	34464.9	34903.6	32196.4	30888.9	53216.1	32531.4	31630.4	31948.1	36415.4	30577.8	32155.9	26394.9	30809.4	35338.8	42542.4	28830.8	28126.9
Niben101Scf01054g03001.1	Post-illumination chlorophyll fluorescence increase isoform 1 [Theobroma cacao] gb|EOY25823.1| Post-illumination chlorophyll fluorescence increase isoform 1 [Theobroma cacao]	PIFI	AT3G15840.1	404927	418246	392962	465386	464445	476778	423663	504559	419083	459072	394479	462893	417981	397351	390670	336387	309855	305120	325943	320047	348882	366745	301390	327345	333137	306825	280881	310489	282832	288947	306230	214716	243762	254176	178513	279374	202245	204968	213673
Niben101Scf01054g13006.1	40S ribosomal protein S12	AT2G32060	AT2G32060.1	1.44765e+06	1.41448e+06	1.41362e+06	1.51108e+06	1.53172e+06	1.48431e+06	1.58339e+06	1.63602e+06	1.60654e+06	1.22189e+06	1.26374e+06	1.27759e+06	1.22291e+06	1.19872e+06	1.22771e+06	1.4731e+06	1.40847e+06	1.40901e+06	1.34474e+06	1.307e+06	1.35247e+06	1.04124e+06	1.01696e+06	995654	1.17399e+06	1.12976e+06	1.15577e+06	980364	959016	964742	841095	850055	842039	770174	706882	725217	639918	637084	641543
Niben101Scf01063g01004.1	BnaC09g41110D [Brassica napus]	AT4G27595	AT4G27595.1	73894	69991.7	88950.2	78740.9	62487.5	76157.7	65584.8	49014	84733	36637.1	45557.7	71956.7	51484.2	48562.4	37087.3	68146.2	55847.7	70373.2	42387.2	32765.6	58172.1	22008.3	43286.5	51227	47067.6	42289.4	29687.3	41161.1	34625.4	63716.7	82755.1	53944.5	23253.1	34659.5	37624.3	41850.7	35097.3	45302.1	20866.1
Niben101Scf01063g03007.1	RNA-binding protein 39	AT4G17720	AT4G17720.1	101977	103390	97664.5	84119.6	89677.7	92836	86600.1	81939.2	75513.8	74466.1	74237.9	76032.7	91265.9	79149.5	81941.1	74842.6	76416.2	69522.1	75182	73029.6	69872.8	69915.2	63267.1	62466.7	60719.5	55668.9	47667.7	52169.8	38035.3	54183.2	48140.1	53372.8	46446	42727	63969.9	46767.5	51791.7	41321.5	77906.6
Niben101Scf01070g03003.1	RNA-binding protein with multiple splicing	AT1G21320	AT1G21320.1	454982	459760	451384	404286	418952	416860	414356	432396	404614	399667	389098	384207	354158	362786	372221	310674	391159	369420	342123	371830	357720	312322	244096	300483	326784	345436	332165	207214	279475	248058	318774	274517	342407	305186	273843	274495	180311	117645	207947
Niben101Scf01072g03008.1	Lil3 protein, putative [Brassica oleracea]	LIL3:1	AT4G17600.1	331241	379122	365738	436420	443037	455536	316994	435933	455151	383104	362839	303343	221042	411600	393806	312088	288436	354776	365880	367468	371340	324278	287045	280779	187339	231505	262137	234849	160026	265248	169570	169339	206960	178084	177347	140162	183129	194298	169435
Niben101Scf01075g02028.1	Phenylalanine--tRNA ligase alpha subunit B	AT4G39280	AT4G39280.2	35811.5	37766.3	36437	39912.3	36870.5	37789.7	31204.9	39208	34381.2	28538.1	27056.7	25550.3	26599.4	24476.4	22433.3	19597.4	21413.5	22056.1	31585.7	31599.9	32024.9	24077.2	24620.6	25749.3	20120.1	25723.6	25013.2	23457.3	23493.5	23160	19591	19988.2	19493.3	16227.4	20661.1	30368.8	14873.5	17227.4	25771.7
Niben101Scf01085g02014.1	26S protease regulatory subunit 8 homolog	RPT3	AT5G58290.1	947017	905398	935065	804201	826620	805275	809064	804872	774972	728647	715873	764910	720161	716778	716336	723296	758324	735989	714166	726788	708149	600568	597486	611490	666506	669694	646641	568901	521435	575930	687693	632440	706764	709900	677666	703001	531549	532388	495799
Niben101Scf01085g06007.1	ATP-dependent RNA helicase DED1	AT3G58570	AT3G58570.1	189787	181332	237453	187247	186198	177892	185878	190930	192232	162039	170935	187149	146468	158943	187544	181009	168535	157315	145632	167392	170045	152168	145048	137374	145785	139236	132856	134921	140611	177848	154744	137544	162614	215429	160034	149431	115250	123180	149093
Niben101Scf01090g05027.1	transcription termination factor Rho [Actinomyces georgiae]	RHON1	AT1G06190.1	85721.6	43052.8	47702.6	65306.3	75846.1	53794.1	58177.4	77347.1	57661.5	81259.3	44174.8	78694.5	51998.2	30873.7	42737.5	33534.3	26083.5	61125.9	63379.3	44112.4	59437.3	40137.4	52112	47058.5	36283.8	51110.6	30708.5	22061.5	68688.2	48164.9	39286.6	34863.7	35706.5	44003.1	40541.2	44279.9	37058.6	24929.7	44601.3
Niben101Scf01091g00014.1	calcium homeostasis regulator CHoR1 [Zea mays]	PDE329	AT3G55250.1	172907	198035	187016	238744	196383	205850	249864	221389	266506	170470	204340	166581	129184	149867	139267	160604	145095	137443	114004	117114	118377	89054.8	92416	106488	60240.2	64937.7	92442.3	60664.1	67082.4	40087.1	25155.3	62154.1	59947	13168.1	29491.3	61863.2	10157.9	41453.7	34568.8
Niben101Scf01100g03005.1	Histone-lysine N-methyltransferase setd3	AT3G07670	AT3G07670.1	298459	285157	292572	309807	252654	253395	309462	210425	328011	344299	168533	277284	204808	187591	292674	254009	103148	304197	293146	363575	286101	152007	198531	102751	210880	121612	109255	90858.4	103601	77845.8	149255	157103	107982	95264.8	146296	126691	208441	183578	194764
Niben101Scf01100g05005.1	RNA-binding protein 1 LENGTH=360	AT3G13224	AT3G13224.2	341411	351809	476817	347256	450617	422859	364751	420702	332534	390878	282966	285127	394799	370093	276087	283597	373660	425044	229950	244183	419481	298984	219587	339362	270713	277288	278741	125263	278961	280976	272129	237599	224684	334873	277557	221797	200818	207767	206007
Niben101Scf01100g06016.1	unknown protein; BEST Arabidopsis thaliana protein match is: unknown protein . LENGTH=561	AT4G12700	AT4G12700.1	68782.3	69311.6	69750.6	65902.8	69476.7	65815.1	62311.2	60897.6	63395	69913.7	60913.9	72806	61273.9	37424.4	68012.8	80790.1	28821.4	65262	52443.5	39589.8	61963.9	59672.8	30468.7	50793.3	60928.9	53864.1	86069	52473.4	43412.4	58270.4	38905.3	88109.1	58834.5	43437	51976.2	45224.6	50255.6	43952.5	43111.6
Niben101Scf01109g04010.1	Mitochondrial transcription termination factor family protein LENGTH=493	PTAC15	AT5G54180.1	72927.3	55403.6	66579.8	84054.7	92528	82447.3	65481.4	83861.1	94885.1	65705.2	69423.6	70587.6	67532.4	66074.1	56762.2	63001.6	64485.2	60751.7	62801.4	63823.1	60033	41976.4	61909.1	37930	40985.7	60872.5	56031.2	43390	39090	39172.9	40732.1	40489.3	38423.8	26749.1	118631	48455.9	34462.2	33430.4	33933.4
Niben101Scf01111g01001.1	PGR5-LIKE A LENGTH=324	PGRL1A	AT4G22890.1	418883	428093	419474	456667	470446	478144	431272	438351	403264	401895	449988	457413	637234	588216	640952	459389	502710	483248	549922	534409	539568	663148	622795	590358	609342	562616	557697	543742	570509	561460	572583	518778	531936	648813	624431	661817	647179	639036	658316
Niben101Scf01115g00001.1	U1 small nuclear ribonucleoprotein A	U1A	AT2G47580.1	11600.9	17121.8	15886.4	19665.3	15500.5	18115.2	15490	15492.8	16380.1	9453.43	26470.4	12578.7	5238.29	16320.7	15575.9	14997	13031.3	3373.01	5169.53	6489.47	4084.49	6128.74	10572.9	4378.44	7580.65	4457.71	4103.28	5295.21	7934.76	15280.8	13771.8	3051.01	19096.2	17513.3	3943	5961.46	6119.42	5931.56	9163.91
Niben101Scf01116g01002.1	Protein RecA	RECA1	AT1G79050.1	56068	61279	54482.6	38033.9	53453.4	58487.7	61157.9	60738	53557.7	50332	44437.5	38297.6	54771	51654.3	55583.9	56385.3	47674.7	25982.5	48821.4	50879	50771.4	32232.4	44753.9	47724.1	46510.8	34868.7	42992.8	39678	36047	44189	40376.7	44271.5	44909.3	11487.2	25363.6	46415.2	51917.7	42705.5	42476.9
Niben101Scf01124g17006.1	TOR kinase binding protein [Coccomyxa subellipsoidea C-169] gb|EIE25703.1| TOR kinase binding protein [Coccomyxa subellipsoidea C-169]	LST8-1	AT3G18140.1	35908.8	77658	88444.4	46039.6	85629.6	39050.9	43420.7	53624.1	90196	45905.5	39074.7	70117.1	51072.9	54243.3	14345.4	39071.4	35059.3	35526.3	19247.3	53728	52389.9	67511	59385.1	57861.8	51721.4	58266.3	7722.66	16711.2	18273.5	5598.72	71739.7	12367	39208.9	9294.52	84172.6	9517.03	28267.7	30919.7	26569.9
Niben101Scf01125g03020.1	Pyrroline-5-carboxylate reductase	P5CR	AT5G14800.1	111964	111616	113446	106289	100150	103603	99932.5	96070.5	100303	97377.4	96285.8	106801	110336	100997	105347	92357	97615.8	94214.4	91875.6	93412.3	95943.5	90630	79043.9	80718.3	99330.9	92292.7	79269.5	85191.9	78983.2	80715.3	79119.8	85721.7	78946.4	91384.7	93617.3	88262.5	62551.3	69989.7	80915.4
Niben101Scf01126g01005.1	Importin subunit alpha-1a	IMPA-1	AT3G06720.1	270711	276958	301614	287866	276360	254637	226434	270149	226619	244369	220577	222416	185923	235406	260075	206419	208737	247082	226175	196321	212780	180476	204426	197021	180677	159621	183260	139583	166604	159974	138639	145083	122629	158052	141544	143116	102540	135489	119937
Niben101Scf01142g02005.1	Clustered mitochondria protein	AT1G15290	AT1G15290.1	73117.4	58977.5	24577.1	71888.3	62443.9	43795.3	75436.2	56759.8	57311.6	36630.1	40487.7	41922.8	44117.2	34007.8	45120.3	29104.3	25492.3	39739.3	35336.8	35500.1	17676.3	23093.1	59961.3	29796.8	23566.9	39689.7	28569.6	25004.9	26428.9	30227.5	28803.6	40465.3	39099.9	10495.8	21653.6	17630.7	31002.4	41237.3	16875.8
Niben101Scf01142g03007.1	Proline--tRNA ligase	AT3G62120	AT3G62120.1	301815	295548	303102	320749	316730	279813	309114	321062	314471	282415	267616	261904	281725	272321	286614	290584	266243	278518	268515	203209	258752	258552	254642	259597	249971	246637	203003	227482	254488	214791	246644	252779	251297	251054	242244	223406	204952	227888	215240
Niben101Scf01143g06003.1	Alpha-1,4-glucan-protein synthase [UDP-forming] 2	RGP3	AT3G08900.1	849213	832870	821945	739382	740228	739751	772145	760170	763390	688888	673819	675341	663127	667513	667516	714931	662938	666782	661183	650697	652465	589193	587800	561324	584348	550930	575828	561552	528055	522651	539499	534474	514029	631890	593647	614337	553268	560463	561331
Niben101Scf01154g00010.1	2-dehydro-3-deoxyphosphooctonate aldolase	ATKDSA2	AT1G16340.4	249594	183406	195271	290147	239305	236074	199977	224801	216447	177861	175667	193645	195187	120509	94546.6	196961	191823	120755	176357	195638	191001	192403	114657	147202	130967	134367	134488	148628	115663	93021	165693	99149.6	108015	77563.3	124943	143713	155372	102904	156536
Niben101Scf01157g02001.1	product [Oryza sativa Japonica Group]	AT1G63610	AT1G63610.2	162422	199762	198165	173467	184758	169273	192910	137328	188799	144229	153835	166518	102155	169037	94101.8	127815	120413	129698	150959	126382	122148	113014	127051	109710	94846.9	114468	115672	97748.3	102395	87797.3	160342	120250	158874	84356.1	96620.9	133862	129182	122650	109189
Niben101Scf01166g13001.1	Long-chain-fatty-acid--CoA ligase 1	LACS9	AT1G77590.1	205238	221859	205668	191665	181831	213661	200778	211575	206967	192685	199021	188682	164641	142355	162419	151480	156142	152732	165236	168294	156257	146436	157276	149416	150077	110866	108892	137119	145487	144049	151907	146674	143794	117945	166909	126540	146972	113353	149663
Niben101Scf01171g02009.1	Protein transport protein SEC23	AT1G05520	AT1G05520.1	145213	123009	133440	162847	117474	159664	138947	131258	125356	138728	105140	125507	150292	106598	110886	93094.5	87341.1	114791	116119	82015.8	109143	116383	78649.6	85024	103285	85787.8	88238.2	77454.5	89945.6	102276	111245	118859	116148	106666	110224	113968	95952.1	62144.3	102773
Niben101Scf01171g03015.1	serine hydroxymethyltransferase 4 LENGTH=471	SHM4	AT4G13930.1	1.3529e+06	1.30181e+06	1.28758e+06	1.2882e+06	1.28837e+06	1.27786e+06	1.28978e+06	1.27816e+06	1.2619e+06	1.10224e+06	1.07255e+06	1.13097e+06	1.1677e+06	1.13751e+06	1.15108e+06	1.20543e+06	1.18198e+06	1.13472e+06	1.08594e+06	1.10972e+06	1.10687e+06	899929	875210	839954	941243	905092	907093	818823	798733	799327	756014	813961	785183	851664	833724	831734	727129	728968	712362
Niben101Scf01171g03019.1	RNA-binding protein 39	GR-RBP2	AT4G13850.1	232736	227820	223210	211566	192113	210392	189696	190321	190675	170237	167892	157183	169521	173149	130293	162118	144853	105186	133325	111840	150079	110989	133512	90933	150491	155965	159501	150122	112375	97560.8	140665	124179	116252	112800	116664	108800	154248	159248	144294
Niben101Scf01171g06004.1	50S ribosomal protein L13	AT5G48760	AT5G48760.2	1.14856e+06	1.14807e+06	1.16241e+06	1.10198e+06	1.15221e+06	1.11827e+06	1.28419e+06	1.3078e+06	1.30243e+06	1.07831e+06	1.02619e+06	1.03443e+06	902477	886181	905324	1.09585e+06	1.12674e+06	1.1118e+06	964189	972843	951641	939534	904359	911260	883476	821992	861002	896649	915448	877297	780538	740900	792873	736256	733082	713118	611766	635847	620337
Niben101Scf01171g08005.1	Methionine--tRNA ligase	AT4G13780	AT4G13780.1	181033	109005	187865	169631	178822	181567	195227	201076	191315	157289	157849	150510	141620	157344	148698	193501	164738	197121	160699	177127	145695	144368	168835	120133	113878	127184	146347	113363	153949	135396	134696	118261	176413	143288	132241	124370	82543.2	46628.6	109712
Niben101Scf01176g00003.1	Calcium-dependent protein kinase family protein LENGTH=544	CPK6	AT2G17290.1	53012.2	90159.8	86883.3	59459.7	72467.5	80195.1	84366.2	78493.4	77807.5	45797.2	72590.4	72469.2	76055.3	77536.8	75191.3	70848.4	66102.9	74389.2	70780.7	59817.2	42533.4	64685.7	61707.1	63006.6	41998.1	41257.2	35926.9	58868.8	44154	56223.2	63564.6	46236.6	70565.6	46584.3	57676	39695.2	59281.9	60379.7	64174.3
Niben101Scf01181g00019.1	Guanine nucleotide-binding protein subunit beta-like protein	RACK1B_AT	AT1G48630.1	1.68674e+06	1.38576e+06	2.89531e+06	2.59156e+06	1.3471e+06	2.79081e+06	2.55435e+06	2.98918e+06	1.99039e+06	2.82661e+06	1.13707e+06	1.15473e+06	2.52877e+06	1.35764e+06	1.07457e+06	2.44528e+06	2.62458e+06	2.41009e+06	1.28876e+06	1.02395e+06	2.43622e+06	1.27876e+06	2.25337e+06	1.14545e+06	1.18733e+06	917063	1.94366e+06	1.03838e+06	1.01055e+06	2.0963e+06	2.08961e+06	997617	1.00696e+06	1.03476e+06	1.87173e+06	1.91711e+06	756903	795739	751326
Niben101Scf01181g04009.1	L-alanine-DL-glutamate epimerase [Bacillus subtilis]	CYP77A5P	AT3G18270.1	9889.01	887.814	12343.6	12246.1	12439.5	11693.7	14764.5	10522.5	14722.5	7669.18	10790.3	9429.61	4087.06	1490.88	2936.74	3401.4	8569.13	7970.22	6161.47	8794.15	7716.52	3310.48	5917.27	4537.11	1327.71	5388.64	7282.27	1855.95	4683.97	4881.84	4136.85	2803.33	5599.39	2552.79	15992	3544.48	2390.2	5272.66	3146.85
Niben101Scf01182g01006.1	40S ribosomal protein S3a	AT4G34670	AT4G34670.1	2.11423e+06	2.0679e+06	2.0378e+06	2.16266e+06	2.16485e+06	2.19997e+06	2.62155e+06	2.54624e+06	2.53642e+06	1.78983e+06	1.72701e+06	1.7489e+06	1.68145e+06	1.73135e+06	1.61409e+06	1.94474e+06	1.83525e+06	1.82272e+06	1.68232e+06	1.70937e+06	1.71347e+06	1.60587e+06	1.51059e+06	1.49626e+06	1.39893e+06	1.40467e+06	1.00862e+06	1.53634e+06	1.45299e+06	1.46569e+06	879526	874575	1.31353e+06	503625	1.43786e+06	1.47118e+06	1.31777e+06	1.37338e+06	1.3711e+06
Niben101Scf01188g05001.1	Protein transport protein SEC23	AT1G05520	AT1G05520.1	157943	133548	154537	172315	122015	161080	143142	138904	129087	146804	124255	133566	151633	100163	109779	131166	87690.1	114387	121051	81596.5	117670	113268	73858.5	78555.3	110393	81317.9	89134.7	74736.5	139497	99756.8	117178	121011	121103	104606	102887	112946	83502.7	51266.5	158736
Niben101Scf01189g04012.1	glutamine amidotransferase [Desulfovibrio sp. A2] gb|EGY24267.1| intracellular protease, PfpI family protein [Desulfovibrio sp. A2]	DJ1D	AT3G02720.1	225068	272949	265371	257216	250777	258022	238194	212964	201213	236581	235476	232031	239691	224026	235699	194052	183596	169062	172321	206295	221764	227754	208946	167227	206070	218255	170733	195153	184491	210252	218087	203553	217824	182322	206223	214357	194728	195251	198829
Niben101Scf01191g01006.1	Mitochondrial Rho GTPase 2	MIRO1	AT5G27540.1	293020	326714	369455	290692	260310	257458	270753	267035	228264	213553	263080	268770	206357	252042	263086	230518	257367	157000	184593	254595	183115	175754	229442	232526	225092	174691	233890	162060	125666	136721	199488	229609	270272	229954	195268	240941	191416	207381	164395
Niben101Scf01191g06012.1	Calcium-dependent protein kinase family protein LENGTH=544	CPK6	AT2G17290.1	53012.2	90159.8	86883.3	59459.7	72467.5	80195.1	84366.2	78493.4	77807.5	45797.2	72590.4	72469.2	76055.3	77536.8	75191.3	70848.4	66102.9	74389.2	70780.7	59817.2	42533.4	64685.7	61707.1	63006.6	41998.1	41257.2	35926.9	58868.8	44154	56223.2	63564.6	46236.6	70565.6	46584.3	57676	39695.2	59281.9	60379.7	64174.3
Niben101Scf01205g00003.1	molecular chaperone DnaJ [Fischerella sp. PCC 9605]	ARC6	AT5G42480.1	75025.5	100058	97248.3	98273.6	90422.9	103675	68364	98515.8	98128.7	75472.2	88503.8	70048.7	62759.2	77621.7	82349.6	71400.6	78256	74885.8	84762.6	71702.4	54867.1	86392	45132.9	73470.2	73578.9	46713.9	51892.9	68467.9	78085.5	49521.6	54558.6	48787.5	53862	68361.9	47017.3	55282.6	35290.4	67390.5	42106.8
Niben101Scf01208g01004.1	4-alpha-glucanotransferase	DPE2	AT2G40840.1	89677.8	98559.5	88692.3	88528.7	86402.2	82249.7	77266.5	73571	74323.1	71137.9	72317.8	77873.9	70872.2	79946.7	71800.7	57107.6	53656.5	51859.7	53297.3	59762.3	58375.6	49238.3	52372.4	42784.6	41352.4	39522.6	37500.4	34548.8	35425.7	29964.4	30327.7	31494.6	33241	28003	25669	27817.3	21256.5	22191	21518.9
Niben101Scf01208g01015.1	Photosystem II reaction center protein H	PSBH	ATCG00710.1	3.01946e+06	2.93705e+06	2.98364e+06	3.32973e+06	3.47592e+06	3.53239e+06	3.46737e+06	3.47563e+06	3.53779e+06	3.18256e+06	3.10358e+06	3.16136e+06	3.40679e+06	2.79014e+06	3.06769e+06	2.73925e+06	1.97314e+06	2.188e+06	2.46628e+06	2.44766e+06	2.42831e+06	3.14743e+06	2.40548e+06	2.52473e+06	2.32805e+06	2.13477e+06	2.18819e+06	2.14109e+06	1.71222e+06	1.75301e+06	2.02362e+06	1.58755e+06	1.64809e+06	1.37799e+06	1.54215e+06	1.55392e+06	2.76478e+06	2.88568e+06	2.77979e+06
Niben101Scf01209g04002.1	Magnesium-chelatase subunit ChlI homolog	ALB1	AT1G08520.1	478451	599041	475328	747283	770654	772241	734404	716975	729481	363750	391021	271534	447924	451652	449759	426670	255603	442278	377457	138794	317154	242918	216959	273375	94824.3	70922.5	70281.2	228947	84056.3	121348	60988.6	99689.7	72632.9	95125.7	78477.9	47921.7	247150	99411.6	66059.4
Niben101Scf01211g04015.1	Ribose-phosphate pyrophosphokinase	AT2G44530	AT2G44530.1	81663	94026.1	75896.5	65300.1	78314.4	101177	84289.1	35203.9	62270.8	79936.7	64671.6	64081.3	59114.2	59239.1	47011.1	60262.2	72617.2	66561.2	33954.5	42803.6	36699.7	60703.3	39899.5	38393.8	41617.9	22733	29276.3	67574.5	13653.7	36908.9	25545.9	12683.3	35824.1	47034.7	61433.3	59697.7	52683.5	45761.6	41757.5
Niben101Scf01212g01010.1	GTPase Era	AT5G66470	AT5G66470.1	62754.6	58118.9	68349.2	84051.5	60179.5	69194.2	79103.8	83985.9	83755.2	65095.5	58228.7	67336.8	66498.1	63252.6	73702.8	68575.2	75736.7	71835.3	57356.5	56237.8	68058.8	44225.1	53009.7	53615.5	56552.2	51004.6	54300.2	49356.7	27835	53113.4	39787.6	33068.5	38563.5	35562.6	28876.1	39253.9	35831.9	32698.7	31636.6
Niben101Scf01220g00010.1	Vesicle-associated membrane protein 725	VAMP721	AT1G04750.1	294881	262422	261661	224505	216608	222725	225776	244658	254771	213018	208861	224145	232982	284141	248149	214531	219388	221512	214169	209502	215370	190396	172593	188063	200027	144377	187355	148840	162075	171128	175390	185103	194830	269887	238467	243584	173361	177055	164451
Niben101Scf01221g02001.1	3-isopropylmalate dehydratase large subunit 2	IIL1	AT4G13430.1	333451	290415	306059	334817	308655	336291	312528	368445	352013	260162	275009	253081	246488	282395	267219	281117	281706	276559	277633	245834	276706	262312	239834	210098	265427	195111	209801	186222	153176	183800	189038	160160	212881	171697	153560	147716	186590	142626	161653
Niben101Scf01236g02016.1	S-adenosylmethionine synthase	SAM-2	AT4G01850.1	2.58534e+06	2.48409e+06	2.49689e+06	2.18145e+06	2.22845e+06	1.76432e+06	1.59667e+06	1.60851e+06	1.58787e+06	590452	595982	582992	965573	928765	949901	451443	466049	493774	429627	420771	398432	244730	393606	227279	312710	314682	375806	209141	279388	206630	366350	360164	376094	401071	370535	352266	356951	356155	355981
Niben101Scf01239g03007.1	Nascent polypeptide-associated complex subunit alpha-like protein 2	NACA2	AT3G49470.1	445045	439651	471124	532352	570032	554033	570776	578830	585827	348603	350128	343026	322164	349438	326487	400425	433755	432456	358117	340289	362424	250772	226690	244152	318747	334142	331576	232653	236028	271285	185712	182655	264189	120781	191018	229745	166596	151916	135071
Niben101Scf01240g06009.1	Eukaryotic translation initiation factor 2 subunit beta	EIF2B	AT5G20920.3	93733.3	108908	96307.5	88940.5	85068.3	113236	105163	117394	109951	84517.8	98153.5	102022	102714	66532.4	87150	104786	97503.5	92425.5	82171.4	79084.6	91234.3	85952.9	66390.6	70348.4	92657.7	80263	71025.7	77336.4	70779.2	57675.1	69171.7	67326.8	58926.9	54540.4	59461.4	52409.9	48437.7	46337.4	41897.8
Niben101Scf01249g06002.1	40S ribosomal protein S3a	AT4G34670	AT4G34670.1	2.11423e+06	2.0679e+06	2.0378e+06	2.16266e+06	2.16485e+06	2.19997e+06	2.62155e+06	2.54624e+06	2.53642e+06	1.78983e+06	1.72701e+06	1.7489e+06	1.68145e+06	1.73135e+06	1.61409e+06	1.94474e+06	1.83525e+06	1.82272e+06	1.68232e+06	1.70937e+06	1.71347e+06	1.60587e+06	1.51059e+06	1.49626e+06	1.39893e+06	1.40467e+06	1.00862e+06	1.53634e+06	1.45299e+06	1.46569e+06	879526	874575	1.31353e+06	503625	1.43786e+06	1.47118e+06	1.31777e+06	1.37338e+06	1.3711e+06
Niben101Scf01249g06003.1	40S ribosomal protein S3a	AT4G34670	AT4G34670.1	2.11423e+06	2.0679e+06	2.0378e+06	2.16266e+06	2.16485e+06	2.19997e+06	2.62155e+06	2.54624e+06	2.53642e+06	1.78983e+06	1.72701e+06	1.7489e+06	1.68145e+06	1.73135e+06	1.61409e+06	1.94474e+06	1.83525e+06	1.82272e+06	1.68232e+06	1.70937e+06	1.71347e+06	1.60587e+06	1.51059e+06	1.49626e+06	1.39893e+06	1.40467e+06	1.00862e+06	1.53634e+06	1.45299e+06	1.46569e+06	879526	874575	1.31353e+06	503625	1.43786e+06	1.47118e+06	1.31777e+06	1.37338e+06	1.3711e+06
Niben101Scf01258g02001.1	Fructokinase-2	AT1G06030	AT1G06030.1	165666	181619	188781	171356	155876	152673	152467	157454	144684	116445	96791.5	144807	117712	118992	111683	139366	128515	123338	130893	126020	113992	77611.7	73477.3	98076.6	80520.5	94907.8	77420	126512	87243.7	75280.7	115565	78179.2	82319.1	76405.1	54672.9	58135.4	64960.5	75741.6	65556.7
Niben101Scf01259g10004.1	Proteasome subunit alpha type-4	PAE2	AT3G14290.1	386738	366014	356394	325765	329699	282889	348184	320486	295259	289958	368642	253137	275055	266994	275433	239106	298570	267002	318502	280561	320184	237232	236466	261134	270246	253547	268139	188208	267313	232486	333677	224907	207842	274640	260881	291287	271435	234865	251544
Niben101Scf01269g04014.1	Polyadenylate-binding protein 1-like	RBP45A	AT5G54900.1	252379	280395	259985	254266	229944	261678	231530	255358	235711	274142	288060	234520	272090	251638	215241	225043	227416	214688	216906	242238	198287	248999	202072	198443	235471	228048	235452	183338	229276	249835	249754	220596	245995	269407	220657	234697	171998	233083	195976
Niben101Scf01269g05003.1	Ubiquitin thioesterase OTU1	AT1G50670	AT1G50670.1	65981	73129.9	71504.3	68571.6	73693.7	63435.2	67341.4	77257	85739.8	66280	67684.3	60928.3	65697.8	59733.6	61696.4	77781	75443.3	69820.9	73330.9	91642.2	71317.3	60438.3	40632.7	55353	65623.3	69059	82680.7	61455.7	52723.3	54321.9	60179	26498.5	33568.7	68255.4	60724.3	65343.8	23592.3	47427.2	48087
Niben101Scf01281g08006.1	ATP-dependent RNA helicase DBP2	AT3G06980	AT3G06980.1	34508	49732.7	47515.9	52595.1	75219.9	62934.3	59203.7	73342.9	32399.8	53985.2	67353.1	65927.6	27469.7	60041.2	41025.5	50756.7	55657.8	54624	37255.1	41854.5	29239.7	41140.8	47207.3	49436.9	50527.9	29964.7	43061.4	41794.9	13928.8	46832.2	28241.8	35086.5	27995.7	31907.3	18660.8	21137.2	22384.6	26725.9	37604.8
Niben101Scf01283g01020.1	26S protease regulatory subunit 4	RPT1A	AT1G53750.1	450556	432657	439624	433544	321419	252650	404894	306999	349826	322018	278659	279623	308372	333945	294366	363043	309461	297042	339023	336556	361990	272733	327172	248961	308691	327160	320924	242655	208206	322900	334745	261925	267141	299370	273683	358641	197779	207665	190090
Niben101Scf01283g02002.1	phytoene desaturase 3 LENGTH=566	PDS3	AT4G14210.1	399868	178145	305992	438447	422793	432264	402939	517053	426647	279830	278375	372181	337024	395849	363830	286025	321360	414745	324334	220646	302067	427806	369035	234730	237856	298903	316147	418938	203828	299702	293677	299683	289310	223159	254977	255560	176398	104899	288140
Niben101Scf01284g02011.1	ABC transporter ATP-binding protein/permease wht-1	ABCG22	AT5G06530.2	57361.6	54659	56121.5	73705	62546	62577.3	83757.1	68414.2	69069.8	47345.5	51310.6	65028.1	49543	48444.1	44239.5	39702.4	59168.1	41492.1	47436.8	43880.4	47265.8	37121	49175.2	38834	39839.1	35131.1	48360.8	33958.1	33897	37480.6	25396.1	37394.9	25679.1	19956.1	28347.7	22313.2	21759.8	22847.6	20475.4
Niben101Scf01289g09016.1	Ureidoglycolate hydrolase [Fischerella sp. PCC 9339]	AT2G35820	AT2G35820.1	8947.68	14682.3	16098.2	16363.8	12691.4	13479.7	13206.2	13590.3	14543.1	12999.1	8720.04	7544.32	2279.42	7868.94	14141.2	14160.2	12574.2	11355.2	13582.5	21752.1	14081.2	15079.2	8322	11399.9	11601.6	8397.33	13024.2	7140.06	6674.55	6021.34	9920.83	15008.6	10582.8	5727.92	7449.61	6139.39	11230.2	7759.78	7317.48
Niben101Scf01293g03017.1	40S ribosomal protein S6	EMB3010	AT5G10360.1	1.64494e+06	1.60729e+06	1.61781e+06	1.50011e+06	1.54107e+06	1.56329e+06	1.88407e+06	1.91596e+06	1.87675e+06	1.38896e+06	1.38848e+06	1.39274e+06	979644	958802	974395	1.28682e+06	1.47178e+06	1.43259e+06	1.26773e+06	1.24653e+06	1.25864e+06	990729	1.08911e+06	1.07734e+06	894069	1.00055e+06	985658	1.09077e+06	1.22253e+06	1.21534e+06	923393	970235	986091	1.08016e+06	1.05256e+06	1.05207e+06	601745	600073	611336
Niben101Scf01304g06001.1	Ubiquitin carboxyl-terminal hydrolase 13	UBP6	AT1G51710.1	196395	193478	148538	202297	161708	204257	207646	199752	201541	166570	126801	165342	204088	208780	199106	189192	166225	176913	173540	178260	173929	176224	169193	164295	176430	173251	165547	162507	214722	177962	135730	160625	155765	173698	171051	173536	162614	176515	166563
Niben101Scf01304g13012.1	60S ribosomal protein L28-2	AT4G29410	AT4G29410.1	321015	381179	353247	317596	444025	448769	342938	274462	460470	377428	278722	367409	373570	363014	286053	427425	291525	324063	311505	260464	367504	304966	149922	190916	142799	249585	337620	301455	302948	239451	189867	195449	185387	206431	167492	199288	86082.5	75092.6	71148.3
Niben101Scf01308g03004.1	Magnesium-chelatase subunit ChlI	CHLI1	AT4G18480.1	1.38055e+06	1.35685e+06	1.40177e+06	1.7822e+06	1.80547e+06	1.82983e+06	1.84905e+06	1.89472e+06	1.89502e+06	1.28632e+06	1.28198e+06	1.31476e+06	1.15788e+06	1.14037e+06	1.17911e+06	1.38934e+06	1.36076e+06	1.30707e+06	1.09877e+06	1.0962e+06	1.09388e+06	800520	695919	702776	707543	665900	658796	450834	412394	343098	208633	197060	243555	176775	134604	87762.4	122924	129835	129126
Niben101Scf01326g05008.1	Tubulin alpha-1 chain	TUA6	AT4G14960.2	4.73521e+06	4.78522e+06	4.62271e+06	4.65023e+06	4.6936e+06	4.60251e+06	4.11648e+06	4.11803e+06	4.14389e+06	3.02715e+06	3.11948e+06	3.10453e+06	2.92053e+06	2.95753e+06	2.87496e+06	2.11253e+06	2.37605e+06	2.24359e+06	2.31205e+06	2.3548e+06	2.26818e+06	1.50998e+06	1.39872e+06	1.51536e+06	1.2851e+06	1.3886e+06	1.41128e+06	1.14378e+06	1.1915e+06	1.23076e+06	844845	813856	828264	781616	676716	838009	423756	492507	499879
Niben101Scf01326g10015.1	FACT complex subunit SSRP1 [Medicago truncatula]	HMG	AT3G28730.1	38124.4	64308.3	62965.2	54257.6	49426.9	67784.3	53948	59728.7	60815.2	36832.1	35364.2	22247.3	63065	57363.2	44257	54617.5	26574.2	43182	27660.6	35954.7	33806.4	58098.3	37371.6	38768.1	17678.9	17012.7	38636.7	45144.8	41480.3	49911.1	35117.6	35562.8	33559.2	46489.7	38518.3	20083.4	44070.5	28766.5	31519.3
Niben101Scf01328g02013.1	Conserved oligomeric Golgi complex subunit 5	AT1G67930	AT1G67930.1	15450.1	12039.4	13970.7	14471.9	11701.6	15318.3	14122.3	14827.4	18637.9	17162	13839.4	13714.8	12641.3	8238.05	8109.23	15862.6	10333.9	12106.9	12325.9	3884.23	6106.3	11286.9	10219.2	6465.07	7672.42	11869.6	6578.78	3544.74	6051.95	8967.01	12783.5	7361.54	8202.65	9391.88	8692.77	6330.21	11727.2	11129.1	11504.3
Niben101Scf01329g00002.1	Vacuolar cation/proton exchanger 3	CAX3	AT3G51860.1	48507.2	59436.9	42583.8	44521.8	45984.3	47190.1	48111.5	46384.6	28491.4	43930.8	46580.4	51036.5	44363.2	43416	39923.9	47363	50183.4	44686.7	46031.1	46044.9	48728.3	39208.7	37474.8	23304.5	35268.7	34958	34112.6	26478.8	27915.4	32860.9	55753	11103.3	9897.08	20684.2	16832.2	64498.3	9010.48	11267.4	10200.8
Niben101Scf01334g06004.1	Dihydrolipoyl dehydrogenase	mtLPD1	AT1G48030.2	2.11937e+06	2.36775e+06	2.44795e+06	2.58039e+06	2.24754e+06	2.55218e+06	2.25008e+06	2.05751e+06	2.25689e+06	2.58482e+06	2.56342e+06	2.54444e+06	2.42841e+06	2.68717e+06	2.70323e+06	2.43996e+06	2.40545e+06	2.34832e+06	2.54815e+06	2.57655e+06	2.52425e+06	2.72173e+06	2.60958e+06	2.56806e+06	2.97673e+06	2.7775e+06	2.48847e+06	2.58835e+06	2.24932e+06	2.53795e+06	2.75764e+06	2.69603e+06	2.74456e+06	3.11676e+06	2.88107e+06	2.87577e+06	2.52244e+06	2.49467e+06	2.49644e+06
Niben101Scf01339g06015.1	Glutathione peroxidase 1	GPX2	AT2G31570.1	301089	210665	271548	255601	269636	210109	288095	264033	180726	230751	264486	269481	236849	234651	238161	245229	157198	151226	240483	227493	219135	247509	228678	233224	200713	238935	142426	208621	88635.1	103906	226815	233928	221190	128258	222916	151884	262069	120658	158463
Niben101Scf01341g01003.1	Methylthioribose kinase 1	MTK	AT1G49820.1	153979	167028	154742	136236	135804	138476	129036	125616	118158	129402	85737.9	130615	108855	67708.8	108618	117074	123015	96248.1	111155	103212	107157	69356.3	82312.1	88330.6	106459	68469	130006	85167.7	79782	71720	81938.1	78012.9	82342.4	82834.1	51661.2	44329.1	54962.8	72236	61979.9
Niben101Scf01341g03010.1	TIP41-like family protein LENGTH=290	AT4G34270	AT4G34270.1	19901.1	20930.7	20915.5	20197	17141.2	20199.2	20182.7	18521.2	21767	17075	19675.2	20197.9	16531.7	14725.6	11359.4	11245.9	12627.9	9827.58	14513.3	12746	13940.9	11336.1	12843	2880.33	6997.72	11756	13737.7	9596.58	10776.7	7012.78	11556.1	9075.1	11560.2	9779.3	11945.7	13635.9	9059.19	13132.8	10580
Niben101Scf01365g06006.1	Eukaryotic translation initiation factor 3 subunit I	AT2G46290	AT2G46290.1	736894	739663	750846	664734	642086	676381	666927	633759	787411	708796	643144	710554	481917	561811	634990	584846	628653	611486	682456	516795	704603	208930	258929	492524	561993	342377	252838	170926	222145	312583	402420	454816	455800	218767	240136	273293	265607	204370	197504
Niben101Scf01369g00024.1	Cathepsin B-like cysteine proteinase 1	XCP1	AT4G35350.1	33081.2	34193.7	34861	29751.5	25858.1	27582.5	30765.9	29894	28486.6	24505.2	24121.3	25422.3	19967.9	19157.9	18074.9	12815.2	11603.8	9923.04	12366.3	13700.5	13055.8	15689.3	10553.2	12739.2	14659.4	10940.6	10429	10707.5	14862.4	10331.6	8400.38	9042.74	8028.71	7696.02	10304.4	11322.6	5944.46	12068.9	7269.63
Niben101Scf01369g05023.1	Glyceraldehyde-3-phosphate dehydrogenase	GAPB	AT1G42970.1	6.75709e+06	4.94284e+06	1.05113e+07	1.16096e+07	1.14293e+07	1.16764e+07	1.06616e+07	6.79387e+06	1.10478e+07	7.79235e+06	1.13693e+07	7.65194e+06	8.01985e+06	1.28383e+07	1.29584e+07	8.27179e+06	8.73135e+06	1.34753e+07	8.62904e+06	1.30732e+07	8.75214e+06	1.2833e+07	1.26243e+07	1.26738e+07	1.44669e+07	1.3692e+07	1.39222e+07	1.30984e+07	1.34373e+07	8.81894e+06	1.51751e+07	1.01667e+07	1.07349e+07	1.80145e+07	1.72806e+07	1.07016e+07	1.27449e+07	1.24149e+07	7.9035e+06
Niben101Scf01374g01003.1	Glyoxylate/hydroxypyruvate reductase B	AT1G79870	AT1G79870.1	499150	573338	494079	578297	613589	623510	542480	521958	567500	482547	328868	439169	415931	503406	414069	424796	395926	483490	356536	481536	386429	433823	373934	368253	410504	336862	321078	372718	367959	387189	364369	327509	379654	389461	415688	371353	337276	312087	351842
Niben101Scf01375g02014.1	Reticulon-like protein B2	BTI2	AT4G11220.1	123379	118171	122831	111999	114844	138342	93080	100037	83984	89895.2	141641	93231.6	112186	102710	82376.6	89693.1	136043	144092	80040	73554.4	117884	115291	59267	66276.2	116972	63681.7	81189.7	96346.7	69276	109778	84029.4	93357	104374	59709.5	59643.7	66591.4	47156.7	55706.3	51548.6
Niben101Scf01375g06006.1	Protein SGT1 homolog	SGT1A	AT4G23570.3	290161	271759	269089	253464	271277	275494	238268	257218	248761	294001	224092	200059	182784	242549	217481	217159	180584	222302	228519	238657	223620	133362	179595	169915	169967	169828	248890	148884	140775	168852	145161	143233	239210	164347	148527	150981	125101	125724	156266
Niben101Scf01376g02002.1	ran binding protein 7 [Thalassi 7 [Thalassiosira pseudonana CCMP1335]	SAD2	AT2G31660.1	224763	219663	231262	226312	241162	249730	229278	247551	234913	208351	203589	172051	172727	152109	114662	116675	160882	162493	147930	144726	151015	96552.6	106273	134656	110621	136197	154635	113198	122141	109626	115422	97684.6	91154.4	62969.2	113629	95265.9	114482	86278.4	101605
Niben101Scf01376g04029.1	Metacaspase-4	MC4	AT1G79340.1	682557	657232	642867	617460	611197	616910	539481	535761	538444	514942	506479	506579	433779	424794	426996	383045	458501	448516	443108	442841	444288	391254	432007	324593	375092	454200	360838	372614	430181	434086	432992	414484	441638	389827	465184	451005	401228	412493	398149
Niben101Scf01382g01004.1	Eukaryotic translation initiation factor 4G	eIFiso4G1	AT5G57870.1	217960	230478	215818	229725	220776	248116	221061	241578	242634	178411	151313	180605	169291	169441	150774	190047	197877	200614	162975	176379	172536	156679	150960	153454	152120	128982	162719	138883	140160	147899	136917	130033	108797	185813	144239	134038	104755	135222	109488
Niben101Scf01382g02001.1	Heat shock 70 kDa protein 1-like	HSP70	AT3G12580.1	2.97107e+06	2.94203e+06	2.93641e+06	2.43656e+06	2.45769e+06	2.46698e+06	3.33821e+06	2.31412e+06	2.34572e+06	2.25125e+06	2.20419e+06	2.1969e+06	2.12964e+06	2.11107e+06	2.13646e+06	2.86545e+06	1.87622e+06	1.8837e+06	1.87978e+06	1.90136e+06	1.90832e+06	1.56899e+06	1.50229e+06	2.18752e+06	1.52937e+06	1.466e+06	2.19512e+06	1.33519e+06	1.33433e+06	1.82488e+06	2.45346e+06	1.64137e+06	1.69871e+06	1.94527e+06	1.77476e+06	1.7998e+06	2.395e+06	1.57605e+06	1.61591e+06
Niben101Scf01382g03002.1	Translation initiation factor 3 protein LENGTH=281	AT2G24060	AT2G24060.1	398903	410486	386649	463162	486872	472234	455273	441984	446037	382699	388846	388693	399665	380191	395456	418868	437823	427683	398911	376230	386857	330670	333201	308572	328526	326793	322356	287744	269478	302801	303375	299148	298220	302065	235985	265196	272861	266443	251807
Niben101Scf01393g01005.1	Eukaryotic translation initiation factor 5	AT1G77840	AT1G77840.1	135096	142301	143280	134780	135768	141951	126347	139456	136644	106683	104566	95389.5	116377	112954	118089	106985	96355.9	101394	96022.8	92953.1	101152	84995.1	49560.4	82683.5	84935.8	92058.6	92796.7	84832.8	80540	77306.8	75638	44107.1	88424.7	51417.3	63149.6	61202.9	68365.8	73658.7	70152
Niben101Scf01398g00001.1	60S ribosomal protein L31	AT2G19740	AT2G19740.1	297281	366353	331367	313360	338671	309630	333416	312507	324067	250512	267033	210700	128884	146497	99734.3	149295	186497	121472	200854	203916	198428	134352	135292	119831	129759	172300	168584	137398	143756	160517	171917	140403	186991	93203.5	134742	149093	100838	89898.9	122770
Niben101Scf01400g00014.1	Thaumatin-like protein	OSM34	AT4G11650.1	13205.8	16478.3	6662.15	13532	7912.02	24873.6	8150.72	14205.3	13804.7	27152.9	16779.5	18677.3	29230.6	32426.3	21501.4	15382	17351.3	11775.6	14505.6	13586.8	13814.9	10700.4	21976.6	20621.4	16539.5	18100.1	20424	31833.2	16486.8	17890.7	19581.3	25228.1	13781.7	12800.7	15087.8	13881.3	44033.4	37129.5	32247.1
Niben101Scf01402g02022.1	Protein transport protein SEC13 homolog B	AT2G30050	AT2G30050.1	36748.4	40225.3	35233.1	34759.5	32863.9	36018.4	30893.1	40987.5	38093.5	28133.7	31018.3	28060.8	30603.7	32972.7	40028.5	28883.3	43577	42698.3	35226.1	26256.5	46993.3	18026.1	29402.6	28797.6	29641.2	33840.8	29823	34411.7	26819.2	33135.5	25124.5	26721.3	32640.9	36263.8	21313.1	39673.7	34750.2	24675.2	31992.8
Niben101Scf01406g03019.1	Fructose-1,6-bisphosphatase class 1	HCEF1	AT3G54050.1	3.14191e+06	3.14022e+06	3.11359e+06	3.75606e+06	3.77751e+06	3.77351e+06	3.72082e+06	3.75585e+06	3.7463e+06	3.80613e+06	3.90575e+06	3.90588e+06	3.96083e+06	3.90788e+06	3.91755e+06	4.46963e+06	4.38784e+06	4.29838e+06	4.03067e+06	4.01634e+06	3.87822e+06	4.08218e+06	4.06521e+06	4.0998e+06	4.21651e+06	4.06492e+06	4.14849e+06	3.98785e+06	3.98691e+06	4.09179e+06	4.58228e+06	4.64525e+06	4.79618e+06	4.59604e+06	4.22765e+06	4.1872e+06	4.31401e+06	4.29444e+06	4.26723e+06
Niben101Scf01413g01011.1	NADPH:quinone oxidoreductase [Streptomyces achromogenes]	AT4G21580	AT4G21580.1	133968	96441.1	130048	146546	102997	60526.9	92029.2	96586	115166	102803	140527	180099	97583.2	124293	295654	126333	141492	134591	104008	97243.3	125554	90749.8	141903	112062	106973	109012	265470	110677	144833	114666	120536	146605	143627	159722	176824	216929	178450	150349	154060
Niben101Scf01415g03009.1	Membrane transporter D1	AT2G48020	AT2G48020.1	23745.5	24434.7	24151.4	21919.7	22993.1	19644	18382.2	17797.1	19194.6	15311.9	20078.9	13150.2	15733.2	13352.4	12783.1	8177.17	9948.96	8631.21	9353.05	12687.6	9254.79	5662.18	3940.59	6595.02	6623.49	8005.62	10277.4	7652.53	7271.55	6005.73	8340.21	8476.31	9835.04	9878.97	7853.37	10586.5	3153.5	13366.2	10776.7
Niben101Scf01418g03019.1	ATP-dependent RNA helicase SUB2	UAP56a	AT5G11170.1	648539	661455	651893	556483	578444	575904	608367	603462	599058	453953	443105	481152	437891	405524	388325	380837	331318	311922	340553	328758	321625	380935	291964	321870	320152	286072	285443	363997	299502	274388	422409	348548	373854	329098	364065	370425	412344	430145	423699
Niben101Scf01430g01004.1	60S ribosomal protein L19-2	AT3G16780	AT3G16780.1	226274	221936	201790	269814	290176	280639	351997	335465	312880	257174	264798	259986	213213	189522	245480	247374	229256	218509	227612	231672	239223	193948	229040	239357	177334	185773	182087	232135	219925	215342	149468	164652	170690	156260	141077	151810	105251	165393	127828
Niben101Scf01438g04009.1	Replication protein A 32 kDa subunit A	RPA2	AT2G24490.2	60238.4	85852.8	80714.5	108371	101618	108686	106226	120430	58095	39974.7	88801.5	84945.9	90591.3	88091.9	39744.9	57664.3	46057.9	77555.7	92369.9	70402.5	76981.6	57257.4	31485.5	52400.5	28237	63220	65501.7	26730	29174	57336.9	42701.2	36091.1	52827.9	35680.8	40061.7	58135.2	47171.6	57677.4	22144.7
Niben101Scf01440g02010.1	40S ribosomal protein S17	AT5G04800	AT5G04800.4	1.00775e+06	982934	1.00484e+06	1.02031e+06	1.07166e+06	1.03193e+06	1.13186e+06	1.13604e+06	1.1248e+06	916269	929705	906243	841240	835687	861923	1.00257e+06	959906	946222	779015	795986	812896	751361	691474	686743	753068	712099	702506	651735	614719	614073	638553	613298	619299	627094	569069	576653	263510	273361	283518
Niben101Scf01440g02012.1	TLD domain-containing protein 1	AT5G06260	AT5G06260.1	143813	148707	141545	145054	93629.1	136777	62626	156607	101669	162631	135554	48200.9	70306.9	106311	101909	100939	106109	147686	137466	140572	95318.9	109331	73723.4	114192	114745	102547	64972.6	111170	117720	124958	111361	82641.6	100786	74106.6	123341	115607	69886	83133	94614.5
Niben101Scf01440g02013.1	3-oxoacyl-[acyl-carrier-protein] reductase FabG	ABA2	AT1G52340.1	243323	196584	210720	202087	254308	288712	276149	288338	251229	109219	131506	125129	210476	189836	191895	162746	153613	149225	138518	112297	135234	88275.9	67151.6	232854	72845.2	86960.2	93455.8	60848.7	37563.1	65005.9	51049.7	40452.7	66237.9	86206.2	85525	52159.9	36249	63216.6	55120.7
Niben101Scf01450g00005.1	2-dehydro-3-deoxyphosphoheptonate aldolase (3-deoxy-d-arabino-heptulosonate 7-phosphate synthase) [Medicago truncatula] gb|AES98110.1| phospho-2-dehydro-3-deoxyheptonate aldolase [Medicago truncatula]	AT1G22410	AT1G22410.1	207294	241052	222614	252890	274231	274776	272995	286121	286312	216041	207674	208051	244157	215280	241685	241669	259738	230745	182230	201798	215824	177415	204654	185463	154963	226192	136232	154959	128786	121834	93915.6	125730	96476.7	89061.5	91178.1	76382.7	136314	174933	75578.3
Niben101Scf01451g06015.1	Ubiquitin carboxyl-terminal hydrolase 2	UCH2	AT1G65650.1	45932.4	35263.9	43003.3	40722.8	43314.3	31521	44129.7	26969.6	45923.9	30996.4	16069.6	30114.7	18923.8	10899.9	22208.7	22666.5	21111	13923.1	36416.4	24554.1	30295.5	10787.1	27931.1	21979.5	19873.5	25175.8	33698.9	11899.6	17897.6	45519.5	12727.5	23620.3	24857.7	24250.2	23079	20440.4	13718.2	29227.7	34676.5
Niben101Scf01455g01022.1	Vesicle-associated membrane protein 721	VAMP725	AT2G32670.1	221994	226413	233992	184351	191041	187969	176643	198574	217901	178326	173376	204704	181724	192878	266270	188560	179229	188088	166066	171692	178616	144410	136382	137225	138645	113354	131293	102407	104917	114388	133125	138314	133177	168121	146229	159866	107277	118691	97003
Niben101Scf01459g01006.1	NADH:cytochrome B5 reductase 1 LENGTH=281	CBR	AT5G17770.1	170444	172600	169475	141749	151802	144471	144676	134613	130845	157246	153252	144475	126996	114170	120303	114859	109487	96650.4	145393	108908	108387	104332	96167.4	97890.3	99045.5	98281.2	98771.2	102230	90919.2	86949.1	90422.3	101481	108347	120672	101077	104334	92784.4	91339.3	109396
Niben101Scf01460g04019.1	Na(+)-translocating NADH-quinone reductase subunit F	AT1G15140	AT1G15140.1	900621	888123	886026	992991	984601	980012	949319	976084	1.00038e+06	734540	740797	728405	855425	845408	827494	783994	829443	813723	567237	687986	617531	584855	460481	556626	602116	521873	582144	504055	546210	408697	240550	276293	172562	164031	201682	138700	429246	378102	418251
Niben101Scf01462g02022.1	26S proteasome non-ATPase regulatory subunit 2 homolog B	RPN1A	AT2G20580.1	485079	434337	489130	451219	467224	464224	458185	725818	505109	336305	384560	333258	398114	400055	413237	420537	429829	410474	387754	380534	390524	378337	373174	351089	336198	330418	333441	340302	335680	327337	363406	338921	360773	339347	319584	343674	295740	300975	288574
Niben101Scf01462g02024.1	Nucleic acid-binding, OB-fold-like protein LENGTH=182	AT2G33845	AT2G33845.1	105599	103603	103684	107853	101216	103383	116918	117054	124952	105219	98078.1	102192	84376.6	88642.2	85726.5	113271	105599	115612	114632	108344	96143.2	83055.8	77311.9	73748.2	98689.6	90502.6	91513.1	83302	91000	78686	82717.1	84439.3	91797.9	83694	108198	111686	74425.9	66488.1	68054.2
Niben101Scf01469g01006.1	methionine aminopeptidase 1D LENGTH=350	MAP1D	AT4G37040.1	174583	137397	159126	162112	199599	181695	174906	192204	189528	177823	207034	165154	128079	190939	141100	148216	152772	228084	153497	209654	87139.5	181017	186137	186266	109568	181839	100561	93317.4	77356.3	96432.4	71709.7	97609.2	182707	160386	155526	82174.7	131925	194494	87453.5
Niben101Scf01474g01010.1	unknown protein; FUNCTIONS IN: molecular_function unknown; INVOLVED IN: biological_process unknown; LOCATED IN: chloroplast; EXPRESSED IN: 22 plant structures; EXPRESSED DURING: 13 growth stages; Has 28 Blast hits to 28 proteins in 12 species: Archae - 0; Bacteria - 2; Metazoa - 0; Fungi - 0; Plants - 26; Viruses - 0; Other Eukaryotes - 0 (source: NCBI BLink). LENGTH=158	AT3G45050	AT3G45050.3	4025.9	3934.68	2988.67	3964.14	4266.28	3817.42	4606.98	3646.86	4635.42	3293.56	4422.34	3542.63	3577.8	3721.82	3769.34	3608.14	4030.19	3972.4	4615.13	4394.76	4495.61	3332.83	2844.38	2841.99	2638.46	2887.92	2927.27	1437.01	1831.79	1973.9	3362.79	1258.2	4838.05	990.739	2119.4	2648.62	1518.17	2901.96	1333.23
Niben101Scf01478g08020.1	Calcium-binding EF hand family protein LENGTH=391	AT5G08580	AT5G08580.1	62850.2	86159.1	82244.6	80835	52776.4	69301.8	32539.9	68015.5	87829.3	64901.1	68608.6	78125.6	67904.2	67074	64898.9	62492.5	65176	66655.9	62796.2	56651	55420.7	50454.8	59304.6	24201.5	61871.4	40236.3	43722.4	53352.5	44081.8	53751.3	71727	73624.2	26889.5	30348.6	61031.5	22705.4	47003.8	51544.8	35428
Niben101Scf01482g01002.1	Outer envelope protein 80, chloroplastic	TOC75-III	AT3G46740.1	493691	485560	497479	503824	517198	518192	515140	515718	511856	441248	463691	460103	435191	415459	452521	487555	457694	458853	415069	415262	415335	373580	369282	376562	408859	378001	382465	360297	354134	355566	462504	470537	455776	410764	392879	389272	397102	403344	395445
Niben101Scf01491g02005.1	30S ribosomal protein S5	RF12		1.72304e+06	1.74369e+06	1.70222e+06	1.66252e+06	1.71692e+06	1.69541e+06	1.9884e+06	2.0129e+06	2.01192e+06	1.58711e+06	1.51288e+06	1.55571e+06	1.3177e+06	1.28909e+06	1.29865e+06	1.55988e+06	1.46922e+06	1.44958e+06	1.3679e+06	1.3578e+06	1.38817e+06	1.32787e+06	1.27142e+06	1.22983e+06	1.14885e+06	1.16856e+06	1.192e+06	1.2848e+06	1.2464e+06	1.26934e+06	1.01855e+06	1.00112e+06	1.00762e+06	948756	1.05978e+06	1.06683e+06	859375	929754	926679
Niben101Scf01497g02003.1	ubiquitin family protein LENGTH=551	DSK2	AT2G17200.1	113673	113706	102329	105849	118548	119691	99450.1	134265	98059.8	90542.3	104760	96175	106682	97785.9	91371.6	105094	104302	100924	98823.8	100547	93078.4	83664.2	109351	90637.7	104144	92051.9	88411.7	77043.8	71325	87517.9	77983.1	72218.5	84680	72624.2	80413	80209.6	66369.7	73261.3	61933.4
Niben101Scf01497g03008.1	Catalase	CAT	AT4G35090.1	2.60679e+06	2.59358e+06	2.5934e+06	2.87012e+06	2.93199e+06	2.94142e+06	2.67294e+06	2.67091e+06	2.61773e+06	2.60113e+06	2.63603e+06	2.6305e+06	2.77297e+06	2.77947e+06	2.82503e+06	2.86435e+06	2.91673e+06	2.87853e+06	3.02849e+06	3.02172e+06	2.9837e+06	3.15037e+06	3.16314e+06	3.1329e+06	2.92675e+06	2.93439e+06	2.97978e+06	3.07347e+06	3.20186e+06	3.22332e+06	3.23038e+06	3.34085e+06	3.39391e+06	3.55307e+06	3.45249e+06	3.45266e+06	3.16792e+06	3.14768e+06	3.11269e+06
Niben101Scf01505g00005.1	Transmembrane 9 superfamily member 7	TMN7	AT3G13772.1	29559.3	30363.6	26835.6	30443.2	24444.6	34975.1	31208	35734.7	38432.4	16091.7	17741.9	6897.95	18649	13898.9	15655.6	11263.5	24764.6	12586.4	11501.3	16418.1	10671.7	14665.7	12910.1	10794.3	17776.5	11948.3	12774.7	10320.5	12498.3	11011.2	9749.98	18286.2	10315.9	7782.68	10703.1	11176.6	11603.1	15061.7	12817.4
Niben101Scf01513g01010.1	6-phosphogluconate dehydrogenase, decarboxylating	GLYR1	AT3G25530.1	683319	672896	674083	564081	587455	598843	539385	549413	546871	569300	473179	569345	493416	470179	482225	406614	422373	423104	463219	446236	459794	442294	411154	407239	385944	432178	422833	411721	385133	389173	378559	356951	375401	330286	392723	401289	339845	322305	334031
Niben101Scf01514g04014.1	Isopentenyl-diphosphate Delta-isomerase II	IPP1	AT5G16440.1	15958.6	15244.8	35437	28396.5	13754.7	53123.7	14727.1	17699.6	13001.4	14031.4	24889	52146.8	31761.3	30294.3	17837	16489.8	20064.8	25833.7	14501.4	28241.8	15021.5	18389.9	21383.2	13255.3	23967.2	10893.6	14549.6	20047.9	7910.4	13686.4	5137.86	13212.9	10407.6	18249.7	14875	9915.82	25966.5	14947.2	12561.4
Niben101Scf01514g04018.1	Isopentenyl-diphosphate Delta-isomerase II	IPP2	AT3G02780.1	453314	477004	443427	452196	444345	448162	459041	458807	455375	403004	401305	410047	413525	430154	369212	442613	435872	323152	438280	323302	332399	337632	360180	318568	442543	387252	412811	362241	363864	362048	365067	353116	362916	379544	353807	341656	311206	305489	334040
Niben101Scf01520g04005.1	Asparagine synthetase [glutamine-hydrolyzing] 2	AILP1	AT5G19140.1	403326	380453	390693	300102	294028	293387	153314	147700	150825	182539	172896	195949	198710	202502	195558	149125	75668.9	164961	82966.2	148870	85128.8	81386.4	137402	68586.1	144956	457828	162270	82747.4	69333.6	124114	61744.5	181363	169979	71429.5	187264	80113.2	39668.6	121840	164140
Niben101Scf01520g07016.1	Protein SPIRAL1-like 1	SP1L1	AT1G26355.1	55486.9	53739.1	55085.6	54591.6	55107.1	54019.7	38865.2	41912.7	40092.3	41315.4	40262.5	41099.1	46938.1	42788.5	46789.6	41414.8	37131.3	36607.6	41662.2	43916.6	39310.9	30276.5	31232.8	26815.8	28642.7	29666.6	32050.3	27141.9	15611.3	14994.3	21938.4	19036.7	17904	18908.8	23322.7	29475.9	7998.76	11661.8	7141.9
Niben101Scf01521g02015.1	Alpha-1,4-glucan-protein synthase [UDP-forming] 2	RGP2	AT5G15650.1	670361	659762	664318	654930	648771	631796	640002	636043	635895	565781	556976	577371	474335	584570	583573	649189	590412	569512	552102	555304	563064	512522	498442	490420	497250	484950	500554	479063	441517	431914	388450	419143	409197	482323	433428	457049	419424	404474	431541
Niben101Scf01521g08011.1	glycine-rich protein LENGTH=420	AT1G27090	AT1G27090.1	50401.8	53190.8	53143.8	39149.2	36316	32914.2	42583.7	33015.8	43957.2	41835.2	40753.4	39653	48863.3	28682.7	33622.2	30949.7	31715.8	37015.6	32802.1	29873.2	24639	36247.9	56549.3	22684.8	27600.1	27143.6	30113.9	29477.4	32281.4	35134.5	28369	27220.8	47047.1	23108.7	24064.1	23447.5	20044.5	46259.3	35828.1
Niben101Scf01534g00002.1	Thioredoxin-like protein 1	AT3G04780	AT3G04780.1	58834.7	54060.7	58471.6	52364.3	50529.5	56606.4	62317.4	58680	52423.5	51752.8	45966.9	53031.3	42863.3	10696.2	45764.6	58967.8	43413.9	35344.7	37066.6	38922.6	46575	44547.1	30948	35152	12985.9	45792.2	36549.9	40237.9	31943.4	35533.9	33346.4	13690.8	41968.5	34955	33037	37128.5	28566	34864.4	27717.9
Niben101Scf01534g00006.1	Peptide-N(4)-(N-acetyl-beta-glucosaminyl)asparagine amidase	PNG1	AT5G49570.1	3861.1	7580.58	11712.6	5863.98	6729.99	5739.94	4728.64	10934.7	9145.8	1720.17	4109.56	5389.19	1502.37	1448.27	2434.58	1790.76	5048.05	5360.21	1165.25	3211.59	2830.18	3370.31	3488.66	4937.57	2074.92	1883.41	2803.11	3827.16	6793.4	3345.81	3965.06	4147.93	4242.58	2613.5	3772.85	2845.34	1280.58	1766.27	2527.02
Niben101Scf01537g04013.1	plant/MEB5-like protein [Medicago truncatula]	AT3G17900	AT3G17900.1	11561.2	14315.5	10512.1	15291.2	17464.9	16431	15989.8	20177.5	21735.5	18363.7	14252.2	15860.9	17956.6	3869.06	4942.48	8544.56	607.049	14663.8	19538	13671.4	14972	10244.6	10921.3	13357.3	16679.7	15601.8	14549.7	11597.4	14846.6	13783	15884.1	4379.67	10173.5	11695.2	11039.4	1678.82	9504.57	8269.4	5559.55
Niben101Scf01550g01001.1	26S protease regulatory subunit 7 homolog A	AT4G27680	AT4G27680.1	649377	638719	644892	571425	605165	594444	590896	607120	573953	524822	530346	541664	568274	558297	576423	576048	620292	592924	554631	560507	546789	484145	479571	495613	547699	523811	513381	437474	438206	444274	497058	516254	521514	566206	517569	529839	430917	426168	415974
Niben101Scf01552g05013.1	Elongation factor 1-gamma 2	AT1G09640	AT1G09640.1	2.25637e+06	2.2114e+06	2.20716e+06	2.22669e+06	2.26357e+06	2.26334e+06	2.36914e+06	2.37863e+06	2.35854e+06	1.99114e+06	1.98092e+06	1.97963e+06	2.07596e+06	2.03129e+06	2.09217e+06	2.21992e+06	2.25759e+06	2.15449e+06	2.04782e+06	2.04988e+06	2.04421e+06	1.92028e+06	1.88914e+06	1.86692e+06	1.7631e+06	1.75501e+06	1.75056e+06	1.61461e+06	1.61582e+06	1.59619e+06	1.56957e+06	1.56983e+06	1.65282e+06	1.66161e+06	1.6449e+06	1.59842e+06	1.28431e+06	1.25678e+06	1.27884e+06
Niben101Scf01556g01007.1	UTP--glucose-1-phosphate uridylyltransferase	UGP2	AT5G17310.2	710897	727613	733573	699097	722225	735036	665510	683782	670834	617633	608420	573344	609058	621282	589683	585123	517371	534799	562754	527801	528445	581665	526949	537192	530951	497185	519880	535706	506465	494464	481392	402509	436945	437795	496970	495168	465931	476692	473605
Niben101Scf01568g01024.1	30S ribosomal protein S17	EMB1080	AT3G48930.1	404953	391196	404559	427348	422316	424240	452977	485608	477487	395761	393670	360299	377508	378934	334347	402639	403389	408610	356990	352051	344632	336074	321326	331050	298618	246566	250375	294915	306297	313334	218447	281234	252355	297453	246639	278633	201447	168194	199030
Niben101Scf01578g03010.1	Eukaryotic translation initiation factor 3 subunit E	EIF3E	AT3G57290.1	270244	254661	255557	286469	293867	286162	313894	327590	320586	224530	225940	215641	274398	277898	283938	295145	269816	270438	242759	257767	248023	239259	226607	165385	217574	222581	203811	195319	191052	197185	155643	166564	171428	178179	142180	150766	140697	125825	125278
Niben101Scf01579g01031.1	RNA-binding protein 39	AT5G59950	AT5G59950.5	101914	101259	149312	124377	112999	40177.6	110977	128284	92743.9	73587.2	82807.2	99085.9	84622.6	54034.9	83455.7	64683.9	85553.4	80106.9	51632.2	47714.2	81906	44323.6	65805.1	89647	56412.5	73425.7	73436.9	57891.5	88515.9	74196.3	47028.9	69454.4	53607.1	52450.6	55573	47328.2	51304.1	60207.1	45545.2
Niben101Scf01579g01032.1	Actin-depolymerizing factor 2	ADF4	AT5G59890.1	391439	386044	390501	384097	404600	368326	402389	408317	375210	364495	349982	369491	316307	340255	319490	356908	313868	301099	69728.4	310137	282968	308530	273098	268344	296141	292303	289724	260151	248802	248290	246996	250428	241070	259314	249623	266410	216745	231424	73952.5
Niben101Scf01582g08010.1	phosphoglucosamine mutase family protein LENGTH=614	AT1G70820	AT1G70820.1	420080	406244	433461	452641	249901	522565	264531	257378	244014	465551	156528	160683	454163	445254	207925	214482	224113	449650	202902	444369	449384	441833	189052	199008	162897	430374	162565	191037	211642	164381	219958	187552	221006	261080	299142	260857	201283	209877	206529
Niben101Scf01582g08011.1	phosphoglucosamine mutase family protein LENGTH=614	AT1G70820	AT1G70820.1	180340	180400	211478	198923	217946	246168	188327	252428	254264	210772	248520	243412	269965	263367	247388	214581	254564	235006	261130	276961	249442	249689	284661	303894	242372	275260	309438	257386	284767	205060	291233	303478	272482	284743	274992	298635	221476	293992	296549
Niben101Scf01585g01017.1	60S ribosomal protein L7-4	AT3G13580	AT3G13580.3	1.33963e+06	1.32622e+06	1.38959e+06	1.33403e+06	1.36695e+06	1.33977e+06	1.45086e+06	1.5474e+06	1.50315e+06	1.24497e+06	1.22464e+06	1.25685e+06	964506	977717	922714	1.14904e+06	1.149e+06	1.09144e+06	1.07321e+06	1.04931e+06	1.04343e+06	916117	864144	915820	961136	870358	916356	868811	902094	957047	930583	888862	892431	831848	808001	809580	643669	686131	688882
Niben101Scf01587g02020.1	ATP-dependent RNA helicase FAL1	EIF4A-III	AT3G19760.1	233419	253699	235653	318420	119180	204315	197216	237591	188575	162520	169466	127115	204379	121336	191988	136527	141182	138789	181048	164877	180034	132142	161714	119848	145149	145250	171662	136197	270066	184675	132121	129726	173024	183323	154204	174113	171837	112570	182482
Niben101Scf01592g01001.1	Adenosylhomocysteinase	HOG1	AT4G13940.1	2.48698e+06	2.44671e+06	2.48084e+06	2.43402e+06	2.42906e+06	2.48718e+06	2.71509e+06	2.73445e+06	2.67988e+06	2.00824e+06	2.03338e+06	2.03649e+06	2.09412e+06	2.0905e+06	2.17054e+06	2.67956e+06	2.69173e+06	2.60408e+06	2.13745e+06	2.06916e+06	2.01719e+06	1.74986e+06	1.72261e+06	1.70657e+06	1.63533e+06	1.64321e+06	1.63279e+06	1.42705e+06	1.45725e+06	1.42301e+06	1.05908e+06	1.09104e+06	1.13977e+06	1.01525e+06	945741	933064	1.24533e+06	1.17278e+06	1.18843e+06
Niben101Scf01596g11007.1	Calnexin homolog	CNX1	AT5G61790.1	876819	858249	889218	753874	675902	719519	839986	755211	859420	522921	696352	510833	595241	421027	575074	626467	559168	568274	438924	562827	421112	360517	358732	480900	461296	451704	350769	427238	420296	408246	517883	414883	548595	515271	526388	515179	384153	384581	384607
Niben101Scf01596g12004.1	Calnexin homolog	CNX1	AT5G61790.1	782672	761860	799454	708381	614220	671691	748454	672161	806965	455767	636267	426988	558780	367514	534939	584757	500313	504413	378042	513254	362889	318218	345630	431210	411077	403769	352171	408654	382207	363993	470771	365614	506331	472812	498013	489511	369142	361828	373545
Niben101Scf01607g01010.1	Ras-related protein Rab-25	RABA1f	AT5G60860.1	389715	394639	390022	319623	308187	315949	319004	351015	327982	289424	296429	296786	279699	310562	318795	280715	292411	277769	246590	236830	240954	221150	187096	215938	197876	165354	184456	191777	182974	186344	195513	189686	200486	288426	267709	266866	241473	231999	195464
Niben101Scf01615g00001.1	Biotin synthase	BIO2	AT2G43360.1	86819.2	82233.6	64218.5	63402.7	89504.1	64812.5	82018.2	80063.7	66984.7	49940.9	36882.1	52781.1	38552.4	52722.7	43735.7	69671.5	62621.5	67877.3	68054.7	52382.1	50054.6	24594.7	57349.5	52418	39491.2	61147.5	62351.1	68360.5	96317.2	34397.1	107410	44270	56298.2	59288.7	24091.1	33841.2	43122.7	50532	46727.6
Niben101Scf01623g02014.1	60S ribosomal protein L19-2	AT4G02230	AT4G02230.1	254225	246443	228325	304390	318687	311021	385746	372423	353856	296562	296194	295570	235792	213064	263169	272053	258609	253682	253531	256315	263654	220026	252729	266609	189036	194996	195746	258447	241097	240440	167806	182067	193758	178001	164304	171924	113646	176366	142737
Niben101Scf01628g04009.1	60S ribosomal protein L18-2	RPL18	AT3G05590.1	954321	949120	942327	972226	979981	995817	1.10014e+06	1.05966e+06	1.06256e+06	880650	928904	933743	774205	757299	754829	828405	827077	799821	793739	810208	821802	741652	721493	767155	669270	667975	668371	669642	747425	699688	607008	620376	659856	650522	609373	629083	539306	553405	553205
Niben101Scf01633g00030.1	Ubiquinone/menaquinone biosynthesis C-methyltransferase UbiE	AT4G29590	AT4G29590.1	52043.5	78663	59136.5	102463	150710	135311	121500	178095	119514	138526	186877	95173.5	153965	150706	114593	143610	147054	109537	122950	116897	138110	121744	163932	128402	103368	183984	93459.9	133808	100359	168237	233321	200145	155243	210736	157865	175387	161487	200362	208943
Niben101Scf01640g02011.1	Eukaryotic translation initiation factor 5	AT1G77840	AT1G77840.1	48233.2	49886.2	49343.1	57211.1	54545.7	53720.6	53174.4	55826.3	54990.7	30483.1	28732.7	26505.2	40061.5	32006.4	33354.1	24808.3	23093.3	27610.4	26151.5	24851.2	26375	24441.9	26139	21837.5	20269.1	26336.6	26478.8	21675.7	22410	24466	21912.3	15547.4	17970.6	11403.9	18805.7	19206	22844.2	23640.4	23571.9
Niben101Scf01640g03002.1	ATP-dependent Clp protease proteolytic subunit	CLPP3	AT1G66670.1	281650	381842	284193	381214	373225	357936	372538	372571	387856	358411	269277	260758	318704	299483	310969	354102	336695	336734	330858	322581	331059	304354	223890	281163	302285	305263	306620	315885	310930	300723	391021	305099	271336	289809	290689	272155	309129	297864	296710
Niben101Scf01646g00010.1	Adenine phosphoribosyltransferase	APT3	AT4G22570.1	398812	388111	394889	379647	368992	406507	425591	393777	408760	344892	348366	325113	264513	266401	245873	206652	261652	253302	267195	241830	286815	244436	263663	260486	193994	259661	269084	204524	231972	236619	213967	161571	242232	136342	256017	216263	227787	214249	215647
Niben101Scf01664g02022.1	3-dehydroquinate synthase, putative LENGTH=442	AT5G66120	AT5G66120.2	156300	136184	133202	187849	138240	142413	178824	154722	180295	138466	94251.9	133534	140282	96468.7	95956.7	152826	119998	136613	139246	107593	97604.5	121201	90336.7	100320	71720.9	142059	114717	154498	113251	131658	95187.4	88258.7	145734	41330.6	117839	116155	66206.9	92435	48007.6
Niben101Scf01670g02001.1	GDSL esterase/lipase	AT5G03980	AT5G03980.1	34845.4	55137.2	54865.4	38012.5	77341	17764	29203.3	62763.9	65065.2	59442.9	18693.9	52188.8	19431.8	23051.4	22271.3	78320.8	19489.1	28685	53700	28506.3	56144.7	68371.6	25328.3	53658.8	59343.7	51505.5	17712.4	21503.9	29692.1	16828.4	26293.4	25233	37229.7	38619.8	25647.7	8418.02	33439.3	19390.8	20402.6
Niben101Scf01671g02002.1	Dihydrolipoyl dehydrogenase	mtLPD1	AT1G48030.2	2.11937e+06	2.36775e+06	2.44795e+06	2.58039e+06	2.24754e+06	2.55218e+06	2.25008e+06	2.05751e+06	2.25689e+06	2.58482e+06	2.56342e+06	2.54444e+06	2.42841e+06	2.68717e+06	2.70323e+06	2.43996e+06	2.40545e+06	2.34832e+06	2.54815e+06	2.57655e+06	2.52425e+06	2.72173e+06	2.60958e+06	2.56806e+06	2.97673e+06	2.7775e+06	2.48847e+06	2.58835e+06	2.24932e+06	2.53795e+06	2.75764e+06	2.69603e+06	2.74456e+06	3.11676e+06	2.88107e+06	2.87577e+06	2.52244e+06	2.49467e+06	2.49644e+06
Niben101Scf01673g01007.1	Lysine--tRNA ligase	ATKRS-1	AT3G11710.1	283509	272749	284500	256206	279567	270600	261120	251744	245475	247062	202391	226121	245454	248439	269245	253924	244266	256317	235958	254475	259183	149476	204978	206447	217188	214675	230423	194054	165883	188946	173005	152641	153914	269995	135529	239713	114628	104614	81393.2
Niben101Scf01681g02007.1	2-isopropylmalate synthase 1 LENGTH=631	IMS1	AT1G74040.1	274110	304631	291932	303043	305143	238570	307132	307947	312985	274739	272254	274645	225559	237621	226021	244159	223976	235034	242798	251912	242022	228674	221610	235585	238135	243409	254667	223557	209205	222765	250693	220912	216794	170380	200237	194018	206465	179668	146247
Niben101Scf01681g09001.1	Chaperone protein HtpG	HSP81-2	AT5G56030.2	3.34543e+06	3.42189e+06	3.32246e+06	2.14082e+06	3.08958e+06	3.11227e+06	3.06457e+06	3.11764e+06	3.02475e+06	2.72193e+06	2.8094e+06	2.71191e+06	2.27547e+06	2.11042e+06	2.06266e+06	1.82663e+06	1.77086e+06	1.74185e+06	2.32117e+06	2.48626e+06	2.40961e+06	1.66326e+06	1.36706e+06	1.32518e+06	1.54611e+06	1.38198e+06	1.98325e+06	1.21382e+06	1.11527e+06	1.12913e+06	1.56486e+06	1.34407e+06	1.36723e+06	1.75773e+06	1.70932e+06	1.69524e+06	818765	852786	820827
Niben101Scf01687g01001.1	Guanine nucleotide-binding protein-like 3	NSN1	AT3G07050.1	20909.8	35207	21880.3	67364.3	22421.7	72431	33915.1	32944.5	20842.8	38237.6	11405.2	16887.6	7585.26	16057.4	10964.9	6311.81	9349.59	54208.7	52952.4	17115.2	21833.5	9631.27	4684.98	28057.5	19872.5	11042.8	14336.7	12820.3	19806.4	14523.9	20327.1	8693.57	24075.3	9991.52	3577.52	25976	10141.3	27476.1	13054.7
Niben101Scf01689g00003.1	Mog1/PsbP/DUF1795-like phot isoform 1 [Theobroma cacao]	AT5G27390	AT5G27390.1	8255.4	5393.33	5155.92	8224.51	9470.2	8025.54	4765.61	10027.6	8037.6	9818.67	8004.27	7661.43	13682.3	9110.98	5524.13	9929.34	7735.04	8677.07	7761.31	9784.01	9849.23	11104.1	9604.63	11480.5	10064.1	10566.7	8390.3	10674.2	10978.6	13347.4	11060.4	12320.3	11254.1	8012.45	12512.7	10032.7	15115.5	9167.53	9839.98
Niben101Scf01689g06004.1	30S ribosomal protein S9	AT2G09990	AT2G09990.1	1.69018e+06	1.72668e+06	1.71373e+06	1.38129e+06	1.41652e+06	1.39411e+06	1.41476e+06	1.41823e+06	1.65439e+06	1.40539e+06	1.38477e+06	1.36186e+06	957827	744220	818704	932686	1.07383e+06	918544	1.14043e+06	834671	1.01481e+06	1.07236e+06	1.04555e+06	779732	620068	660577	664702	909140	758807	1.08584e+06	906197	693376	758301	841421	1.06759e+06	1.08564e+06	774794	680648	784014
Niben101Scf01690g00010.1	TraB family protein LENGTH=371	AT1G05270	AT1G05270.1	65995.6	68547	70979.6	62673	61864.5	60732.4	59657.7	55550	64918.1	58454.5	56782.7	61142.3	65988.4	73022.6	65194.8	54079.4	58281.5	56413.4	56529.8	54480	51924.4	51022.3	50661	52048.9	52826.6	54343.7	59442.9	41954.3	48004.6	41623.6	54838.7	64725.9	55102.6	69212.5	52249.3	60522.1	43609.2	51367.7	52371.5
Niben101Scf01694g01003.1	Pyridoxal biosynthesis lyase PdxS	RSR4	AT5G01410.1	1.06998e+06	1.08412e+06	1.08603e+06	1.26351e+06	1.28976e+06	1.31957e+06	1.25669e+06	1.34101e+06	1.3097e+06	1.0202e+06	1.02044e+06	972932	1.0314e+06	1.02908e+06	1.05717e+06	1.15002e+06	1.26858e+06	789400	1.05301e+06	1.07963e+06	1.05973e+06	896294	507791	506826	864403	693254	818998	290407	392455	270828	226079	437893	285885	141651	198844	124322	129409	160392	122905
Niben101Scf01694g02008.1	Peptidyl-prolyl cis-trans isomerase B	ROC7	AT5G58710.1	619331	592067	618390	588638	565225	556903	620204	577790	547853	502162	537842	546290	460165	381457	417578	431149	402732	423993	434055	357813	397864	364073	396973	344775	373662	375768	390081	305657	317906	323894	339341	322575	349202	316902	199669	317255	309603	314413	296203
Niben101Scf01696g06050.1	ADP-L-glycero-D-manno-heptose-6-epimerase	GME	AT5G28840.2	1.71655e+06	1.74397e+06	1.69939e+06	1.81306e+06	1.83237e+06	1.84626e+06	1.78191e+06	1.79125e+06	1.78083e+06	1.49405e+06	1.48471e+06	1.49356e+06	1.46309e+06	1.478e+06	1.45602e+06	1.59593e+06	1.55752e+06	1.50167e+06	1.40363e+06	1.38695e+06	1.35727e+06	1.13146e+06	1.12325e+06	1.10147e+06	1.02033e+06	986162	1.00562e+06	912298	855839	873458	856401	822207	851571	826580	840311	826708	610583	613542	608087
Niben101Scf01697g19001.1	Pentatricopeptide repeat-containing protein	AT5G46580	AT5G46580.1	220668	229704	226801	300509	275628	275725	307198	300957	296178	232468	232325	242407	227241	237257	219768	304126	298921	288311	230898	228006	240859	206405	186852	190354	170066	135815	174247	162260	148619	156337	109739	110033	159776	74923.9	76610.3	113783	59672.7	87410.8	63193.1
Niben101Scf01700g01004.1	ATP-dependent Clp protease proteolytic subunit 1	CLPR1	AT1G49970.1	601503	584252	570711	619405	591980	586686	623563	542817	640696	566645	531106	532525	491028	412438	443901	555442	494037	486817	478768	476035	447478	440233	420491	416680	418503	451388	446648	449580	422119	438391	554312	503938	347430	467279	518869	536586	452845	484446	467768
Niben101Scf01701g07006.1	ATP-dependent protease La (LON) domain protein LENGTH=278	AT1G75460	AT1G75460.1	51831.6	68077.7	46711.5	80239.4	90303.9	70583.6	53650.5	59268	107918	41996.6	87192.8	83320.4	69408.2	64176.9	54895.6	65028.7	75251	56001.4	59478.4	62188.2	68463.4	49202.5	57737.1	57037.6	39815.8	41580.7	42812.1	29738.8	36870.5	32648.5	17264.7	20363.4	50150.1	40658	15514.7	15200.3	7235.04	45257.3	38901.8
Niben101Scf01701g07009.1	Thioredoxin superfamily protein LENGTH=119	TRX1	AT3G51030.1	119288	121347	117836	96682.5	90384.4	91741.3	111631	106117	100656	100219	96278.1	96462.2	97019.9	87861.8	84801.5	77442.8	73271.5	68780.7	81495.2	90253.3	87639.8	80521.3	63024.1	68208.6	69965	68449.9	69448	66973.9	65524.5	84999.1	70515	71118	42996.3	71198.5	72222.5	80557.1	95639.6	91345	91804.8
Niben101Scf01711g00010.1	50S ribosomal protein L3	RPL3B	AT1G61580.1	411045	407001	417297	496450	541577	498316	506490	529716	531754	324081	314415	318762	424437	407582	416322	434335	424595	416519	423458	420782	419363	377250	364261	363311	346295	304562	326205	331192	328621	373281	222588	239122	223924	204305	198845	209390	212276	219828	229149
Niben101Scf01716g00015.1	Aquaporin-like superfamily protein LENGTH=285	PIP1;5	AT4G23400.1	16646.1	21747.7	12069.4	22410.4	25673.2	13954.3	23491.1	28212.1	28356.1	20994.9	8499.61	17458.3	28216.4	33024.2	30146.7	33612.7	35055.7	20332.3	34236.8	32965.7	36008.3	44895.2	42941.2	41291	35477	31755.4	36796.2	45100.1	39975.6	4372.44	24180	24030.1	19310.1	42888.3	48204.4	40065.8	41433.4	46098.4	41023.2
Niben101Scf01718g06002.1	Transportin-1	At2g16950	AT2G16950.1	253110	248547	243028	211785	229334	217485	216860	226456	244304	225927	215667	229531	218243	221760	209395	191466	189428	173775	178557	164482	196565	193713	177774	173986	164054	163875	171185	175697	174016	136470	200402	174018	191741	184870	201769	204117	137622	143373	142024
Niben101Scf01727g08015.1	Late embryogenesis abundant (LEA) hydroxyproline-rich glycoprotein family LENGTH=235	AT3G54200	AT3G54200.1	14316.5	13393.8	13151.4	11515.8	7024.93	24326.4	4320.68	3380.28	10149.7	9594.42	6740.37	13308.7	9314.47	9827.74	10902.6	11573.4	12070.6	20683.4	10128.7	10947.9	9979.11	13903.1	9939.63	13950.6	14241.3	12223	12240.2	12729.8	15044	15880.7	15534.1	15938	17861.9	21924	8434.8	14519.1	16049.8	13809.1	13245.1
Niben101Scf01728g00004.1	Porphobilinogen deaminase	HEMC	AT5G08280.1	2.12596e+06	2.09508e+06	2.04534e+06	2.88035e+06	2.87844e+06	2.95048e+06	3.25899e+06	3.3394e+06	3.32264e+06	2.14148e+06	2.2057e+06	2.1474e+06	2.03252e+06	2.06169e+06	2.12576e+06	2.84557e+06	2.84186e+06	2.82574e+06	2.30083e+06	2.27281e+06	2.30888e+06	1.4821e+06	1.49853e+06	1.44251e+06	1.44189e+06	1.37415e+06	1.37203e+06	999664	991941	993749	580948	555883	518861	301697	296853	266014	323870	401067	234579
Niben101Scf01739g04002.1	UDP-N-acetylglucosamine pyrophosphorylase	GlcNA.1UT1	AT1G31070.2	164128	181585	211768	170233	175198	225097	185840	120084	183105	188598	156468	149735	158356	139414	141944	208628	109472	159782	189224	157499	134849	104712	154427	100036	139984	135438	94068.2	107811	73632.5	74565.1	150139	127850	199247	92350.3	99224.6	98424.9	132734	108538	131062
Niben101Scf01756g02004.1	Reticulon-like protein B5	AT2G46170	AT2G46170.1	553487	559152	545940	447236	481443	444910	428550	432088	388401	436385	425234	440045	498643	508340	515672	364776	420760	381568	410669	422994	414241	377264	370023	344960	339719	326520	363856	323879	338994	308719	284880	318912	290926	339279	304840	317571	173257	183565	129370
Niben101Scf01761g05001.1	Histone-lysine N-methyltransferase setd3	AT5G14260	AT5G14260.1	237444	289258	280267	319968	350346	342463	344569	349113	344828	301419	305367	305308	208438	192980	175447	250719	228895	209202	241145	217016	217780	192048	181376	186999	164315	184224	176432	163180	169058	180571	199307	191989	215758	142348	211630	191988	188094	184988	153537
Niben101Scf01764g00009.1	60S ribosomal protein L28-1	AT2G19730	AT2G19730.3	863222	913614	866063	936550	1.07659e+06	1.08241e+06	1.02375e+06	1.02315e+06	1.11829e+06	823398	689713	805623	852325	841209	607319	921527	830055	836878	779717	802543	853140	681701	654728	658839	677069	702904	684618	607083	628628	573433	450754	465604	473345	447782	480523	461634	235175	258960	262741
Niben101Scf01777g03022.1	Elongation factor 2	LOS1	AT1G56070.1	2.74803e+06	2.74191e+06	2.69911e+06	2.5791e+06	2.56941e+06	2.55332e+06	2.68413e+06	2.63532e+06	2.6499e+06	2.20896e+06	2.20297e+06	2.23238e+06	1.73701e+06	1.70906e+06	1.70376e+06	1.98177e+06	2.03535e+06	2.04337e+06	1.96399e+06	2.01148e+06	2.0082e+06	1.47305e+06	1.5633e+06	1.59308e+06	1.47704e+06	1.5702e+06	1.5632e+06	1.41985e+06	1.53251e+06	1.55931e+06	1.65484e+06	1.63817e+06	1.60838e+06	1.28501e+06	1.41652e+06	1.40154e+06	1.17985e+06	1.24691e+06	1.19764e+06
Niben101Scf01779g04011.1	BnaA04g14370D [Brassica napus]	AT4G31340	AT4G31340.1	221138	212326	208643	163156	138983	162087	157622	158300	142057	127525	131002	143461	127411	110529	111398	143072	151139	150750	134408	137422	123781	92968.4	92394.3	79080.8	124481	88231.2	100915	93634.3	113713	158012	80652.5	115730	56217.2	82896.1	111591	93402.7	89767.7	73584	66220.8
Niben101Scf01781g00009.1	Membrane protein insertase YidC	ALB3	AT2G28800.1	16607.4	18117.4	17517.2	22134.9	15143.8	15638	20992.5	3485.16	18102.2	16746.6	19546.3	17032.6	12713.6	14795	13239	16081.5	12846.7	13330.9	14554.3	10223.1	13322.1	13040.8	15045.7	15463.1	13640.5	10624.3	10038.6	12065.5	6079.05	12426.8	13902.7	14303.1	12086.6	4386.4	10588	7370	6281.08	4094.25	2988.16
Niben101Scf01781g01002.1	Pathogenesis-related thaumatin superfamily protein LENGTH=249	AT2G28790	AT2G28790.1	300606	315159	426071	305600	290046	437520	524989	519047	399931	272818	267308	298121	228748	354712	345722	389335	377615	259584	467340	322534	464967	365923	248291	342319	225146	180961	282951	389714	248164	311431	342236	143864	345423	251416	302222	178181	325171	248293	250946
Niben101Scf01789g02045.1	DNA replication licensing factor MCM5	MCM5	AT2G07690.1	41036.4	63116.9	33901	38504.4	37613.9	35853	26537.5	32252.7	16731.9	26894.2	21194.9	29172.5	23917.2	23231.8	28493.1	27581.4	33759.8	16941.9	22467.1	30113.8	29374.5	14871.4	23810.8	14076.3	10969	24353.6	22441.7	14554.7	14092.9	26427.1	33027.5	23396.1	22918.7	19781.6	48096.6	9622.25	11341.8	11714.6	20174.4
Niben101Scf01791g03001.1	T-complex protein 1 subunit gamma	AT5G26360	AT5G26360.1	576019	484963	592175	593694	582280	511051	630711	633419	623940	524009	502626	507795	520712	503757	490218	472264	490577	490695	447671	434733	442486	461668	422597	418080	415303	418964	408488	414084	368901	373434	400998	375230	384171	406629	450910	445123	148168	395593	235087
Niben101Scf01795g04036.1	Peptidyl-prolyl cis-trans isomerase D	ROC2	AT3G56070.1	45469.4	43436.4	44140.2	43382.5	44709.7	42378.9	37412	35296.2	39830	38566.7	40812.1	40980.5	38857.3	35849.2	35443.4	45156.8	36923.4	40141.1	39460.2	40677.1	34688.5	36267.5	35257.8	37468.9	48618.4	42530.4	38758.8	38291.7	28740.5	31691.8	35709.8	35005.1	43407.6	34356.3	30617.2	30216.4	31151.3	35281.4	37659.3
Niben101Scf01798g08001.1	Nascent polypeptide-associated complex subunit beta	AT1G73230	AT1G73230.1	343948	263251	345589	289925	316741	362058	361759	375112	395967	269954	263359	271270	210369	215342	202850	207284	191566	166205	226422	223160	234819	196602	195829	187918	152140	213508	228517	161252	134758	184919	170248	127009	172583	112612	147918	147786	159634	159448	162800
Niben101Scf01812g02025.1	5-methyltetrahydropteroyltriglutamate--homocysteine methyltransferase	ATMS1	AT5G17920.1	4.9097e+06	4.86293e+06	4.88942e+06	5.2242e+06	5.43848e+06	5.39176e+06	5.22421e+06	5.34806e+06	5.35562e+06	4.22505e+06	4.12371e+06	4.2239e+06	4.2299e+06	4.12259e+06	4.17635e+06	5.20338e+06	5.2686e+06	5.21975e+06	4.51717e+06	4.45299e+06	4.5545e+06	3.6082e+06	3.55097e+06	3.52143e+06	3.55709e+06	3.3793e+06	3.36778e+06	3.19387e+06	3.16265e+06	3.20932e+06	2.73781e+06	2.77109e+06	2.84565e+06	2.78866e+06	2.63802e+06	2.64928e+06	2.73857e+06	2.67633e+06	2.71737e+06
Niben101Scf01818g06004.1	Cytochrome b6-f complex iron-sulfur subunit	AT5G13430	AT5G13430.1	135186	127015	141133	106387	117584	112065	113093	120206	94791.9	105211	106997	104945	99896.2	93525.3	91950.8	100118	87757	84207.2	108423	107359	93315.4	102878	88587.1	88254.7	108332	92561.9	95580.1	129529	117017	109661	79064.8	100387	90703	105518	92561.9	95458.1	103708	91529	102885
Niben101Scf01818g09008.1	snRK1-interacting protein 1 [Zea mays]	RAD52-2	AT5G47870.1	102379	58990.1	74822.8	119703	84433.3	70777.5	74595.2	80482.5	78618.7	106701	68088.4	72929.8	66609.8	92698	69040.1	55171.5	53800.9	69854.4	63363.7	80958.3	88047.5	98108.4	85024.6	66036.6	72544	74430.1	68074.3	53572.3	50658.7	54622.5	72815.4	18248.8	70076.5	64224.8	63574.7	72063.9	75026.5	56619.2	73663
Niben101Scf01820g00025.1	S-adenosylmethionine synthase	SAM-2	AT4G01850.1	2.58534e+06	2.48409e+06	2.49689e+06	2.18145e+06	2.22845e+06	1.76432e+06	1.59667e+06	1.60851e+06	1.58787e+06	590452	595982	582992	965573	928765	949901	451443	466049	493774	429627	420771	398432	244730	393606	227279	312710	314682	375806	209141	279388	206630	366350	360164	376094	401071	370535	352266	356951	356155	355981
Niben101Scf01822g09001.1	shikimate kinase like 2 LENGTH=387	SKL2	AT2G35500.1	124259	109481	68746.4	114009	176628	179840	167163	173114	179895	138633	148595	100631	90407.3	137791	55627.2	157123	204248	213726	196277	107456	94656.5	114094	90136.6	92026.3	96526.7	91074.7	151025	121780	150072	95275.6	88345	121497	92718.1	123987	113093	87255.4	113985	111804	53890.9
Niben101Scf01824g00002.1	Elicitor-responsive protein 3	AT1G63220	AT1G63220.1	175506	173319	181331	156014	168262	172857	136819	160299	123484	123915	88155.1	120367	160357	123156	130307	103514	113965	117202	135146	93923.2	111242	123138	103349	108708	130274	95166.6	109571	96414.7	107565	70154.9	102759	104482	97038.1	116213	107298	115748	109682	113480	120838
Niben101Scf01826g02032.1	Ubiquitin-like modifier-activating enzyme 5	AT1G05350	AT1G05350.1	49182.3	44850.2	43546.5	50025.5	50854.1	46266	37040	49227.9	44603.7	44251.7	47828.7	33637.5	38591.3	40734.8	37149.7	45204	41127.3	43566.2	49404.7	52728.6	40305.2	40551.1	45260.4	44546.9	42612.2	36173.2	40976.5	34435.6	41099.8	22871	43409	35238.2	34890	25650	34178.8	34340.8	17319	40600.3	41977.7
Niben101Scf01827g02003.1	3-ketoacyl-CoA synthase 10	KCS10	AT2G26250.1	6706.84	5687.17	4863.09	6398.48	6163.16	5121.13	5664.97	6300.61	5066.59	11099.7	3285.21	4567.02	4856.58	4594.93	5793.68	4838.91	2237.82	5695.54	4552.21	3437.3	4142.44	3492.8	2606.2	2486.03	10280.9	2806.74	1412.33	961.817	2247.42	2036.29	3597.11	2442.53	9398.79	3475.22	2049.24	2598.79	3749.35	1965.96	2720.19
Niben101Scf01841g01018.1	Eukaryotic translation initiation factor 3 subunit A	EIF3A	AT4G11420.1	250667	277284	302531	254888	301388	235452	322302	306507	326940	196951	218138	234758	226885	183631	205705	193791	209969	244590	230579	205868	166331	218673	212948	204664	179035	180727	147889	171984	199181	158904	182334	164725	172133	132547	138614	177008	119261	148560	128394
Niben101Scf01847g07003.1	Translocase of chloroplast 34	TOC132	AT2G16640.1	69177.4	65154.1	78795.6	48672.7	74800.9	71449.6	61436.7	66426.2	72791	65832.1	59302.2	54482.8	41037.3	66070.3	57927.7	57799.7	39994.6	45122.7	50747.5	49702.4	31990.5	58130.2	34426.8	39315	54786.3	34627.1	35040.1	41690	47337.2	48349.8	47308.9	45347.4	32823.6	23573.1	44766.4	88264.3	33723.1	29945.2	47778.1
Niben101Scf01847g08012.1	Cold shock-like protein	GRP2	AT4G38680.1	630577	638759	665524	545429	571205	542353	604696	604838	561833	509847	504287	504436	435777	430629	432437	503331	479328	468729	522042	497228	507341	373328	363004	372227	441246	428291	429803	369508	364840	340411	382831	371952	381683	380279	333238	359607	237681	229358	232912
Niben101Scf01848g04005.1	Elongation factor 2	LOS1	AT1G56070.1	2.1944e+06	2.15541e+06	2.14342e+06	2.09609e+06	2.08001e+06	2.09838e+06	2.21749e+06	2.17753e+06	2.17366e+06	1.78832e+06	1.7759e+06	1.80449e+06	1.72956e+06	1.71308e+06	1.77163e+06	2.06072e+06	1.87133e+06	1.93122e+06	1.75337e+06	1.77023e+06	1.79765e+06	1.471e+06	1.41631e+06	1.45543e+06	1.49055e+06	1.38578e+06	1.39049e+06	1.40101e+06	1.35176e+06	1.37406e+06	1.3376e+06	1.36674e+06	1.33433e+06	1.25294e+06	1.15904e+06	1.13612e+06	1.00293e+06	1.01355e+06	975461
Niben101Scf01848g05003.1	Putative lysine decarboxylase family protein LENGTH=216	LOG8	AT5G11950.1	127272	120257	131445	134075	109826	136917	126417	145106	128844	114689	121170	100410	91853.2	92489.3	120183	105798	76653.3	91715	94946.1	94898.1	84315.6	87705.1	65295.6	99424.2	68277.9	100456	80473.3	85485	94829.6	118205	78133.4	82132.7	63041.2	82482.1	90904.7	69148.3	85392.3	69844.3	101385
Niben101Scf01861g00002.1	S-adenosylmethionine synthase 2	SAM-2	AT4G01850.1	2.1733e+06	2.07943e+06	2.11294e+06	1.86089e+06	1.87796e+06	1.40441e+06	1.3768e+06	1.38247e+06	1.37176e+06	538649	538917	523134	856076	835589	871069	408722	430898	473523	423372	408940	390668	228573	386737	216389	323183	310218	369944	192134	281897	205824	363316	355957	358297	387781	373911	357764	350587	337274	341647
Niben101Scf01887g07002.1	Polyadenylate-binding protein 1-B	At1g47490	AT1G47490.1	28707.2	16475.6	21830.9	24361	30845.2	31022.1	25476.3	19485.1	22080.9	20230.8	12092.9	14374.3	16926.4	15326.4	15973.2	12081.4	18322.5	21914.2	17156.8	23006.7	14924.7	14998.3	10241.7	11105.5	26188.4	13060.2	8499.77	18295.2	7178.61	17064.7	11438.2	14227.3	8353.68	8825.8	26911.3	8351.11	11702	9920.93	9408.56
Niben101Scf01892g02015.1	UDP-glucose 4-epimerase	RHM1	AT1G78570.1	449038	385036	454583	418368	412027	345364	385178	404950	373740	271195	303966	341243	292494	385044	377268	270587	275434	239705	221922	258086	262414	137951	256154	205062	230178	186765	173776	166029	199958	184393	188294	186914	101856	125349	196157	190746	167960	117051	125575
Niben101Scf01899g07007.1	isopropylmalate dehydrogenase 2 LENGTH=405	IMD2	AT1G80560.1	638951	623034	618699	674454	647476	631471	673862	703966	696421	525874	521720	524894	594528	583538	556430	550032	500864	493594	455651	437196	443710	497897	405703	432160	440284	412621	433688	378992	351813	300848	335806	369494	303971	360196	318625	270870	290289	289789	277361
Niben101Scf01905g00001.1	Transmembrane 9 superfamily member 11	AT5G35160	AT5G35160.2	32163	30400.2	32356.1	26190.9	25525.3	22152.3	20920.1	24183.8	22761.4	15819.9	14463.2	16483.9	9643.47	7485.45	5109.23	6805.29	9477.13	8620.22	3371.5	9297.94	9769.49	1457.73	2013.18	7323.1	8897.99	9050.91	17605.8	1404.53	2347.88	9171.9	6475.16	6590.97	3324.67	2424.35	8204.45	7574.03	5485.79	7707.19	5792.67
Niben101Scf01907g00002.1	ADP-ribosylation factor 3 LENGTH=182	ARF3	AT2G24765.1	12382.2	12553.9	1593.15	12044.6	8618.82	2850.43	10869.8	3508.18	9841.11	8313.4	6880.51	8286.88	2718.71	3750.55	2569.57	1543.62	3472.22	4862.72	5677.3	4343.45	7075.34	4553.03	3632.13	6478.26	1201.78	4387.35	1247.98	1711.26	6135.78	4647.32	4290.57	5448.29	3921.89	1446.9	2195.15	2676.6	2248.61	3804.51	4371.96
Niben101Scf01911g02007.1	50S ribosomal protein L11	AT5G60670	AT5G60670.1	2.56882e+06	2.52902e+06	2.56314e+06	2.56551e+06	2.61712e+06	2.71178e+06	2.87892e+06	2.96251e+06	2.90595e+06	2.25318e+06	2.263e+06	2.24069e+06	2.02951e+06	2.01028e+06	1.34798e+06	2.30106e+06	2.37603e+06	2.32607e+06	1.45107e+06	2.01169e+06	2.02092e+06	1.63966e+06	1.75441e+06	1.54786e+06	1.93376e+06	1.31311e+06	1.91029e+06	1.7619e+06	1.29946e+06	1.8091e+06	1.10335e+06	1.552e+06	1.63339e+06	1.62872e+06	1.67048e+06	1.6476e+06	1.41651e+06	1.47833e+06	1.25323e+06
Niben101Scf01911g15015.1	26S protease regulatory subunit 4	AtCDC48C	AT5G03340.1	1.18255e+06	1.19868e+06	1.18717e+06	1.06951e+06	1.08995e+06	1.10352e+06	1.05313e+06	1.06179e+06	1.03797e+06	707282	735136	687243	855285	793366	792886	737802	701443	698546	685449	649760	639490	590049	508766	491301	554042	508934	490087	481323	468879	472013	557574	515570	535710	541237	542588	541307	540604	542298	541695
Niben101Scf01912g00006.1	protein tyr tyrosine phosphatase [Solanum lycopersicum]	LSF1	AT3G01510.1	37960.7	41241.8	43804.1	3862.15	43340.4	9384.25	32028.3	36327.2	40663.5	35441.5	30972.7	41183.5	24668.8	27371.6	8606.73	21346.9	29419.5	8408.01	22860.7	21753.5	44841.4	27643.1	66355.1	19640.8	17224.3	22184.9	17847.8	21898.6	12243.9	23779	18998.5	8407.89	7593.62	8107.58	21209.2	26538.5	15353.8	27154.4	24555.3
Niben101Scf01912g01003.1	50S ribosomal protein L7/L12	RPL12-C	AT3G27850.1	2.08265e+06	2.05807e+06	2.2082e+06	2.32472e+06	2.4212e+06	2.25691e+06	3.00585e+06	3.14801e+06	3.21984e+06	2.5101e+06	2.53133e+06	2.61736e+06	2.80417e+06	2.66478e+06	2.85015e+06	3.29775e+06	3.36302e+06	3.32963e+06	3.21628e+06	3.05374e+06	3.22724e+06	2.80019e+06	2.788e+06	2.59112e+06	2.95342e+06	2.96872e+06	2.98989e+06	2.62175e+06	2.68959e+06	2.58917e+06	3.79937e+06	3.64838e+06	3.85542e+06	3.57969e+06	3.41894e+06	3.25366e+06	4.36656e+06	4.45074e+06	4.1767e+06
Niben101Scf01933g14001.1	arsenic transporter ATPase [Methanothermus fervidus] ref|YP_004004366.1| arsenite efflux ATP-binding protein arsa [Methanothermus fervidus DSM 2088] gb|ADP77604.1| arsenite efflux ATP-binding protein ArsA [Methanothermus fervidus DSM 2088]	AT3G10350	AT3G10350.2	370040	328326	380956	388661	386705	390318	384581	387458	379648	334289	325562	299540	272435	290867	295051	303041	336795	330938	259118	297601	305858	262682	295388	291889	278674	266991	301917	315603	313072	320737	305099	311489	323870	295816	317851	307063	309718	283910	321008
Niben101Scf01934g04019.1	ATP-citrate synthase subunit 1	ACLB-2	AT5G49460.1	504878	500528	493560	458487	479116	504241	483191	505530	489598	435770	414291	411191	441634	438833	450507	435408	443144	440054	433302	456867	449970	400776	395710	383826	380155	383580	378985	357418	373477	359741	410332	405089	432878	391590	435949	409435	379280	398136	390370
Niben101Scf01936g07002.1	asparagine synthetase 3 LENGTH=578	ASN3	AT5G10240.1	256905	254759	246141	451599	270638	302975	320491	335063	324958	305973	302025	293293	295086	367454	326829	381212	389056	377880	344359	333411	338876	449650	364896	348084	313396	438736	340624	287775	312511	320045	390897	411060	409194	395509	363983	390537	400741	407516	380380
Niben101Scf01938g06005.1	Histidine triad nucleotide-binding protein 1	HIT3	AT3G56490.1	28933	30746.9	33136.8	32711.9	33598.7	33127.3	34301.5	29070.3	34342.3	26740.8	28182.3	26030.7	36710.5	33586	27701.4	26323.7	20336.2	20188.2	18723.3	21437.7	23658.9	33270.6	24587.3	22327.4	25065	21755.8	17799.7	20750.5	17989.8	16714.1	19934.9	17399	13811.9	10960.4	13452.3	17554.6	11698.6	19060.2	21594.1
Niben101Scf01940g00010.1	receptor-like kinase 1 LENGTH=655	RKL1	AT1G48480.1	54577.6	55233.9	54219.8	58210.5	60407	56681.7	62870.3	63320.9	65456.2	58241.9	56520.1	55077.9	44758.5	44179	53684.3	64253	51095.8	49599.5	52128.3	42662.9	43718.4	39056.5	41160.3	38614.8	34822.7	37648.8	44244.7	20535.6	38761.9	43522.4	43940.5	45499.4	47200	34100	58086.6	41362.7	44719.4	47513.7	43744.8
Niben101Scf01943g04009.1	Small ubiquitin-related modifier 2	SUMO1	AT4G26840.1	128856	116957	92591.6	118249	128561	123075	123051	128198	117190	97080.8	97836.9	94152.3	86388.1	94149.8	92462.1	78172.9	83152.7	86523.5	92481.8	96370.4	94003.8	85253.4	91031.9	96370	65444.6	73265.7	82564	67199.3	73149.4	66929.1	68665.6	60284.1	69124.7	53541.5	57292.5	60904.2	73563.8	77012.5	117971
Niben101Scf01945g01009.1	30S ribosomal protein S4	AT5G39850	AT5G39850.1	1.47861e+06	1.11644e+06	1.47002e+06	1.05566e+06	1.0483e+06	1.07686e+06	1.71689e+06	1.75967e+06	1.72285e+06	953147	1.31243e+06	1.00169e+06	1.19546e+06	1.23803e+06	886869	1.0406e+06	1.0001e+06	434046	1.38507e+06	1.32262e+06	1.32193e+06	845722	802980	822435	741987	713845	633893	1.13555e+06	763657	1.13564e+06	366858	903552	396360	655547	378892	623097	395850	214871	418962
Niben101Scf01945g01014.1	Ribulose-phosphate 3-epimerase	AT3G01850	AT3G01850.1	145050	185606	163451	141011	146286	73265	128620	133665	111808	141777	143442	145669	112304	117363	108356	106335	125654	115799	112077	119886	119461	107932	104249	109287	113922	122621	120904	102686	98311.9	99460.6	106437	68447.3	88106	106811	107131	107004	115892	126655	108862
Niben101Scf01948g00002.1	Indole-3-glycerol phosphate synthase	AT5G48220	AT5G48220.1	196730	326220	347846	393986	415991	438259	424469	436567	423351	307754	333302	300293	295442	299463	322027	405600	215571	408245	339946	299202	336734	371415	330161	304559	97554.7	324391	309758	331278	360935	169904	284572	263019	273418	130679	307011	293861	287601	291136	163329
Niben101Scf01951g00023.1	Tubulin beta-2 chain	TUB8	AT5G23860.1	1.85562e+06	1.85056e+06	1.84834e+06	1.90011e+06	1.88214e+06	1.8425e+06	1.61256e+06	1.65939e+06	1.69198e+06	1.40029e+06	1.4294e+06	1.35343e+06	1.62746e+06	1.59959e+06	1.68638e+06	1.2462e+06	1.17347e+06	889981	1.13329e+06	1.15454e+06	1.13841e+06	795539	834571	811592	741237	704886	700654	598896	586108	614086	385657	381690	398282	403562	377855	363797	221008	221504	219186
Niben101Scf01958g03003.1	60S ribosomal protein L6	AT1G74050	AT1G74050.1	909499	896590	887664	826445	827017	865433	1.04865e+06	1.02628e+06	1.06587e+06	837861	841546	856290	704525	672976	689505	846435	886545	864230	738561	729009	737204	709198	718299	586143	544004	651169	645236	676753	667680	697347	598381	588729	607960	683199	640913	605159	451889	428942	429702
Niben101Scf01958g05002.1	UTP--glucose-1-phosphate uridylyltransferase	UGP2	AT5G17310.2	832939	867890	856620	795391	836362	844160	789349	816984	795358	756574	720479	690721	705558	698244	691602	649820	631821	638896	634451	621913	624954	689763	620170	640930	580775	594715	584965	611193	577533	549016	568505	480540	521340	532408	608821	572151	525300	573331	535245
Niben101Scf01964g00002.1	Succinyl-CoA ligase [ADP-forming] subunit beta	ACLA-3	AT1G09430.1	581049	587664	611892	530244	518387	513483	515658	498755	520812	486134	512084	520818	492943	487229	507712	523642	502366	488590	476366	389585	494167	369856	448231	430324	424090	446464	422522	424885	394955	415615	441336	413420	434253	489742	479185	504619	403257	443663	434256
Niben101Scf01964g07001.1	ADP-ribosylation factor	ARFA1B	AT5G14670.1	252682	260099	254508	214961	203738	194402	232186	235095	238233	192851	185924	184778	222262	210118	194000	154772	136828	126372	143054	133870	128684	175364	139872	141152	130264	111233	125307	132151	108038	115592	151790	127233	127874	147222	164456	173630	182176	193089	193564
Niben101Scf01968g01006.1	Acetyl-coenzyme A carboxylase carboxyl transferase subunit alpha	CAC3	AT2G38040.1	247008	266718	235058	255113	268149	281896	273785	273719	275720	226981	204864	195900	239958	229029	213601	245434	216189	256984	240607	204749	204850	153068	198141	121191	163979	169858	147615	153647	160645	128436	144574	129065	132678	110060	131997	92776.4	92783.7	81686.2	115923
Niben101Scf01970g06011.1	40S ribosomal protein S12	AT2G32060	AT2G32060.1	1.13715e+06	1.1261e+06	1.11452e+06	1.19515e+06	1.22112e+06	1.17425e+06	1.25802e+06	1.31108e+06	1.27855e+06	999172	1.02406e+06	1.04395e+06	987632	994047	1.01454e+06	1.19705e+06	1.18144e+06	1.16582e+06	1.09858e+06	1.05897e+06	1.12035e+06	851184	847225	830408	943975	932108	945267	777240	774760	790492	671968	706962	694391	639737	577131	577975	516431	522234	524063
Niben101Scf01970g08001.1	Serine/threonine-protein kinase D2	SNRK2.10	AT1G60940.1	181033	158524	183083	150667	150892	140197	175929	155555	125788	147629	160728	124422	159907	161875	143997	134453	152700	146848	162699	153537	132292	122087	136831	127098	110610	124577	118201	133041	117537	135517	140251	127081	110998	93238.1	144904	145727	122225	101486	69599.3
Niben101Scf01970g08002.1	Transmembrane 9 superfamily member 1	TMN1	AT1G10950.1	27783	30791.7	24789.3	28178.8	27040.7	27548.2	24119.1	28138.2	28021.4	13661.9	18684.5	14642.8	19995.8	19466.5	20182.5	24230	7867.86	8027.49	14490.3	17724.2	11881.9	12380.8	9841.79	13735.5	10273.6	6417.11	5999.96	8525.63	9506.77	7966.88	9867.5	7803.17	9677.26	12436.7	11041.7	8372.5	9092.35	5875.03	8547.62
Niben101Scf01982g00002.1	PsbP-like protein 2 LENGTH=238	PnsL1	AT2G39470.1	319502	222179	225156	233034	254528	317397	295315	243911	280993	232678	257171	329674	350399	360221	318310	229195	242869	372031	223068	297062	199016	340915	340074	314329	278868	357143	415580	346301	316806	316440	304650	306264	324236	309494	280420	298176	330420	309108	320961
Niben101Scf01983g02011.1	Peptide methionine sulfoxide reductase MsrB 1	MSRB1	AT1G53670.1	377502	366768	369238	408998	434957	382864	379063	350894	416974	322243	412904	387894	317018	339925	322899	256727	352548	357110	354997	318143	331632	266671	312897	331758	262279	310743	320067	292545	325016	339401	274791	322237	340571	318251	345574	371965	305586	320964	314112
Niben101Scf01984g00024.1	Receptor-like protein kinase	CRK2	AT1G70520.1	85524.2	91789.7	84877.5	92016.7	85091	76262.4	76072.6	78230.2	89021.5	77217.1	67001.2	68309.4	72098.9	82757.9	82158.4	87561.3	87759.8	89914.5	78394.9	84869.9	71698.1	70779.8	76836.4	73840.9	66131	63351.3	58276.3	34877.2	66664.8	71189.8	43282.3	93517.1	54036.8	144029	40928.7	47218.7	53806.2	35918.6	48288.1
Niben101Scf01986g02010.1	Alpha-N-acetylglucosaminidase	CYL1	AT5G13690.1	188269	208049	169736	219039	224821	227710	205050	197223	216218	214744	174176	190577	253470	245256	244786	235770	185202	241395	250869	241784	216190	257863	203306	262255	254419	231408	238189	224179	229717	192188	235149	231381	238320	235702	286103	249573	293220	300755	286546
Niben101Scf01993g00001.1	Ubiquitin-conjugating enzyme E2 E2	UEV1D-4	AT3G52560.4	303685	369701	365206	319888	241271	321661	316116	328319	324115	287983	289652	272259	319983	270152	282795	285491	307587	296073	220605	284257	271310	234422	175961	169603	235869	237740	263558	147536	205574	212665	208430	212140	221926	206805	188433	148707	133853	174719	177206
Niben101Scf01998g00002.1	ATP-dependent RNA helicase eIF4A	EIF4A-2	AT1G54270.1	3.45719e+06	3.46948e+06	3.21079e+06	3.2423e+06	3.31855e+06	3.35985e+06	3.47882e+06	3.46852e+06	3.41081e+06	2.86425e+06	2.88979e+06	2.95039e+06	2.58355e+06	2.61045e+06	2.58677e+06	2.69226e+06	2.80456e+06	2.72894e+06	2.67194e+06	2.62732e+06	2.68591e+06	2.33648e+06	1.93265e+06	2.39009e+06	2.15541e+06	1.95093e+06	2.30196e+06	2.04808e+06	2.11905e+06	2.16383e+06	2.28535e+06	2.27651e+06	2.30964e+06	2.15275e+06	2.37954e+06	2.43181e+06	1.83509e+06	2.15496e+06	2.01818e+06
Niben101Scf01998g02006.1	Putative lysine decarboxylase family protein LENGTH=216	LOG8	AT5G11950.1	162953	131817	139010	159914	139681	168201	155242	173432	132738	148072	128085	129342	101970	95529.7	129867	116718	93727.7	106738	110486	109997	98996.4	96142.2	75785	113919	75421.1	115787	97280.8	96314.3	108844	132907	85763.5	112837	66169.1	112285	98886	75110.8	102859	85564.4	117227
Niben101Scf01998g03010.1	Elongation factor 2	LOS1	AT1G56070.1	2.74803e+06	2.74191e+06	2.69911e+06	2.5791e+06	2.56941e+06	2.55332e+06	2.68413e+06	2.63532e+06	2.6499e+06	2.20896e+06	2.20297e+06	2.23238e+06	1.73701e+06	1.70906e+06	1.70376e+06	1.98177e+06	2.03535e+06	2.04337e+06	1.96399e+06	2.01148e+06	2.0082e+06	1.47305e+06	1.5633e+06	1.59308e+06	1.47704e+06	1.5702e+06	1.5632e+06	1.41985e+06	1.53251e+06	1.55931e+06	1.65484e+06	1.63817e+06	1.60838e+06	1.28501e+06	1.41652e+06	1.40154e+06	1.17985e+06	1.24691e+06	1.19764e+06
Niben101Scf01999g06013.1	Peptide methionine sulfoxide reductase MsrB	MSRB2	AT4G21860.1	1.07276e+06	1.04445e+06	1.04896e+06	1.16454e+06	1.1904e+06	1.16593e+06	1.05025e+06	1.11899e+06	1.14813e+06	1.17971e+06	1.21789e+06	1.17625e+06	1.2998e+06	1.12128e+06	1.28707e+06	1.38728e+06	1.40897e+06	1.34232e+06	1.38071e+06	1.33267e+06	1.31687e+06	1.25574e+06	1.27021e+06	1.26413e+06	1.5668e+06	1.49614e+06	1.50476e+06	1.30671e+06	1.35355e+06	1.35486e+06	1.36853e+06	1.36334e+06	1.38619e+06	1.37201e+06	1.29651e+06	1.30029e+06	1.35898e+06	1.32742e+06	1.33364e+06
Niben101Scf02001g01004.1	RNA-binding protein 28	SR45a	AT1G07350.1	100328	87718.2	86847.4	109825	107836	113733	107841	135919	128720	116388	114622	131357	123185	114358	107420	58388.5	47146.7	44996.8	69386.4	45400.7	53363.7	92721.5	65887.6	83522.3	62185.5	49794.9	48249	58657.9	56260.1	53284	38442.2	38640.7	44144.3	42551.5	52065.5	58965.3	26065.3	24745.3	38162
Niben101Scf02004g00031.1	aldo/keto reductase [Proteiniphilum acetatigenes]	AT4G33670	AT4G33670.1	245409	237460	256463	243827	233435	244237	247306	245393	233120	256335	246477	240290	197495	199636	206076	235165	217463	200949	208057	193703	219422	163349	211750	186726	187549	181514	178746	163871	173450	200357	193363	194166	172828	167803	194089	200520	155468	144695	143895
Niben101Scf02008g00015.1	Trans-2,3-enoyl-CoA reductase-like	CER10	AT3G55360.1	75370.7	69315.6	77098.8	81763.2	68783.6	75221.3	69397.8	73286.6	72771.1	64852	61119.7	56814.6	66121	65041.8	57136.8	52319.5	50166.1	50700.3	47729.4	49783.8	48207.3	41979.6	38880.2	42880.2	40726	27174	59161.4	32819.7	32131	48315.5	36330.4	31827.6	31587.6	27303.9	26594.4	28109	22283.4	23892.6	47150
Niben101Scf02011g10012.1	26S proteasome non-ATPase regulatory subunit 8 homolog A	RPN12a	AT1G64520.1	231423	240309	232514	214844	194839	179815	237616	194994	221611	191483	148681	180950	154380	139754	133220	116518	154401	161522	152680	144949	147077	123254	147091	141704	121686	142674	137288	140347	110511	128279	140289	121182	125900	119832	131609	135208	118303	141971	144645
Niben101Scf02021g00003.1	GTPase Der	FZL	AT1G03160.1	138224	119024	115580	110818	119070	112357	96081	110085	105542	108123	84913.8	84179.6	90645.9	91796.1	63859.1	66095.5	60074	72661.1	116400	136154	52978.7	87143.1	70953.8	67805	76143.7	66315.4	78081.2	69975.6	72882.8	120793	88941.5	78274.4	56311.9	66103.5	22441.5	59924.6	56168	68657.1	53188.4
Niben101Scf02021g01002.1	RAN GTPase-activating protein 1	RANGAP2	AT5G19320.1	43533.6	43954.5	44047.2	47028.5	44245.5	43577	41833	38651.6	37954	38121	42551.1	35003.4	22478.6	15406.1	23786.5	19799	21145.4	14459.4	12360.7	49388.3	26122.7	27892.4	15809.2	26203.6	25653.9	25323.5	24052.8	23745.9	22831.2	23542.9	32425.4	28198.3	22674.4	27680.4	26009.9	38638.3	16763.6	18167.9	14260
Niben101Scf02025g03007.1	synaptotagmin A LENGTH=579	SYTA	AT2G20990.3	90438.6	148467	105607	115026	88120.8	113342	110765	112574	95417.5	83046.9	96406.2	73680	82353.5	98160.8	68124.4	62605.2	74405	70662.4	75229.1	74327.9	86706.9	61770.9	59900.3	46269.1	57484.5	31949.3	80481.1	35671.7	66318	85828	69840.9	68182.9	53293.2	39899.4	24767.8	81909.7	59306.8	76518.1	73908.1
Niben101Scf02026g02002.1	Protein CURVATURE THYLAKOID 1B, chloroplastic	PSI-P	AT2G46820.1	363181	358321	343954	349478	347145	364483	311427	332582	307212	309463	294708	298060	323264	325045	295030	299809	250599	254454	276245	254293	276436	329123	276245	278119	303138	238312	260461	337472	300990	294186	252821	219672	234912	216173	242202	135703	280262	271311	257821
Niben101Scf02027g01022.1	Tudor domain-containing protein 1	Tudor1	AT5G07350.2	426244	414567	435477	378414	362824	393676	385565	376711	376878	300205	306589	313550	263198	253472	250931	250819	187667	220059	200727	207998	201519	187707	169281	159914	173142	168650	118045	166205	117517	151498	167469	158733	111428	165389	173450	151506	126094	147677	143162
Niben101Scf02030g02010.1	Coatomer, beta' subunit LENGTH=970	AT1G52360	AT1G52360.2	142882	131071	138192	122916	116333	104353	127920	114302	110649	86048.7	86460.9	97887.2	63874.4	357983	67799.3	76056.7	80281.9	62617.7	51662	75535.9	61876.4	70611.8	70950.4	77055.3	47192.2	52421.2	72903.6	48712.3	37839.6	48027.4	61907.9	55711.1	75207.3	44423.9	109014	60587.9	45198.9	38968.3	33157.9
Niben101Scf02031g00026.1	ATP-dependent RNA helicase eIF4A	EIF4A-2	AT1G54270.1	3.45719e+06	3.46948e+06	3.21079e+06	3.2423e+06	3.31855e+06	3.35985e+06	3.47882e+06	3.46852e+06	3.41081e+06	2.86425e+06	2.88979e+06	2.95039e+06	2.58355e+06	2.61045e+06	2.58677e+06	2.69226e+06	2.80456e+06	2.72894e+06	2.67194e+06	2.62732e+06	2.68591e+06	2.33648e+06	1.93265e+06	2.39009e+06	2.15541e+06	1.95093e+06	2.30196e+06	2.04808e+06	2.11905e+06	2.16383e+06	2.28535e+06	2.27651e+06	2.30964e+06	2.15275e+06	2.37954e+06	2.43181e+06	1.83509e+06	2.15496e+06	2.01818e+06
Niben101Scf02031g08012.1	Protein RecA	RECA2	AT2G19490.1	392257	362768	386833	354201	348665	337894	351703	40548.9	375561	286551	16601.4	19949.5	302801	39817.5	26717.9	58021.6	367413	352921	215502	226817	223199	275180	273574	33769.8	295402	260093	247932	441510	16509.8	259590	327181	25842.2	281649	214841	52793.6	52917.4	38481.4	31001.9	31916.9
Niben101Scf02041g01018.1	phosphoserine aminotransferase LENGTH=430	PSAT	AT4G35630.1	459387	438738	458284	439214	445754	365952	382630	472628	478549	389685	418508	404879	419489	356043	432362	475726	463779	474346	429144	334370	454096	401464	382666	384786	388283	363442	356874	335689	232025	312701	248440	288291	331301	362693	324182	264281	205873	227258	199534
Niben101Scf02041g03005.1	ubiquitin family protein LENGTH=551	DSK2	AT2G17200.1	113673	113706	102329	105849	118548	119691	99450.1	134265	98059.8	90542.3	104760	96175	106682	97785.9	91371.6	105094	104302	100924	98823.8	100547	93078.4	83664.2	109351	90637.7	104144	92051.9	88411.7	77043.8	71325	87517.9	77983.1	72218.5	84680	72624.2	80413	80209.6	66369.7	73261.3	61933.4
Niben101Scf02056g00003.1	Protein of unknown function, DUF538 LENGTH=169	AT3G07470	AT3G07470.1	49004.7	50831.7	56793.5	64472.4	68660.8	55666.3	59167.3	60490.7	57250.5	44502.7	40469.4	45564.8	51653.7	52872.7	47585.3	56632.8	51863.5	48098.2	59599.2	45881.3	60498.6	10069.7	40630.9	34561.7	38554	40806	43581.2	36140.6	44510.3	45382.9	28784.7	41482.5	41358.3	31493.8	27003.1	34685	38286.8	38639.2	37441.2
Niben101Scf02057g00002.1	Dynamin-related protein 3A	DRP3A	AT4G33650.2	50403	51861.6	46432.6	42537.1	44015.6	41818.7	38419.1	38370.2	37784.1	30617.1	35714.6	32908.1	34969.2	33144.2	30703.1	31905.3	28146.1	21361.7	27553.5	24690.4	23827.7	29691	23295.1	26365.1	22243.3	23300.7	23789.2	22149.7	19979.1	20192.6	29631.5	25572.6	23646.3	29270.3	24321.9	28904.9	24108.1	29400.3	28671.5
Niben101Scf02059g01002.1	Elongation factor 2	MEE5	AT1G06220.2	164217	139740	141664	134825	143636	116639	142157	143694	145755	117368	157049	107498	101500	119646	107196	118909	106950	107537	111259	108067	105769	114338	100133	83406.9	100499	94862.6	88217.7	90003.2	103793	95130.8	102562	106690	86177.4	87901.9	70861.9	60648.9	74928.1	88140	77060.9
Niben101Scf02059g04005.1	chlororespiratory reduction 6 LENGTH=246	CRR6	AT2G47910.1	39350.6	67623.3	61412.5	67809.8	41531.9	70981.3	80945.9	68939	62535	65478.4	75861.7	65347.6	41594.6	57607.8	46796.9	58761	72458.5	66448.7	36298.6	65396	76442.8	63335.2	50823.5	51023.5	49818.1	72188.2	51377.2	49848.7	75009.3	33316.4	65029.3	40189.1	34019	55499.2	57686.4	56739.5	46343.2	33118.6	51938.5
Niben101Scf02062g03003.1	Signal recognition particle subunit SRP72	AT1G67680	AT1G67680.1	108827	114052	111622	86373.9	114221	115266	118221	114684	116899	83644.1	125786	112393	107899	114403	112266	83144.2	71977	105447	103951	99113.1	116942	67146.1	90715.6	95872.6	89210.7	90988.6	90630.1	73511	84549.3	90069.6	81050.2	63640.1	99536.3	102526	77663.5	79583.8	82743.6	89625.6	85637
Niben101Scf02072g01011.1	DNA (cytosine-5)-methyltransferase 3	CMT3	AT1G69770.1	337230	325761	340293	319079	300500	316400	367970	356406	346321	275526	269462	271729	322041	321602	354594	341718	375509	379368	309499	323472	299772	271977	297095	290977	275672	290841	285175	274661	268656	285347	260025	250994	278474	331061	291286	311421	208119	169890	208543
Niben101Scf02072g03008.1	Importin subunit beta-3	emb2734	AT5G19820.1	400514	383118	401468	385592	415304	417751	421563	413130	416522	329282	374853	373112	383053	385924	385548	422239	433961	439504	357853	363942	348044	323620	330618	323743	318944	318305	315484	300072	295116	276645	308876	323825	312188	312161	295983	237601	217404	199622	202163
Niben101Scf02073g08013.1	unknown protein; FUNCTIONS IN: molecular_function unknown; INVOLVED IN: biological_process unknown; LOCATED IN: chloroplast thylakoid membrane, chloroplast, chloroplast envelope; EXPRESSED IN: 22 plant structures; EXPRESSED DURING: 13 growth stages; Has 39 Blast hits to 39 proteins in 18 species: Archae - 0; Bacteria - 0; Metazoa - 0; Fungi - 0; Plants - 39; Viruses - 0; Other Eukaryotes - 0 (sou…	AT1G33810	AT1G33810.1	160547	145303	154630	194825	192413	187008	171706	192967	178446	152462	151144	148153	185023	188584	169478	186946	178357	181106	167204	165202	175103	162876	145636	154641	154386	155858	167816	145150	132554	145378	163411	167578	178618	166137	151242	165504	169874	168878	147002
Niben101Scf02086g01010.1	Glutathione S-transferase L3	GSTL3	AT5G02790.1	31054.7	30493.6	27918.8	20076.2	25052.4	10887.3	10971.9	13019	16530.6	14492.4	16024.2	18230.7	13384.2	16667.6	17198.9	11141.8	10796.3	7998.43	12793.1	11627.4	19453.8	9354.71	11738.7	15196	18193.2	16239.5	13992.1	17364.7	11698	13050.4	13706	16708.2	15650.1	2806.48	13403.3	12803.3	14497.7	7892.4	6934.45
Niben101Scf02090g04020.1	Oxidoreductase family protein LENGTH=362	AT4G09670	AT4G09670.1	325406	336295	364795	232001	233282	218106	354158	194115	356359	218533	211127	227017	253948	359863	248160	271335	170614	278322	189866	207797	179015	197047	184034	188306	185484	285440	177024	157527	274856	167864	180862	199317	183087	341773	238428	220239	209555	215297	198427
Niben101Scf02098g02013.1	60S ribosomal protein L5	RPL5A	AT3G25520.1	746460	725147	747334	844250	822253	826990	850737	881187	860979	679924	707043	715493	514808	551360	542052	583724	595888	568045	519669	576649	388954	516780	518698	475509	516367	455754	451695	558669	497715	506728	448660	448779	433436	421220	464837	432161	211989	194366	222479
Niben101Scf02111g16018.1	ATP-citrate synthase subunit 1	ACLB-2	AT5G49460.1	444186	439557	436224	403263	407414	407273	405463	413195	407098	385650	383915	378838	367793	372211	374334	380623	365439	368086	358354	360708	361345	354803	331740	325522	331262	312078	302489	312239	305530	297468	332704	324833	342554	336043	330755	346041	308724	306843	298522
Niben101Scf02122g01006.1	Importin subunit beta-4	AT4G27640	AT4G27640.1	17260.3	17184.1	19119.2	18993.1	15603.8	21269.2	19522.3	24957	22446.6	18374.9	20132.5	15671.5	16210.4	8684.76	13381.4	12834.9	14915.3	5834.51	11240.8	12368.8	13753.1	8158.23	6294.25	7285.1	11280.7	8087.96	10828.6	10885	5098.23	7514.72	11619.7	9150.38	9396.17	9560.73	11146.5	9451.68	18638.4	5469.83	8642.82
Niben101Scf02122g01007.1	Aminomethyltransferase	AT1G60990	AT1G60990.2	132868	141666	145454	161192	135654	90482.6	164479	160215	167104	102079	106583	88507.7	149194	116650	87698.2	131569	100275	143471	148197	140043	110160	105595	131219	130073	100042	111355	117006	123388	110894	106733	120573	103578	135146	88464	93900.7	73533.9	99459.7	101899	83182.1
Niben101Scf02124g01003.1	Heat shock 70 kDa protein	Hsp70-2	AT5G02490.1	3.35943e+06	3.31822e+06	3.31767e+06	2.78314e+06	2.81567e+06	2.86267e+06	2.65788e+06	2.61484e+06	2.63957e+06	2.57916e+06	2.5374e+06	2.52037e+06	2.44416e+06	2.41305e+06	2.42565e+06	2.33355e+06	2.18876e+06	2.17835e+06	2.18607e+06	2.21894e+06	2.22944e+06	1.82541e+06	1.76642e+06	1.77339e+06	1.78636e+06	1.71163e+06	1.71747e+06	1.56575e+06	1.55438e+06	1.54507e+06	1.90763e+06	1.94846e+06	1.99628e+06	2.27769e+06	2.08569e+06	2.11422e+06	1.88587e+06	1.85092e+06	1.88911e+06
Niben101Scf02132g00026.1	product [Oryza sativa Japonica Group]	AT1G74730	AT1G74730.1	950146	966231	973764	816472	865898	803356	806461	839010	854600	726097	748780	722230	571653	550953	485559	468816	527610	514348	584688	535210	604348	575171	586953	597155	436087	584352	600837	583676	681009	682565	514349	463083	504074	292133	446224	472844	532452	579073	551831
Niben101Scf02145g00002.1	diphosphate--fructose-6-phosphate 1-phosphotransferase [Proteiniphilum acetatigenes]	AT1G12000	AT1G12000.1	384158	375485	360414	366605	378340	369228	329410	311088	321073	257451	273114	319822	262155	290453	309236	298784	281200	320803	300050	257824	303758	226152	244627	244051	212573	257214	232814	211472	193198	221289	188295	226442	252068	228274	180971	230429	212150	194573	167296
Niben101Scf02145g05004.1	ERD (early-responsive to dehydration stress) family protein LENGTH=771	AT4G22120	AT4G22120.2	22976.9	16666.8	34035.2	31179.7	36398.5	17563.8	25257.9	16060.7	17312.9	10153.9	35087.6	26642.9	17019.4	12688.9	18789.2	13441.8	30540.4	32906.3	15138.5	19501	28874	12329.3	21204.3	17734.5	12166	14470.2	15373.2	23659.7	27018.3	16958.2	12032.6	9611.24	24637.9	11100.3	13603.6	26091.8	20936.3	14312.9	10162.6
Niben101Scf02147g01007.1	Photosystem I reaction center subunit II	PSAD-2	AT1G03130.1	2.19226e+07	2.24066e+07	2.31861e+07	2.1282e+07	1.95092e+07	2.35274e+07	2.2045e+07	1.81339e+07	2.11224e+07	2.56231e+07	2.44676e+07	1.99644e+07	2.90674e+07	2.74289e+07	2.68563e+07	2.54613e+07	2.19699e+07	2.3585e+07	2.34573e+07	2.24412e+07	2.3969e+07	2.5221e+07	2.34548e+07	2.59661e+07	2.90064e+07	2.33936e+07	2.6227e+07	2.72334e+07	2.18413e+07	2.49148e+07	3.01266e+07	3.02091e+07	2.76648e+07	3.15246e+07	2.58745e+07	2.97989e+07	2.40875e+07	2.96403e+07	2.73303e+07
Niben101Scf02151g04029.1	Dihydropteroate synthase	AT4G30000	AT4G30000.2	16540.8	18059.3	16668.8	18421.8	4739.08	20224.3	5413.71	17195	14095.6	8473.99	5300.65	8020.96	7930.07	6157.1	5483.96	16282.9	4028	21098.8	19814.5	19787.9	14482.8	12354.8	16090.5	4285.46	5687.36	3631.15	6519.85	5691.62	11629.2	2312.8	14890.2	4760.43	4869.84	13446.8	6055.5	3871.42	9475.03	8117.21	14136.9
Niben101Scf02155g00001.1	CBS domain-containing protein CBSCBSPB4	AT5G50530	AT5G50640.1	259716	251614	272178	162071	149608	184150	138416	168196	194152	191364	179991	197875	187994	175432	159487	140746	154973	140467	148460	165684	145615	139129	143725	153650	148755	148683	147374	95550.6	113747	185780	146240	151510	143101	165603	110550	159414	112886	104175	130272
Niben101Scf02156g02007.1	Rad23 UV excision repair protein family LENGTH=419	RAD23C	AT3G02540.1	87445.8	81270	98766.6	78035.5	75652	55460.1	73383.2	58950.2	78834.2	77361.7	71898.7	76182.8	54895.9	43026.3	48055.3	64159	61956.3	23914.9	67600.9	65818	57115.2	32028.3	55330.6	57864.5	53864.7	44661.1	60703.6	57340.7	49682.9	42642.8	70074.1	50750.4	67099.2	59040.2	50101.7	46948.9	42705.1	50150.2	40588.5
Niben101Scf02156g02014.1	T-complex protein 1 subunit alpha	AT3G02530	AT3G02530.1	349784	357868	357535	346210	323640	314638	335089	333460	324938	296923	304439	308216	249111	255434	257145	269361	257549	269115	268717	230747	244195	258413	231620	232712	242883	283872	236561	151535	209536	205608	268857	232407	241445	201420	174721	203834	189676	225095	266307
Niben101Scf02156g09006.1	Vesicle-associated membrane protein 722	VAMP726	AT1G04760.1	233291	223334	231489	188866	195069	192144	191053	207173	223727	188503	183036	194453	190206	200284	201015	192823	191153	191205	173322	170820	159551	154467	148637	146675	140806	112560	140309	102409	107029	125264	123882	131845	131803	164692	152308	162939	113038	119763	105741
Niben101Scf02182g13008.1	nucleic acid binding , related [Medicago truncatula]	AT4G10070	AT4G10070.1	51955	57064.5	66972.6	59785.4	56527.6	63808.6	68763.6	56668.2	64700	58885.1	49773.9	43088	33710.3	51179.4	45090.1	34703.2	37439.5	35402.3	33672.6	16902.4	34704.8	49370.2	43556.4	40488.1	38920.1	29645.4	39501.9	27399.3	44084.8	20141.9	61628.3	47903.1	81889.2	63419.9	31175	29034.4	37386.4	21037.7	21180.8
Niben101Scf02182g18008.1	60S ribosomal protein L15	AT4G17390	AT4G17390.1	703414	723771	694719	868599	827516	1.13488e+06	908335	915477	929944	797090	826672	787005	742315	763795	751268	726931	693787	738261	672367	663059	696714	716453	677120	685808	529977	518285	505166	649164	628415	618963	517678	545177	564113	526682	500635	505059	405196	423037	439221
Niben101Scf02182g19001.1	Protein phosphatase methylesterase 1	AT4G10050	AT4G10050.1	24235.9	23269.3	22119.5	24607.2	24535.6	23810.8	22361.7	21558.3	21419.6	20294.3	16634.3	18452.5	14840.2	16409.1	14657.1	12973.9	17252.3	14987.8	16223.6	4216.34	14375	18239.5	4976.33	16146	13744.4	14586.8	4506.84	14438.3	13094.5	15079.2	16491.7	19539.2	12949	3156.93	15151.4	15557.6	13265.5	2292.38	14350.5
Niben101Scf02207g12001.1	Peroxisomal membrane protein PEX14	PEX14	AT5G62810.1	58268.4	55827.9	71902.9	54009.8	64142.1	56234.5	52043.5	51672.6	49961.9	44313.1	50143.5	65726.5	43701.7	38564.3	58744.6	47714.6	49270.8	74569.3	18316	48470.4	51373.9	39868.5	34295	53670.4	43008.7	41275	43470.3	45027.3	39716.3	42228.8	35206.5	38955.4	36891.8	41154.3	33606.3	33481.2	29170.4	27869.7	34446.4
Niben101Scf02215g01010.1	Sarcolemmal membrane-associated protein, putative isoform 2 [Theobroma cacao] gb|EOY04335.1| Sarcolemmal membrane-associated protein, putative isoform 2 [Theobroma cacao]	AT1G67170	AT1G67170.1	63863.5	63657.3	58419.3	56441.9	58778.8	60222.2	57767.3	61692.1	52408.5	50491.1	47237.5	43217.6	47260.2	46045.9	47431.4	46310.7	46171.4	46356.9	45920.8	44257.9	41220.7	39630.5	37997	36923.4	41876.6	42547.2	38611.7	14146.6	35341.8	86990.9	28541.6	26497.4	34277.2	23641.4	22603.5	31877.9	21798.4	25148.2	25012
Niben101Scf02217g04005.1	Profilin	PRF1	AT2G19760.1	834359	778168	786672	777538	836601	839603	776846	774239	779565	834007	843373	846609	795029	787569	810249	817959	799226	782355	803174	780438	769697	692154	710346	676492	813998	815553	724804	628500	646625	655123	658534	667018	686876	759606	641718	721472	646956	615745	623966
Niben101Scf02227g00003.1	60S ribosomal protein L4-1	AT3G09630	AT3G09630.1	1.15033e+06	1.12292e+06	1.11587e+06	1.0794e+06	1.04233e+06	1.08627e+06	1.31947e+06	1.3515e+06	1.32355e+06	899985	928701	898192	835004	835493	843821	1.11273e+06	1.14134e+06	1.11832e+06	929348	958105	958977	884460	898051	881434	790174	752882	773185	894840	908911	928291	636480	631289	675671	771118	708140	714152	575951	539809	554543
Niben101Scf02232g03001.1	Proteasome subunit alpha type-4	PAE2	AT3G14290.1	459873	448717	428721	396066	396800	347127	415592	386161	354352	368513	446383	324137	308691	323181	314200	270195	357962	302885	352486	313945	359823	280846	264622	294101	296629	298690	311581	218302	308572	282021	401037	284070	271020	319333	314841	349934	308050	272456	290479
Niben101Scf02232g03006.1	BnaA06g36100D [Brassica napus]	SVB	AT1G56580.1	856597	865547	873573	846150	872414	810833	839692	853209	862467	782428	756336	791706	804712	766140	787693	722979	731511	677940	702955	691762	703195	589786	584900	584916	575024	578303	578281	478071	490206	459063	400276	428469	410317	362534	381228	373373	262161	275180	298163
Niben101Scf02236g02003.1	Spermine oxidase	PAO5	AT4G29720.1	12223.8	30172.5	19948.9	30077	24045.4	30870.3	35641.1	20948.6	29475.6	18453.1	16074.3	19598.1	35754.9	19215.7	22852.7	26231.8	26455	28569	17049.7	15915.3	17396.5	11429.2	10315.6	18406.6	7842.97	10679.4	16375.2	17783.4	13280	12846.7	3795.3	5155.98	12902.3	9815.32	11021.5	6293.72	6873.55	9132.07	11366.9
Niben101Scf02237g01007.1	Betaine aldehyde dehydrogenase	ALDH10A9	AT3G48170.1	832044	900305	817635	804746	845086	847334	745941	762826	734762	755776	691133	711086	585173	695315	685162	640630	700747	717769	584197	638135	584623	614534	708830	437862	531734	632720	579144	520068	536470	421726	615472	638858	672042	640518	732986	712267	555971	631213	575383
Niben101Scf02237g09013.1	Peroxisomal membrane protein PEX14	PEX14	AT5G62810.1	132250	132768	122401	119376	115576	116812	105592	102061	99859.6	120819	98639.6	92425.1	93341.9	81335	76184	76739.8	87562.1	86043.8	68070.1	82234.6	100353	64322.1	78735.8	80057.5	65252	91278	83570.8	63684.1	103448	100424	89079	77680.3	66803.7	89372.4	70590.5	86895.5	61199.1	61434	87710.2
Niben101Scf02240g02009.1	60S ribosomal protein L13-2	BBC1	AT3G49010.3	1.11655e+06	1.06842e+06	1.09474e+06	1.05053e+06	1.08072e+06	1.10279e+06	1.27917e+06	1.29199e+06	1.28538e+06	908280	942993	928485	846820	799665	819711	1.09048e+06	1.12874e+06	1.12093e+06	935508	926374	908169	811573	815145	812478	644038	628884	627814	866141	869198	851691	555118	577555	678891	779773	684470	694477	530552	499772	528645
Niben101Scf02240g06018.1	Dynamin-related protein 1E	DL1E	AT3G60190.1	203725	284597	285521	251768	278403	277520	250500	276011	262419	231989	230509	229980	265384	229068	213219	229199	165817	157473	194869	188991	162448	199206	128538	173022	179779	177620	178028	196015	172628	141112	202084	148051	204884	231551	220572	223734	184910	214565	194785
Niben101Scf02240g09004.1	Trafficking protein particle complex subunit 13	AT2G47960	AT2G47960.1	13961.2	13595.9	11930.8	12862.5	15085.9	11696.8	12657.3	12442.3	11928.6	12629.4	11485.4	12052.5	6296.18	9184.01	5718.29	6204.93	7827.91	6626.6	6663.74	8520.65	7680.7	7125.73	974.671	2830.73	8045.3	6621.4	5591.31	4723.32	6381.08	7238.95	2554.77	8495.88	5824.04	5836.35	9088.42	1710.55	963.806	2956.81	6743.34
Niben101Scf02243g00009.1	60S ribosomal protein L14-1	AT2G20450	AT2G20450.1	658577	613413	655571	562464	593747	616956	722532	724995	723580	572695	574465	589047	535840	514290	456509	620827	668772	623190	543553	530736	487323	517159	527292	517424	456400	485225	484797	491299	499949	515720	478686	486355	517049	578001	530229	531127	447274	442684	439992
Niben101Scf02243g01031.1	related to ATP-binding cassette (ABC) transporter [Ustilago hordei]	ABCI19	AT1G03905.1	13626.8	16761.5	19659.4	17045.5	8283.02	18177.2	21456.4	14860.9	18672.4	15452.3	14881.8	14632.3	8059.94	4355.88	2556.88	2666.96	8394.72	10945	10553.7	9925.79	8792.98	9805.34	10586.3	3016.18	2911.31	13621.7	9555.19	7821.31	3724.05	9295.48	9412.98	1969.22	5753.27	10165.3	10599.3	4432.79	2992.72	5345.89	3921.16
Niben101Scf02243g06017.1	Rho termination factor LENGTH=401	RHON1	AT1G06190.1	53094.7	53761.8	55602.2	44275.5	46085.9	59423.1	45248.7	61286.1	38202.4	39030.4	32178.7	36524.4	21450.9	21052	19626.5	10559.2	23624.2	42601.3	28574.2	37947.7	45788.4	29637.8	25713.8	29824.4	27983.3	42668.5	32488.1	25376.7	20950.2	31143.8	13296.2	29146.2	18646.7	26349.7	22465.5	14641.7	20631.2	16862.1	18780.2
Niben101Scf02249g02011.1	60S ribosomal protein L13-1	BBC1	AT3G49010.3	1.05367e+06	1.04267e+06	1.03511e+06	1.02223e+06	1.04898e+06	1.06998e+06	1.21881e+06	1.25681e+06	1.25284e+06	890729	905606	904674	807671	770275	788658	1.0486e+06	1.08212e+06	1.08239e+06	886473	872225	872731	774796	772828	762380	609589	610300	605277	828210	840999	813607	531712	557288	563774	746496	650895	681210	514512	499940	495967
Niben101Scf02249g03015.1	ADP-ribosylation factor 5	ARFB1B	AT5G17060.1	251024	250540	253810	249839	221096	215195	241809	247465	250506	176302	166163	164042	203885	212909	181185	170874	150717	166625	130980	131722	119638	167537	158653	157970	137208	128492	118586	152008	117993	120573	140859	116077	116979	122871	145521	145196	167179	190919	187826
Niben101Scf02250g00007.1	hydrolase, hydrolyzing O-glycosyl compounds, putative [Ricinus communis] gb|EEF36714.1| hydrolase, hydrolyzing O-glycosyl compounds, putative [Ricinus communis]	AT3G47000	AT3G47000.1	99570.3	112077	93903.8	101543	91035.9	76102.1	85255.1	70343.1	85190.7	107467	77786.1	85890.4	90221.3	76487.2	60816.1	76856.5	121532	51260.2	67722.1	63430.6	45927.1	77936.4	61645.5	56256.2	74455.3	46015.9	89094	77746.2	91783.4	89870.7	85424.7	78864.8	58566.5	39305.9	64387.9	76884.5	59790.2	82240	56312.3
Niben101Scf02252g01029.1	Nicalin	AT3G44330	AT3G44330.1	68020.3	70668.6	68164.3	56711.1	85183	69320.8	68545.7	65942.3	81146.9	66087.1	47746.9	44970.8	53652.3	53329.4	51009.8	50257.7	45966.6	50583.6	43039.6	96253.3	48400.2	52948.4	23924.8	60402.2	57580.1	27499.7	63346.5	30277.2	32007.2	32223.8	100424	23889.1	28476.2	32531.8	24488.5	50358.6	26621	35654.7	37546.3
Niben101Scf02252g01033.1	Bifunctional polymyxin resistance protein ArnA	AXS2	AT1G08200.1	488844	418943	453434	337887	347497	319133	252439	276665	226226	247892	203191	180896	227423	193829	222500	176040	160325	232035	182321	219634	139218	140175	154849	128320	128914	273761	136295	268141	141363	143534	125467	158115	123207	152572	174448	127736	247295	174709	175099
Niben101Scf02262g01009.1	50S ribosomal protein L2	AT4G36130	AT4G36130.1	1.04488e+06	1.03857e+06	1.01099e+06	927937	949060	958842	1.10544e+06	1.12328e+06	1.11812e+06	827039	796879	805401	664682	679388	674369	858584	855493	843745	776101	783414	765616	699881	700632	688264	638545	590233	585802	712714	743550	732660	557403	551043	575128	663076	653309	647281	523082	524048	515970
Niben101Scf02264g05017.1	Glycerol-3-phosphate 2-O-acyltransferase 4	GPAT4	AT1G01610.1	244364	242211	249192	283070	285121	290758	299657	304071	298772	180638	189067	200794	210747	203793	195348	146889	159443	157772	120696	151559	142019	85529.7	33524.4	63829.3	23628.5	89927.9	95047.6	42518.8	91374.5	43696.2	100769	51167.1	37247.2	18918.3	106008	93746.8	88613.4	83667.8	57397.1
Niben101Scf02268g00002.1	asparagine synthetase 3 LENGTH=578	ASN2	AT5G65010.2	275188	273926	273350	461922	283699	314673	329395	346064	336906	321996	319452	303647	300207	374712	343342	383051	404751	382497	359823	351159	363179	457484	375348	367078	333659	412725	309813	263303	330418	341371	404737	429071	390657	415596	380477	409138	387252	432198	398668
Niben101Scf02272g04024.1	Vacuolar protein-sorting-associated protein 11 homolog	VPS11	AT2G05170.1	18621.8	19288.7	16376.6	18637.7	15404.2	13703.9	15363.1	14180.5	16147.9	12622.8	12195.2	12965.5	12474.4	9937.26	14248.8	11299.2	10698.6	10803.6	9829.86	11359.7	12739.7	11233.7	10375.7	11652.1	8720.33	11682.9	11447.7	11363.6	8669.61	10846.4	13875.2	11164.4	9124.97	10994.8	10104.2	11600.2	10600	11694.6	11698.7
Niben101Scf02280g05005.1	Eukaryotic translation initiation factor 3 subunit F	EIF2	AT2G39990.1	151770	148735	143860	131945	134289	127752	135686	149689	140218	107234	108999	111184	75191	87961.4	81733.6	92198.2	101784	114329	117749	98282.4	111907	76255.3	95486.5	86193.9	66285.4	107067	80531.3	69987.9	112140	93110.3	89190.9	105392	94784.1	103210	135221	114108	77860.1	92256.8	97221.1
Niben101Scf02283g00007.1	Tetratricopeptide repeat (TPR)-like superfamily protein LENGTH=1797	AT1G01320	AT1G01320.1	111291	104996	30007	71979.7	54364.5	51282.2	77327.4	56054	53143.9	35511.4	51761.9	54655.7	80832.1	59825	55223.3	43612.7	30619.6	32079.7	46945.3	31789.4	32621.3	25866	43922.1	34043.2	21007.6	77820.8	45437.1	26262.4	40987.7	22219.1	40533.6	31413.1	45729.5	12050.6	43524.4	12806.2	20657.6	33042.9	15627
Niben101Scf02290g07003.1	Nuclear migration protein nudC	BOB1	AT5G53400.1	180442	180141	188155	139629	155456	135360	150254	153369	148870	149367	149783	164055	144197	133130	138772	145221	128746	165545	139738	139400	145742	125733	111679	116880	143003	169988	142105	105582	152495	107149	116383	145797	143466	149436	135505	94565	75737.6	51616.6	133491
Niben101Scf02294g04002.1	isochorismatase hydrolase family protein [Medicago truncatula]	NIC1	AT2G22570.1	43032.6	51238.5	36644.4	31788.8	25349.4	10537	23381.6	46273.6	26775.2	39391.7	40291.8	32978.1	42674.4	43573.4	40337.9	5741.64	39306.4	17246.9	54794.8	50984.3	50672.2	57102.4	52974.2	58342.9	61931.8	70197.9	61370.8	69147.9	64021.4	63583.1	82960.4	80515.6	85076.2	100275	80027.4	81734.7	73291.2	66822.9	65874.7
Niben101Scf02299g01011.1	Early-responsive to dehydration stress protein (ERD4) LENGTH=724	ERD4	AT1G30360.1	254084	156804	255119	233576	247230	180245	256367	253934	189232	293195	290081	299300	373342	308860	381719	325255	297906	237529	318857	298824	314024	221888	301665	277722	310303	223258	222947	333374	306951	328469	239659	287956	296640	401836	381291	371417	278612	265473	275763
Niben101Scf02310g04028.1	strictosidine synthase-like 3 LENGTH=390	SSL3	AT1G08470.1	71469.7	83497.3	76572.9	38972.3	68576.8	60155.3	53277.1	66063.6	72848.6	53411.3	58232.5	67730.1	38110.8	51432.1	44926	27400.5	57480.6	39268.7	47722.5	46199	76440.6	51414.3	26119.2	36963	43584.7	60274.3	37762.4	38908.4	42900.9	29907.7	29025.6	26138.5	68843.6	28403.6	35609.1	31793.3	57204.9	32319.3	59513.8
Niben101Scf02315g01009.1	26S protease regulatory subunit 4	AtCDC48B	AT3G53230.1	1.32476e+06	1.16975e+06	1.32247e+06	1.14572e+06	1.08229e+06	1.20401e+06	1.14764e+06	1.16709e+06	1.01804e+06	725024	754913	671382	916046	866547	803746	732421	717072	709304	760926	726668	665193	546198	504505	479577	513058	558887	510579	474286	487633	549108	576307	593260	525739	556145	503883	585936	505154	526192	566298
Niben101Scf02318g02002.1	30S ribosomal protein S20	PRPS20	AT3G15190.1	1.22517e+06	1.14404e+06	1.1476e+06	1.25052e+06	1.27832e+06	1.29835e+06	1.43484e+06	1.50042e+06	1.45247e+06	1.25774e+06	1.23673e+06	1.22948e+06	1.06778e+06	1.02819e+06	1.03175e+06	1.36523e+06	1.30905e+06	1.20453e+06	1.19916e+06	1.19946e+06	1.17601e+06	1.07629e+06	1.0238e+06	958096	1.07535e+06	1.04638e+06	1.04316e+06	1.21404e+06	1.17939e+06	1.16294e+06	1.24988e+06	1.19771e+06	1.28722e+06	865967	915154	856274	845974	883230	856602
Niben101Scf02319g06009.1	GTP-binding protein YsxC [Proteiniphilum acetatigenes]	AT5G11480	AT5G11480.1	6120.42	2547.02	10034.9	9766.09	11641.4	1500.92	14426.9	15519.5	14546.4	1709.02	2953.45	5067.57	4670.39	3816.53	3348.42	10159.7	2285.69	5176.5	4448.29	6611.36	4633.52	1698.42	6311.79	6219.72	3666.28	3951.92	2126.64	3762.05	3724.99	2761.63	3391.19	2222.82	3485.08	5619.95	4188.68	6452.65	2953.69	8388.36	2023.29
Niben101Scf02330g00012.1	Glutamine synthetase N-1	GS2	AT5G35630.1	9.08433e+06	9.94979e+06	9.81267e+06	1.11648e+07	1.17516e+07	1.19803e+07	1.11367e+07	1.09839e+07	1.10541e+07	9.5912e+06	9.87235e+06	1.01051e+07	8.73925e+06	8.87726e+06	8.65199e+06	6.67992e+06	8.57888e+06	8.09206e+06	9.05829e+06	7.28465e+06	9.17364e+06	8.91118e+06	8.55729e+06	8.45475e+06	8.20824e+06	8.75605e+06	8.99439e+06	7.80872e+06	7.74595e+06	7.80328e+06	6.33158e+06	5.71634e+06	6.09229e+06	4.26025e+06	5.32465e+06	5.63223e+06	4.16227e+06	4.59279e+06	4.40384e+06
Niben101Scf02339g01003.1	ADP-L-glycero-D-manno-heptose-6-epimerase	GME	AT5G28840.2	1.36255e+06	1.37842e+06	1.39512e+06	1.45476e+06	1.44219e+06	1.48379e+06	1.39334e+06	1.42747e+06	1.4182e+06	1.26289e+06	1.24167e+06	1.2538e+06	1.1751e+06	1.19668e+06	1.16875e+06	1.2425e+06	1.19546e+06	1.1776e+06	1.09108e+06	1.08546e+06	1.0639e+06	943406	900245	893929	835235	813090	817330	748820	715901	697717	743819	705120	727312	709415	734308	715355	533482	532253	535742
Niben101Scf02353g02004.1	40S ribosomal protein SA	P40	AT1G72370.1	2.34314e+06	2.39751e+06	2.42889e+06	2.47758e+06	2.45446e+06	2.52081e+06	2.56877e+06	2.7094e+06	2.7146e+06	2.05308e+06	2.12271e+06	2.15979e+06	2.10591e+06	2.03917e+06	2.0593e+06	2.71101e+06	2.43833e+06	2.40275e+06	2.16209e+06	2.11203e+06	2.07064e+06	1.85656e+06	1.75865e+06	1.81821e+06	1.87469e+06	1.81615e+06	1.84759e+06	1.60231e+06	1.63826e+06	1.60553e+06	1.54349e+06	1.64416e+06	1.65047e+06	1.59313e+06	1.39782e+06	1.49596e+06	1.24065e+06	1.15357e+06	1.14642e+06
Niben101Scf02354g12007.1	Eukaryotic translation initiation factor 3 subunit L	AT5G25757.1	AT5G25757.1	347380	337472	342036	335942	363498	347124	357299	373796	340815	291384	308561	292013	252547	284766	261462	299532	298627	279373	275060	278780	285627	257386	249013	230193	227693	211680	233895	225088	203318	203715	245176	223614	254228	193478	214321	205916	156576	162746	169165
Niben101Scf02357g08006.1	Malonyl CoA-acyl carrier protein transacylase	EMB3147	AT2G30200.1	892121	875491	866679	849948	854171	865422	892611	930941	911753	862379	855247	862553	735810	743095	701229	793729	760257	713565	700693	711417	700273	699068	668321	612219	689984	649928	638091	690475	634217	633803	708494	643869	673797	587978	582582	597460	477829	490291	502505
Niben101Scf02358g03019.1	Elongation factor 4	AT5G08650	AT5G08650.1	106209	102977	106368	147709	131899	162062	134134	166520	151499	124232	111949	120578	125547	110183	89708.7	137191	130722	129205	111358	126701	113801	119850	108578	118885	86969.1	100909	96400.5	98889.3	91168.4	76978.7	72978.9	106859	62880.3	130509	104341	67100.9	44319.3	48462.1	50598.1
Niben101Scf02360g03003.1	ATP-dependent Clp protease ATP-binding subunit ClpX	CLPX	AT5G53350.1	15144.9	11695.4	14241	11957.9	8267.87	8496.67	4215.92	8005.72	8576.54	7741.13	7563.29	13519.5	9020.94	8338.25	8716.68	8339.08	7130.6	9206.48	6889.73	7629.38	9502.5	9148.05	6735.64	4886.5	6393.41	6711.72	7811.13	6015.08	7094.69	9557.69	9176.68	5326.54	4861.25	3878.51	5355.98	8510.07	1958.3	7293.5	2858.48
Niben101Scf02360g03016.1	Pentatricopeptide repeat-containing protein	emb1796	AT3G49240.1	144764	133035	130813	127270	129547	132659	122007	131468	162902	117107	116505	116948	144208	103686	122909	123280	129191	112464	134591	137235	119725	118471	105516	103072	127848	106050	125735	88387.3	93967.4	106738	93129.7	95852.4	107263	92281.4	124100	94238	70545.5	98617.1	95739.7
Niben101Scf02363g00010.1	Root hair defective 3 GTP-binding protein (RHD3) LENGTH=802	RHD3	AT3G13870.1	137865	111180	111807	110395	122201	140891	100902	133099	129373	87073.1	76493.3	92194.6	109009	104232	102531	100261	102558	95773	93092.4	97219.4	93995	104051	97530.1	94306.9	74954.9	89702.3	80413.5	92205.4	72420	68600.1	77655	95326.5	108339	72823.9	71732.4	123388	80318.2	77199.5	86335.9
Niben101Scf02368g00011.1	Lysophospholipid acyltransferase 1	LPLAT1	AT1G12640.1	113443	118076	124300	118337	126113	133981	116738	109922	119852	83946.7	64439.5	85126	78407.9	83434	72892	78517.9	76115.1	53516.4	80979	76101.8	81776.6	71681.1	74997.7	65154.6	56120.9	61883.8	64067.9	57988.9	40356.5	68725.9	52506.7	33033.3	58395.1	63525.5	53862.4	57159	60658.4	54789.8	56020.7
Niben101Scf02370g02007.1	60S acidic ribosomal protein P0	AT3G09200	AT3G09200.1	1.51304e+06	1.48672e+06	1.46114e+06	1.57642e+06	1.54364e+06	1.56322e+06	1.72093e+06	1.7301e+06	1.7215e+06	1.14309e+06	1.16043e+06	1.14896e+06	938287	945540	824186	1.00094e+06	1.13533e+06	1.0669e+06	1.11793e+06	1.12116e+06	1.14791e+06	866302	886308	902195	796553	981666	1.01003e+06	819054	900651	881950	801635	757585	830719	590098	792628	797625	557084	572262	565556
Niben101Scf02373g05008.1	Annexin D1	ANNAT1	AT1G35720.1	737642	723495	706793	672398	668822	686104	504340	509727	503881	629445	632022	627303	570556	582631	520711	342888	337019	337831	403030	377136	388902	471087	436734	441714	410804	447516	427499	419753	387929	388881	395952	329899	382552	353556	476989	489682	322170	347354	344505
Niben101Scf02381g08015.1	50S ribosomal protein L5	AT3G58700	AT5G45775.2	982206	879194	904912	819244	841325	838255	1.00806e+06	1.1184e+06	1.09124e+06	789378	800184	791355	855931	755608	773354	941869	922983	1.0095e+06	878192	844135	864340	807731	798851	775330	652648	634457	714979	743693	755772	678460	618578	544300	563433	664797	619865	665952	586803	577354	573286
Niben101Scf02383g00003.1	60S acidic ribosomal protein P0	AT3G09200	AT3G09200.1	1.48355e+06	1.47155e+06	1.43992e+06	1.51265e+06	1.46766e+06	1.48733e+06	1.62091e+06	1.61753e+06	1.63062e+06	1.1113e+06	1.12559e+06	1.10997e+06	832048	835363	705212	874007	1.0077e+06	937403	1.01213e+06	1.0117e+06	1.03565e+06	762647	787958	822474	704616	898114	921348	741527	823997	805361	771550	732412	811576	543673	767556	771667	513822	545639	531627
Niben101Scf02384g00024.1	26S proteasome non-ATPase regulatory subunit 2 homolog A	RPN1A	AT2G20580.1	485079	434337	489130	451219	467224	464224	458185	725818	505109	336305	384560	333258	398114	400055	413237	420537	429829	410474	387754	380534	390524	378337	373174	351089	336198	330418	333441	340302	335680	327337	363406	338921	360773	339347	319584	343674	295740	300975	288574
Niben101Scf02386g02002.1	Nucleoside diphosphate kinase	NDPK1	AT4G09320.1	3.36454e+06	3.3029e+06	3.24402e+06	3.16494e+06	3.25608e+06	3.18303e+06	3.18575e+06	3.29397e+06	3.29013e+06	3.12294e+06	3.17406e+06	3.20185e+06	2.90901e+06	2.79537e+06	2.747e+06	3.10527e+06	2.74695e+06	2.8986e+06	2.67024e+06	2.64531e+06	2.68182e+06	2.72351e+06	2.44932e+06	2.47385e+06	2.67676e+06	2.41806e+06	2.48764e+06	2.33403e+06	2.21302e+06	2.17342e+06	2.30768e+06	2.13112e+06	2.17313e+06	2.56189e+06	2.50838e+06	2.48579e+06	2.29815e+06	2.41497e+06	2.3456e+06
Niben101Scf02390g01019.1	Glutamyl-tRNA(Gln) amidotransferase subunit A	AT3G25660	AT3G25660.1	42636.3	42846	45423.7	49172.9	44442.6	48041.2	45169.5	49919.6	46394.5	33772.3	39227.8	39346.7	30248.4	31791.3	30934.2	36484.2	36529.3	36497	31820.6	33138.3	39609.1	35747.2	31172.8	26238.1	34368	31927.5	33160.6	33120.8	32004.8	34217.2	33485.6	29146.3	27591.3	20696.7	13909.4	19327.4	12818.5	30951.5	26339.1
Niben101Scf02401g01001.1	Guanine nucleotide-binding protein G(I)/G(S)/G(T) subunit beta-3	RACK1C_AT	AT3G18130.1	1.62917e+06	1.38047e+06	1.60237e+06	1.7839e+06	1.71256e+06	1.7595e+06	1.48077e+06	1.93449e+06	1.91851e+06	1.48895e+06	1.2229e+06	1.47132e+06	1.49849e+06	1.48072e+06	1.21641e+06	1.38741e+06	1.70711e+06	1.61777e+06	1.43307e+06	1.15467e+06	1.37523e+06	1.31382e+06	1.32191e+06	1.24433e+06	1.28855e+06	1.02807e+06	1.052e+06	1.11516e+06	1.12188e+06	1.10251e+06	2.06992e+06	1.05259e+06	1.05859e+06	1.09214e+06	994153	1.0778e+06	800276	819902	809624
Niben101Scf02405g05020.1	ATP-dependent RNA helicase DBP5	LOS4	AT3G53110.1	230581	265068	221677	252878	264944	254695	217429	215340	265888	233951	198637	215047	249702	193245	192488	255140	157968	212884	179091	157168	183384	267710	292985	199145	144384	128513	207713	150529	159310	226700	203856	171049	163341	131202	148250	165339	141117	170654	204486
Niben101Scf02407g04002.1	Nucleoside diphosphate kinase A 1	NDPK1	AT4G09320.1	4.4252e+06	4.36404e+06	4.30126e+06	4.18322e+06	4.26526e+06	4.1911e+06	4.21289e+06	4.33244e+06	4.30176e+06	4.11194e+06	4.17326e+06	4.24568e+06	3.82739e+06	3.69536e+06	3.70147e+06	4.15862e+06	3.79919e+06	3.91245e+06	3.61943e+06	3.58206e+06	3.61776e+06	3.55941e+06	3.30336e+06	3.33827e+06	3.57591e+06	3.28571e+06	3.3595e+06	3.06054e+06	2.94604e+06	2.88116e+06	3.0275e+06	2.89517e+06	2.95336e+06	3.41118e+06	3.27834e+06	3.27856e+06	3.03475e+06	3.1224e+06	3.05479e+06
Niben101Scf02408g02009.1	nitrite reductase 1 LENGTH=586	NIR1	AT2G15620.1	897060	880007	889633	963357	979875	968881	1.08537e+06	1.07675e+06	1.06414e+06	912727	893673	858131	775842	738234	696899	867019	862380	876430	805527	819146	811339	844666	751272	800038	735546	786498	770644	848561	789119	820664	828007	793729	815614	555245	657094	658050	782559	795249	774546
Niben101Scf02408g03019.1	peptidase M16 [Cl [Clostridium sporogenes PA 3679]	PREP1	AT3G19170.1	766238	761257	773464	769795	789606	797361	739053	769392	754967	659623	654487	640117	631066	632137	657613	683819	723873	705028	624675	621953	629714	613156	603882	592334	550370	567319	569646	533814	568663	580234	661757	629698	690816	561854	605317	607722	679575	697403	691899
Niben101Scf02420g00003.1	Autophagy-related protein 3	ATG3	AT5G61500.1	6446.5	6700.13	7144.1	13999.8	15203.3	14249.8	8359.9	7353.56	7706.18	7661.09	7578.26	7865.88	4088.64	5982.14	6810.68	7360.91	7023.81	7368	5298.48	5573.9	5481.01	7170.79	8028.84	6772.17	6368.24	6925.68	6316.93	5834.19	5891.81	6002.92	5904.87	5962.5	6035.57	4487.31	5577.42	5684.2	5204.13	5950.37	5657.66
Niben101Scf02420g04001.1	Calcium-binding EF-hand family protein LENGTH=148	AT1G12310	AT1G12310.1	422568	422623	419702	452234	438595	459822	421629	470503	413013	393480	365916	353583	450839	409396	421444	472316	380218	374542	438011	390757	371635	374792	321740	344947	371850	330286	363114	287675	267255	297316	282407	300839	270579	293871	315238	295147	289176	297265	298259
Niben101Scf02420g08013.1	Gibberellin receptor GID1	CXE20	AT5G62180.1	41372.4	41150.3	38839.1	35024.3	37796.2	41440	29992.3	35213.4	30720.7	26762.4	34067.1	32604.1	13291.3	24990.3	26162.3	22697.6	44039.1	25466.7	22488	25311.1	19403.3	17247.5	37894.7	25515.5	24824.8	22407.6	11035.4	23292.2	13137.3	17404.2	24469.5	22928.5	31543.5	21399.6	24724	20371.3	14948.1	13575.7	27278.7
Niben101Scf02426g02026.1	unknown protein; FUNCTIONS IN: molecular_function unknown; INVOLVED IN: biological_process unknown; LOCATED IN: chloroplast; EXPRESSED IN: 22 plant structures; EXPRESSED DURING: 14 growth stages; BEST Arabidopsis thaliana protein match is: unknown protein . LENGTH=149	AT3G24506	AT3G24506.1	142939	152991	148246	210050	177724	209561	201499	193723	202716	111499	18835.1	110982	120282	116990	62676.5	89943.5	194812	180226	100197	60932.3	134305	112034	57259	88285.7	128541	125630	112239	100261	58883.4	90017.3	185764	190972	198300	83376.8	90814.1	122671	19289	95408.1	49578.8
Niben101Scf02427g02013.1	Gibberellin-regulated protein 7	AT2G14900	AT2G14900.1	48096.4	47154.3	49658	39190.8	38598.8	34946.1	27147.8	31206.9	28630.1	37513.1	34027.5	38133.9	34355.7	33902.9	32077.6	30348.9	28494.3	29010.2	34650	36226.2	34418.2	27884.7	28489.6	29846	39621.3	34632	32844.9	27505.1	31401.4	27829.1	28817.9	27375.4	24687	31700.3	26026.9	29305.7	24792.1	24460.8	25880.6
Niben101Scf02433g06003.1	1-aminocyclopropane-1-carboxylate oxidase 3	EFE	AT1G05010.1	542041	700319	646090	522355	522398	469595	557989	529841	526149	552921	576559	425612	400319	404699	371354	268952	333227	239074	403639	460326	483887	348696	388855	406410	292497	404809	352534	268543	328661	332646	272261	299038	313671	156596	254855	271610	184256	184028	188528
Niben101Scf02435g01007.1	Protein of unknown function (DUF1092) [Leptolyngbya sp. PCC 6406]	ATAB2	AT3G08010.1	192956	185070	176310	188342	193113	79969	204168	222682	167547	132720	42623.8	164930	96896.6	89726.8	147209	145518	116385	170988	71583.7	126220	115169	92844.2	88533.2	136579	38198.9	90916	95226.7	51859.7	81136.2	35845.5	90641.6	79341.9	83116.5	28909.2	74077	70510.6	35059.7	66303.8	61430.1
Niben101Scf02437g06008.1	Beta-ketoacyl synthase LENGTH=461	FAB1	AT1G74960.2	59668.8	58909.1	60655.8	60678.2	51433.5	29461	56916	50708.5	55968.8	45852.2	39525.6	36934.9	31298.9	26964.3	27184.3	39874.1	42649.2	22522.3	34218.8	21237.3	30410.5	24115.7	34618.1	23300.9	20683.7	22200.7	28465	15525.1	15713.8	26855.4	44870	40137.8	44618.7	29575.3	38168	42841.5	38644.1	16570.2	12869.6
Niben101Scf02441g03001.1	Calcium-transporting ATPase 1	ECA4	AT1G07670.1	233840	228003	232550	208080	208852	178020	210187	204896	210522	153653	156271	171469	160841	166795	168922	121876	161858	180465	166931	145017	146806	143904	132826	143233	123815	88533.6	75926.5	127843	102903	83064.3	108059	99530.8	104444	130966	102035	113843	74861.7	106984	83705.5
Niben101Scf02442g00014.1	unknown protein; FUNCTIONS IN: molecular_function unknown; INVOLVED IN: biological_process unknown; LOCATED IN: chloroplast, chloroplast stroma; EXPRESSED IN: 22 plant structures; EXPRESSED DURING: 14 growth stages; Has 94 Blast hits to 94 proteins in 35 species: Archae - 6; Bacteria - 10; Metazoa - 21; Fungi - 2; Plants - 48; Viruses - 0; Other Eukaryotes - 7 (source: NCBI BLink). LENGTH=237	AT1G62780	AT1G62780.1	660128	642813	643378	795066	816374	793074	696313	689185	674988	637900	670869	662036	615887	604485	554802	494107	301006	463462	444232	315788	468420	260538	284146	338381	250533	363178	343620	230645	291805	312398	215554	122323	210047	158166	197864	169798	199980	126987	154111
Niben101Scf02442g00015.1	Tetratricopeptide repeat protein 6	HIP1	AT4G22670.1	360741	298449	353812	369471	366886	355598	345038	344022	333691	353562	304471	317248	346611	280101	328936	307556	289066	284854	319405	268153	285596	308520	272444	285882	356527	341364	330514	314651	223698	263123	321088	318481	304863	280790	266067	279763	184461	199783	95038.6
Niben101Scf02455g01009.1	Calcium-binding EF-hand family protein LENGTH=175	AT3G18430	AT3G18430.2	96522.9	114134	111186	119658	105515	104059	117919	110097	97225.3	85863.7	92637.2	91239.8	84593	71208.4	72875.8	65930.8	67786.7	84294.7	81519	81562.6	94480.2	88539.4	73865.9	93064.9	68093.6	82124.8	81085.8	63041.2	94152.6	79381.3	75799.7	69347.9	93446.1	44862.4	108584	85278.3	92113.7	77060.2	94096.5
Niben101Scf02455g01010.1	Cobalamin biosynthesis CobW-like protein LENGTH=448	PTAC17	AT1G80480.1	647480	654029	623187	795512	827615	816235	750733	761852	747753	575208	574063	579118	708726	598879	691375	638556	560130	533944	549419	556619	562804	603571	519029	504558	530088	474821	489521	394257	431129	409003	299243	291959	260332	274649	284649	285063	186720	232712	281068
Niben101Scf02455g02002.1	TOPLESS-related 1 LENGTH=1120	T21F11.18	AT1G80490.2	232503	176536	143038	208697	89652.2	121655	166363	177750	230271	214851	223634	213596	92704.1	71325.9	117245	104402	134093	134517	149733	50661.2	142077	97350.5	96238.5	87621.9	82008.3	119346	123450	110125	135475	33666.1	81100	124109	157204	65929.6	192430	148986	71003.3	116235	76725.6
Niben101Scf02455g03022.1	Proline--tRNA ligase	AT3G62120	AT3G62120.1	301815	295548	303102	320749	316730	279813	309114	321062	314471	282415	267616	261904	281725	272321	286614	290584	266243	278518	268515	203209	258752	258552	254642	259597	249971	246637	203003	227482	254488	214791	246644	252779	251297	251054	242244	223406	204952	227888	215240
Niben101Scf02459g00025.1	ATP-dependent Clp protease ATP-binding subunit ClpX	AT1G33360	AT1G33360.1	15144.9	11695.4	14241	11957.9	8267.87	8496.67	4215.92	8005.72	8576.54	7741.13	7563.29	13519.5	9020.94	8338.25	8716.68	8339.08	7130.6	9206.48	6889.73	7629.38	9502.5	9148.05	6735.64	4886.5	6393.41	6711.72	7811.13	6015.08	7094.69	9557.69	9176.68	5326.54	4861.25	3878.51	5355.98	8510.07	1958.3	7293.5	2858.48
Niben101Scf02461g00003.1	phosphoglycerate kinase LENGTH=401	PGK	AT1G79550.2	8.43188e+06	8.46303e+06	8.20864e+06	9.31682e+06	9.42644e+06	9.28776e+06	8.5265e+06	8.613e+06	8.55348e+06	8.49723e+06	8.37776e+06	8.44834e+06	7.58857e+06	7.31967e+06	6.86864e+06	7.21796e+06	6.76551e+06	6.54972e+06	6.77197e+06	6.62129e+06	6.76165e+06	7.72455e+06	6.49991e+06	6.50297e+06	7.11716e+06	7.30815e+06	7.20225e+06	7.50683e+06	6.78224e+06	6.684e+06	8.34391e+06	7.16444e+06	7.5451e+06	6.03802e+06	7.25719e+06	7.54016e+06	6.21393e+06	6.54651e+06	6.49946e+06
Niben101Scf02461g09001.1	Coatomer, alpha subunit LENGTH=1216	AT1G62020	AT1G62020.1	54855.8	63053.9	63605	47992.1	58917.2	46116.5	51922.7	53591.3	49586.5	47304	46696.2	60104.2	46091.2	34734.6	36454.8	29200.2	35481.1	34243.2	36339.1	31638.6	40613.8	28313.2	25712.7	31473.8	23567.1	12507.3	28527.6	19375.1	20433.3	36082.6	34150.9	21935.6	23897.5	8734.4	22004.6	32722.8	45893.8	19756.1	16725.8
Niben101Scf02465g00010.1	Protein FAM63A	AT4G11860	AT4G11860.1	47584	50060.5	43171.9	43721.4	40277.7	49227.1	47040.1	44316.1	38065.7	41259.2	39619.4	41684.6	52850.6	40664.1	40737.4	40792.5	43878.8	37627.5	32913	36518.8	37852	35651.9	40728.6	33014.8	34456.4	35659.9	39334.2	41996	32735.8	22815.3	39159.3	37310.4	38897	47094.2	18318.7	45132.2	30804.6	36503.6	31416.8
Niben101Scf02468g01007.1	RNA-binding protein Nova-1	BTR1L	AT5G04430.2	110460	106754	102007	96901.5	100170	92238	87977.1	97595.4	95648.4	64858.1	56972.2	48812.7	83369.9	48688.2	58747.6	46214.4	66373.6	54318.6	51460.9	59190.2	59075.2	46404.5	79035.5	45464.5	69971.4	37764.1	70647.9	70863.7	62584.2	32768.6	54556.4	36602.9	63796	57060.3	54822.6	95637.1	39417.7	35024.2	39571.5
Niben101Scf02474g00015.1	Cobalamin biosynthesis CobW-like protein LENGTH=448	PTAC17	AT1G80480.1	667094	669239	638163	799552	820839	817014	783914	772891	782127	600475	596783	607791	761100	639514	740404	688127	617333	587678	602399	601855	601640	641766	566185	552864	584242	524167	545668	425280	470644	459217	327630	337247	306156	313212	305226	309005	211025	260241	309301
Niben101Scf02476g04009.1	60S ribosomal protein L27-3	AT4G15000	AT4G15000.1	657817	654228	644973	639576	583190	324251	377034	673769	646060	243341	607361	619177	263614	256527	204385	285507	296522	539746	261603	248607	74755	371163	236232	236336	293881	213370	250763	260454	239835	233081	214815	185039	196476	241110	298050	250961	258160	243831	192922
Niben101Scf02477g00013.1	Serine/threonine protein phosphatase 2A 55 kDa regulatory subunit B beta isoform	PP2AB2	AT1G17720.1	82130.3	88598.5	79459.8	79188.6	69118.5	65662	77570.7	70168	73932.4	63084.4	66992.7	66289.4	56999.6	61944.3	56453.5	53742.1	63452.4	60055.2	60427.8	55805.9	58019.2	49168.4	51821.6	50925.8	45121.1	56949.9	58227.6	26409.6	41302.7	44351.8	60145.1	51270.3	49117.1	58438.5	56162.9	50288.6	37752.6	49569.5	35503.7
Niben101Scf02482g01016.1	Protein kinase superfamily protein LENGTH=492	WNK4	AT5G58350.1	22284.4	11740.5	15847.4	15228.4	13757.9	18379.5	12585.3	15672.9	16069.5	13546.4	2420.27	11199.3	13199.5	11982.2	8855.64	1022.85	15014.1	15255	12281.6	8167.69	12850.7	10542.6	10535.5	12775.4	5484.98	8212.9	12763.7	8100.13	11991.5	11072	6594.27	13066.1	5863.95	9708.29	5995.63	5390.7	4576.16	5625.93	6251.79
Niben101Scf02482g01018.1	40S ribosomal protein S26-3	AT3G56340	AT3G56340.1	513616	495655	479497	451214	382520	431537	553532	560249	517197	443190	397804	354144	477133	449825	479835	469312	493366	478013	407620	423659	406260	428926	421690	406827	342228	304216	292362	415726	408966	386069	344021	322632	355015	450073	409757	395517	271112	246605	245907
Niben101Scf02499g03007.1	Isopentenyl-diphosphate Delta-isomerase II	IPP1	AT5G16440.1	453314	477004	443427	452196	444345	448162	459041	458807	455375	403004	401305	410047	413525	430154	369212	442613	435872	323152	438280	323302	332399	337632	360180	318568	442543	387252	412811	362241	363864	362048	365067	353116	362916	379544	353807	341656	311206	305489	334040
Niben101Scf02508g01006.1	26S proteasome non-ATPase regulatory subunit 13 homolog A	AT5G45620	AT5G45620.1	300070	305863	210464	260834	272198	177542	236171	255082	257426	166771	141150	203467	174944	226586	240416	251903	218991	255265	140182	229585	193056	152131	185224	213320	185565	127005	171146	175173	166287	174470	203797	130696	140989	124197	160268	192363	184789	156903	180913
Niben101Scf02509g10002.1	RNA-binding protein 34	AT3G12640	AT3G12640.1	370311	376728	315409	308327	327058	332350	308539	335195	341046	252426	232050	323780	332334	306789	303158	314866	274826	284555	351570	299092	304771	253675	236678	208154	298568	231767	234399	235470	220707	203354	154670	192409	202771	212674	193477	170992	245102	239113	231168
Niben101Scf02513g08002.1	Protein phosphatase 2C family protein LENGTH=724	AT4G33500	AT4G33500.1	112915	114880	101632	117769	119146	126458	113692	111819	119869	127372	114866	105748	120661	104610	77338.1	106010	82118.8	106051	102391	86265.2	92547.3	115674	110905	91289.9	107707	96408.6	112343	108405	100499	98098	113394	98337.5	101316	90757.4	88952.1	93994.7	80502.7	104691	83498.1
Niben101Scf02517g16001.1	PsbP-like protein 2 LENGTH=238	PnsL1	AT2G39470.1	243785	220770	219459	226723	248879	221755	235357	229129	210151	254949	243572	245701	261210	269215	235857	233452	230819	245993	230904	254870	216854	230438	248333	227141	278524	274884	272450	255030	240372	222632	238503	253257	244667	247439	224396	221359	274308	261196	269597
Niben101Scf02517g18011.1	Dihydrolipoyllysine-residue acetyltransferase component of pyruvate dehydrogenase complex	LTA2	AT3G25860.1	594493	584233	585210	659387	682818	668222	782945	777784	768935	698268	670367	713197	630439	625657	631462	837652	818266	814312	769918	769835	776871	705186	657131	673376	784751	733949	741378	775959	740899	755201	917423	916681	909309	844536	784512	757809	805643	770442	798836
Niben101Scf02525g01006.1	S-adenosyl-L-methionine-dependent methyltransferases superfamily protein LENGTH=623	AT1G04430	AT1G04430.1	69899	91566.8	48971.7	77274.6	74562.5	75956.5	83634.9	93511.1	65385.4	49579.4	52809.9	66624.3	51870	54900.7	103263	52440.4	39156.7	51597.7	59315.2	46272	46406.2	48285	20387.5	58526.8	41438.3	28730.4	29786.5	39094.8	38520.4	61243	43237.8	33910.5	44429.6	21951.1	45224.9	38119.2	77081.6	32472	26363
Niben101Scf02537g00004.1	14-3-3-like protein GF14-C	GF14	AT1G78300.1	2.15176e+06	2.16861e+06	2.1771e+06	2.50489e+06	2.41508e+06	2.48968e+06	2.39434e+06	2.45401e+06	2.45259e+06	1.75124e+06	1.69554e+06	1.7442e+06	2.08599e+06	2.01676e+06	2.00817e+06	1.91826e+06	2.08487e+06	2.09865e+06	2.31079e+06	2.27608e+06	2.32075e+06	1.90996e+06	2.03286e+06	2.01192e+06	1.79091e+06	2.01503e+06	2.07714e+06	1.70919e+06	1.84436e+06	1.89397e+06	1.62845e+06	1.61696e+06	1.74152e+06	1.70711e+06	1.86595e+06	1.92726e+06	2.22812e+06	2.23482e+06	2.27594e+06
Niben101Scf02537g02001.1	Cytochrome c oxidase subunit 6b-1	COX6B	AT1G22450.1	222775	226027	198923	211592	209577	232734	188896	193827	218545	173110	174280	185070	212037	200920	229270	210672	212293	207618	226301	220457	223948	211583	221326	206941	224966	257370	233781	208701	223960	221725	216946	213369	221579	253834	242873	250468	210993	215989	202330
Niben101Scf02541g08002.1	Polyadenylate-binding protein 1-B	RBP45B	AT1G11650.2	254438	261257	275346	290127	292625	293518	263807	277525	267282	241989	232694	237901	234890	249126	255114	278232	261505	272370	250990	250665	247031	200560	189862	214844	194829	162703	187158	184034	167131	198761	138440	165347	186354	186400	165024	160501	133874	148418	148803
Niben101Scf02543g01008.1	1-aminocyclopropane-1-carboxylate oxidase 3	EFE	AT1G05010.1	635031	668112	666016	626067	604397	636216	666613	626341	640548	516033	513085	535241	610171	584209	578097	539318	476352	457765	507065	528478	514639	477809	469805	434501	479682	498516	466582	429739	383847	379844	392786	372349	372685	282215	303403	309789	336002	354544	344076
Niben101Scf02548g06001.1	sn-glycerol-3-phosphate import ATP-binding protein UgpC	ABCE2	AT4G19210.1	177447	139752	177712	180591	179714	188910	199681	198637	168183	146918	130726	149862	146391	145596	136914	153516	133127	130441	141106	148117	140345	112521	116203	110862	107402	110117	99047.8	88999	103902	100083	91058.1	89424.5	99531.9	86507.5	53780.4	114254	80908.8	70369.4	75669.9
Niben101Scf02552g03024.1	Alba DNA/RNA-binding protein LENGTH=350	AT1G76010	AT1G76010.1	90640.7	83406.1	82106	89979.3	85926.9	83217.3	112578	107637	102382	71610.9	63432.8	67860.8	74646.9	66522.1	64629.2	81971.5	66931	75496.6	57746.4	67416.4	69192.1	65023.6	61463.8	59144	49828	49993.8	53978.6	50561.7	39802.5	54707.1	41285.8	43067	27752.6	48463	46515.1	44769.4	38349	51782.8	45505.6
Niben101Scf02558g00020.1	Ubiquitin-40S ribosomal protein S27a	AT1G23410	AT1G23410.1	401459	411151	402344	516773	512992	518499	782378	806701	751045	683613	679318	680483	544966	541502	540103	333483	280696	344883	325275	339221	321947	340144	354550	342056	258176	228265	192962	309162	314817	311737	162853	237123	225388	277759	269552	268076	223496	164011	210175
Niben101Scf02562g01011.1	Eukaryotic translation initiation factor 4G	eIFiso4G1	AT5G57870.1	135970	142800	133261	137114	140988	141566	139486	136285	138841	120792	125542	122050	101874	117690	119523	130810	115522	127612	102961	106354	108335	116369	110828	104057	86591.2	92849.2	99559	99771.6	100058	98642.9	80407.3	88404.2	98248.9	96844.7	73840.5	91417.2	77137.5	89205.8	81634.1
Niben101Scf02564g14006.1	Tubulin alpha-2 chain	TUA6	AT4G14960.2	5.07294e+06	5.15037e+06	4.95e+06	4.99786e+06	5.04716e+06	4.94046e+06	4.46733e+06	4.43104e+06	4.45283e+06	3.33467e+06	3.43093e+06	3.42923e+06	3.3601e+06	3.38176e+06	3.31298e+06	2.36769e+06	2.61826e+06	2.501e+06	2.55199e+06	2.59868e+06	2.51788e+06	1.69122e+06	1.66561e+06	1.71074e+06	1.41466e+06	1.53184e+06	1.55619e+06	1.24801e+06	1.28571e+06	1.32293e+06	901249	872640	887298	862290	736909	907861	449007	516769	511419
Niben101Scf02576g00011.1	Aquaporin-like superfamily protein LENGTH=285	PIP1C	AT1G01620.1	3.99965e+06	3.97264e+06	3.93341e+06	3.50194e+06	3.55669e+06	3.56273e+06	4.10812e+06	4.29029e+06	4.1192e+06	4.03485e+06	4.09585e+06	4.54619e+06	4.20988e+06	3.7253e+06	4.27958e+06	5.05626e+06	5.49155e+06	5.36947e+06	5.01772e+06	4.98228e+06	5.0795e+06	4.80116e+06	4.97455e+06	5.01693e+06	4.61892e+06	4.50948e+06	4.47868e+06	6.1032e+06	6.22502e+06	6.24525e+06	5.64699e+06	5.85311e+06	5.35826e+06	6.97705e+06	6.56983e+06	6.4808e+06	7.39569e+06	7.33666e+06	7.33364e+06
Niben101Scf02576g00012.1	Short-chain dehydrogenase/reductase 2b	AT4G11410	AT4G11410.1	29697.8	29943.1	30378.9	30133.9	29326.8	27099.1	24332	24421.3	29677.2	21185.1	19067.3	20983.2	12023.2	11476.2	9344.71	7514.27	14221.8	13308.8	12645.7	12256.4	11441.6	9052.79	14324	12173.5	7169.62	8073.45	16040.7	6311.05	13291.3	10809.9	9876.33	5490	13620.5	12883.9	11166.8	11936.3	13728	12093.8	13075.1
Niben101Scf02581g03002.1	Tudor domain-containing protein 1	Tudor1	AT5G07350.2	426244	414567	435477	378414	362824	393676	385565	376711	376878	300205	306589	313550	263198	253472	250931	250819	187667	220059	200727	207998	201519	187707	169281	159914	173142	168650	118045	166205	117517	151498	167469	158733	111428	165389	173450	151506	126094	147677	143162
Niben101Scf02597g04002.1	plastid transcriptionally active 6 LENGTH=328	PTAC6	AT1G21600.1	75825.3	71593.3	68252	86996	84595.6	92184.7	89478.1	84724.8	120336	74205.2	63875.9	69529.2	83248.6	63987.2	50183.4	72105.6	66087.2	61148.9	59279.3	64604	62860.5	83917	46276.1	38495.7	92329.4	102549	61758.4	39334.4	52427	54744.5	50758.4	41203.8	36244.5	48222.9	51776.6	106021	27747.9	88475.2	88286.7
Niben101Scf02608g03013.1	Nuclear autoantigenic sperm protein	AT4G37210	AT4G37210.1	87148.1	75268.7	88976.7	66011.5	86345.8	77819.1	96291.1	98796.8	78666.9	71467.7	68342.2	51639.4	120518	71244.4	81688.4	60422	79892.7	85211.2	77768.9	84278.7	79201.6	58188.5	71728.2	73953.9	60189.5	82138.6	60759.4	76796.1	63800.4	57123.7	71064.8	78310.1	78853.3	77841.8	73918.3	72374.7	63275.4	50372.4	49805.7
Niben101Scf02621g04026.1	Heavy metal transport/detoxification superfamily protein LENGTH=153	FP6	AT4G38580.1	71582	71354.9	72506.8	66537.3	56916.6	62055.8	51992.2	49630.9	194339	36521.8	57188.8	59458	54133.2	51466.6	39772.5	63448.6	79055.6	29390.6	54464.2	76335.7	97827.7	43529.2	27713	73378.5	50006.4	34615.7	43637.6	54703.8	34338.5	76749.4	34252.7	30535.4	17167.7	67546.8	36062.7	94149.5	35925	32105.9	25247
Niben101Scf02622g09005.1	Dihydrolipoyllysine-residue acetyltransferase component of pyruvate dehydrogenase complex	LTA3	AT3G52200.2	101055	128999	113626	97315	97374.2	111934	97969.3	122423	99405.9	104247	107049	114928	88983.4	89552.6	102148	111094	100822	85331.8	109943	88231.6	75785.7	85811.8	78261	80986.9	75069.7	92456.7	95848.2	91144.2	89463.8	85164.1	94771.4	104439	76064.6	80657	69653.1	57464.2	66492.3	72086.5	75517.7
Niben101Scf02622g10003.1	Pyruvate kinase family protein LENGTH=527	AT3G52990	AT3G52990.1	561307	561373	563279	488791	511562	513221	554389	575379	566418	480658	456457	465971	431462	456251	420101	485338	505402	482050	418889	402691	424345	432573	426505	420330	403438	393049	386607	377241	378099	376609	403634	389760	415795	394820	414319	424802	376786	390181	380768
Niben101Scf02622g12006.1	ATP synthase subunit beta	PB	ATCG00480.1	4.20017e+06	4.09396e+06	4.09083e+06	4.39546e+06	5.35321e+06	4.21102e+06	5.08993e+06	4.23722e+06	4.10404e+06	4.79527e+06	4.25978e+06	4.287e+06	3.28266e+06	3.34958e+06	3.03885e+06	3.25898e+06	2.79003e+06	2.73824e+06	3.28224e+06	3.26366e+06	3.26996e+06	3.43807e+06	2.70352e+06	2.80479e+06	3.13033e+06	3.10794e+06	3.08102e+06	3.06854e+06	2.8499e+06	2.8004e+06	3.1319e+06	2.70704e+06	2.92347e+06	1.83465e+06	2.26706e+06	2.31196e+06	2.56008e+06	2.59216e+06	2.4713e+06
Niben101Scf02625g01004.1	RNA-binding protein 38	RBP31	AT4G24770.1	1.62678e+06	1.62695e+06	1.57499e+06	1.79131e+06	1.82144e+06	1.72366e+06	1.82425e+06	1.746e+06	1.76125e+06	1.62966e+06	1.59301e+06	1.57758e+06	1.50101e+06	1.48495e+06	1.50426e+06	1.63437e+06	1.42316e+06	1.37601e+06	1.45371e+06	1.43905e+06	1.44744e+06	1.40943e+06	1.22101e+06	1.19425e+06	1.84238e+06	1.59608e+06	1.68079e+06	1.62743e+06	1.44229e+06	1.43271e+06	1.82172e+06	1.66631e+06	1.67909e+06	1.1468e+06	1.17638e+06	1.22416e+06	773112	856480	803536
Niben101Scf02646g02007.1	40S ribosomal protein S19-3	AT5G61170	AT5G61170.1	1.18457e+06	1.2024e+06	1.14481e+06	1.22059e+06	1.22565e+06	1.1914e+06	1.2957e+06	1.29747e+06	1.32029e+06	1.04199e+06	1.00758e+06	975291	848479	839842	810159	929322	961259	963150	963702	939814	942287	776171	690247	804619	746269	776119	772404	742469	781262	812362	705297	689477	701113	530962	568797	588652	540359	564211	550097
Niben101Scf02653g03003.1	Mannose-1-phosphate guanyltransferase alpha-B	CYT1	AT2G39770.1	340645	313765	284057	361390	329573	345215	348096	379119	364701	368134	292569	294350	318827	319471	308335	307531	279602	302256	280518	195232	271830	241240	236022	259669	208447	282465	209261	192949	183748	313449	179759	118617	125022	191107	201530	183322	159773	133268	142036
Niben101Scf02663g00023.1	ATP synthase protein I-related protein, partial [Theobroma cacao]	AT5G22340	AT5G22340.2	97484.3	118506	99424.6	114640	107692	120809	97801.9	104422	113943	98395.6	98315.2	103246	48434.2	60516.4	69295.7	66779.6	72503.9	62397.6	62715.4	72448.6	67067.5	61528	62349.2	47458.4	64633.7	59389.8	71225.9	41600.7	130032	65164.7	71417	67767.5	80128.7	48059.9	104955	74454.9	34709.6	41869.9	56514.3
Niben101Scf02663g00025.1	Nicalin	AT3G44330	AT3G44330.1	18992.3	22066.2	62279.3	18283	18112.1	17682.6	15656.8	16533.9	17653.2	6506.01	15168	17026.6	15482.2	14854.1	12833.7	10104	9644.71	13464.8	10501.2	11142.4	8403.03	4020.2	10089.1	10392.6	10149.4	8646.28	10146.7	5429.25	11209.7	6084.18	12844.3	11572.3	6966.64	4916.56	10006	12066	10928.5	8989.9	10687.3
Niben101Scf02665g04015.1	Glycogen phosphorylase 2	PHS2	AT3G46970.1	307354	299161	296662	306580	308122	289892	243105	234233	247025	215160	216019	204985	224525	193926	237340	202634	202962	209076	232278	202937	135724	188570	190612	201823	162205	168900	196818	139517	141790	169388	147712	167033	120189	103375	130496	120722	91334.5	87749.4	120421
Niben101Scf02665g09009.1	Phosphoglucomutase-1	PGM2	AT1G70730.3	779024	813531	517162	676684	725933	694394	421587	646847	654910	677043	692114	696000	712368	452546	584737	690369	620729	605931	627856	529293	603642	628041	591136	613182	608363	559809	582951	554042	510776	519718	536169	519176	517689	525354	522467	381559	386782	399407	406032
Niben101Scf02688g01008.1	NAD(P)-binding Rossmann-fold superfamily protein LENGTH=355	AT3G20790	AT3G20790.1	92563.7	97069	96793.7	79007.1	92780	102425	91918.6	100716	93454.3	97052.4	93583	83970.6	97661.1	90181.1	89937.7	83991.6	97220.6	96820	71591.6	69512	66753.5	91490.7	77667.6	74614.3	71668.1	70773.3	55920.3	79300.4	78878.6	74611.9	59276.3	70908.9	63061.3	67314.7	65166.6	56970.4	63542.4	57871.8	61675.9
Niben101Scf02688g01023.1	Oxidoreductase, putative [Medicago truncatula] gb|AES67730.1| oxidoreductase family, NAD-binding rossmann fold protein [Medicago truncatula]	AT3G20790	AT3G20790.1	37383.2	37439.3	35616.2	30374.2	31578.7	30888.5	33067.9	32631.4	33572.9	27110.8	27329.2	31283.1	24447.2	26151.7	20517.3	23765.7	23949.2	22297.5	17877	17925.9	13505	25641.9	20379	21085.8	14699.1	20643	16689.5	21815.4	21189.9	22702.6	17481	16316.2	18529.8	17117.8	21553.7	23214.5	19178.9	24680.7	21404.8
Niben101Scf02688g04013.1	L-threonine 3-dehydrogenase	AT5G51970	AT5G51970.1	526839	543954	549776	545012	537787	544599	538426	544200	532683	453880	529864	503257	369582	373701	369117	398897	322203	311412	343775	348224	326125	409570	270486	263372	312495	276875	284288	282545	234333	311019	285522	229948	246106	199349	281122	184841	268949	340601	329224
Niben101Scf02698g00008.1	Glutamate decarboxylase	GAD	AT5G17330.1	149327	145958	148492	111333	118442	113946	91511.2	100535	94140.4	104803	104851	101469	108458	109553	116583	110670	88162.1	91599.8	86231.5	80049.7	86324	77566.1	83034.4	89472.8	76895	73035.4	74722.8	81472.8	73261.3	74360.9	70183	62308.2	76798.6	88237.3	79655.7	75801.2	63986	51020.6	72479.8
Niben101Scf02700g00006.1	Zinc finger CCCH domain-containing protein 14	AT3G12130	AT3G12130.1	21514.9	19162.4	20842.3	17906	19491.7	20903.8	21772.9	22714.2	21572.6	14131.4	16700.5	16077.8	16553.3	15630.1	17228.5	18078.4	19914.6	19595.2	21544.6	21184.6	17553.4	15302	18548.1	14102.5	16942.5	19807.2	3430.42	14632.3	3407.59	14705.5	2180.15	15285.3	16620.1	14418.4	13155.8	16652.3	2833.8	12986.9	11989.1
Niben101Scf02709g04001.1	dehydroquinate dehydratase, putative / shikimate dehydrogenase, putative LENGTH=603	MEE32	AT3G06350.1	225240	227290	214997	211428	211356	219105	206951	235256	217308	196072	166210	298414	189777	157475	155907	182337	150709	162804	150302	152813	150761	156172	112044	147127	198363	104408	138953	185637	130022	115161	124808	63173.3	132025	78027.4	127967	136005	120208	129316	91918.1
Niben101Scf02714g00005.1	Endoglucanase 25	GH9A1	AT5G49720.1	104731	100096	88342.7	71852.4	80952.9	65679.4	69822.5	71479.6	71540.6	73394.2	70731.8	43836.7	46972.8	52292.9	70246.5	57819.9	74668.4	72864.4	57165.8	50242.6	151765	62762.5	79395.9	59612.4	132005	44956.1	61951	66018.1	66818.9	42720.7	39247.6	32056.6	52795	54782.4	60018.3	37318.1	49860.8	59891.7	34419.8
Niben101Scf02721g04014.1	dentin sialoph [Arabidopsis thaliana]	AT4G20720	AT4G20720.1	68340.3	61137.1	80648.6	46956.3	58895.2	70705	43284.7	56067.9	62639.9	65570.7	16244	46167.3	39094.1	33516.2	39416.9	28841.1	61721.5	47896	54866.7	31405.3	46223.2	40268	52443	42528.8	39346.6	33263.4	40492.2	42259	40822.6	12051.3	9319.59	33079.2	42482.9	30097	41422.1	39070.2	28196.2	38214.5	39451.5
Niben101Scf02730g00005.1	calcium homeostasis regulator CHoR1 [Zea mays]	PDE329	AT3G55250.1	208145	232728	213489	275039	226253	237197	279493	249579	298108	199474	227586	188906	151729	178331	165985	188929	174734	166732	142907	148542	146236	106718	117009	154402	95780.2	75721.5	105146	89610.1	102791	89766.7	56089.3	84931.2	85261.8	29676.5	57626.7	72535.2	41640.5	65354	65785.6
Niben101Scf02732g00013.1	tRNA (guanine(26)-N(2))-dimethyltransferase	AT3G02320	AT3G02320.1	13795.7	15101.9	34589.8	23351.6	12593.7	30364.4	32083.8	13794.3	14058.7	6345.77	9809.98	11694	14186.1	6275.45	23202.7	4449.17	16669.2	4516.15	3293.66	8239.63	21967.4	12269.1	18148.6	9303.94	30056.4	19321.7	6479.41	20662.7	4941.75	10706.3	5738.72	18467.9	11478	8570.81	5901.71	17161.8	14059.2	5679.28	9241.22
Niben101Scf02744g00014.1	10 kDa chaperonin	CPN20	AT5G20720.3	1.74415e+06	1.68519e+06	1.71227e+06	2.06205e+06	2.09715e+06	2.09461e+06	2.22173e+06	2.26823e+06	2.21682e+06	1.68245e+06	1.74234e+06	1.72621e+06	1.48941e+06	1.46373e+06	1.46546e+06	2.12411e+06	2.22467e+06	2.16616e+06	2.1114e+06	2.09339e+06	2.1465e+06	1.47923e+06	1.52725e+06	1.56451e+06	1.83975e+06	1.85073e+06	1.87703e+06	1.52563e+06	1.63482e+06	1.60402e+06	1.83025e+06	1.86174e+06	1.93764e+06	1.5816e+06	1.51784e+06	1.53804e+06	1.48372e+06	1.47756e+06	1.47528e+06
Niben101Scf02756g00004.1	Peptidyl-prolyl cis-trans isomerase D	ROF2	AT5G48570.1	451576	439182	442796	420994	420602	424351	379008	403171	409774	348439	367688	348795	389096	376767	363834	334081	362705	347771	349600	340542	322918	302484	285723	292686	273779	280667	262337	230983	236081	221325	260899	261442	273294	325165	325890	336272	236030	245606	250060
Niben101Scf02756g00005.1	40S ribosomal protein S8	AT5G59240	AT5G59240.1	855062	743638	870386	889070	907145	904547	1.1172e+06	1.11852e+06	1.09854e+06	718289	751745	729899	730246	685924	671476	777017	705497	676242	585628	587819	591651	606169	556154	548855	472929	430928	427824	606355	513503	520377	489321	433024	431558	506706	472945	494310	390159	401158	389119
Niben101Scf02757g01001.1	elongation factor Ts family protein LENGTH=953	emb2726	AT4G29060.1	1.20822e+06	1.17307e+06	1.19955e+06	1.34642e+06	1.32498e+06	1.32594e+06	1.42147e+06	1.46369e+06	1.44613e+06	1.28077e+06	1.31809e+06	1.30498e+06	990500	929280	964983	1.24468e+06	1.30083e+06	1.26293e+06	1.09929e+06	1.14126e+06	1.1482e+06	902009	876413	889792	901890	953119	972348	757233	812933	808313	690812	649767	677378	474164	471331	458272	302863	303008	253750
Niben101Scf02762g01004.1	Glutathione-regulated potassium-efflux system protein	KEA3	AT4G04850.2	25658.3	19871.3	27870.2	26440.9	29832.8	35454.8	30069.4	35243.3	32210.7	25812.9	27379.5	21960.4	14927.8	24314.8	18045.1	4404.36	33658	13609.8	19638.3	28132.2	26374.5	14743.1	32978.7	17460.7	19981	13917.7	32209.3	17364.2	23832.2	26233.2	29309.6	22101	16284.5	9258.71	13929.2	8244.13	19996.6	24858.9	25127.8
Niben101Scf02762g01005.1	ATP-dependent RNA helicase DBP2	emb1138	AT5G26742.2	426667	446540	410014	540584	543821	560088	537034	533751	525535	320059	362268	348152	380167	353167	340717	354068	363395	356018	292683	312970	296827	241954	241965	231666	219235	219268	183916	173368	155160	162957	131892	143834	130692	117227	113792	151706	96259.6	95405.9	82332.1
Niben101Scf02764g05013.1	Omega-3 fatty acid desaturase, chloroplastic	FAD8	AT5G05580.1	52507.4	10132.5	44358.9	50571.4	49647.9	57317.3	45951.2	45736.5	39777.8	26206.6	26966.9	31275.6	12338.2	20679.3	31009.6	25445.5	37226.8	31743	28418.9	28829.7	30947.2	27858.2	20967	14644.9	7154.16	12883.8	11588	18594.8	6609.11	20577.5	36038.4	11600.3	6511.04	33726.9	5769.6	36179.6	31222.1	9836.87	25692.5
Niben101Scf02772g05001.1	T-complex protein 1 subunit zeta	AT3G02530	AT3G02530.1	355733	362452	363565	352675	330846	323079	342959	341016	331218	303024	310012	313094	255470	262757	262470	273497	264480	277055	274807	236863	247659	263845	236751	236670	248678	289972	243411	156807	215363	210222	275137	238137	247295	207214	180046	207948	192583	230038	269578
Niben101Scf02790g05015.1	40S ribosomal protein S3-3	AT5G35530	AT5G35530.1	635316	617665	632315	638764	661114	648080	735451	748983	736786	503917	501604	492199	572109	570451	571354	685484	697899	666289	606731	595599	583544	522966	519132	537284	487934	479169	491709	450288	467406	402470	367310	357378	390853	415353	388557	365581	315196	306202	312906
Niben101Scf02793g13014.1	Activator of 90 kDa heat shock protein ATPase homolog	AT3G12050	AT3G12050.1	146789	151285	158675	232734	140002	221503	238339	245287	245523	132549	129095	134061	125832	117620	111968	143342	126849	165887	213458	219579	219992	137210	178515	162208	110967	176676	122698	94512.5	88541.8	86965.6	110478	95437.2	99595.5	95658.1	81542.3	95396.2	96968.5	92345.1	74278.2
Niben101Scf02793g17007.1	zinc ion binding LENGTH=405	AT3G54360	AT3G54360.1	172280	174027	184217	175751	168154	188070	156444	155591	137325	140502	155031	146080	161381	152137	158842	135905	129177	139972	130820	148720	139399	124747	112858	116679	116975	112631	111545	107867	94994.7	82426.2	73949.3	71716.1	80084.6	94330.5	102758	76689.2	69232.1	53299	55464.9
Niben101Scf02797g00005.1	RNA-binding protein 1 LENGTH=360	AT3G13224	AT3G13224.2	503674	517187	638033	506475	607212	592194	537306	591432	492769	514015	408477	398799	545829	523905	427706	430403	527090	567510	381022	408111	576106	428431	347153	470182	394528	396054	407042	232775	391917	345779	354584	329429	321642	423124	370337	307312	282485	289060	283970
Niben101Scf02798g06007.1	Methylenetetrahydrofolate reductase 1	MTHFR2	AT2G44160.1	156512	150524	150868	154361	161934	163624	129772	127453	133352	125971	131774	122167	133764	133388	132474	126736	113281	103623	117304	133105	123001	133670	117257	115981	112348	103385	103838	109252	96769.2	99438.6	94268.4	89189.5	88865.1	97028.7	97243.7	119389	100346	105220	100983
Niben101Scf02802g00009.1	50S ribosomal protein L3	RPL3B	AT1G61580.1	603261	568017	600316	588600	597249	579713	609900	638096	697832	491005	490789	507185	463928	490008	502163	461535	528190	534299	479064	441130	492890	440417	404197	481075	365336	393559	390715	409455	425764	401601	340688	322790	340216	326831	303674	256964	269018	306717	324189
Niben101Scf02807g03003.1	UDP-Glycosyltransferase superfamily protein LENGTH=495	AT3G21790	AT3G21790.1	11115.6	19013.9	17765.8	8464.72	14850.6	7845.92	13005.7	14876	9056.29	9370.66	11664.1	16738.3	10832.9	11702.9	10180.6	8356.9	10107.2	6882.48	7095.29	6874.42	9077.92	9062.73	8336.31	9171.8	6359.68	15166.7	12317.3	10294.3	8277.89	7343.02	12195.5	12064.5	7310.35	8968.91	6360.98	11049.8	2961.89	9318.28	11246.6
Niben101Scf02807g03005.1	UDP-Glycosyltransferase superfamily protein LENGTH=485	HYR1	AT3G21760.1	111679	107477	118381	97679.3	107960	107468	109295	91722	108848	79618.2	92450	98453.8	89764.7	103666	88273.6	76415.8	80540	85979.4	85614.1	81684.5	88735.9	88327.5	78338.1	85483.6	82905.4	74717	80955.9	78858.3	75170.2	85021	61085.4	64200.6	68554.2	44061.1	81603.7	63429.3	65943.1	68786.5	61229.7
Niben101Scf02807g03013.1	UDP-Glycosyltransferase superfamily protein LENGTH=495	HYR1	AT3G21760.1	36168.2	34113.8	37958.6	40633.5	42011.6	44430	40896	40121.3	44223.6	31207.2	29185.9	36444.4	34499.4	37177.9	37276.7	20333.2	31456	33700.9	34823.4	37405.3	36645.4	37605.4	41148	34515.4	31746.2	28789	37405.7	27237.9	34980.5	35228.4	25660.3	26359.8	27902.7	11261.7	34211.3	27269.5	33280.5	30855.4	33752.7
Niben101Scf02814g03006.1	Geranylgeranyl diphosphate synthase	GGR	AT4G38460.1	247313	251708	249745	238426	244644	232194	227341	230086	226792	211697	219558	200316	183692	197862	195274	191015	158188	180332	193470	181746	164358	153387	167260	137525	163637	165652	161620	95672.1	107762	76108.7	82518.3	75472	115129	75499.5	60884.6	79093.7	75679.7	72089.1	62161.3
Niben101Scf02822g06011.1	stearoyl-acyl carrier protein desaturase	SSI2	AT2G43710.1	254648	292672	280727	284219	300550	289039	317735	329910	326349	245582	264301	247217	193386	179099	157188	210650	239646	225983	250006	224661	238900	151145	169996	172236	116795	188155	186548	117913	148787	130618	145218	148732	169435	135750	208180	135712	149755	231227	158657
Niben101Scf02824g03017.1	Chaperone protein htpG family protein LENGTH=780	CR88	AT2G04030.1	1.09158e+06	1.07338e+06	1.09451e+06	1.12582e+06	1.12549e+06	1.15355e+06	1.17139e+06	1.21384e+06	1.20407e+06	1.09517e+06	1.05408e+06	1.07882e+06	873048	884238	879282	1.17857e+06	1.1132e+06	1.14253e+06	1.00457e+06	997232	984214	815908	806250	819558	813179	743622	773906	692293	691192	711688	739147	700548	724644	610503	565848	573830	417871	471665	450597
Niben101Scf02828g04007.1	ATP-dependent Clp protease proteolytic subunit	CLPP3	AT1G66670.1	223999	307233	207432	339465	341689	298651	353240	347357	358940	337891	211895	224227	244301	278792	279200	307179	301458	300143	295086	290066	242151	264399	191515	260328	273031	265558	293406	283089	261465	274655	305686	235707	219158	224166	258144	227562	279753	242214	268370
Niben101Scf02831g02022.1	Mitochondrial import inner membrane translocase subunit TIM23-1	TIM23-1	AT1G17530.1	2417.8	17804.4	27454.2	31107.5	12123.3	38716.1	6699.39	45272	42441.3	21405.2	4998.01	6700.19	6154.05	4784.44	17601.7	5278.76	19115.1	32335.2	11365.8	31216.6	4539.59	8943.24	6539.38	4202.06	15183.8	10037.7	10624.4	20811.4	36135.3	3684.96	23371.2	30146.1	14447	12927.4	1577.14	3140.41	5034.37	9324.24	4703.7
Niben101Scf02831g08015.1	Root hair defective 3 GTP-binding protein (RHD3) LENGTH=802	RHD3	AT3G13870.1	142273	114989	113277	110023	127202	143696	114811	141124	139827	95068.9	91885.2	96387.3	118829	112086	110102	104703	108667	99536.4	96940.7	102694	97565.7	102732	95549.2	71704.4	77499.5	88374.7	81394.3	78484.9	80694	68574.9	81390.3	94381.6	86095.8	75013.5	84893.6	83939.1	68248.1	76580.8	74088.9
Niben101Scf02836g00003.1	Glucan endo-1,3-beta-glucosidase 6	AT5G58090	AT5G58090.1	3946.39	25631	176151	21022.2	15493.6	24626.2	30107.6	26567.1	28311	31757.6	35136.5	77585	13475.8	12464.4	59659.2	11395.1	137322	34523.7	66113.2	54400.3	154665	35929.6	64178.9	6785.13	179189	15097.5	58727.5	33435.3	64242.4	171535	36382.4	213880	84329.3	92692.6	91432.5	92558.8	96964.4	106666	208395
Niben101Scf02837g05006.1	RAB GDP dissociation inhibitor 2 LENGTH=444	GDI2	AT3G59920.1	452891	436766	448509	439070	440037	437103	439925	453461	433945	388104	405542	394237	364659	368981	355177	347525	347194	349328	354984	346443	334466	299936	307576	310180	273845	306397	319864	253386	257731	259842	268696	277395	237699	272282	295262	292832	286914	286521	277044
Niben101Scf02837g08015.1	Late embryogenesis abundant protein LENGTH=151	AT2G44060	AT2G44060.1	554530	553079	570189	541813	553775	460209	483919	494003	487540	462524	544420	462179	454609	483026	437490	393823	436639	441537	463713	481235	362641	473238	455435	467298	458906	503269	504710	416252	449982	454023	442382	394560	447798	391533	490807	490668	424102	429338	384643
Niben101Scf02839g03013.1	Nuclear migration protein nudC	BOB1	AT5G53400.1	171885	170149	177744	129173	146954	127870	146085	144292	135958	143145	143062	153234	136910	126528	131193	129830	123709	150003	135199	129234	140113	116581	105727	114983	132500	164890	125526	111877	150804	101669	106701	142390	137609	140241	130931	87687.1	74943.5	54667.4	129279
Niben101Scf02842g01017.1	26S proteasome non-ATPase regulatory subunit 13 homolog B	AT4G19006	AT4G19006.1	390817	418503	344922	377311	388074	317469	393085	417304	299249	173972	264982	321713	165115	352526	355612	414865	381715	420891	293049	385886	343768	201530	323441	323558	310924	166281	244249	252599	218131	240991	230878	163225	212576	359495	293779	163653	278143	304618	216803
Niben101Scf02852g00013.1	Chaperone protein htpG family protein LENGTH=780	Hsp89.1	AT3G07770.1	644038	848770	832587	754740	736455	1.04886e+06	935631	981542	635890	641413	630589	661846	483529	531075	523289	580312	943574	613322	542895	785491	536752	494740	462275	468542	430716	498982	432789	422618	404562	401308	390130	423939	421215	382006	385732	373601	230545	248527	238793
Niben101Scf02857g03005.1	40S ribosomal protein S4	AT5G07090	AT5G07090.1	2.35342e+06	2.3438e+06	2.31769e+06	2.36362e+06	2.37104e+06	2.35994e+06	2.73311e+06	2.69273e+06	2.72247e+06	2.06205e+06	2.05334e+06	2.07321e+06	1.80528e+06	1.7614e+06	1.83344e+06	2.32303e+06	2.26205e+06	2.24653e+06	2.02566e+06	2.02973e+06	1.99665e+06	1.80728e+06	1.79548e+06	1.8043e+06	1.70562e+06	1.66289e+06	1.73237e+06	1.81487e+06	1.777e+06	1.84008e+06	1.47567e+06	1.43116e+06	1.48764e+06	1.55753e+06	1.49548e+06	1.45774e+06	787820	781313	828006
Niben101Scf02860g01014.1	xyloglucan endotransglucosylase/hydrolase 8 LENGTH=305	XTH8	AT1G11545.1	50888.3	62331.8	50759.8	69117.6	65664.4	65904.7	50075.8	67626.8	62423.4	56082.8	56311.7	63536.6	64890.9	31915.8	58018.3	64433	62694.2	59227.7	18386.5	39652.2	55102.1	54316.5	52328.6	46011.8	33121.3	31113.2	54349.3	28186.2	32495.8	45384	26564.6	25713.9	23678.9	28971	24116.6	21939.3	27720.6	24980.4	30531.4
Niben101Scf02864g01014.1	Proteasome subunit beta type-1	PBF1	AT3G60820.1	371589	374260	374002	377001	372586	367366	370361	371068	373258	324031	331691	327683	344396	364857	362072	359490	361433	349480	335624	324479	337410	237938	264232	301721	328959	306338	324959	305474	300199	226389	337584	312648	312912	384439	358819	378690	326183	306265	320714
Niben101Scf02869g17005.1	Actin-3	ACT7	AT5G09810.1	6.30208e+06	6.32118e+06	6.32665e+06	5.86591e+06	5.82871e+06	5.85277e+06	5.80291e+06	5.91727e+06	5.76901e+06	5.37697e+06	5.55517e+06	5.58196e+06	5.59364e+06	5.54355e+06	5.5924e+06	5.63813e+06	5.7276e+06	5.39296e+06	5.20931e+06	5.15024e+06	5.13331e+06	4.59713e+06	4.43218e+06	4.43283e+06	4.51603e+06	4.31456e+06	4.39324e+06	4.19428e+06	4.01938e+06	4.21448e+06	4.46541e+06	4.56939e+06	4.62648e+06	5.05229e+06	4.76233e+06	4.64501e+06	3.79031e+06	3.70617e+06	3.65651e+06
Niben101Scf02891g04009.1	DNA gyrase subunit A	GYRA	AT3G10690.1	94728.3	111262	145328	100261	143360	158308	141340	119471	153796	108812	132326	136362	83432	117497	79818.2	182692	111314	115806	126693	80321.2	81312.6	72390.2	80224	120705	64469.8	73946.2	97145.6	65090	103060	74883.9	85843.2	96605.2	137610	110387	66682.5	71612.6	70735.7	109078	82666.1
Niben101Scf02892g01012.1	Acetolactate synthase	CSR1	AT3G48560.1	183593	201286	206564	226503	229708	200446	233739	209140	187462	118796	109114	121688	128252	98072.6	141295	102042	99688.1	107830	89532.4	130717	145366	81121.4	106929	75620.7	74229.6	70322.1	104316	76432.4	81489.3	55709.4	104064	63743.1	109566	66797.9	67959.2	78928.8	78047.7	100845	98115.2
Niben101Scf02908g03006.1	Transportin-1	At2g16950	AT2G16950.1	270493	261077	255956	253859	238253	242344	218677	243162	247116	260131	262164	243930	215616	252926	226882	203069	177658	176530	188667	181670	218067	216795	188970	180071	152008	173767	182449	172316	172157	186896	189464	205235	218485	211783	210083	222771	140937	137869	137752
Niben101Scf02909g04002.1	OHCU decarboxylase [Nitrincola sp. A-D6]	At5g58220	AT5G58220.1	15799.9	7884.35	11458.6	11401.3	15031	7451.79	14153.3	17223.8	11695.9	13892.9	10037	9432.45	10314.1	12083	5816.61	5144.25	14664.5	5141.04	3992.75	3193.01	7707.56	19573	6852.05	3954.19	4199.32	17714.2	12663.8	10968.6	5009.55	8972.17	8472.81	3426.57	13889.6	9849.17	7472.92	6835.24	11442	2292.95	6213.92
Niben101Scf02909g10008.1	Receptor like protein kinase S.3	BSK2	AT5G46570.1	37907.9	49141.7	33633.9	36097.6	73913.1	59779.3	64480.7	66236.9	57780.5	58531.8	60964.6	41090.5	54543.2	54998.8	60720.1	27349.9	59515.5	48031.2	49229.2	53527.3	51746.7	50349.8	49815.5	48578.5	48712.5	40354.1	22807.2	52188.4	25426.9	24138.7	44235.5	47603.8	55305.1	52138.7	38769.4	57239.6	24026.1	60083.2	23219.3
Niben101Scf02910g01040.1	Remorin	AT3G48940	AT3G48940.1	1.56528e+06	1.60305e+06	1.57007e+06	1.61899e+06	1.65707e+06	1.63022e+06	1.49809e+06	1.55239e+06	1.46429e+06	1.63973e+06	1.64819e+06	1.70148e+06	2.35803e+06	2.30743e+06	2.42217e+06	2.02252e+06	2.11513e+06	2.05445e+06	2.08637e+06	2.12015e+06	2.03708e+06	1.91002e+06	1.93197e+06	1.8999e+06	2.5238e+06	2.49795e+06	2.4261e+06	2.09387e+06	2.12456e+06	2.14891e+06	2.34431e+06	2.36748e+06	2.4402e+06	2.98097e+06	2.86047e+06	2.72853e+06	2.59059e+06	2.48282e+06	2.50197e+06
Niben101Scf02912g00004.1	40S ribosomal protein S8	AT5G59240	AT5G59240.1	889276	780770	894401	916942	933854	930230	1.14806e+06	1.15191e+06	1.13176e+06	749899	771758	755496	753360	712201	694859	813271	749374	709047	608334	627557	626145	629030	591452	586032	499614	456268	458249	633547	540552	549111	519100	461820	461738	540713	507658	528054	418893	419741	420150
Niben101Scf02912g00010.1	Peptidyl-prolyl cis-trans isomerase D	ROF2	AT5G48570.1	221092	225137	232857	216420	223188	225336	219491	215354	220941	179117	190554	191538	215126	209563	211167	193668	204145	184446	181822	178057	180737	141622	156498	141537	136981	149694	130068	113872	115513	108112	136928	138230	136360	187988	164373	157904	120326	138585	127307
Niben101Scf02913g00012.1	Pyruvate kinase family protein LENGTH=510	AT5G08570	AT5G08570.1	822967	774603	816252	708928	772455	757335	763757	810867	732706	664397	661242	644583	767124	752334	694348	782745	770810	786085	638732	695018	661331	708746	688762	693335	698344	609187	615349	601910	611790	610282	600990	581254	540562	710919	660808	662439	546516	522062	584699
Niben101Scf02914g01004.1	Malate synthase	MLS	AT5G03860.1	38270	5160.68	4745.08	3489.42	17470.6	3961.28	4060.13	5890.63	3733.27	34825.6	9150.64	28477.2	3679.25	3060.05	945.907	2408.98	12414.9	3693.76	9599.48	3302.44	42526.1	40268	5664.57	8499.61	1892.49	32634.3	35965.5	45664	11612.1	44783.2	1790.48	39962.5	2747.06	21867.7	30691.6	32603.5	40073.7	39050.2	9396.45
Niben101Scf02918g00003.1	1-aminocyclopropane-1-carboxylate oxidase	EFE	AT1G05010.1	405764	411057	427453	428873	394055	428610	452760	441365	441443	276964	271188	279005	393128	363227	345253	315680	309537	285739	339461	338812	311521	315131	314257	312118	270201	306687	283027	282521	258288	246798	226046	212174	207160	132713	184520	177098	243522	261600	254534
Niben101Scf02919g04006.1	phosphoethanolamine N-methyl transferase [Suaeda maritima]	XPL1	AT3G18000.1	135711	113757	137678	63179	158938	142563	123714	130278	121492	207852	71897.8	215222	177185	53795.2	58958.9	70472.6	106690	79478.8	67483.3	83046.4	91162.2	153530	73192.1	59699.3	67271.8	114328	83028.5	59553.5	53636.4	50968	103715	71895.5	88814.1	70634.6	71161.7	67653.1	63287.3	89921.7	73875.3
Niben101Scf02927g09007.1	60S ribosomal protein L21-2	AT1G57860.1	AT1G57860.1	779518	481933	771593	860865	543116	877784	988228	586006	953442	623731	604195	603212	620242	630366	627492	742512	780255	782865	703323	383757	700135	566101	622562	628646	503897	529703	541580	552529	572383	585967	402840	426489	433628	277746	488764	462597	397353	414091	396750
Niben101Scf02937g00003.1	Alpha-glucan water dikinase, chloroplastic	SEX1	AT1G10760.1	152150	168750	154956	154958	170293	114257	153102	156494	145085	125513	146039	141415	151815	114702	166254	120207	121179	170497	146416	113978	96780.1	145745	137236	162405	145853	111979	101246	127500	107004	107345	137339	135865	175948	130263	107498	103767	107793	125360	75288.6
Niben101Scf02939g02006.1	Glucose-6-phosphate isomerase	AT5G42740	AT5G42740.1	446045	420926	451605	376222	388546	389629	396480	345268	341471	374928	401814	397358	396068	361420	350830	306682	281476	305869	341765	275633	292957	326274	349047	298462	288260	265983	283825	305992	253040	258720	291636	256695	283305	316768	314607	313628	257759	264151	231610
Niben101Scf02942g00020.1	BnaA02g29670D [Brassica napus]	AT5G39570	AT5G39570.1	243924	249594	260642	212003	211361	190733	191891	177141	180940	240959	226787	232048	242512	223004	229115	138533	171332	138971	182638	166720	165916	189666	182391	184878	191781	199168	199173	133185	166576	162776	177990	166347	161902	225059	199991	201973	104912	96536.2	94545.8
Niben101Scf02949g14009.1	60S ribosomal protein L18-2	RPL18	AT3G05590.1	767266	772297	778475	809725	815854	814830	903119	874181	858859	782537	795979	804529	700709	670642	690942	758410	747540	721904	709284	726906	731351	660901	653397	683711	615399	598562	588749	605123	672220	616038	523317	557484	593104	596561	498399	511025	441760	451082	445932
Niben101Scf02953g00003.1	diphosphate--fructose-6-phosphate 1-phosphotransferase [Proteiniphilum acetatigenes]	AT1G12000	AT1G12000.1	303935	301989	297287	300311	303121	292414	286398	282592	277767	250371	271608	264282	243862	231462	258347	257246	273450	262968	245777	251420	255712	203066	206555	204779	205934	194459	201391	172046	157797	190635	147544	174248	197500	221675	156776	176631	163562	154198	157580
Niben101Scf02971g05016.1	Chlorophyll a-b binding protein 13, chloroplastic	LHCB3	AT5G54270.1	5.63987e+06	5.45899e+06	5.47133e+06	4.814e+06	4.99198e+06	5.12985e+06	5.40219e+06	5.20005e+06	5.30585e+06	4.89396e+06	5.23988e+06	5.22301e+06	5.31554e+06	5.32856e+06	5.24667e+06	5.1226e+06	5.64824e+06	5.72579e+06	5.6778e+06	5.92613e+06	5.74022e+06	6.09745e+06	6.55805e+06	6.60504e+06	4.88334e+06	5.58319e+06	5.56564e+06	5.98787e+06	6.58599e+06	6.79639e+06	5.07813e+06	5.21736e+06	5.47593e+06	5.06509e+06	5.55082e+06	5.59205e+06	7.82867e+06	7.98418e+06	7.86715e+06
Niben101Scf02972g05008.1	Heat shock 70 kDa protein	BIP2	AT5G42020.1	2.7357e+06	2.70118e+06	2.65706e+06	2.34534e+06	2.26192e+06	2.3257e+06	2.20107e+06	2.20915e+06	2.19355e+06	2.05125e+06	1.98589e+06	1.96615e+06	2.14933e+06	2.11064e+06	2.17137e+06	1.95251e+06	1.89323e+06	1.89832e+06	1.89059e+06	1.89076e+06	1.91256e+06	1.60396e+06	1.58119e+06	1.59369e+06	1.55995e+06	1.46998e+06	1.50214e+06	1.35375e+06	1.34931e+06	1.3413e+06	1.53041e+06	1.53055e+06	1.60617e+06	1.91019e+06	1.74646e+06	1.69217e+06	1.79082e+06	1.755e+06	1.76532e+06
Niben101Scf02979g00004.1	Costars family protein ABRACL	AT4G33640	AT4G33640.1	201262	201591	185603	223126	224397	222232	180576	195128	175751	177687	174905	165603	126954	122748	123035	115879	161509	87948.8	97525.4	172508	94717.1	120444	155816	149243	125288	97344.4	179192	108089	85073.2	145535	149827	79901.5	82317.4	112792	153594	168076	136282	71660.1	70709.8
Niben101Scf02979g01007.1	ATP-dependent RNA helicase DED1	emb1138	AT5G26742.2	426667	446540	410014	540584	543821	560088	537034	533751	525535	320059	362268	348152	380167	353167	340717	354068	363395	356018	292683	312970	296827	241954	241965	231666	219235	219268	183916	173368	155160	162957	131892	143834	130692	117227	113792	151706	96259.6	95405.9	82332.1
Niben101Scf02979g02005.1	Glutathione-regulated potassium-efflux system protein	KEA3	AT4G04850.2	40351.8	35769.2	52634	51363	42276.8	60566	56565.4	62592	42305.2	54777.1	53428.4	42753.5	20986	39790.2	44647.7	26733.2	43821.7	33333.5	32546.2	36638.3	45182.2	21635.2	56013.6	40565.8	43317.9	19507.2	49718.7	24100.9	34536.9	42651.9	43928.8	36623.3	22470.8	33394.3	30573.9	9558.32	40581.2	50785.2	37269.4
Niben101Scf02979g03004.1	Asparagine--tRNA ligase	SYNC1	AT5G56680.1	245289	310505	303820	233037	237786	276841	271951	178716	249338	220379	273686	262254	236833	167087	174633	288737	213347	242331	152668	154972	100371	150694	139902	194929	164567	197863	142351	149967	230971	154735	180047	246883	184252	241205	174713	193224	120030	150750	92427
Niben101Scf02982g03003.1	HXXXD-type acyl-transferase family protein LENGTH=428	AT3G23840	AT3G23840.1	454056	342201	399778	362660	425373	362552	386879	408055	402991	344992	340393	343902	307807	335027	350314	288498	250195	215737	272370	288726	346289	374813	228399	299365	267384	252682	266822	237694	253932	272201	200617	253796	235228	194847	216877	217652	186356	186473	225220
Niben101Scf02990g02011.1	Cysteine desulfurase IscS	NFS1	AT5G65720.1	178472	173226	174195	117747	139108	137065	125354	144829	130566	137435	137754	143349	107796	110082	134576	109888	103833	115603	117107	116984	111926	104634	104753	86717.3	126501	116203	107934	109407	100712	95546.2	117883	115382	123665	126233	113771	99426.9	96550.9	95060.5	86550.1
Niben101Scf02990g06003.1	xyloglucan endotransglucosylase/hydrolase 7 LENGTH=293	XTH7	AT4G37800.1	1.51287e+06	1.54221e+06	1.47783e+06	1.18818e+06	1.2146e+06	1.21836e+06	1.24564e+06	1.26061e+06	1.22963e+06	1.3469e+06	1.31572e+06	1.27656e+06	834151	821982	796486	588601	555150	548399	557275	574592	558512	873409	623425	783413	869557	801227	802110	920459	864046	881048	678541	623501	658785	473013	438665	440229	792396	872301	817579
Niben101Scf02992g03010.1	Kinesin-5	KAC2	AT5G65460.1	352083	356194	342357	349804	363485	387354	329714	356244	363143	313924	307408	307833	235993	230763	213271	233121	241978	229507	241834	227704	263137	208622	207540	211275	195434	207574	223044	202437	212390	198465	204074	206030	211631	184796	186580	174343	173475	183704	151128
Niben101Scf02994g00006.1	ABC transporter ATP-binding protein YxdL	ABCG7	AT2G01320.3	59801.9	76812.7	59895.6	53272.8	61069.1	56454.4	38600.2	41948.5	50206.2	72851.6	49220.5	71137	46994.9	53585.7	50584.5	40791.6	46435.1	49871.3	40018.8	45821.9	47951.2	35696.8	49196.6	50800.4	33969.5	39967.7	40677	24511.5	37992.2	37094.3	33954.7	53206.4	61984	50844.3	30488	19164.1	30710.2	42383.3	26512.4
Niben101Scf02995g00002.1	Isoleucine--tRNA ligase	AT4G10320	AT4G10320.1	320065	331437	326795	359671	366607	373184	311398	347898	367757	307954	319476	72320.9	350512	346311	276214	294314	326477	326118	294659	334384	346695	316481	186521	281708	188448	113266	79908.2	166282	270194	162094	144147	139276	147364	157090	111928	125637	138216	134777	168052
Niben101Scf03000g01002.1	Chaperone protein htpG family protein LENGTH=780	Hsp89.1	AT3G07770.1	644038	848770	832587	754740	736455	1.04886e+06	935631	981542	635890	641413	630589	661846	483529	531075	523289	580312	943574	613322	542895	785491	536752	494740	462275	468542	430716	498982	432789	422618	404562	401308	390130	423939	421215	382006	385732	373601	230545	248527	238793
Niben101Scf03012g03022.1	Protein disulfide-isomerase A4	PDIL5-2	AT1G35620.1	60296.5	58963.9	58005.3	52168.2	51192.7	47612.4	52945	53554.6	48227.5	39863.3	38369.3	39497.1	47883.7	50708.2	47208.5	51216.3	58121.4	53668.5	52925	49322.7	49221.2	45043.5	42637.8	41714.2	51692.6	44240.1	43680.3	37714.2	36570.9	41053.6	35693.2	35967.6	39804	48752.2	41485.2	34340.5	40698.5	31925.7	34169.2
Niben101Scf03016g00008.1	Acetyl esterase	AT2G03550	AT2G03550.1	140760	145353	121790	119579	100559	116553	104848	95422.6	94820.8	110651	87387.6	125080	97375.8	103273	68048.7	96688.9	99502.3	77915.3	74232	68517.6	93820.6	70277.6	81985.9	111544	85231.1	91350.3	80705.1	59761.8	66635.2	107146	69655.2	63877	66681.7	68479.2	79808.4	96811.5	76899.8	65318.4	56960.5
Niben101Scf03022g00004.1	Purple acid phosphatase 3	PAP3	AT1G14700.1	17204.6	7636.82	16923.4	3315.3	36250.9	36275.3	33020.5	28113.3	33907.8	14694.2	21664.3	18285.3	14164.1	11262.1	10175.2	9900.13	10466.2	16560.1	14738.8	17815	25361.1	9350.76	14599.7	8337.8	19240.4	10019.8	8086.33	10365.9	17846.5	8839.16	18854.9	8711.02	12325.5	7902.02	4948.7	21741	3919.65	25807.4	13575.8
Niben101Scf03026g08002.1	binding LENGTH=2150	CSI1	AT2G22125.1	351070	347449	350445	332477	319477	338631	357677	377398	361941	278450	279947	277626	325916	326871	348518	348723	396581	397211	320815	322929	312337	275035	295879	303696	277550	291854	297285	283973	286007	304009	261380	253512	284082	341147	309268	309880	223580	169642	219414
Niben101Scf03045g07003.1	ADP-ribosylation factor 1	ARFA1B	AT5G14670.1	1.15567e+06	1.14982e+06	1.15523e+06	1.00443e+06	857598	981981	947616	958706	824644	896950	902690	894903	949092	846016	824395	705661	728146	730944	666173	774791	754139	688911	693639	715858	594332	619714	603881	616846	607839	644113	536113	499107	629720	499289	591146	602339	619495	632676	648332
Niben101Scf03049g07019.1	ATP-dependent RNA helicase DED1	AT3G06480	AT3G06480.1	256693	242853	326071	215758	249154	242307	229849	252857	233390	235221	161924	316989	214887	211514	223334	208141	168631	180039	199800	196123	157240	178000	177660	200092	189032	200902	162081	217553	183281	138960	199053	142921	195166	181158	209814	208381	127175	175228	168721
Niben101Scf03056g00006.1	Alpha-1,4-glucan-protein synthase [UDP-forming] 2	RGP3	AT3G08900.1	870431	853639	840576	773611	767676	764294	794112	784983	784300	701712	696541	685564	665812	674033	675485	714012	645034	654231	659621	648562	651182	598999	580424	504524	593424	549223	566368	572096	527298	521162	543958	525237	511616	617444	582487	612403	547092	558088	557614
Niben101Scf03056g02008.1	50S ribosomal protein L15	RPL15	AT3G25920.1	900527	542899	793700	1.10767e+06	1.09275e+06	795870	899438	898936	1.169e+06	1.09874e+06	1.08658e+06	1.09676e+06	1.02124e+06	990924	998875	1.31288e+06	1.22831e+06	1.15959e+06	1.13446e+06	1.11997e+06	808414	1.06832e+06	1.01089e+06	1.00051e+06	1.14163e+06	1.06048e+06	1.11626e+06	904874	1.20171e+06	915682	1.26813e+06	1.48556e+06	1.5696e+06	1.53004e+06	1.03392e+06	1.11828e+06	1.29447e+06	1.2541e+06	946508
Niben101Scf03056g02021.1	3-isopropylmalate dehydratase small subunit	AT2G43090	AT2G43090.1	717556	703212	697677	680381	720176	707052	713199	722850	608373	615832	627130	631585	548975	556616	530879	620349	537715	503647	531628	506766	528861	482944	434834	435891	484719	455438	470079	429615	420049	412952	379977	350665	371535	315835	336920	348164	267513	263565	260420
Niben101Scf03065g00008.1	60S ribosomal protein L7-3	AT3G13580	AT3G13580.3	1.5812e+06	1.55374e+06	1.61327e+06	1.56648e+06	1.59617e+06	1.57771e+06	1.74225e+06	1.84607e+06	1.79897e+06	1.44851e+06	1.41542e+06	1.45497e+06	1.24327e+06	1.22529e+06	1.17929e+06	1.49648e+06	1.48108e+06	1.41752e+06	1.31555e+06	1.29483e+06	1.30713e+06	1.18898e+06	1.12165e+06	1.16258e+06	1.20828e+06	1.0865e+06	1.13459e+06	1.11761e+06	1.1454e+06	1.16905e+06	1.07231e+06	1.02113e+06	1.02586e+06	1.00348e+06	946628	936477	761945	803831	805885
Niben101Scf03068g00024.1	Glutamyl-tRNA reductase family protein LENGTH=543	HEMA1	AT1G58290.1	164065	175038	128147	221541	237417	232196	214799	221878	216259	140912	148232	137722	118512	124274	115836	117959	112375	131722	127213	120761	132491	94005.8	85221.2	108626	109404	86938.8	111292	81866.4	92669.2	103761	87289.8	136680	63713.7	64328.1	99763.6	154232	83897.1	87935.4	96547.9
Niben101Scf03069g01001.1	Calcium-binding EF-hand family protein LENGTH=148	AT1G12310	AT1G12310.1	499324	502201	504128	535154	506290	514874	490972	503491	505483	463005	438724	422911	497896	493821	513250	523246	476344	469135	482237	457130	457718	408517	385227	362858	369836	385568	395942	323182	304739	323233	342695	332222	314051	337176	358316	326761	347937	337866	343368
Niben101Scf03069g01002.1	Calcium-binding EF-hand family protein LENGTH=148	AT1G12310	AT1G12310.1	506045	501142	507623	521553	489271	491262	487632	498575	490555	456888	433925	414540	486913	468337	493846	506718	459969	446498	455416	439024	410018	397268	364309	347736	412169	366733	379542	318314	299660	311760	337932	332686	318067	345233	357717	334021	338485	325035	314569
Niben101Scf03069g04013.1	Elongation factor 1-beta	AT5G12110	AT5G12110.1	777695	513856	705570	694488	767545	526982	771007	758208	531336	594332	640655	624126	583736	596682	589000	395286	600735	591002	568081	577645	550379	506560	500700	474168	541848	331071	537137	288987	451839	485685	442563	258585	445229	325896	255209	419805	186478	328615	324001
Niben101Scf03094g05009.1	Calcyclin-binding protein	AT1G30070	AT1G30070.2	44226.5	44239.4	39782.7	36339.5	30751	31759.1	19517.1	33558.2	29383.6	48860.5	32705.4	48825.9	24935.4	24683.4	25995.6	23901	14467.9	23994.8	24029.6	22049.6	33187.5	13057.9	20206.3	21306.3	8612.91	21740.2	13631.7	16063.5	10508	20611.1	15677.6	9699.34	11530.5	27472.1	14551.3	28004.9	27574.6	13538.1	19790.4
Niben101Scf03099g01010.1	Threonine--tRNA ligase	AT5G26830	AT5G26830.1	77166.3	82891.2	76411.7	66708.1	60990.1	65837.3	64267.1	71588.6	76362	65442.4	61404.6	53622.6	63484	75589	82200.6	63402.9	59216.2	65403	69914.2	60830.2	43572.7	57435.5	57725.2	54193.1	51464.6	59617	57229.3	44704	111056	41556.6	92747.6	25126.5	12269.5	66689.5	32886.1	25360.4	37931.8	47518	49039.1
Niben101Scf03099g05007.1	MLP-like protein 423	MLP423	AT1G24020.2	356221	365841	392444	242056	311625	302849	330328	335956	323611	291641	265861	293817	253306	290973	299126	292214	289347	263214	298644	287520	283469	223661	228194	228105	244493	230207	249909	203981	235655	211887	234088	206676	240070	231663	201245	185279	232513	222329	192764
Niben101Scf03101g01001.1	Dolichyl-diphosphooligosaccharide--protein glycosyltransferase subunit 1B	AT2G01720	AT2G01720.1	16068.5	26008.2	21875.8	19477.4	29990.3	16558.9	30636	28324.8	29992.4	35536.3	8120.07	36599.6	23218.3	27624.2	13862.5	19333.1	23588.9	15883.1	22194.5	5968.56	22575.1	20194.5	15525.7	16411.3	15460.7	12647.6	14944.4	8459.68	13794.4	7633.99	17451.2	12044.9	18296.9	13782.7	12994.2	14902	17589.3	11199.5	16582.2
Niben101Scf03104g03018.1	Polyadenylate-binding protein	RBP45B	AT1G11650.2	161512	161243	167568	169614	173787	172492	157190	155856	156918	148197	122989	134920	152609	137903	149142	167409	151646	155366	151265	150682	157397	120071	130407	125944	132103	117536	125767	115142	112054	113687	95076.3	91017.3	108944	112832	108996	109478	90064.2	84632.8	86761.9
Niben101Scf03107g01011.1	Cell division protein FtsZ	FTSZ1-1	AT5G55280.1	314334	316178	265402	311472	289867	303761	312879	293060	281359	234027	244774	257091	157441	206338	184755	198978	179911	193510	167548	178251	171196	124441	159838	168196	170304	172494	133807	139185	102762	145732	148242	114560	146422	93062.7	60448.5	112485	101723	70653.9	109743
Niben101Scf03110g02006.1	Geranylgeranyl diphosphate synthase	GGPS1	AT4G36810.1	66137	74359.4	61463	93835.3	94027.3	93763.8	89746.1	82594.2	97016	59847.6	48199.7	58919.5	3701.94	64513.6	55066.5	50380.9	55537.2	50711.1	76056	67373.6	64751.5	64717.4	51613.7	52056.9	37159.5	48761.8	45700.1	30565.4	33192	38616	25642.5	28851.1	18679.5	13490.3	29415.2	15808.2	13415.5	3246.09	17933.1
Niben101Scf03113g00001.1	ATP-dependent zinc metalloprotease FtsH	SKD1	AT2G27600.1	96752.4	152169	93509.2	85602	100203	64289.9	83973.5	126316	110213	119141	162843	145825	126634	81101	106351	67051.1	132498	108636	128117	84514.5	155384	91466.7	41930.4	89499.6	109820	64519.1	61484	52243.7	142730	39856	146051	87484.3	66518.9	74236.5	72258.4	91637.4	70160.1	82831.5	43764.2
Niben101Scf03113g02002.1	50S ribosomal protein L6	PGY2	AT1G33140.1	2.15334e+06	2.1628e+06	2.15124e+06	2.1848e+06	2.34719e+06	2.36177e+06	2.58161e+06	2.69564e+06	2.71886e+06	2.12319e+06	1.4769e+06	1.44115e+06	1.25366e+06	1.26792e+06	1.25927e+06	1.33356e+06	1.38237e+06	1.3123e+06	1.27844e+06	1.27358e+06	1.24217e+06	1.21713e+06	1.14578e+06	1.1407e+06	1.18802e+06	1.15813e+06	1.23619e+06	984553	1.05525e+06	1.01291e+06	1.01045e+06	970349	1.02426e+06	932063	1.05565e+06	1.3549e+06	801661	875376	864510
Niben101Scf03113g02012.1	60S ribosomal protein L27	AT4G15000	AT4G15000.1	744448	760496	750792	775849	747338	477621	551455	869594	828534	322820	679302	677445	345242	326896	281141	417606	366537	611829	355625	334942	169635	466603	292132	308414	329553	254713	315849	372626	331034	311936	243562	221988	245040	290141	352000	307062	342276	305696	276613
Niben101Scf03114g03011.1	Chaperone protein HtpG	HSP90.1	AT5G52640.1	2.1146e+06	2.06012e+06	2.11365e+06	1.54709e+06	1.58082e+06	1.56404e+06	1.64348e+06	1.49127e+06	1.49595e+06	1.14763e+06	1.17129e+06	1.15027e+06	1.27384e+06	1.13505e+06	1.09953e+06	1.22226e+06	1.02518e+06	1.12498e+06	1.013e+06	1.0788e+06	1.03739e+06	959345	786933	843817	787790	729003	716537	822422	691431	756884	1.10747e+06	1.00317e+06	1.0581e+06	1.08782e+06	1.04357e+06	1.06645e+06	502607	498260	505846
Niben101Scf03114g07016.1	septum site-determining protein (MIND) LENGTH=326	MIND	AT5G24020.1	157753	132442	141976	148811	137446	139012	133433	137289	128119	94669	98390.8	88992	92526.9	79996.6	85764.7	71080.6	58194.1	85117.4	94864.2	59597.8	66055.2	44588.1	50834.3	69914.8	61537.4	45844.1	64566.7	57478.7	66872.9	58554.8	34957.4	46715.2	53893.9	23301.6	47155.3	59747.9	63042.1	47749.9	51403.7
Niben101Scf03114g09011.1	rRNA/tRNA 2'-O-methyltransferase fibrillarin-like protein 1	FIB2	AT4G25630.1	310804	365216	367122	302278	297248	308807	390973	353985	364225	263544	240609	269922	185268	191164	186599	216449	228441	189660	203597	174134	156695	207785	118697	170441	89126.1	179003	87462	95332.4	140623	97215.4	55419	81185	50713.7	97859.9	69888.4	108166	70821.2	82248.8	60125
Niben101Scf03133g00003.1	Glyceraldehyde-3-phosphate dehydrogenase 2	GAPB	AT1G42970.1	2.04913e+07	2.04885e+07	2.41167e+07	2.70393e+07	2.67215e+07	2.7635e+07	2.61608e+07	2.23023e+07	2.71741e+07	2.32448e+07	2.69855e+07	2.3314e+07	2.47534e+07	2.91586e+07	2.98438e+07	2.56925e+07	2.5693e+07	2.94977e+07	2.44191e+07	2.89783e+07	2.47456e+07	2.92475e+07	2.83268e+07	2.75496e+07	3.11857e+07	2.92143e+07	3.06655e+07	2.96187e+07	2.99226e+07	2.57993e+07	3.49453e+07	2.907e+07	2.99245e+07	4.0291e+07	3.94736e+07	3.36944e+07	3.16074e+07	3.15908e+07	2.65131e+07
Niben101Scf03138g01010.1	Chaperone protein DnaJ	J2	AT5G22060.1	442651	344118	449226	251549	374588	372710	303222	264718	302675	254791	160697	210212	193328	247302	258251	190580	211536	191476	216836	209860	196714	173733	141397	143158	210836	156430	162851	125548	154051	146786	263179	219440	251211	277392	266048	189507	163504	148288	142486
Niben101Scf03138g01041.1	40S ribosomal protein S17	AT5G04800	AT5G04800.4	1.2803e+06	1.23758e+06	1.24757e+06	1.39329e+06	1.42039e+06	1.36691e+06	1.47508e+06	1.46943e+06	1.47547e+06	1.08215e+06	1.07735e+06	1.05473e+06	1.06696e+06	1.0798e+06	1.0942e+06	1.26572e+06	1.24965e+06	1.22886e+06	1.1453e+06	1.12964e+06	1.15862e+06	949448	904974	906814	948209	911752	930546	827238	801780	807276	740789	711755	719218	695445	658569	659617	333652	344708	343776
Niben101Scf03142g02005.1	elongation factor Ts family protein LENGTH=953	emb2726	AT4G29060.1	1.20822e+06	1.17307e+06	1.19955e+06	1.34642e+06	1.32498e+06	1.32594e+06	1.42147e+06	1.46369e+06	1.44613e+06	1.28077e+06	1.31809e+06	1.30498e+06	990500	929280	964983	1.24468e+06	1.30083e+06	1.26293e+06	1.09929e+06	1.14126e+06	1.1482e+06	902009	876413	889792	901890	953119	972348	757233	812933	808313	690812	649767	677378	474164	471331	458272	302863	303008	253750
Niben101Scf03145g01007.1	Glutamine--tRNA ligase	OVA9	AT1G25350.2	107723	101390	76787.8	93831.4	120979	112563	94059.9	104008	113754	76620.4	69349.7	67582.6	85366.1	76229.2	71644.7	86182.3	85383.2	74186.1	80491.5	81522.9	101475	73406.7	92767.8	86039.5	61795.3	54563	52208.5	68880.2	70480.7	53355.8	71858.5	90348.4	62725.2	52983.5	50014.7	63446.2	53313.1	39876.7	118819
Niben101Scf03147g01002.1	product [Oryza sativa Japonica Group]	LCD1	AT2G37860.3	99205.7	94492.9	92465.3	47000.2	67163.3	77698	92653.1	104988	91570.1	67097.8	88431.8	80909.3	81101.9	87362.6	79439.2	96653.9	87859.8	93895.1	72754.5	79634.4	84172.2	90800.7	80105.1	83968.6	74869.1	55488.6	72451.5	49873.2	71151.3	75935.9	73378	86742.9	79817.9	78258.5	62753.9	46790.1	69079.7	59837.4	70646.6
Niben101Scf03147g07006.1	50S ribosomal protein L7Ae	AT4G22380	AT4G22380.1	109319	97000.7	87079.7	95144.4	91787.4	92336.9	94531.7	103516	98107.2	90830.9	96314.8	89205.6	66074.6	59411.3	51066.2	61872.1	83409.1	114523	56894.8	77704.8	63516.3	87550.3	101702	54493.1	73110.4	74305	66895.4	42751.6	104259	51863.3	49437.3	43977.6	37249.8	39931.1	54731.9	33324.5	87005.3	19776.8	95091.4
Niben101Scf03160g02005.1	Late embryogenesis abundant (LEA) hydroxyproline-rich glycoprotein family LENGTH=186	AT3G44380	AT3G44380.1	27263.5	27792.5	24712.9	24525.8	27046.3	24344.8	19792	20350.2	22137.9	26896.8	23727	26623.9	22744.9	24678.4	19078.1	18062.9	52632.3	17341.6	15338.5	18309.4	14898.9	19615	17371.1	48883.7	18536.7	15835.2	17798.2	20330.5	15801.5	16790.2	16285.1	16187.8	17679.5	17082.1	18112.5	17422.5	14279.8	19618	16244.1
Niben101Scf03166g00008.1	Eukaryotic translation initiation factor 5A-1/2	ELF5A-1	AT1G13950.1	794241	809544	769576	769781	770077	811811	752643	775186	765812	703660	719303	691894	653037	680739	647794	703523	694499	682121	686645	691616	710514	546844	566856	556771	661296	615003	645724	521117	525240	501813	496711	522881	516153	470006	443838	424341	335319	354495	355438
Niben101Scf03170g01019.1	Small ubiquitin-related modifier 2	SUMO1	AT4G26840.1	69670.4	65687	71778.1	61157.1	91818.9	60878	51767.5	54735	68628	63608.1	58769.3	55544.7	48480.9	42670.7	58390	48577.7	77071.5	44307.1	55854	56419.5	31452.3	49153.1	50118.3	47208.8	37014.3	32010.6	82397.1	31844.3	37028.5	37079.4	35968.9	33320.1	42322.6	31632.3	44589.9	76759.6	45049.5	30897.3	47195.4
Niben101Scf03184g01002.1	RNA-binding KH domain-containing protein PEPPER [Arabidopsis thaliana] emb|CAB39665.1| putative nucleic acid binding protein [Arabidopsis thaliana] emb|CAB79455.1| putative nucleic acid binding protein [Arabidopsis thaliana] gb|AAL07137.1| putative nucleic acid binding protein [Arabidopsis thaliana] gb|AAM20510.1| putative nucleic acid binding protein [Arabidopsis thaliana] gb|AAM45112.1| putativ…	PEP	AT4G26000.1	72855.5	78146.5	75522.4	77894.3	67442	77964	76172.4	77105.7	76763.5	64550.7	68592.2	65688.5	60266.2	61973.6	50981	65848.9	56451.6	59210.6	53353.2	62696.3	40350	50529.6	47117.1	40259.8	55501.4	43623	54427.5	19330.3	25779.1	52634.2	28117.2	20015.1	44711.1	28949.7	50876.5	42735.3	15409.8	25743.6	46394.9
Niben101Scf03196g00001.1	Phenylalanine--tRNA ligase beta subunit	AT1G72550	AT1G72550.1	305972	212469	327679	260216	248176	271656	284136	256590	185319	180015	145039	286347	231043	323515	184398	152584	190644	245863	288355	185370	183244	188447	149308	203734	292850	209251	168937	143901	197642	141876	253031	212051	229957	184739	232901	210440	152437	140953	167167
Niben101Scf03202g13010.1	Ubiquitin-activating enzyme E1 1	UBA1	AT2G30110.1	298283	302686	309274	259945	252360	270906	257798	273525	277548	234765	237254	256344	190731	195820	194415	212111	191603	198822	204825	199973	218345	81979.5	175235	175460	84398	171828	90755.5	158105	165122	86430.2	130073	118019	148942	148611	114435	140433	138007	153267	160153
Niben101Scf03208g02009.1	Chaperone protein DnaJ	PTAC5	AT4G13670.1	164383	165541	156806	184059	142400	171997	171904	162731	171580	159018	144102	147999	158130	49824.1	136386	120688	138780	50135.9	161544	177831	144145	150685	145392	156567	139443	51603.2	129328	135918	125448	130112	150321	147127	145857	77876.9	96597.4	142141	110226	114913	67393.3
Niben101Scf03208g06007.1	Zinc-binding protein A33	PRT1	AT3G24800.1	10453.1	23606.5	26010.3	21869.7	20155.1	8526.79	9783.53	12455.9	15442.3	9989.75	19854	8585.09	6984.3	12044.1	9429.86	12350.4	16854.7	4293.46	7088.89	9142.89	12093.6	11240	16210.8	14741.8	18665.4	11713.4	6524.94	6702	8453.69	13908.4	9620.58	9115.03	9474.51	15819.6	9913.04	6726.1	10599.5	8307.59	12447.2
Niben101Scf03208g07003.1	26S proteasome non-ATPase regulatory subunit 1 homolog A	AT2G32730	AT2G32730.1	353839	300754	324061	286262	282191	277357	255308	321541	297847	282610	281081	284390	293245	261429	288778	284887	289376	269295	252028	280743	253465	264864	241501	246051	244374	224919	229079	234577	209031	222314	278710	256791	257127	276359	234511	266003	201538	186781	195044
Niben101Scf03209g00029.1	60S ribosomal protein L6	AT1G74060	AT1G74060.1	1.1016e+06	988035	926768	888946	956173	929297	1.13687e+06	1.12342e+06	1.30692e+06	843692	853489	994652	751536	787225	806856	898878	923725	911653	750482	761858	785996	851319	807766	739918	793741	674422	744320	793719	767838	728139	598155	681576	688658	662368	680381	654757	549411	520710	527244
Niben101Scf03214g00006.1	glycine-rich RNA-binding protein 2 LENGTH=158	GRP7	AT2G21660.1	1.33556e+06	1.36789e+06	1.33998e+06	1.45089e+06	1.43474e+06	1.42609e+06	1.3386e+06	1.41538e+06	1.37604e+06	1.04701e+06	1.00655e+06	1.02405e+06	1.1027e+06	1.04931e+06	1.1281e+06	1.05562e+06	1.1012e+06	1.10963e+06	995513	991992	1.00462e+06	798646	824655	847297	966146	956227	971304	828149	791502	835532	820982	872908	866562	864150	778825	816828	641643	663636	700295
Niben101Scf03224g05003.1	40S ribosomal protein S12	AT2G32060	AT2G32060.1	1.44765e+06	1.41448e+06	1.41362e+06	1.51108e+06	1.53172e+06	1.48431e+06	1.58339e+06	1.63602e+06	1.60654e+06	1.22189e+06	1.26374e+06	1.27759e+06	1.22291e+06	1.19872e+06	1.22771e+06	1.4731e+06	1.40847e+06	1.40901e+06	1.34474e+06	1.307e+06	1.35247e+06	1.04124e+06	1.01696e+06	995654	1.17399e+06	1.12976e+06	1.15577e+06	980364	959016	964742	841095	850055	842039	770174	706882	725217	639918	637084	641543
Niben101Scf03229g00011.1	glycolipid transfer protein 1 LENGTH=202	GLTP1	AT2G33470.1	45314.5	44556.6	40788.8	34483.3	27995.4	38542.1	38104.6	44257.5	35552.6	42312	27969	34714.7	30473.8	29137.9	32485.5	35904	33242.7	28265.7	32691.4	27429.1	29908	25436.4	27202.4	22616	25563	26246.7	20166.6	26369.6	25782	23569	15470	14762.1	18839.9	18350	51329.8	20249.7	20383.6	18597.9	18712.8
Niben101Scf03229g01008.1	60S ribosomal protein L14-2	AT4G27090	AT4G27090.1	933776	926271	1.09443e+06	915426	888786	1.02658e+06	1.27878e+06	1.20851e+06	1.209e+06	888771	863158	858038	741817	710492	838311	872325	923918	974230	826441	771200	801666	739783	769201	766342	680566	683828	668026	708360	803093	789428	699101	738439	704669	806637	838560	831818	662366	667494	621692
Niben101Scf03239g02003.1	Late embryogenesis abundant protein LENGTH=151	LEA14	AT1G01470.1	81706.1	110249	105799	82128.2	103076	62533.7	75162.5	126713	74589	99376.9	96796.1	138231	96852.2	106882	97513.1	126980	95392.1	108772	86118.9	91601.9	124951	127974	127695	118390	128655	109456	118556	133345	118567	125131	105295	100947	94203.8	195077	175080	168240	111136	129259	112716
Niben101Scf03239g05026.1	Reticulon-like protein B5	AT2G46170	AT2G46170.1	549004	551861	540707	444055	480212	459579	423099	433931	406122	430717	423928	442714	502940	515964	537161	385894	436325	390996	418982	433591	415488	383783	370305	353355	340572	331351	372340	326186	343556	310787	276908	321611	288787	348736	307184	328609	182355	199680	140271
Niben101Scf03249g01008.1	Coatomer subunit epsilon-1	AT1G30630	AT1G30630.1	91012.4	92839.8	94532	84161.2	78403.3	106269	84635.5	93262.1	89652	71565.8	61160.7	33316.3	61796.3	59585.3	54745.4	53172.9	59379.8	74306	54441.3	60537.6	55954.1	47273.5	43002.8	95115.7	42602.6	43643.5	90048.2	32681.8	37840.9	41264.3	80740.8	47028.4	43024.5	44365.7	36737.1	44666.8	39935.1	33545.3	102060
Niben101Scf03254g00001.1	Dihydrolipoyllysine-residue acetyltransferase component of pyruvate dehydrogenase complex	LTA2	AT3G25860.1	820824	809982	819130	912612	938986	929044	1.07206e+06	1.07228e+06	1.05679e+06	962215	948900	970208	870204	806095	868404	1.14159e+06	1.09448e+06	1.10378e+06	1.02728e+06	1.02834e+06	1.04339e+06	973531	909908	919303	1.05515e+06	992192	1.00299e+06	1.06173e+06	1.02144e+06	1.03104e+06	1.2846e+06	1.26066e+06	1.27927e+06	1.19333e+06	1.09462e+06	1.08894e+06	1.10875e+06	1.09317e+06	1.13111e+06
Niben101Scf03254g04013.1	Protein kinase superfamily protein LENGTH=495	STN7	AT1G68830.1	195681	198348	186336	180185	189952	185430	170271	170644	213282	217807	215973	176546	199043	189816	246254	162197	120537	128318	141565	171502	164967	186626	190771	180089	137388	152435	145095	142429	139360	154250	155866	135769	156226	126485	142983	192025	135828	149930	132710
Niben101Scf03263g08013.1	Alcohol dehydrogenase 1	HOT5	AT5G43940.2	857809	853608	854641	824178	833180	804377	790759	783122	764858	786790	774323	785878	739408	737715	767579	726098	722816	700748	716420	718255	674141	681618	636666	668166	642555	638171	656208	568356	558734	560106	539789	551043	561344	608068	595002	537265	438012	423353	450076
Niben101Scf03264g05010.1	Carotenoid 9,10(9',10')-cleavage dioxygenase	CCD1	AT3G63520.1	180652	229616	172244	133185	128111	181894	118317	187985	199981	102082	105703	195541	119566	191217	113486	196321	93269.1	197311	82593.7	88002.3	99450.5	167135	97229.2	186658	187654	79172.6	164443	90296.1	173437	186828	147933	83867.6	153569	66615	88362.6	153328	84876.8	153526	94641.1
Niben101Scf03273g02008.1	60S ribosomal protein L7a-1	AT2G47610	AT2G47610.1	518873	511322	517460	469674	438684	470789	534212	533745	524214	475307	505756	494364	408525	309111	626253	358912	392190	709211	662073	417483	335199	324437	317865	317866	332218	308202	282456	319003	396642	296231	360212	362621	357375	373166	356327	345094	241507	209173	234343
Niben101Scf03274g01011.1	Plastid-lipid associated protein PAP / fibrillin family protein LENGTH=239	AT5G19940	AT5G19940.1	363661	360039	187635	415775	394778	333768	349719	345988	355718	303138	244586	296792	430776	423815	433883	407971	418972	383360	411908	392385	400083	403941	408873	390370	458213	495989	492603	421555	439114	441670	471411	533565	538459	391868	425480	422430	459488	456790	449292
Niben101Scf03275g00016.1	Tubulin alpha chain	TUA5	AT5G19780.1	3.99272e+06	4.01118e+06	4.0042e+06	4.08008e+06	4.19765e+06	4.12221e+06	3.97532e+06	3.90922e+06	3.91062e+06	2.92369e+06	2.97052e+06	2.99428e+06	3.1829e+06	3.23324e+06	3.08926e+06	2.24561e+06	2.37298e+06	2.30482e+06	2.30598e+06	2.18488e+06	2.25378e+06	1.70973e+06	1.56629e+06	1.64057e+06	1.44999e+06	1.49932e+06	1.54693e+06	1.31873e+06	1.26343e+06	1.27405e+06	954091	918405	939662	904999	805219	970382	533500	605100	598860
Niben101Scf03278g03004.1	RNA-binding protein 24	AT3G15010	AT3G15010.2	176981	178902	178867	127225	141203	140934	137852	147303	143712	129309	111417	125460	89142.3	91567.5	95067.5	106959	99362.1	81876	94870.2	88173.6	86108.7	94308.7	78347.8	84760.9	89297.3	77663.3	79645.6	94978.6	81014.4	86681	107355	84333.8	72034.4	77024.1	89907.4	86928	75079.6	84291.5	74429.6
Niben101Scf03279g02003.1	Polypyrimidine tract-binding protein homolog 3	PTB3	AT1G43190.1	30459.8	35051.4	36579.8	41362.2	40284.8	29040.5	34708.9	24957.4	34307.3	31386	28295.9	33271	19701.8	11761.1	2174.54	19748.4	20561.1	20593.3	18584	9547	23983.6	10116.9	16554.8	18557.9	3421.22	8526.84	19181.1	15789.6	18067.9	22548.6	20963.5	8575.59	23119.6	28286	19505.5	19946.8	6700.72	12221.8	13830.8
Niben101Scf03287g00021.1	Glyoxylate/hydroxypyruvate reductase B	AT1G79870	AT1G79870.1	37334.1	43503.6	43118.1	49314.4	52509.8	52369.9	51815.9	51020.7	52654.2	24913.9	47283.3	41246.3	44369.1	38304.9	34506.3	44129.9	33132.1	31638.2	40337.2	34484.7	36249.3	20365.4	32359.3	26254	24692.4	22886.8	35722.4	22890.3	26947.8	31430	44569.9	33357.4	24491.4	23528.4	18586.3	34441.9	23636	24038	24429.3
Niben101Scf03306g01010.1	Methionine--tRNA ligase	AT4G13780	AT4G13780.1	282212	202936	284820	235377	262869	273642	261128	259772	265302	168941	225531	182393	245499	197865	232823	240228	246298	293294	195902	244554	232936	197200	229834	185199	168153	227980	204174	130323	191167	187647	142987	156414	205869	187686	199116	162421	112354	74345.5	146744
Niben101Scf03307g01015.1	Phospholipase D alpha 1	PLDALPHA1	AT3G15730.1	305450	310443	300015	254260	247696	254390	229818	97108	205216	264762	249754	270016	273092	288956	286748	120668	161955	120709	163272	132509	185615	240522	229857	223959	180667	191523	175359	160881	149892	159051	175972	167451	156684	199214	220717	216911	148416	161788	150253
Niben101Scf03307g06002.1	AP-4 complex subunit sigma	AT2G19790	AT2G19790.1	50412.4	46476.8	48855.6	45138.7	50032.6	43508.1	58477.6	45066.3	43356.4	44147.3	46748.1	47476.8	43609.9	40321.9	31011.3	36831.7	37474.9	33588.6	30232.4	29146	24970.3	31329.7	34956.5	31168.4	37628.1	30015.9	38703.1	29445.5	23960.8	33953.4	29563.8	39254.3	39859.1	27809.8	25209.2	32958	30631.8	33028	33514.9
Niben101Scf03321g01012.1	Hydroxymethylglutaryl-CoA synthase	HMGS	AT4G11820.2	103007	105081	89936.7	105636	105133	80251.5	72834.3	80172.4	118400	79049.6	73958.1	76483	71023.3	85099.6	79624.2	83471	73876.8	84331.6	33916.6	70908.5	65349.4	54279.2	58363.4	38672.3	76942.5	50074	60751.2	53649.7	69795.4	46800.5	56522.1	44670	60387.4	49417.8	55505.4	37429	54005.9	62711.4	68068.7
Niben101Scf03321g04018.1	50S ribosomal protein L6	PGY2	AT1G33140.1	1.76267e+06	1.75567e+06	1.75812e+06	1.8533e+06	2.00228e+06	1.98564e+06	2.18552e+06	2.28647e+06	2.2799e+06	1.72673e+06	1.0285e+06	1.00179e+06	1.07508e+06	1.11406e+06	1.07773e+06	976035	1.08642e+06	1.00121e+06	1.01038e+06	1.05693e+06	993668	1.01071e+06	965095	988145	936570	922672	999721	807897	881469	832858	727778	684128	719101	684657	864927	1.15628e+06	697311	745190	771599
Niben101Scf03326g02008.1	RNA-binding protein 39	AT4G17720	AT4G17720.1	74998.5	71682	64742.3	55830.2	65325.8	66462.1	59104.7	57216	48328.6	49724.6	48739.2	48290.8	64379	55626.8	52680.8	49431.3	46124	40308.2	49171.1	45131.2	48290.8	45009.1	39851.9	42548.5	37602.2	39497.8	29264.8	34723.1	24444.9	38180.1	31699.5	37506.9	28185	27940.3	40883	35385.3	39147.1	28620	39363.3
Niben101Scf03326g04013.1	BnaC09g41110D [Brassica napus]	AT4G27595	AT4G27595.1	73894	69991.7	88950.2	78740.9	62487.5	76157.7	65584.8	49014	84733	36637.1	45557.7	71956.7	51484.2	48562.4	37087.3	68146.2	55847.7	70373.2	42387.2	32765.6	58172.1	22008.3	43286.5	51227	47067.6	42289.4	29687.3	41161.1	34625.4	63716.7	82755.1	53944.5	23253.1	34659.5	37624.3	41850.7	35097.3	45302.1	20866.1
Niben101Scf03328g02013.1	Serine/threonine protein phosphatase 2A 55 kDa regulatory subunit B beta isoform	PP2AB2	AT1G17720.1	111991	116275	110999	100102	94684.9	93252.8	105862	95200.7	100211	95042.8	97800.1	80909.1	89592.7	100552	97003.5	86524.5	93738.7	96653	96515.9	79045.5	109309	68683.3	80842.4	76613.6	69545.2	97992.1	83474.6	54239.5	60470.8	78235.8	83155.2	70327.9	76956	74019.5	84742.3	74580.2	67620.6	69957.2	49561.2
Niben101Scf03329g01002.1	Tubulin beta chain	TUB3	AT5G62700.1	2.14126e+06	2.156e+06	2.15627e+06	2.14528e+06	2.32472e+06	2.32064e+06	2.05661e+06	2.17213e+06	2.17048e+06	1.64608e+06	1.59252e+06	1.6523e+06	1.79679e+06	1.81845e+06	1.83435e+06	1.4843e+06	1.36917e+06	1.30986e+06	1.39443e+06	1.42717e+06	1.40936e+06	978475	961643	928548	890991	820287	876452	772702	728544	761357	486918	396147	402562	385802	366231	388769	216974	205575	212855
Niben101Scf03345g00007.1	Thioredoxin-like protein 1	TDX	AT3G17880.1	51789	44017.9	39362.2	64495	82300.5	74052.6	66256.4	71359.4	80514.4	63647	61035.1	67301.3	74116.4	37100.4	55933.1	74046.6	72331.8	53972.1	62210	64693.1	47647	61683	35546.5	63916.3	60010.4	34773.6	38317.8	38360.2	53468.6	55897.9	59519.9	55248.4	66387.1	56098.1	45019.2	68547.2	24547.8	37141.8	32652.7
Niben101Scf03350g00002.1	Elongation factor 1-gamma 2	AT1G09640	AT1G09640.1	2.38652e+06	2.35164e+06	2.33017e+06	2.36915e+06	2.39047e+06	2.39899e+06	2.46595e+06	2.47897e+06	2.45822e+06	2.11042e+06	2.08267e+06	2.07557e+06	2.16253e+06	2.11222e+06	2.18575e+06	2.31791e+06	2.32987e+06	2.22343e+06	2.15927e+06	2.13691e+06	2.12553e+06	1.98226e+06	1.93568e+06	1.92173e+06	1.83514e+06	1.83686e+06	1.80469e+06	1.70055e+06	1.68484e+06	1.67126e+06	1.63666e+06	1.62391e+06	1.7079e+06	1.71408e+06	1.70737e+06	1.65518e+06	1.29367e+06	1.26794e+06	1.29435e+06
Niben101Scf03365g00008.1	NADH dehydrogenase [ubiquinone] 1 alpha subcomplex subunit 9, mitochondrial	AT2G20360	AT2G20360.1	307815	314909	334386	302442	184765	317397	294592	232432	238540	273004	292317	250324	254491	273652	247429	254735	248508	237131	241723	233423	253845	271845	239894	247550	246419	239695	189653	238648	245013	228607	188022	180643	189627	304392	183672	191954	293965	303376	231512
Niben101Scf03370g05004.1	Bifunctional protein FolD 1/3	AT3G12290	AT3G12290.1	39168.1	48581.5	49446.3	52007.1	54215.7	50688.4	55215.1	47154.9	39185.8	38229	35360.9	34096.6	40705	46563.9	38680	28279.8	51230.8	45060.4	54914	51961.8	52058.9	38530.5	35364.7	49900.6	10864.5	34086.6	29933.5	31676.8	29879.6	37312.4	23563.6	11346.9	21343.7	33530.1	39215.5	35018.9	39716.1	22676.2	22819.7
Niben101Scf03374g06003.1	Tetratricopeptide repeat protein 28	TDX	AT3G17880.1	470400	568235	573966	380848	450915	460391	523370	422256	505643	522348	423600	510912	398272	401537	377019	432625	339064	401163	347529	327300	352599	335014	319805	377103	427089	447701	381800	301323	286092	292890	413144	312316	399533	305261	340607	361877	210014	186633	207362
Niben101Scf03375g02028.1	ferrochelatase 2 LENGTH=522	FC-II	AT2G30390.2	112219	80568.7	102509	124324	135885	102525	125717	135116	86581.2	117051	80601.6	68946	68847	77454	81481.1	76491.8	111771	109472	64059.9	71637	40469.6	79659	107216	99410.1	75220.7	72515.1	38374.3	103303	66961.5	48915.7	57157.3	96382.9	57347.8	65028.7	50234.8	66134.7	67611.9	91324	60168.4
Niben101Scf03376g04013.1	Peptide methionine sulfoxide reductase MsrB	MSRB2	AT4G21860.1	782168	749252	764167	869701	865096	862477	817885	827640	851697	877365	897551	879066	954157	827982	979068	1.03136e+06	1.0324e+06	986679	1.01207e+06	979178	944433	951380	947867	941956	1.13268e+06	1.1188e+06	1.1385e+06	956620	975984	999914	1.01089e+06	1.03561e+06	1.05631e+06	1.03379e+06	992830	955567	1.00098e+06	997263	992227
Niben101Scf03377g05007.1	Chaperone protein DnaJ	J3	AT3G44110.1	304491	289966	314741	146345	249732	255590	218791	162332	224546	178893	90009.6	131137	114974	154705	158365	128109	152735	126145	136224	143498	131894	80346.2	94081.7	103708	134870	99395.5	112716	72588.6	108493	95145.1	131486	136792	158050	198451	184800	109405	82305	92100.2	67649
Niben101Scf03390g08002.1	Importin subunit alpha	IMPA-2	AT4G16143.2	135652	142117	124789	109886	115291	122326	117326	114730	124010	111365	108457	105150	66294	72853.8	65933.9	62117.5	83341.9	76466.6	91874.1	82558.6	97673.8	65247.7	73930.5	82657.8	58566.5	87689.4	51384.7	59832.5	66692.8	76075.3	68653.1	74959.8	78290.7	60683.9	84128.1	94417.1	72451.2	78481.3	76914.1
Niben101Scf03396g03006.1	cytochrome P450, family 718 LENGTH=485	CYP716A1	AT5G36110.1	20743.5	22385.8	19145.9	21671.3	22157.2	2660.36	12169.8	18312.5	17709.5	13780.7	13909.9	11949.2	16648.4	17021.2	19552.2	12636.6	12283.5	11707.6	9361.68	10291.3	12560.7	12040.6	10970	31046.2	2493.57	11197.3	7809.94	9064.45	4819.73	3998.59	17681.9	8392.68	6291.67	5922.32	4981.15	8581.24	4876.46	4049.13	10627.3
Niben101Scf03396g07014.1	Importin subunit beta-3	emb2734	AT5G19820.1	407888	386165	412871	401467	433733	430306	432608	436704	435199	346492	379922	346681	387236	392198	366468	392984	406273	463568	367414	360652	326845	299429	307278	311644	322353	309403	296610	302909	307325	287658	308027	325169	322413	320013	306238	281397	258912	216454	217353
Niben101Scf03403g03015.1	Argininosuccinate lyase	AT5G10920	AT5G10920.1	413409	391316	420202	418484	365114	393343	343234	354478	325665	348324	351957	445386	415478	307067	213187	382211	431246	368583	362523	342351	352505	289403	299068	302567	299804	301036	365475	239266	361053	320838	343364	368910	366969	305541	286277	181419	299366	266223	337443
Niben101Scf03410g03002.1	Actin-5C	ACT7	AT5G09810.1	7.38963e+06	7.43519e+06	7.46087e+06	7.39408e+06	7.36938e+06	7.38764e+06	7.44462e+06	7.60828e+06	7.41279e+06	6.33743e+06	6.50459e+06	6.56867e+06	7.96919e+06	7.92615e+06	8.02607e+06	7.3876e+06	7.62118e+06	7.29684e+06	7.05534e+06	6.96101e+06	6.93758e+06	6.23572e+06	6.14995e+06	6.10792e+06	5.89894e+06	5.67895e+06	5.71135e+06	5.41164e+06	5.28515e+06	5.49074e+06	5.17217e+06	5.31188e+06	5.39052e+06	6.08068e+06	5.73903e+06	5.60994e+06	5.18204e+06	5.1256e+06	5.07401e+06
Niben101Scf03412g04002.1	iron-binding protein [Pyrus pyrifolia]	FER4	AT2G40300.1	371606	410608	374062	379125	320818	371279	306126	329522	353958	345485	302562	333661	366341	335424	349200	276227	327746	358918	317364	310314	310188	324179	322966	313232	337875	349553	354764	287179	318708	310837	323003	316350	341557	283228	335541	345747	188260	211179	197953
Niben101Scf03412g05020.1	eukaryotic translation initiation factor 2 alpha subunit LENGTH=344	AT2G40290	AT2G40290.1	29682.4	30519.2	23328.5	21453.7	22034.2	23508.3	19347.7	59421.9	13675.9	19933.7	8666.01	16886.9	15638.6	6672.66	50593.6	16492.4	13073.2	16447.5	13586.3	10255.9	11422.3	10652.1	13628.8	8744.87	4962.37	1835.49	16202.9	14130.7	5562.6	17482.4	13080.1	38402.9	12322.6	19418.6	5756.93	4823.38	11416.9	3568.77	3851.4
Niben101Scf03413g02027.1	50S ribosomal protein L3	RPL3P	AT3G17465.1	16096.9	17162.1	15768.9	12856.6	14179.9	14651.3	2042.51	19357.9	12665.4	11038.8	12100.9	9244.67	5654.75	5478.3	2240.54	4669.84	8020.76	9366.65	10266.8	9681.26	11526.8	4321.66	13478.4	1714.6	1029.08	5243.93	13414	6270.39	9449.75	8464.91	7906.32	11622.6	2474.19	5467.01	11119.7	8845.33	3510.62	6807.07	7262.44
Niben101Scf03422g01002.1	Aquaporin-like superfamily protein LENGTH=268	DELTA-TIP	AT3G16240.1	722762	732356	799756	759363	787964	771042	997087	1.05382e+06	1.08295e+06	749080	785881	771232	947544	949945	957262	1.39437e+06	1.41014e+06	1.32872e+06	1.29125e+06	1.32099e+06	1.34738e+06	1.3975e+06	1.41967e+06	1.41178e+06	1.22379e+06	1.1827e+06	1.16519e+06	1.64541e+06	1.69121e+06	1.6853e+06	1.31094e+06	1.3125e+06	1.36065e+06	1.56977e+06	1.53535e+06	1.57741e+06	2.59333e+06	2.61025e+06	2.77288e+06
Niben101Scf03422g02008.1	4-hydroxy-3-methylbut-2-en-1-yl diphosphate synthase	HDS	AT5G60600.1	630233	665230	628132	617199	650810	630968	573973	567283	576439	505787	503752	502615	449683	459915	445563	326610	328832	351929	354656	369294	362388	378718	371356	344529	236250	336929	295244	274466	255805	202087	134810	151157	166378	110407	147619	142958	112671	118658	168706
Niben101Scf03425g00005.1	sucrose transporter 4 LENGTH=510	SUC2	AT1G22710.1	235762	223155	229406	54175	64352.8	53889.5	184994	111752	58380.2	99467.5	172380	209339	106869	98836.1	52456	62803	119439	154519	121275	175735	52180	102847	186621	47053.3	37526.2	88339	33776.8	155325	42636	47900.4	68826.4	56972.5	57427.2	58626.4	116177	83092.1	39969.3	46221.9	45985.7
Niben101Scf03427g05007.1	Triose phosphate/phosphate translocator, chloroplastic	APE2	AT5G46110.4	3950.33	3509.84	3510.44	2801.37	3131.78	2600.49	2746.25	679.145	2226.15	3555.84	4626.27	4578.17	3675.6	7274.01	3098.11	4736.31	5432.52	5574.1	4505.55	2776.69	13478.6	8195.6	7859.03	7359.58	6001.76	5119.29	5140.55	9934.04	7283.84	7824.81	4370.37	5344.56	5667.58	13053.6	11131.3	9604.31	12403.5	9238.04	11451.1
Niben101Scf03446g12007.1	Nucleoid-associated protein YbaB	AT2G24020	AT2G24020.1	147610	174995	148343	242058	261486	164375	188707	192884	264755	167684	189450	201273	171819	236734	158842	231941	58027.3	51149.1	161540	240599	80473.7	186115	52937.9	172097	101387	201215	255960	107896	187154	127253	168297	144640	131406	108181	77475.1	111019	132178	144807	118356
Niben101Scf03450g00016.1	Malate dehydrogenase	c-NAD-MDH1	AT1G04410.1	4.31139e+06	4.39009e+06	4.27146e+06	3.90924e+06	4.03699e+06	3.97385e+06	3.8686e+06	3.86812e+06	3.83106e+06	3.79737e+06	3.73785e+06	3.72186e+06	3.25266e+06	3.17952e+06	3.0672e+06	3.02909e+06	2.82797e+06	2.87523e+06	3.07326e+06	2.89604e+06	3.04232e+06	3.07614e+06	2.79559e+06	2.87062e+06	2.89377e+06	3.03379e+06	3.10471e+06	2.7369e+06	2.60868e+06	2.67531e+06	3.07763e+06	2.81519e+06	2.96018e+06	2.81635e+06	3.09862e+06	3.13634e+06	2.85977e+06	2.86013e+06	2.86607e+06
Niben101Scf03473g01015.1	Eukaryotic translation initiation factor 3 subunit I	AT2G46290	AT2G46290.1	736894	739663	750846	664734	642086	676381	666927	633759	787411	708796	643144	710554	481917	561811	634990	584846	628653	611486	682456	516795	704603	208930	258929	492524	561993	342377	252838	170926	222145	312583	402420	454816	455800	218767	240136	273293	265607	204370	197504
Niben101Scf03488g09019.1	50S ribosomal protein L13	AT3G24130	AT3G24130.1	902600	911403	868278	793489	726480	818576	763621	791268	926870	892246	893314	881860	580183	604594	605831	676194	749537	799615	628461	617614	613191	564441	557086	566595	573219	562966	548019	544360	563699	552871	687049	708249	692046	640359	610500	616446	397969	379500	362114
Niben101Scf03491g01021.1	plastid movement impaired1 LENGTH=843	PMI1	AT1G42550.1	361417	340782	368507	356569	348678	366552	355880	346536	350804	364195	404840	372607	356827	350673	380255	344573	289836	312513	326124	323160	314954	344725	312687	303046	302922	296589	277557	329941	291165	294961	358255	336720	353954	295031	283541	292788	215663	224239	242593
Niben101Scf03493g00020.1	Actin-3	ACT7	AT5G09810.1	6.30208e+06	6.32118e+06	6.32665e+06	5.86591e+06	5.82871e+06	5.85277e+06	5.80291e+06	5.91727e+06	5.76901e+06	5.37697e+06	5.55517e+06	5.58196e+06	5.59364e+06	5.54355e+06	5.5924e+06	5.63813e+06	5.7276e+06	5.39296e+06	5.20931e+06	5.15024e+06	5.13331e+06	4.59713e+06	4.43218e+06	4.43283e+06	4.51603e+06	4.31456e+06	4.39324e+06	4.19428e+06	4.01938e+06	4.21448e+06	4.46541e+06	4.56939e+06	4.62648e+06	5.05229e+06	4.76233e+06	4.64501e+06	3.79031e+06	3.70617e+06	3.65651e+06
Niben101Scf03494g10009.1	TBCC domain-containing protein 1	AT3G57890	AT3G57890.2	115667	86674.5	83615.1	129265	139876	132564	130447	89788.4	124125	90457.5	100211	74792	78470.3	90558.6	82685.8	90193.3	75291.8	80651.1	83493.8	109769	104346	76805.5	57988.7	77691.9	79009.8	91778.5	76103.2	66624.4	59038.6	71538.1	68149	67539.3	65994.5	69257.4	78601.2	76639	73921.7	31704	58667.6
Niben101Scf03503g01006.1	Thioredoxin H2-1	CDSP32	AT1G76080.1	2.61866e+06	2.58073e+06	2.5465e+06	6.11929e+06	6.16909e+06	6.16715e+06	3.20815e+06	3.44249e+06	3.29401e+06	2.49769e+06	2.51171e+06	2.52311e+06	2.29961e+06	2.13591e+06	1.94602e+06	2.14967e+06	2.4345e+06	2.54306e+06	2.53276e+06	2.57077e+06	2.62087e+06	1.94081e+06	1.90026e+06	1.96516e+06	1.83555e+06	2.06859e+06	4.59766e+06	1.65214e+06	1.78528e+06	1.6551e+06	1.55846e+06	1.60941e+06	1.61424e+06	967951	1.04151e+06	1.08604e+06	1.18597e+06	1.24199e+06	1.10518e+06
Niben101Scf03526g01005.1	RNA-binding protein 39	AT1G60000	AT1G60000.1	208552	193210	219139	269432	280743	271854	260467	254884	282075	204803	222442	264241	223921	225993	234683	289462	288532	267073	248535	233345	225198	155769	156390	160893	140419	131854	153699	114616	109938	107752	82289.5	72215.8	93928.8	77890.8	51294.2	83192.9	46626.1	39641.6	186360
Niben101Scf03534g02011.1	Polyamine aminopropyl transferase	SPDS1	AT1G23820.1	107693	113337	49863.2	46451.1	65856.3	64311.4	62421.3	56804.3	50208.1	36926.7	74531.9	71484.7	68576.5	70280.9	101411	36770.9	93727.9	32271.3	27399.6	65115.1	29022.1	50060.2	62630.5	24425.7	19759.6	25156.1	60140.3	37616.3	39931.6	26164	35256	18947.1	42556.8	9293.33	23520.3	38645.7	14063.6	19711.1	15914.8
Niben101Scf03535g01001.1	S-adenosylmethionine synthase 3	MAT3	AT2G36880.2	2.68177e+06	2.57985e+06	2.57356e+06	2.18706e+06	2.21575e+06	1.74861e+06	1.54847e+06	1.55689e+06	1.56146e+06	595732	614379	590483	940369	909424	898707	448068	466941	487000	439760	396943	385915	227116	392983	215571	342181	316071	381988	215214	306150	218822	385816	385578	391872	405720	385957	388966	381513	372708	361721
Niben101Scf03536g02010.1	Nuclear autoantigenic sperm protein	AT4G37210	AT4G37210.1	52873.8	60301.3	50781.5	68985.7	78053.7	47364.4	68690.2	71329.9	64257.1	54706.6	58238.6	54017.6	43023	46776.7	48404	56578.7	56449.1	56017.5	59522.7	65985.9	57250.7	45487.4	56628.9	58710.4	39245.6	58957.7	60690	45116.3	51624.7	37310.3	58067.2	65903.5	64644.3	45354.6	52295.3	58863.8	42349.8	47908.1	46033.4
Niben101Scf03538g02003.1	ABC transporter ATP-binding protein uup	ABCF5	AT5G64840.1	28335.5	35313.5	39953.2	33600.9	27263.8	31112.5	3003.52	15392.2	23378.7	17800.7	17427.3	9830.87	9888.88	8675	24962.4	7382.92	5100.87	18285.5	23889.6	6912.9	7065.34	20002.1	4700.12	24965.4	8921.23	8711.73	10782.5	15787.9	7573.12	17644.8	6326.38	26364.9	7844.54	7130.74	5091.22	7680.81	2332.89	8355.06	24395.8
Niben101Scf03541g00012.1	30S ribosomal protein S4	AT5G39850	AT5G39850.1	890895	526204	877205	462201	467608	482487	1.02202e+06	1.09475e+06	1.03381e+06	430077	785199	474785	717281	734564	385446	437931	415354	395294	822321	745788	758769	356085	307066	349948	311238	302111	572387	678614	325952	657125	329115	514687	358967	590281	317341	572058	180646	197345	223824
Niben101Scf03548g02030.1	magnesium-protoporphyrin IX methyltransferase LENGTH=312	CHLM	AT4G25080.5	211807	215078	221414	222943	221607	171268	212207	202461	195779	158329	158946	168361	150527	118500	131710	170724	171221	196095	154495	150636	147581	117198	104292	95869.6	94378.7	93820.7	88262.6	63561.7	89323.3	80534.3	47451.1	34034.1	37374	49820.9	34808.6	35908.3	27470.2	44916.5	40411.9
Niben101Scf03548g02031.1	magnesium-protoporphyrin IX methyltransferase LENGTH=312	CHLM	AT4G25080.5	950935	952319	943573	1.04249e+06	1.05672e+06	1.07117e+06	1.06274e+06	1.09499e+06	1.08134e+06	789109	759307	788584	861434	851666	878470	889734	900987	885773	746092	731333	740927	566123	549013	532984	471723	444705	474391	375461	340185	377592	156172	142735	145502	148051	116680	235959	72353.1	121676	96731
Niben101Scf03549g00004.1	Phototropic-responsive NPH3 family protein LENGTH=604	AT5G67385	AT5G67385.1	271558	244597	260454	94484.9	235330	251729	237293	233290	253926	64301.6	164990	76890.3	189025	186403	185281	168375	75458.8	150924	176275	61053	153951	131428	126542	154574	138760	124951	77741.4	60799	54369.6	112056	126662	133669	123668	92155.9	132007	55989.8	54072.6	137710	144473
Niben101Scf03550g00017.1	T-complex protein 1 subunit delta	AT3G18190	AT3G18190.1	318404	263327	323098	270851	333242	336417	272473	331203	269027	253150	236021	310492	276428	291134	213510	251480	282961	283744	256127	249350	251750	186227	178917	227798	243522	190568	207687	197991	178349	206314	202337	185888	200060	166487	221157	154463	214225	145943	196441
Niben101Scf03565g00006.1	60S ribosomal protein L36-2	AT2G37600	AT2G37600.2	106088	94638.9	95639.1	124626	128690	132546	155126	154414	154977	117388	117163	127193	108789	103220	112840	115763	46133.1	106942	80856.3	80223.7	76150.2	77364.1	71035.9	71978.2	71476.9	66811.7	69054.6	88110	79134.3	80564.7	66673.2	71399.8	70515.3	64310.9	55268	53007.8	47500.1	32692.8	47948.8
Niben101Scf03572g02005.1	T-complex protein 1 subunit theta	AT3G03960	AT3G03960.1	439791	406057	466642	437840	391863	418597	427680	461453	457403	335496	389542	404398	359926	353185	390177	383394	406473	378318	297443	369943	304585	257723	314136	316699	307858	312059	296296	236764	243865	283810	248633	302384	288629	292821	297980	266249	233854	246055	250857
Niben101Scf03572g04014.1	nucleotide binding protein, putative [Ricinus communis] gb|EEF34442.1| nucleotide binding protein, putative [Ricinus communis]	AT3G63460	AT3G63460.1	266376	270762	287256	265612	230308	254352	248508	245257	268058	226243	223398	199719	254085	197386	202024	247416	217099	221585	173825	230873	186070	225004	184341	198689	163209	165573	183363	194868	317613	196585	190840	184251	181605	205808	218741	222542	229769	192167	174062
Niben101Scf03574g00026.1	Dynamin-related protein 3A	DRP3A	AT4G33650.2	265383	272946	233360	180892	210036	323905	271015	249031	182090	242329	203276	248672	181144	207567	186506	141544	254367	178232	248208	81456.9	257479	199019	102172	152380	149967	199845	161841	209343	186799	223540	139238	208521	137974	109869	127600	196120	97855.2	104975	176070
Niben101Scf03577g00018.1	Nucleic acid-binding proteins superfamily LENGTH=392	AT3G23700	AT3G23700.1	267962	293796	265655	316586	349933	309269	423786	374322	377398	330766	337425	328648	289952	294660	280832	356093	410745	351802	342501	337739	325128	300725	282620	245255	273472	282343	297209	281581	269686	250098	340898	312514	304354	248079	244250	218285	319345	306849	305033
Niben101Scf03580g01006.1	Fructose-bisphosphate aldolase	FBA6	AT2G36460.1	1.96043e+06	1.90204e+06	1.89933e+06	1.9012e+06	1.91427e+06	1.93327e+06	1.91198e+06	1.9251e+06	1.90697e+06	1.70477e+06	1.70391e+06	1.70748e+06	2.01679e+06	1.95449e+06	1.99841e+06	1.88303e+06	1.87531e+06	1.6987e+06	1.9027e+06	1.8274e+06	1.9107e+06	1.79035e+06	1.7682e+06	1.72445e+06	1.78083e+06	1.67069e+06	1.67695e+06	1.58007e+06	1.55423e+06	1.57747e+06	1.47874e+06	1.44813e+06	1.54293e+06	1.73279e+06	1.63661e+06	1.6172e+06	1.56829e+06	1.54702e+06	1.54775e+06
Niben101Scf03584g01006.1	40S ribosomal protein S6	EMB3010	AT5G10360.1	1.85808e+06	1.84786e+06	1.85134e+06	1.81581e+06	1.85693e+06	1.87304e+06	2.25634e+06	2.31255e+06	2.27607e+06	1.63607e+06	1.6248e+06	1.62087e+06	1.21356e+06	1.19123e+06	1.23678e+06	1.60208e+06	1.77757e+06	1.78642e+06	1.5207e+06	1.49068e+06	1.49367e+06	1.19134e+06	1.29686e+06	1.30016e+06	1.10643e+06	1.18208e+06	1.18614e+06	1.29288e+06	1.42706e+06	1.41808e+06	997806	1.04286e+06	1.07051e+06	1.16414e+06	1.16504e+06	1.15419e+06	651043	661712	673496
Niben101Scf03590g01002.1	1-aminocyclopropane-1-carboxylate oxidase homolog 1	FLS1	AT5G08640.1	362034	372777	364598	200851	172091	177813	263539	263406	246888	268056	223867	214987	282198	284040	295306	170040	163410	170153	243746	232690	247892	212332	213535	223181	167753	187670	212985	138157	179431	138121	138004	112030	135439	143439	152368	186649	146198	168923	120976
Niben101Scf03597g00013.1	Proline synthase co-transcribed bacterial homolog protein	AT4G26860	AT4G26860.2	179352	170683	170422	181284	187710	168723	173839	158022	163436	182557	190848	170636	148835	172827	173596	163858	159091	157749	177527	153737	143139	94361.8	109055	153899	188652	103915	153092	155950	164306	164304	147176	157226	166336	158566	172752	145543	164277	145334	155507
Niben101Scf03628g14021.1	phosphoenolpyruvate carboxylase 1 LENGTH=967	PPC1	AT1G53310.3	1.35474e+06	1.3758e+06	1.35295e+06	1.20114e+06	1.16592e+06	1.17647e+06	1.45034e+06	1.43398e+06	1.45948e+06	1.02923e+06	1.23813e+06	1.06935e+06	1.12113e+06	1.105e+06	1.08836e+06	1.33349e+06	1.19986e+06	1.1926e+06	980820	1.01545e+06	1.00443e+06	1.0928e+06	977150	974550	807771	739927	773664	710761	662053	663570	507152	519504	332638	436547	386487	414872	341638	360657	345324
Niben101Scf03634g00001.1	NADH:cytochrome B5 reductase 1 LENGTH=281	CBR	AT5G17770.1	313338	303312	298405	264708	258831	260167	255931	240809	233029	271818	211867	256893	257509	200773	183763	220050	164149	143390	201119	197998	188281	186986	119349	134466	173490	133543	92777.2	127699	131574	126149	160185	191908	157137	192611	153228	153564	117464	178243	176925
Niben101Scf03634g04009.1	5-methyltetrahydropteroyltriglutamate--homocysteine methyltransferase	ATMS1	AT5G17920.1	4.9097e+06	4.86293e+06	4.88942e+06	5.2242e+06	5.43848e+06	5.39176e+06	5.22421e+06	5.34806e+06	5.35562e+06	4.22505e+06	4.12371e+06	4.2239e+06	4.2299e+06	4.12259e+06	4.17635e+06	5.20338e+06	5.2686e+06	5.21975e+06	4.51717e+06	4.45299e+06	4.5545e+06	3.6082e+06	3.55097e+06	3.52143e+06	3.55709e+06	3.3793e+06	3.36778e+06	3.19387e+06	3.16265e+06	3.20932e+06	2.73781e+06	2.77109e+06	2.84565e+06	2.78866e+06	2.63802e+06	2.64928e+06	2.73857e+06	2.67633e+06	2.71737e+06
Niben101Scf03645g02002.1	Dolichyl-diphosphooligosaccharide--protein glycosyltransferase subunit 2	HAP6	AT4G21150.1	235897	245321	259322	200465	211225	200792	206393	208782	200192	161787	158093	178931	177199	183944	193822	173552	163047	163548	161036	159879	159035	143850	127960	130746	117388	140838	129307	109884	130090	105560	40444	89826.7	100480	109028	109880	52457.7	103718	83405.6	50400.2
Niben101Scf03645g02003.1	Dolichyl-diphosphooligosaccharide--protein glycosyltransferase subunit 2	HAP6	AT4G21150.1	47264.2	40069.3	40976.5	36983.5	33662.5	34632.2	40505.4	41159	34849.7	28759.5	27446.1	26373.5	31886.5	28178.7	38696.7	35238	33211.5	20497.3	34765.6	29493.8	21568.9	26686.8	19410.9	20570.2	22163.9	21784.1	24850.2	17993.2	22360.6	15739.5	22051.3	16347.4	22915	18753.8	14740.4	14134.3	24625.3	11185.5	23894.7
Niben101Scf03647g03024.1	Tubulin beta chain	TUB8	AT5G23860.1	2.14126e+06	2.156e+06	2.15627e+06	2.14528e+06	2.32472e+06	2.32064e+06	2.05661e+06	2.17213e+06	2.17048e+06	1.64608e+06	1.59252e+06	1.6523e+06	1.79679e+06	1.81845e+06	1.83435e+06	1.4843e+06	1.36917e+06	1.30986e+06	1.39443e+06	1.42717e+06	1.40936e+06	978475	961643	928548	890991	820287	876452	772702	728544	761357	486918	396147	402562	385802	366231	388769	216974	205575	212855
Niben101Scf03648g02002.1	tRNA modification GTPase MnmE	TOC159	AT4G02510.1	365129	356391	358197	438756	448628	423562	427386	396091	417043	307388	320272	313958	309652	325975	335978	382085	376203	367352	312074	321350	304676	254225	243673	271548	253645	225205	252720	207986	205000	223127	176827	179044	171790	155976	148325	142106	134291	135414	126193
Niben101Scf03648g04010.1	HSP20-like chaperone superfamily protein [Medicago truncatula]	AT4G02450	AT4G02450.1	122797	113833	107507	107864	102607	80616.3	113812	100612	109010	153502	74461.4	86645.4	55278.8	91305.8	76501.3	59823.5	44496.3	57175.9	51976.2	46228.4	40295.1	48526.6	69732.4	33084.6	42358.2	28490.9	107358	41450.6	83965.6	31719.5	94499.4	33783	38111	33223.1	32449.8	45266.7	47052.7	23818.8	60448.4
Niben101Scf03652g01004.1	60S ribosomal export protein NMD3	NMD3	AT2G03820.1	33856.3	35027.6	31115	8880.22	31093.3	30004.2	31170.8	31894.2	31576.8	17218.2	12947.4	11013.5	12180.2	15282.6	11928.2	10083.1	12122	13836.7	13381.5	12279.8	13091.5	7551.2	5408.34	8590.83	4548.46	9452.03	8635.82	4089.12	8625.95	2660.89	16802.4	6416.71	5171.97	2090.8	7466.77	7783.12	3809	10976.4	5960.78
Niben101Scf03673g04010.1	ubiquitin family protein LENGTH=551	DSK2	AT2G17200.1	95642.8	87560.2	87638.3	85725.5	87207.1	88954.6	84238.2	83144.5	77631.2	73506.6	75258.7	72665.4	77526.3	73637.9	82460	85615.7	90407.9	80074.2	79481.2	79799.1	75346.5	64550	67504.4	65267.6	78385.1	78183	72464.2	60106.8	59102.2	62973	60603.9	62526.2	60480.2	62361.4	60721.9	65821.9	48451.1	55650.5	51178.6
Niben101Scf03679g00007.1	ABC transporter ATP-binding protein [Calothrix sp. 336/3]	NAP7	AT3G10670.1	202784	200651	198615	209255	220285	216651	230895	219696	289314	182635	183472	188198	159513	164219	190309	185432	226477	158839	146537	155275	160532	138656	172903	126660	129860	128676	134715	122184	121285	105226	126161	101532	97307.1	88305.8	109609	99810.9	112118	90424.5	62086.4
Niben101Scf03687g01001.1	Nicotinate-nucleotide pyrophosphorylase [carboxylating]	QPT	AT2G01350.1	108935	116832	80788.1	118907	92489.3	118803	113715	116906	108411	91921.2	87713.5	90799.8	80032.9	74453.7	75522.4	67460.7	81777.4	71540.6	87173.3	72701.3	68609.6	71142.5	75637.8	84607.7	60264.8	60103.7	59458.9	83850.7	75517.2	73351.2	77090.3	60277.7	66313.2	61620.8	85477	80047.9	62453.8	58658.6	84628.7
Niben101Scf03705g01011.1	Protein kinase superfamily protein LENGTH=992	AT1G16270	AT1G16270.2	58256.4	24695.9	59468.7	60824.8	62270.7	59048.3	24641.7	22800.9	16197.4	66780.5	17723.1	18464.3	16623.1	13725.4	11834.4	16921.1	18881.8	54048.6	2865.82	11971.4	12601.2	10387.6	55367	14155	10807.7	11998.6	15601.4	14165.1	14143.8	21996.4	3225.49	20628.2	10177.1	9187.42	53882.4	15868.5	13092.9	10350.8	8493.5
Niben101Scf03706g02013.1	60S ribosomal protein L19-2	AT3G16780	AT3G16780.1	291819	283343	267816	334202	362548	353662	432561	419685	404815	336490	334452	331058	260824	239094	297855	293605	281087	269007	269365	282159	277461	243085	274001	286058	210386	213860	213994	278258	264551	261179	185758	201361	210600	201347	182545	195423	131485	184586	152544
Niben101Scf03710g04014.1	3-isopropylmalate dehydratase small subunit 3	AT2G43090	AT2G43090.1	707591	692992	692502	682415	710219	686920	735135	725887	742977	644152	640221	641164	555397	568403	547274	641496	592884	583092	570157	549207	561637	518422	481020	486846	503813	511976	514876	457801	453162	444894	397917	357524	398412	338899	377694	351621	279818	292650	285019
Niben101Scf03711g01005.1	Peroxiredoxin-2B	TPX1	AT1G65980.1	775237	768535	745261	686070	679810	724030	669542	649746	621627	658699	649118	624601	573877	559334	553425	414533	520568	397717	596799	600933	649964	442791	553667	595431	560589	658615	633556	433973	583591	592069	471691	500749	561495	381271	532448	526833	522826	554697	573005
Niben101Scf03711g01021.1	Peroxiredoxin-2B	TPX1	AT1G65980.1	1.44959e+06	1.39971e+06	1.38261e+06	1.16532e+06	1.19954e+06	1.22364e+06	1.00766e+06	1.01652e+06	1.14157e+06	1.12869e+06	1.16234e+06	1.21078e+06	1.05903e+06	1.12271e+06	1.07532e+06	997270	948311	903093	816543	864154	922481	1.0052e+06	912263	905939	1.03813e+06	990879	1.04375e+06	977262	878040	749516	942998	863331	910145	838361	1.02544e+06	985051	900607	929474	941160
Niben101Scf03716g00015.1	Ran-binding protein 1 homolog c	RANBP1	AT5G58590.1	77572.7	71826.6	73487.4	64476.8	54753.1	54154.1	53068.6	52358.3	49011	72765	46181.3	66528.6	39585.1	65767.2	57949.2	54013.6	53794	51206.7	50474.6	49613.8	70299.6	60177.4	40361.4	73744.9	46609.3	48975.7	47696	34385	38911.2	64261.1	62931.1	49894.7	46313.6	59529	47736.9	46532.5	38944.7	24226.1	27763
Niben101Scf03733g01009.1	Regulator of ribonuclease activity A	AT5G56260	AT5G56260.1	894811	913806	880955	866988	898372	874965	790535	786312	802424	827616	859839	845051	873137	866163	845849	803637	827553	854261	824710	818555	851304	801954	777913	752617	817488	766322	668848	699175	696738	687395	690219	716382	735543	757159	724390	737206	726237	710439	715275
Niben101Scf03734g02011.1	Glutamine synthetase	NodGS	AT3G53180.1	112041	101199	105393	80791.6	111415	81140.9	99217.1	84750	94214.9	82567.8	95553.8	97250.9	95168	76298.5	75515.2	76519.6	88058.9	93180.9	82666.1	87917.6	60194.8	75489.6	73753.5	57165.6	59463.7	77521.4	71846	61254.1	64307.2	43774.2	84137.6	68231.2	94083.6	76099.5	99832.4	81804	51409.3	90509.7	55437.3
Niben101Scf03735g06006.1	Histone H1	HIS1-3	AT2G18050.1	116527	123718	113147	112484	129944	85722.2	197779	210960	201420	321042	321310	341610	332371	321229	327547	275517	268026	245606	300996	276914	280004	428194	382140	398053	345818	314902	334676	451534	430700	429691	411758	370579	400648	415029	412255	386317	289487	292241	296302
Niben101Scf03737g02009.1	Thylakoid lumenal 13.3 kDa protein	AT4G02530	AT4G02530.1	1.7465e+06	1.7523e+06	1.75322e+06	2.03382e+06	2.01678e+06	2.02579e+06	2.07958e+06	2.06709e+06	2.10041e+06	2.01029e+06	2.03868e+06	2.03602e+06	1.93513e+06	1.96789e+06	1.99529e+06	2.13398e+06	2.29466e+06	2.2664e+06	2.16167e+06	2.18381e+06	2.17097e+06	2.07643e+06	2.18297e+06	2.21343e+06	2.40489e+06	2.55061e+06	2.55397e+06	2.14777e+06	2.33753e+06	2.34397e+06	2.75647e+06	2.75909e+06	2.84325e+06	2.67603e+06	2.61139e+06	2.63278e+06	2.62046e+06	2.68507e+06	2.62069e+06
Niben101Scf03751g01002.1	Polyadenylate-binding protein 1	PAB2	AT4G34110.1	286315	279645	275362	325273	314973	289746	348893	352267	350093	246007	276488	267960	274720	280365	270533	307441	266912	269320	232979	267647	276272	232878	208959	232603	253541	247180	230226	238450	208480	234745	213997	162862	207963	179367	138355	157205	157505	171007	170244
Niben101Scf03766g00014.1	Nuclear transport factor 2	NTF2B	AT1G27970.2	399562	397009	399276	335380	380712	354428	371167	378137	375346	388785	357852	363822	378783	420634	415616	388590	400137	383134	389176	389580	418633	319277	350734	362646	350902	373341	344140	328266	301718	319582	312589	319161	330219	376879	346454	346891	304116	307058	319852
Niben101Scf03766g03001.1	Histone-lysine N-methyltransferase setd3	AT5G14260	AT5G14260.1	355148	355743	334680	420104	447763	410035	450174	454095	447309	394167	398265	405860	278014	317192	304686	356375	333233	304033	320368	302822	310943	309351	222375	265972	247861	236046	246160	221829	226060	223197	241187	241708	273347	196252	252294	232368	234825	211020	221654
Niben101Scf03766g09001.1	Carbonic anhydrase	CA1	AT3G01500.2	3.78275e+06	3.78465e+06	3.69146e+06	3.48317e+06	3.52269e+06	3.50097e+06	3.02754e+06	3.06143e+06	3.07219e+06	4.30503e+06	4.3942e+06	4.46137e+06	4.16733e+06	4.70719e+06	4.78291e+06	3.41163e+06	3.35813e+06	3.20581e+06	3.00474e+06	3.5078e+06	3.48326e+06	4.80757e+06	4.58176e+06	4.59519e+06	4.29019e+06	4.05501e+06	4.168e+06	4.34109e+06	4.20183e+06	4.26023e+06	4.19906e+06	3.20461e+06	4.23605e+06	4.89544e+06	5.52162e+06	5.45624e+06	4.69469e+06	4.65746e+06	4.71893e+06
Niben101Scf03768g00006.1	Mitochondrial import inner membrane translocase subunit Tim17-B	AT5G24650	AT5G24650.1	440865	428643	443686	470531	495856	479514	491211	486072	493948	366136	372231	386542	336309	353218	325740	369911	335161	334727	356681	310311	328487	329828	280051	316702	287332	323957	321860	328258	329580	330217	346165	321017	325852	226786	273296	270982	362267	401903	386751
Niben101Scf03777g00002.1	Calnexin homolog	CNX1	AT5G61790.1	759188	740987	764827	638961	618188	622376	696675	678623	735618	395518	566016	420962	516896	350380	481148	516913	471267	469899	341710	466118	336674	285307	300035	397877	366286	364920	278081	372560	347080	338270	441387	325301	455234	439686	470887	449736	339172	327332	336990
Niben101Scf03777g00018.1	Calnexin homolog	CNX1	AT5G61790.1	876819	858249	889218	753874	675902	719519	839986	755211	859420	522921	696352	510833	595241	421027	575074	626467	559168	568274	438924	562827	421112	360517	358732	480900	461296	451704	350769	427238	420296	408246	517883	414883	548595	515271	526388	515179	384153	384581	384607
Niben101Scf03778g01027.1	ATP-dependent RNA helicase eIF4A	EIF4A-2	AT1G54270.1	1.07131e+06	1.08506e+06	1.03442e+06	934631	987196	899927	903101	944784	906370	810224	769196	745964	482076	499975	460177	634978	546571	538340	723921	867627	741706	492877	546822	485111	447647	453826	499202	424841	487170	670718	628566	588449	505026	343259	532579	550111	435184	449059	470296
Niben101Scf03779g01012.1	Differentiation-associated protein 1, putative isoform 2 [Theobroma cacao] gb|EOY17731.1| Differentiation-associated protein 1, putative isoform 2 [Theobroma cacao]	AT3G56010	AT3G56010.1	79439	98832.7	96745	94088.8	79276.3	90194	80119	93437	87723.8	54123.3	55626.2	54383.3	62276.1	54586.5	70243.6	79247.5	71666.6	78555.5	64995.4	55525.4	77508	39076.5	42469	39309.5	50135.5	27482.9	49655.4	28052.4	33671	32951.1	25856.5	33754.9	24428.7	19560.6	19069.8	22247.5	18099	30616.7	43652.5
Niben101Scf03790g01009.1	Eukaryotic translation initiation factor 4G	eIFiso4G1	AT5G57870.1	155527	162827	146635	164492	162006	174225	155766	165901	166406	115477	118770	124056	109598	108862	117041	117236	117229	124837	91302.2	105874	99108.2	104524	93503.6	98311.6	90149.8	80732.7	97446.2	94428.1	82084	98809.1	86412.4	76589.6	79818.7	134192	115008	78862.9	69366.6	77792.2	69595.6
Niben101Scf03804g09003.1	glutaredoxin [Fischerella sp. PCC 9339]	AT4G08280	AT4G08280.1	92752.4	91992.2	123823	114892	62823.7	217943	128191	35215.9	91122	171639	161056	150197	245210	154433	133625	127595	133697	126216	115913	153758	121403	236251	117600	130525	161526	135858	168167	244381	149064	115077	156660	125633	123051	192114	189062	185157	186506	214650	141767
Niben101Scf03805g00012.1	Transcription factor Pur-alpha 1	PURA1	AT2G32080.1	197986	249963	244120	237571	246790	246883	237274	202322	231353	245070	148187	262672	199641	201760	255472	206063	165049	230905	219934	192734	241769	143798	164778	188367	233592	216124	226067	179486	172065	208089	192228	240515	189653	238239	187851	185252	132449	155802	159745
Niben101Scf03817g16010.1	Chaperone protein DnaJ	J2	AT5G22060.1	315849	234612	331098	164279	284166	269707	229063	198268	237808	199617	106381	149281	121493	153890	165408	139008	143901	141857	147730	145192	132025	98563.9	101546	91023.3	134084	99375.6	107529	80317	105626	114787	148645	152189	195111	205612	197106	129362	107161	98524.8	99455.9
Niben101Scf03822g00014.1	Calcium-dependent protein kinase family protein LENGTH=544	CPK6	AT2G17290.1	53012.2	90159.8	86883.3	59459.7	72467.5	80195.1	84366.2	78493.4	77807.5	45797.2	72590.4	72469.2	76055.3	77536.8	75191.3	70848.4	66102.9	74389.2	70780.7	59817.2	42533.4	64685.7	61707.1	63006.6	41998.1	41257.2	35926.9	58868.8	44154	56223.2	63564.6	46236.6	70565.6	46584.3	57676	39695.2	59281.9	60379.7	64174.3
Niben101Scf03823g02029.1	alanine aminotransferase 2 LENGTH=553	ALAAT2	AT1G72330.3	547738	533517	546820	594677	610491	602578	539046	540541	552418	505445	481202	488206	536952	525074	529941	466621	522710	517428	559267	544218	536978	541697	486121	494916	522977	507503	511361	455659	465082	438569	473126	448440	483260	511622	521911	493067	456088	469250	472431
Niben101Scf03842g00011.1	26S protease regulatory subunit 8 homolog	RPT3	AT5G58290.1	947017	905398	935065	804201	826620	805275	809064	804872	774972	728647	715873	764910	720161	716778	716336	723296	758324	735989	714166	726788	708149	600568	597486	611490	666506	669694	646641	568901	521435	575930	687693	632440	706764	709900	677666	703001	531549	532388	495799
Niben101Scf03842g09017.1	Ran-binding protein 1 homolog c	RANBP1	AT5G58590.1	116249	128032	116290	120636	111652	133258	122674	116384	124554	111182	113135	127329	81384.5	90801	57291.3	97103.6	87762.4	95568.5	88699.9	107673	98310.9	106244	79530.1	86881.3	59649.3	94693.2	94619.2	63293.4	85308	46811.4	72550.4	91310.9	90546.5	82474.6	93737.2	92512.5	64597.7	69478.7	88567.4
Niben101Scf03856g00004.1	Phosphoglycerate kinase	PGK	AT1G79550.2	8.43188e+06	8.46303e+06	8.20864e+06	9.31682e+06	9.42644e+06	9.28776e+06	8.5265e+06	8.613e+06	8.55348e+06	8.49723e+06	8.37776e+06	8.44834e+06	7.58857e+06	7.31967e+06	6.86864e+06	7.21796e+06	6.76551e+06	6.54972e+06	6.77197e+06	6.62129e+06	6.76165e+06	7.72455e+06	6.49991e+06	6.50297e+06	7.11716e+06	7.30815e+06	7.20225e+06	7.50683e+06	6.78224e+06	6.684e+06	8.34391e+06	7.16444e+06	7.5451e+06	6.03802e+06	7.25719e+06	7.54016e+06	6.21393e+06	6.54651e+06	6.49946e+06
Niben101Scf03856g03009.1	Porphobilinogen deaminase	HEMC	AT5G08280.1	2.12596e+06	2.09508e+06	2.04534e+06	2.88035e+06	2.87844e+06	2.95048e+06	3.25899e+06	3.3394e+06	3.32264e+06	2.14148e+06	2.2057e+06	2.1474e+06	2.03252e+06	2.06169e+06	2.12576e+06	2.84557e+06	2.84186e+06	2.82574e+06	2.30083e+06	2.27281e+06	2.30888e+06	1.4821e+06	1.49853e+06	1.44251e+06	1.44189e+06	1.37415e+06	1.37203e+06	999664	991941	993749	580948	555883	518861	301697	296853	266014	323870	401067	234579
Niben101Scf03858g00018.1	Pentatricopeptide repeat-containing protein	emb1796	AT3G49240.1	111274	109963	104524	103804	91484.1	105787	93170.4	101896	131953	92664.3	92443.2	90648.7	105720	78159.2	76870.2	85292.5	87408.4	87419.6	96990.4	102695	88806	89310.3	76626.9	64121.3	94298	74466.7	99194.9	59177.7	72819.8	71517.6	89042.2	75083.1	98389	60164.4	95264.1	58487.7	57353.2	77987.2	75255.8
Niben101Scf03858g00029.1	ATP-dependent Clp protease ATP-binding subunit ClpX	CLPX	AT5G53350.1	26384.1	26823	27862.7	40476.3	38314	10934	14373.1	24382.2	13711.2	33741.7	24693.1	18242.8	19887.5	18237.1	12741.4	22086.2	27147.8	21877.5	12148.8	24559.9	26968.7	24178.7	15207	24580.1	20051.8	17763.3	10736.2	9591.95	24443.7	19219	23358	18883.3	20286.3	19762.1	9528.73	23565.7	10677.2	21235	8532.44
Niben101Scf03862g03003.1	Bifunctional polymyxin resistance protein ArnA	AXS2	AT1G08200.1	420449	330546	380035	343165	304149	333753	223164	264272	261980	179684	250776	181199	221571	204393	260539	156265	150649	193146	138932	216090	137522	204662	162075	124498	205926	242402	187107	263665	128909	159694	192888	186594	178458	165813	167646	108309	166667	140743	159679
Niben101Scf03872g02013.1	ABC transporter ATP-binding protein ARB1	ABCF1	AT5G60790.1	21658.8	20566.2	21947.5	20018.8	19295.4	19417.1	20782.5	23427.7	20529	14684	13785.3	14738	18061	12131.1	16777.5	14089.2	17713.3	18650.6	13197.6	12436.2	9689.18	10384.7	13303.8	26373.7	8801.5	11026	8117.95	20986	17850.1	21400.8	11341	10168.9	7430.21	11382.8	6246.04	16881.7	9760.6	7785.77	17402
Niben101Scf03885g05006.1	Charged multivesicular body protein 4	SNF7.2	AT2G19830.1	164678	192768	97422.6	87197.4	66833.6	140145	48372.8	214942	82322.5	115841	106026	91625.1	64020.9	118705	51825.9	71600.1	136781	120710	83989.9	80748.4	89550	89254.3	76619.9	75819.9	56414.2	50423.2	48699.4	65250.8	72136.2	75264.8	65022.3	87506	129852	101073	116212	111470	53910.6	42778.4	36844.1
Niben101Scf03888g01020.1	Long-chain-fatty-acid--CoA ligase 1	AAE16	AT3G23790.1	97217.6	99802.7	92111.6	129383	85865.8	103713	89114.9	85324.3	94596.6	68788.9	82718.6	86348.6	72029.5	75276.6	85927.4	76915.2	74467	79503.8	72926.1	78580.9	44002.2	68288.8	59215	71978.3	68583.4	33106.8	60855	60503.2	99160.4	50987.2	40427.9	41948.6	56067	58387	46622.1	90205.2	49866.3	84532.8	50122.9
Niben101Scf03894g02020.1	Tetratricopeptide repeat (TPR)-like superfamily protein LENGTH=565	AT5G41950	AT5G41950.1	70051.9	61820.1	51596.3	57248.9	69057.9	40561.4	59555.2	59705	82099.9	51863.2	38618.6	67412.3	54173	57176.4	20472.4	32089.1	31849.3	76229	54411.8	42200	37021.5	64882.1	41716.1	30292.2	37847.4	48419.7	43719.5	25073.8	46489.6	34719.9	42747.6	25052.1	34166.8	46464.7	36335.2	59565.3	23746.3	31481.7	22542.6
Niben101Scf03906g01001.1	Partner of Y14 and mago	PYM	AT1G11400.2	14878.6	19481.1	15496.1	16390.6	14156.3	13859.6	13630.2	14953.4	55710.4	12085.4	11799.8	13630.6	66522.9	13827.3	65538	13968.5	7999.79	14345.7	12644.6	10431.4	58960.4	12682.4	73798.7	65793.4	80329.5	10438	73435.4	66910.3	10048.7	64960.2	7805.86	74023.8	82125.4	79409	16824.1	7625.45	80278.5	85619.2	78391.2
Niben101Scf03925g01012.1	ATP binding cassette subfamily B1 LENGTH=1286	ABCF4	AT3G54540.1	63124.2	65335.2	71184.3	57329.6	68832.4	65992.5	113025	70539.7	70394.7	58220.4	56779.7	46834.2	27256.9	27074	20992.2	13621.1	23873	47218.5	48722.8	99784.4	50873.2	100783	44917.7	10771.3	18445.3	39893.1	40480.1	18157.3	41692.3	43855.2	40760.7	50782.3	41362.1	27739.7	38873.4	57594.3	32871.7	36854.8	15903.2
Niben101Scf03927g03008.1	Sulfate adenylyltransferase	APS1	AT3G22890.1	480428	531091	525738	529271	640923	658828	644967	523524	633497	537360	496542	395732	451775	431269	406036	528688	509922	488612	502767	508750	493369	373993	405303	386505	427141	405471	440368	354927	387746	406312	427189	432657	434607	333418	392106	294924	326778	371414	333284
Niben101Scf03932g04008.1	RNA-binding KH domain-containing protein LENGTH=644	AT5G46190	AT5G46190.1	185120	125068	67647.5	75789	84393.5	81264.1	109863	120073	81658.6	59969.3	58807.3	69631.3	137299	65612.9	73443.7	69184.7	80906.1	53586	59259.5	64885.1	71916.9	56973.9	61972.7	60500.3	47429.7	53721.8	48742.2	47604.3	65091.4	44785.6	59318.8	75089.9	58767.6	29635.2	60501.1	68504.8	43612.3	45727.9	49124.1
Niben101Scf03937g01009.1	60S acidic ribosomal protein P1-3	AT5G47700	AT5G47700.1	1.75649e+06	1.80947e+06	1.76064e+06	1.90523e+06	1.8724e+06	1.90261e+06	2.06992e+06	2.02762e+06	2.03882e+06	1.63071e+06	1.54538e+06	1.52528e+06	1.26598e+06	1.31232e+06	1.19061e+06	1.34565e+06	1.29927e+06	1.31596e+06	1.40222e+06	1.4375e+06	1.4453e+06	1.17792e+06	1.08754e+06	1.11545e+06	1.11741e+06	1.28558e+06	1.31705e+06	1.08967e+06	1.06428e+06	1.12897e+06	1.17958e+06	1.08366e+06	996751	702985	927070	918312	611513	671359	661538
Niben101Scf03952g01001.1	ATP-dependent RNA helicase dbp4	AT5G63630	AT5G63630.1	200295	199041	137825	196545	92239.6	167054	128153	171075	117011	189047	178082	150610	149738	155997	104069	148829	134528	130153	140777	137825	143138	109294	122523	116765	98354.1	124912	118644	106538	171196	113932	123513	137389	133145	109393	86501.8	94954	79728.1	150990	59276.4
Niben101Scf03952g07001.1	Tetratricopeptide repeat (TPR)-like superfamily protein LENGTH=1797	AT1G01320	AT1G01320.1	51101	63964.6	25561.4	92721.3	99064.5	93085.8	55134.3	77508.3	56570.1	50660.6	53802.2	92704.1	43096.3	37330.4	47346.9	39220.8	44034.3	38367.1	34948.9	35857.9	29385.5	38771.4	31707.1	41751.4	28103.7	45736.6	43176	31897.2	32040.2	35633.7	54386.9	50998.9	45585	19707.9	36487.7	14387.7	36591.5	41896.2	35412.1
Niben101Scf03962g02003.1	Transmembrane 9 superfamily member 8	EMP1	AT5G10840.1	74112.7	68165.3	74843.9	76614.4	78245.4	67415.7	54015.6	63204.8	71787.1	57933.2	80259.8	57833.4	70683.9	49952.9	53362.1	70151.8	33442.9	49698.6	41107.7	27966.5	41600.2	30244.4	85489.7	93709.9	83013.5	34400.1	81610.4	27041.5	95796.8	27450.9	28269.4	13672	68548	27323.3	61347.8	27808.5	22014.7	48223.3	18257.6
Niben101Scf03965g03001.1	NADH:ubiquinone oxidoreductase complex I intermediate-associated protein 30 [Fischerella sp. PCC 9339]	AT1G72640	AT1G72640.1	25159.5	7214.73	22879.2	6277.89	50723.6	29482.5	27703.2	25358.6	22416.6	33434.9	33322.3	27642.4	11542.1	32041.9	30311.4	15880.7	32246.1	20055.7	30891.4	27854.3	34449.9	26608.9	29595.3	33684.3	37019.6	31084.6	27917.3	31790.5	33750.7	28504.2	38509.2	33496.9	33985.1	39497.8	45715.1	40011.8	34108.3	27314.6	34476.7
Niben101Scf03973g01001.1	Bifunctional polymyxin resistance protein ArnA	AXS2	AT1G08200.1	388933	342635	351687	277479	275361	264517	232872	276729	198182	166422	179898	162732	227682	193994	194506	192368	173233	191415	146141	217898	145474	121215	164738	126879	139963	234369	126828	248013	146183	142686	163303	122455	113105	139114	166922	116155	164087	107639	114703
Niben101Scf03977g01005.1	60S ribosomal protein L6	AT1G18540	AT1G18540.1	1.07943e+06	1.19176e+06	889847	887329	953652	936250	1.13205e+06	1.12719e+06	1.26761e+06	1.05411e+06	821187	1.00331e+06	736320	793382	808772	1.09299e+06	909927	879588	727940	746292	801300	855540	782353	749622	767254	679567	760463	795519	945178	734730	627337	674596	703064	743171	653106	722387	568439	507642	585379
Niben101Scf03979g02010.1	Plasma membrane ATPase 1	HA1	AT2G18960.1	946989	982533	933822	892901	728065	928137	860302	837794	889483	856932	629893	927702	904415	839036	890629	887697	799403	778062	732159	641182	726777	740569	569473	674787	566099	685398	678834	769584	586029	643608	687458	632202	608666	698633	627485	624856	434573	475594	467558
Niben101Scf03985g02025.1	COP1-interactive protein 1 LENGTH=1586	CIP1	AT5G41790.1	19980.2	17184.4	20513.9	19986.1	7825.67	5356.72	7557.78	16917.7	15346.2	11485.5	14844.9	19285.4	15570.8	12255.7	18470.5	17848.5	14791.6	7171.93	15868.3	10533.6	13494.4	11858.9	7277.04	10696.7	10820.3	11848.9	10306.1	13025.9	11983.6	6854.54	10282.7	7773.33	9353.86	7049.19	10856.5	8111.56	5431.34	7160.22	7510.74
Niben101Scf04007g02013.1	Polyadenylate-binding protein 4-like	PAB8	AT1G49760.1	521642	525830	506024	543385	523468	538887	541138	543395	531212	446118	489366	482506	455839	442100	448921	530362	493131	494993	460553	489199	497131	398067	370468	383520	457144	460151	436824	377635	362147	383688	391343	358016	404648	353032	318682	287676	267869	257625	261837
Niben101Scf04018g13004.1	Casein kinase I	CKL2	AT1G72710.1	76545.9	46458.2	72520.6	45450.4	52208.4	52345.7	50831.1	50204.1	46459.5	100175	88374.4	34859.7	51676.1	53847.3	46215.5	29905.6	36198.6	47863.7	44805.1	38615.5	29655.2	30197.1	24748	62488.3	58366.7	40096.8	58200.7	33571.4	56121.9	34104.2	36605.1	39848	31576.2	32602.4	43712.9	28617	38719	39045	29264.5
Niben101Scf04028g02018.1	Histone acetyltransferase type B catalytic subunit	HAG2	AT5G56740.1	84488.9	112353	84666.1	92234.7	89390.5	91479.7	91650.1	97799.2	90611.8	91586.4	91832.9	43409	34472.4	32552.9	30853.3	31114.4	79793.3	80696.2	67112	78284.8	47097.1	41351	69807.7	70657.2	89780.6	71849.1	33524.8	67345.8	53236.6	72044.6	52170.6	56392.9	55876.8	71215.2	76158.1	72371.6	43581.3	25764	50819.7
Niben101Scf04033g03001.1	carbon-nitrogen family hydrolase [Rhizobium sp. PDO1-076] gb|EHS49294.1| N-carbamoylputrescine amidase [Rhizobium sp. PDO1-076]	NLP1	AT2G27450.2	39087.9	13564.5	36555.1	31342.1	16324.6	34977.8	23689.8	23259.8	25350.7	32797.9	34576.5	30479.3	18509.9	28954.5	20991.3	24998.2	8027.11	10350	27842.2	26404	23659.3	8731.35	8149.38	14282	16419.3	5768.72	2930.16	17002.9	15950.9	19038.3	29135	11869.6	10381.8	21100.9	27372.3	25154.2	8437.01	19802.3	18676.3
Niben101Scf04036g04008.1	phosphoenolpyruvate carboxylase 3 LENGTH=968	PPC3	AT3G14940.1	1.24723e+06	1.27943e+06	1.24079e+06	1.09535e+06	1.1036e+06	1.24273e+06	1.46934e+06	1.48649e+06	1.30355e+06	1.04618e+06	1.08489e+06	1.1167e+06	1.00828e+06	1.16463e+06	965866	1.15297e+06	1.03042e+06	989914	864713	875072	886342	948600	792627	824398	690499	646420	637117	632752	554976	755378	440271	401824	339792	384430	352121	364537	241002	298831	287693
Niben101Scf04038g03011.1	dehydration-induced protein (ERD15) LENGTH=163	ERD15	AT2G41430.4	15228.8	31608.3	35836.1	64124.7	36393.7	5229.19	52477.5	60711.9	58657	30352.8	43459	49132.7	37630.1	37195.4	47611.4	41428.8	34153.5	35019.8	35772.4	24329	22838.8	19193.5	5281.05	20008.9	2774.76	21901.1	28899.1	18192.3	37215	9118.45	12844	31483.5	36045.5	6031.11	20066.2	40306.1	5363.52	33755.9	40246.8
Niben101Scf04039g02011.1	Aminopeptidase B	AT5G13520	AT5G13520.1	203712	219308	217704	201992	195066	200247	179384	176681	185749	182292	183672	181304	180664	197519	193069	177640	192060	180547	181426	175830	165547	175294	169914	166012	162094	162735	162342	124575	174126	171252	167983	173688	166348	158505	166493	162821	149212	156107	160925
Niben101Scf04040g07020.1	Cyclopropane-fatty-acyl-phospholipid synthase LENGTH=461	AT4G33110	AT4G33110.1	14287.1	14108.7	14314.2	15308	22412.7	23697.3	27765.5	8296.35	10298.7	11358.2	3333.67	6515.59	11079.7	6833.54	9508.14	7396.81	4236.14	8640.42	6831.76	5189.4	5336.56	5748.61	6375.26	7510.11	6630.06	3341	6355.4	5388.64	4293.42	5871.56	2998.85	1583.46	3286.7	1224.49	4057.39	7058.43	5376.77	1586.8	5882.48
Niben101Scf04044g00007.1	Anthranilate synthase component 1	ASA2	AT2G29690.1	45830	48599.1	44410.8	45466.4	45990.8	49369.5	51990.6	50296.9	49383.8	43858.2	39820.5	44702.1	43520.7	45126.6	51492.4	43777.6	45052.9	45057.5	44821	41376.3	46246.1	44825.3	38062.9	43149.3	45977.5	36514.9	36207	30543.8	27894	21702.7	45652.4	47760.3	30152.1	28277.1	26565.7	28448.3	25457.9	22061.2	24283.5
Niben101Scf04044g13016.1	GDSL esterase/lipase	AT3G11210	AT3G11210.1	427506	419677	410973	549706	566473	582859	550668	544415	554044	357365	359959	360937	542013	496017	507171	469890	395218	408434	413417	402099	404371	529419	409583	404483	16458.7	372010	15495.2	482241	393945	395178	327173	227967	40992.7	185915	169583	184244	328957	366446	374524
Niben101Scf04053g02013.1	BnaC09g07080D [Brassica napus]	CGR3	AT5G65810.1	70800.5	105519	73561.4	85661.9	96123.1	114628	91222.7	97733.3	80353.6	89646.3	83324.9	84287.5	96450.2	110327	89932.8	89010.1	95438.4	87449.6	72906.1	76344	86901.6	77118.2	43273.5	49758.3	56818.3	39387.6	37100.4	66772.3	40089.9	28921.8	46703	68461.3	67442.5	75535.6	86743.2	56729.7	64913	41287	78061.9
Niben101Scf04077g02006.1	26S proteasome non-ATPase regulatory subunit 7 homolog A	RPN8A	AT5G05780.1	193909	201140	190016	169409	136950	179929	191267	199453	182806	70291.9	89860	479962	87449.4	84774.7	141849	94448.7	173598	152103	89207.8	156642	147500	92769.5	76147	92146.8	79233.6	64341.7	76654.9	78727.8	82426.6	66575.7	102893	54670.7	149881	86092	88305.6	98852	72712.6	62724.2	70027.6
Niben101Scf04077g03006.1	Acetyl-CoA carboxylase 2	CAC2	AT5G35360.3	1.17813e+06	1.15307e+06	1.17288e+06	1.24021e+06	1.20887e+06	1.23098e+06	1.35554e+06	1.41889e+06	1.34713e+06	1.12647e+06	1.11134e+06	1.11498e+06	806338	779480	773823	978529	1.05772e+06	1.02309e+06	1.08086e+06	1.0421e+06	1.0611e+06	805880	837632	820523	825901	920785	935067	782638	825431	844842	988260	911123	930165	609657	712740	716335	744602	780455	751132
Niben101Scf04077g05007.1	Phenylalanine--tRNA ligase beta subunit	AT1G72550	AT1G72550.1	156037	126476	162055	135592	143145	144132	134149	152124	87341.8	150345	79453.4	160375	96354.8	136774	108749	94008.9	108298	85484	126442	143584	139192	101318	88246	101054	119643	112947	113764	89218	127688	105710	101786	123290	97912	95711.1	112726	145158	88779.9	118749	114733
Niben101Scf04077g05016.1	Phenylalanine--tRNA ligase beta subunit	AT1G72550	AT1G72550.1	161658	80418	161737	146632	113446	152956	148593	132296	89523.3	30043.3	60956.4	135848	76758.5	162194	34457.6	30629.6	78723.9	126233	134741	38248.3	39110	56999.2	44495.7	75275.7	154085	74948.1	40405.9	23204.8	75156.1	33998.2	125611	68628.6	114889	50489.9	83537.1	72646.1	62474.4	30626.4	29414.3
Niben101Scf04078g02006.1	serine/threonine protein phosphatase 2A LENGTH=307	FYPP3	AT3G19980.1	76133.6	87347.3	70600.6	69153.2	54303.8	61129.4	64443.3	67083.7	53593.5	64903.6	67966	63621.6	64796.6	65470.2	62325.5	53970.1	53047.7	59973.7	49316.2	53063.1	46117.6	52888.8	40345.9	41665.1	69504.8	48026.6	63944.5	43372.3	48872.8	41711.4	47552.1	38637.6	54982.1	80887.3	50951.1	53134.4	55231.4	33585.1	50767.6
Niben101Scf04081g02005.1	30S ribosomal protein S19	AT5G09510	AT5G09510.1	860682	773098	805989	713651	782159	793805	802599	795837	847846	603292	622811	621265	271588	244673	266932	307785	507068	481854	536851	520993	543808	285194	398471	450019	226765	393982	360410	269916	472955	421718	330416	352724	317534	249298	394662	298969	213960	266621	240960
Niben101Scf04082g02016.1	Aldose reductase	AT1G59950	AT1G59950.1	315089	309607	317801	332359	332471	331035	306075	301695	304410	275495	298677	298012	250833	276688	269073	271857	255238	275601	212849	246147	250846	271429	201555	211641	210129	220511	235361	215587	196803	208079	130873	119762	138719	118401	196162	202206	163139	179729	186412
Niben101Scf04083g04045.1	Importin subunit beta-1	AT5G53480	AT5G53480.1	192379	178745	147423	133199	138426	168222	177002	136482	159650	132688	129439	127022	128329	118084	127822	130192	143742	117487	108962	138516	109738	140149	103025	106410	86929.6	123166	83295.3	76148.3	92456.6	127538	80944.8	86134.6	91515.6	85946.8	80654.5	34401.6	61604	53900.9	69947
Niben101Scf04096g04008.1	iron-sulfur cluster assembly protein HesB [Mesorhizobium loti]	AT5G52190	AT5G52190.1	42665	53472.2	38891.3	37528.7	45211.7	39795.1	56300	53186	35666	36047.9	38203.1	49554.4	22515.5	24109.9	19793.6	15962.6	21809.8	25823.2	31105.3	27117.9	26509.5	21626.2	39948.4	46857.4	18672.2	43953.4	22784.8	19727.8	22654.4	27619.7	24896.4	28008	38705.2	21159.1	30277.4	41404.7	20655.3	21063.9	21332.2
Niben101Scf04098g00017.1	Peptidyl-prolyl cis-trans isomerase D	AT2G38730	AT2G38730.1	64595.2	61083.1	60594.2	55325.8	57574	54195.5	57651.3	56353.1	56566.6	54324	57334	55544.9	46860.5	45107.1	40252.2	40032.1	40297.8	42882.9	39283.9	36332.5	36693.7	39884.3	34989.6	36588.4	38349	34033.3	33419.6	39449.4	29882.7	29496.2	36620.6	31317.5	34022.3	38456.2	43126	46631.3	39850.6	37464.1	41901.4
Niben101Scf04103g00004.1	3-hydroxyisobutyryl-CoA hydrolase 1	AT4G13360	AT4G13360.1	95299.2	89858.9	98666.9	75598.9	89103.4	92337.2	93626.3	83186.3	97342.9	72992.8	75057.2	69545.7	126722	70033.7	101043	41818.5	53002.9	36076.1	57043.2	102506	53922.3	54100.7	50848.5	122564	42537.8	53288.5	49922.9	51091.7	51937.8	49348.2	62298.6	53667.8	81262	58192.9	55320.9	78281.7	27769.5	67578.6	71305.9
Niben101Scf04103g04014.1	Eukaryotic translation initiation factor 3 subunit I	AT1G52730	AT1G52730.1	15402.9	14695.1	14136.4	15286.9	12793.9	14164.3	13625.1	10081.2	13647.1	10703.2	11780.2	10286.5	12238.3	15425.7	11607.1	15451.9	16347.8	15265.7	13473.5	11100.5	12332	8516.18	3991.9	10725.5	13534.8	11373.2	5668.14	8939.78	6745.41	10948.1	9192.28	7512.34	9742.19	8423.31	7801.09	4916.54	8432.52	7022.43	10243
Niben101Scf04103g07019.1	26S protease regulatory subunit 4	RPT6A	AT5G19990.1	965305	947518	947855	847118	918189	896478	872088	901233	862409	780374	771433	781741	805605	764073	801576	804302	864245	824276	762597	761628	751248	700130	677121	712930	709467	709952	725211	627418	633534	614831	702638	708214	718397	773954	760903	780994	652249	653246	639596
Niben101Scf04118g01006.1	Serine/threonine-protein phosphatase 2A catalytic subunit A	PP2A-4	AT3G58500.1	372220	366771	378996	386148	352719	372170	395249	404796	400107	359701	367313	359280	362371	365310	374683	385522	383608	231171	239191	364133	362275	334360	330345	219989	319272	336079	230501	184087	185896	329136	336854	324240	331252	362689	235077	314448	298890	227535	292360
Niben101Scf04133g01027.1	Cystathionine gamma-synthase	MTO1	AT3G01120.1	205053	194992	165188	206240	277077	270900	268727	243120	237913	204265	188414	210086	151474	151298	178300	196284	131845	169954	139668	131327	176852	183686	109841	143847	137620	75654.1	96382	106768	88906.4	75648.7	64004.7	87359.6	46173.6	109754	84454.6	101653	53234.3	61773.9	38385.6
Niben101Scf04133g02021.1	ATP synthase subunit b, chloroplastic	ATPF	ATCG00130.1	1.1162e+06	1.12893e+06	1.10099e+06	1.19024e+06	1.33863e+06	1.22484e+06	1.18277e+06	1.1874e+06	1.14425e+06	1.1481e+06	1.16669e+06	1.08607e+06	501206	775356	743838	730716	514429	520525	856490	922783	933532	897782	848211	825756	764076	931894	963411	739024	476672	791005	905843	792684	953752	541695	735364	731299	579931	387706	608474
Niben101Scf04146g01023.1	Shikimate dehydrogenase	MEE32	AT3G06350.1	236838	279031	213696	248881	256828	272421	219735	270266	245784	190090	204486	247666	161332	186561	145893	202929	150277	190911	150280	145463	170953	175452	136597	145920	184329	114525	146394	132873	144591	130849	184399	94102.9	140228	85593.9	168605	158966	144756	140332	84711.5
Niben101Scf04156g00011.1	Importin subunit beta-1	AT5G53480	AT5G53480.1	166218	166194	158007	138404	176765	167604	157435	189864	144770	130442	132378	179112	129293	113541	103146	113794	88442.7	122966	105644	121554	137524	105109	109518	82350.1	78643.4	89531.1	110513	89631.4	94573.1	91569.7	104043	104182	112704	65489.6	87852.8	92413.6	55602.4	68575.5	112775
Niben101Scf04160g00014.1	Long-chain-fatty-acid--CoA ligase 5	LACS4	AT4G23850.1	383011	323449	349913	273076	300826	301948	311209	334453	330850	308179	293872	262980	353047	302551	340539	300321	289775	308800	248177	266444	233685	267802	216011	260783	256009	242181	248386	214863	169624	242831	258686	246393	177419	289506	298919	274113	217977	158050	296257
Niben101Scf04181g00024.1	FRIGIDA-like protein 3	AT5G48385	AT5G48385.1	46932.3	45302.8	46107.6	41484.8	42198.1	37344.4	41528.9	42516.3	44846.6	32776.1	34512.7	34968.3	26282.1	28899.2	24270.4	20826.2	30884	24808	27949.3	28388.6	30988.8	22210.7	26296.9	27695.2	19225.7	25331	25679.8	21966.8	25495.3	25622.5	29607.9	25786.2	36584.1	15543.4	26195.2	24694.6	16487.9	16809.6	62058.2
Niben101Scf04181g00025.1	40S ribosomal protein S26-3	AT3G56340	AT3G56340.1	418705	400583	386662	356552	303438	339425	447666	454935	413861	369674	329517	293454	382466	351523	375069	377078	392949	381665	309686	332965	323404	341162	338894	319792	269117	231164	230818	319758	317790	301489	278277	283519	297942	361655	328965	315129	216998	198636	203907
Niben101Scf04187g00037.1	Chaperone protein htpG family protein LENGTH=780	CR88	AT2G04030.1	1.09158e+06	1.07338e+06	1.09451e+06	1.12582e+06	1.12549e+06	1.15355e+06	1.17139e+06	1.21384e+06	1.20407e+06	1.09517e+06	1.05408e+06	1.07882e+06	873048	884238	879282	1.17857e+06	1.1132e+06	1.14253e+06	1.00457e+06	997232	984214	815908	806250	819558	813179	743622	773906	692293	691192	711688	739147	700548	724644	610503	565848	573830	417871	471665	450597
Niben101Scf04196g03017.1	RNA-binding KH domain-containing protein LENGTH=548	AT5G15270	AT5G15270.2	8663.46	46429.5	37924.6	38043.7	41903.8	50689.8	50193.6	47185	49510.7	44109.5	32217.6	20382.2	35620.6	49640.7	49580.5	46593.5	38563.6	28110.4	43849.3	29633	30335.6	23408.9	20522.5	38419.7	38170.9	30662.7	20240.9	29794.6	34420.1	11184.2	30916.1	32715.1	14003.6	21686.7	34173	25423.8	32381.9	12209.7	23722.9
Niben101Scf04205g04009.1	40S ribosomal protein S8	AT5G59240	AT5G59240.1	335982	325049	348510	364646	360988	357826	414710	404492	401233	303702	314912	285145	272545	251992	257704	299000	263877	289639	223891	233728	235848	247288	219764	213106	213568	185992	198805	243560	207534	221685	240130	229036	221888	255503	260893	337319	294763	195279	183808
Niben101Scf04212g00015.1	subtilisin-like serine protease 2 LENGTH=764	SBT1.6	AT4G34980.1	81438.6	72042.8	79747.2	64926.3	77026.1	78248.7	73206.3	67800.9	80520.9	67470.4	54716.7	33167.1	40059.3	59472.1	60393.5	36568.3	47999.6	45395.8	36364.4	38176.6	35848.9	27495.3	33308.4	33147.5	39046	32803.1	40402.9	36797.2	26513.5	66924.6	41795.2	36550.1	39870.3	42848.2	42739.6	39955.7	44057.1	44932.2	45911.1
Niben101Scf04223g01022.1	Translocase of chloroplast 34	TOC132	AT2G16640.1	69177.4	65154.1	78795.6	48672.7	74800.9	71449.6	61436.7	66426.2	72791	65832.1	59302.2	54482.8	41037.3	66070.3	57927.7	57799.7	39994.6	45122.7	50747.5	49702.4	31990.5	58130.2	34426.8	39315	54786.3	34627.1	35040.1	41690	47337.2	48349.8	47308.9	45347.4	32823.6	23573.1	44766.4	88264.3	33723.1	29945.2	47778.1
Niben101Scf04225g02007.1	Translation initiation factor IF-2	FUG1	AT1G17220.1	471080	470559	459704	630128	519642	552146	514171	553775	659477	481345	497132	458134	478550	500242	492214	443454	425213	465557	470216	458675	438540	435126	414019	447743	456099	365422	359575	407935	397930	413600	478575	431368	378994	450236	96249.7	432674	104805	157775	344244
Niben101Scf04233g00002.1	60S ribosomal protein L32-1	AT4G18100	AT4G18100.1	190506	179992	173772	220285	184318	188214	226057	230728	236709	160985	153546	151823	154254	167351	213736	149836	170734	175360	167834	191092	155216	144867	163378	153042	126238	113873	116604	173785	134384	126783	108576	113556	167982	241829	91937.5	107341	85480.6	95372.9	96007.7
Niben101Scf04233g01015.1	SH3 domain-containing kinase-binding protein 1	AT4G18060	AT4G18060.1	45902	38263.9	41423.8	48400.2	44124.3	49819.1	54238.1	51768.7	48241.9	43535.5	41033.7	39643.5	37879.1	37820.2	36009.8	34965.8	34954.1	38551.1	38802.7	40372.4	35883.9	8091.03	34773.6	33711.6	30110.1	36697.3	41772	28715.8	33051.5	36063.4	33492	32191.4	31738.3	25595.2	44483.5	36548.2	38465.3	42564.9	42600
Niben101Scf04240g00008.1	NAD(P)H dehydrogenase (quinone)	AT4G36750	AT4G36750.1	56417.6	51826.4	47759.1	39794.3	51254.7	57699.2	44837.2	53589	48946	52282.3	50557.5	47897.2	57415.8	54154.7	33885.5	55796.5	52722.8	58738	51424.1	53200.8	77154.4	56292	92730	51147	51056.4	46465.3	48214.6	48208.2	91001.2	48812.9	63828.5	59628.3	66323.9	86842.1	73661	53954.1	66981.7	61095.2	61161.2
Niben101Scf04240g02013.1	Splicing factor 3B subunit 4	ATU2AF65A	AT4G36690.1	116717	32349.1	38496.1	58943.7	52439.1	51520.5	66427.5	93363.3	52972	41907.3	58962.7	45709.1	35658.7	36901.8	50175.5	39752.7	23173.7	52047.8	37848.1	26219.4	47581.7	41886.8	44103.3	39835.5	18224.3	10985.3	60143.5	31658.2	33335.2	60062.8	42946.5	15197.5	24795.5	25324.9	35602.4	46849	23653.8	11186	30621.2
Niben101Scf04252g01009.1	Single-stranded DNA-binding protein	OSB1	AT1G47720.1	61103	76098.2	71409.9	95313.3	57173.3	90136.7	72942.8	67062.8	77943.8	59037.8	56180.9	59926.4	61568	57433.7	66811.9	81792.3	53974.1	52751.6	50813	70044.5	49135.5	34867.3	64827.9	46246.3	68520.7	64923.4	69569.9	37365.3	51152.4	65996.1	65192.9	64791.8	42133.2	53197.3	31108.4	40569.5	53042.1	93961.6	33785.7
Niben101Scf04267g00016.1	Holliday junction ATP-dependent DNA helicase RuvB	EMB2775	AT5G27740.1	3228.86	6978.25	2358.8	12332.5	10128.4	13517.3	11909.3	16231.6	14036.6	12306.5	4049.74	6232.8	1592.9	3723.79	5123.67	4720.26	11190	2754.91	5813.56	6601	5930.24	4583.9	5194.45	4986.15	2356.32	8348.98	4362.97	2314.77	5908.38	4207.16	6125.72	2194.47	6484.93	2121.93	2574.09	7854.07	2769.63	7439.89	7872.02
Niben101Scf04276g04020.1	Importin subunit alpha-1	IMPA-1	AT3G06720.1	248283	331150	281994	321994	315153	319355	296099	327130	308148	285324	258486	66906.6	236731	270235	234548	279037	288395	114936	115156	285171	283647	234168	231882	252648	191087	273879	239347	81263	263383	207401	45129.5	213229	232437	90673	247207	290942	235772	133051	262596
Niben101Scf04283g03011.1	Small nuclear ribonucleoprotein Sm D1	AT3G07590	AT3G07590.2	5213.86	49881.9	51760.2	43942.6	41951.6	45302	44641.4	8572.2	41423.6	34242.4	30700.3	31640.9	13504	10688.3	9417.74	11049.2	19306.3	18439	27824.9	26282.7	31117.3	10163.8	23435.3	20666.7	6750.01	22078.6	21618	17452.9	29132.4	25560.9	26020.1	9414.41	22035.9	15416	29913.5	2775.52	22354.5	24857.8	26240.1
Niben101Scf04283g10008.1	RAN GTPase-activating protein 1	RANGAP2	AT5G19320.1	43533.6	43954.5	44047.2	47028.5	44245.5	43577	41833	38651.6	37954	38121	42551.1	35003.4	22478.6	15406.1	23786.5	19799	21145.4	14459.4	12360.7	49388.3	26122.7	27892.4	15809.2	26203.6	25653.9	25323.5	24052.8	23745.9	22831.2	23542.9	32425.4	28198.3	22674.4	27680.4	26009.9	38638.3	16763.6	18167.9	14260
Niben101Scf04288g01012.1	30S ribosomal protein S7	RPS5A	AT3G11940.1	2.10026e+06	2.12676e+06	2.14568e+06	2.14303e+06	2.10067e+06	2.10653e+06	2.30106e+06	2.36421e+06	2.27916e+06	1.85345e+06	1.82825e+06	1.89142e+06	1.68822e+06	1.71773e+06	1.747e+06	1.88028e+06	1.98779e+06	1.91598e+06	1.75215e+06	1.76593e+06	1.77447e+06	1.5161e+06	1.55608e+06	1.61689e+06	1.6008e+06	1.56926e+06	1.56792e+06	1.44596e+06	1.44751e+06	1.46864e+06	1.33514e+06	1.31976e+06	1.35338e+06	1.08291e+06	1.0868e+06	1.138e+06	892456	808576	911248
Niben101Scf04292g01004.1	Biotin carboxyl carrier protein of acetyl-CoA carboxylase	AT3G56130	AT3G56130.1	263152	269883	250661	287992	320358	302665	320429	320648	325476	242791	251088	247435	223774	216112	218134	259647	278293	267708	267616	258822	200938	225063	224956	219496	235507	227971	247030	211216	218231	219540	207464	196337	203925	158939	173590	140478	157739	177182	171938
Niben101Scf04292g11008.1	Pyruvate kinase family protein LENGTH=498	AT5G56350	AT5G56350.1	369502	381950	377702	329014	329979	337312	327615	347241	340710	307911	290140	286078	331316	334956	342339	323875	330861	353749	323938	312617	294946	289139	299059	277453	304252	288226	296322	271993	252923	253953	261750	265310	282711	329215	287616	291465	237521	217504	260556
Niben101Scf04292g13002.1	Small nuclear ribonucleoprotein family protein LENGTH=99	EMB2816	AT2G03870.2	16191.9	6325.91	24429.8	20332.8	22484.7	23001.2	6310.94	26401.7	27000.1	30461.9	21038	25742.5	21530.5	13743.9	12364.3	21098.5	19155.9	6374.56	18297.7	16218.7	5894.05	18977.3	4157.83	4776.69	4791.41	10720.4	12361	8778.99	21381.7	9000.27	21758.2	6605.6	14548.4	7058.14	15584.9	20365.9	11697.1	10131.3	12346
Niben101Scf04294g03011.1	vesicle transport-related protein [Homo sapiens]	ATSLY1	AT2G17980.1	23965.1	22881.2	20950.5	20549.3	17764.8	23406.3	22357.2	18559.6	20647.8	17006.5	21522	15664.7	17668.9	20514.6	21136	17393	18764.5	14203.1	15115.6	14412.9	15798.7	18712	17129.4	14552.8	16632.1	13830.2	13609.3	13468.2	13856.5	11880.9	14991.5	16721.9	16849.8	20523.6	19507.5	17622.9	12722.7	11666.4	12823.5
Niben101Scf04296g00024.1	Aldehyde dehydrogenase family 2 member C4	ALDH2B4	AT3G48000.1	862756	862818	897821	880638	888213	907027	878271	913082	889968	941011	972016	972603	944194	912858	934384	970821	961821	945877	957188	921810	928794	1.01957e+06	1.00726e+06	991148	1.00382e+06	989802	986197	985831	923469	952559	1.06073e+06	1.08701e+06	1.08839e+06	1.16153e+06	1.13523e+06	1.09689e+06	984351	981269	980699
Niben101Scf04300g03003.1	60S ribosomal protein L22-2	AT3G05560	AT3G05560.3	763093	748130	764899	815541	791080	781547	836677	838835	861139	653319	694194	702063	648205	622278	688288	755248	810777	760878	688171	724454	712299	590594	587151	641508	681882	649553	653836	597784	589737	592210	518236	523922	516247	578875	519401	520030	318926	328878	322776
Niben101Scf04300g05005.1	26S protease regulatory subunit 4 homolog	RPT5A	AT3G05530.1	1.02381e+06	997313	1.0127e+06	920276	971533	945248	910512	948643	929394	791359	824657	833221	857012	856226	847788	887521	962657	930168	912165	866908	877751	722736	778068	771889	826601	827911	823789	695974	679986	706753	776443	760361	811746	837490	786225	757164	662132	666408	640210
Niben101Scf04316g10009.1	Charged multivesicular body protein 4b	SNF7.2	AT2G19830.1	67764.3	69311.3	71645.6	58711.8	49247.6	57267.1	22887.7	51661	50896.2	68672.2	59082.1	67886.9	18588.8	72130.8	22991.9	47265	42554.9	33051.8	54190.1	51862.7	63127.2	51628.3	54960.8	48185.2	15801.9	24969.6	19050.4	43523.3	45714.8	50600.8	12546	28826.8	52648.6	26055.2	33053.3	33351.4	13772.8	17796.6	10998.6
Niben101Scf04323g04023.1	40S ribosomal protein S25	AT4G34555	AT4G34555.1	799689	819979	805224	818547	808894	811680	919276	926809	925546	727360	708196	714235	675656	673318	666870	825758	857920	874640	690661	703162	663885	495025	511786	519622	540619	523077	528714	533073	539038	534443	433137	458655	462896	450696	460057	445133	280336	264853	281321
Niben101Scf04327g02015.1	Peptidyl-prolyl cis-trans isomerase A	AT2G21130	AT2G21130.1	1.46759e+06	1.44059e+06	1.52382e+06	1.06421e+06	1.23759e+06	1.26453e+06	1.24023e+06	1.31075e+06	1.12389e+06	1.38314e+06	1.35643e+06	1.33065e+06	1.35773e+06	1.09178e+06	1.41997e+06	1.2756e+06	1.18863e+06	1.04179e+06	1.27052e+06	1.21135e+06	1.22178e+06	1.19974e+06	1.1372e+06	1.03884e+06	1.32374e+06	1.25496e+06	1.23915e+06	1.08562e+06	1.01819e+06	1.0014e+06	1.06197e+06	1.18298e+06	1.07867e+06	1.06844e+06	1.02709e+06	985268	743219	800509	779022
Niben101Scf04327g02018.1	Cold shock protein 2	GRP2	AT4G38680.1	717173	721469	780846	652388	639365	615355	672319	677795	669431	652990	648958	654346	578773	604398	593725	618254	608851	555127	652477	615913	646608	525095	492703	535482	606428	594245	606970	503547	562694	461997	544398	565689	560881	560790	518174	519288	350975	330185	353891
Niben101Scf04328g00049.1	Photosystem II D2 protein	PSBD	ATCG00270.1	1.47971e+07	1.45717e+07	1.40229e+07	6.6541e+06	1.17349e+07	6.72497e+06	1.15173e+07	6.4634e+06	6.53647e+06	1.39818e+07	1.37901e+07	1.30413e+07	1.10888e+07	1.1713e+07	6.20628e+06	1.13952e+07	814573	5.75589e+06	1.22874e+07	1.15887e+07	1.12779e+07	7.10685e+06	6.60565e+06	6.57866e+06	1.18209e+07	1.0589e+07	5.54918e+06	7.27042e+06	7.09411e+06	1.27509e+07	6.25142e+06	5.8373e+06	1.07227e+07	5.77686e+06	5.31967e+06	5.32846e+06	4.92143e+06	5.1459e+06	5.07912e+06
Niben101Scf04331g09018.1	Chaperone protein htpG family protein LENGTH=823	SHD	AT4G24190.1	689195	765004	744852	571740	591084	637175	526392	539739	522552	511722	535839	531958	507966	523133	487811	474915	427621	466951	524401	461467	496098	408725	400210	418925	314256	296886	312056	346662	344771	348534	414454	429427	435238	374657	357058	324205	206019	203027	199706
Niben101Scf04339g00010.1	Trafficking protein particle complex subunit 3	AT5G54750	AT5G54750.2	74699.9	98108.4	67757	105369	76603.7	102654	109354	104789	109405	90510.9	93387.3	62853.8	93133.7	62968.9	67082.5	65422.8	85837	72169.5	72607.6	109880	61367.7	91168	33383.3	72944.6	94415	81755.6	61633.9	97988.6	63035.3	91995.3	58694.7	61966	63361.7	64910.2	51209	49939.6	87309.4	41934.2	14477.2
Niben101Scf04339g04002.1	Tryptophan synthase beta chain	TSB1	AT5G54810.1	395574	362601	362194	406586	433857	402540	426616	442578	404755	337485	338910	328986	275552	280297	295974	321530	346874	362845	340382	344499	373879	256130	270965	292431	248065	294940	265899	195821	224577	191317	180535	204732	208069	175194	176490	165134	171100	164596	178740
Niben101Scf04360g00001.1	UPF0061 protein YdiU	AT5G13030	AT5G13030.1	92315.2	80531	79289.7	81803.7	86123.6	80107	79204.3	77013.4	77593.5	65584	82599.2	86818.4	96025.2	87115.3	96533.6	77393.4	73617.4	88553	68399.4	65294.5	67200	66318.8	68225.1	58910.3	60642.8	60770.4	56971.4	48280.1	49110.5	47100.1	54797.1	49566.7	53938.2	61764	59337	59430.6	48679.7	49718.7	47051.4
Niben101Scf04364g01014.1	Heat shock 70 kDa protein 1	Hsp70-2	AT5G02490.1	2.38157e+06	2.40125e+06	2.42164e+06	2.05624e+06	2.15966e+06	2.17929e+06	3.02845e+06	2.07116e+06	2.03304e+06	1.71889e+06	1.68552e+06	1.68128e+06	1.90206e+06	1.81579e+06	1.87096e+06	2.61008e+06	1.59059e+06	1.57927e+06	1.59763e+06	1.58954e+06	1.60304e+06	1.34998e+06	1.26582e+06	1.85289e+06	1.28029e+06	1.18955e+06	1.89721e+06	1.09074e+06	1.12066e+06	1.54635e+06	1.97709e+06	1.204e+06	1.22496e+06	1.34768e+06	1.22715e+06	1.2186e+06	1.94786e+06	1.16639e+06	1.18214e+06
Niben101Scf04375g06002.1	Phenylalanine--tRNA ligase alpha subunit	AT3G58140	AT3G58140.1	190138	186744	194192	190426	185595	194647	187967	143633	186209	143265	182343	180719	104941	137221	66855	154954	157135	151428	139442	153476	148916	111904	60639.1	116280	114508	106504	95173	127046	75985.3	136359	75241.5	87242.3	121230	84802.9	124170	58144.6	62775.5	62906.5	51701.4
Niben101Scf04375g09011.1	Cleft lip and palate transmembrane protein 1 homolog	AT5G08500	AT5G08500.1	51003.2	37390.3	31476.2	35046.5	36674.2	22528.9	36669.4	33453.1	48229.8	37331.9	36315	34558.7	30269.9	24234.6	16114.1	25642.1	26526.9	26337.2	23961.1	27539.5	25811.2	21921.2	13175.4	21871.9	18281.8	27490.1	16033.5	19909.7	19887.7	32562.9	23026.1	20424.4	23177.7	20938.6	21841.2	29621.4	43962.4	22618.1	25487.7
Niben101Scf04377g00005.1	Translation initiation factor IF-2	FUG1	AT1G17220.1	471080	470559	459704	630128	519642	552146	514171	553775	659477	481345	497132	458134	478550	500242	492214	443454	425213	465557	470216	458675	438540	435126	414019	447743	456099	365422	359575	407935	397930	413600	478575	431368	378994	450236	96249.7	432674	104805	157775	344244
Niben101Scf04384g05019.1	Splicing factor 3B subunit 2	AT4G21660	AT4G21660.2	5438.21	12764.1	4688.38	15412.5	2584.36	12169.8	2562.01	16136.3	2313.58	10333	8045.43	11242.9	13460	12268	3217.63	4759.64	4335.43	7944.2	8459.66	7370.88	7521.5	3643.87	9000.5	4911.31	6846.29	854.361	2954.77	3672.32	9817.83	5676.1	4664.56	2756.02	5362.34	4574.82	4543.33	1314.78	2876.6	3023.58	1475.96
Niben101Scf04386g03005.1	acetyl-CoA carboxylase [Bacteroides dorei]	AT5G12950	AT5G12950.1	43630.7	262484	32500.6	34561.4	269462	24177	212390	297392	326572	65398.7	31975.2	72122.6	299692	24579.8	321753	57622.6	54990.7	27620.5	65221.9	28846.2	69382.4	69638.2	29516.2	69022.8	69267.4	29670.9	68408.1	66263.6	63747.7	62298.5	81841.2	52642.3	77518.5	56479.6	67027	50348	60974.2	44694.4	53599.7
Niben101Scf04387g01036.1	60S ribosomal protein L5	RPL5B	AT5G39740.2	492650	479124	518967	651745	597227	591337	644293	682231	659762	459931	468371	479920	347865	398664	392883	419275	368773	370299	354772	412980	341662	389293	377896	315664	355033	303430	273966	396176	336151	332440	300803	287691	266414	276686	317549	281756	135450	170100	154249
Niben101Scf04388g00011.1	Magnesium-chelatase subunit H	GUN5	AT5G13630.1	278349	287499	340968	375681	387263	397732	362369	345446	379723	277994	270307	277386	342836	361409	359268	211533	196521	203113	174642	234131	179108	129455	178300	211278	149026	157868	116756	133149	178722	206555	137634	157611	189255	179864	136784	131983	66482.1	143256	108873
Niben101Scf04406g03007.1	Cleavage and polyadenylation specificity factor subunit 5	AT4G25550	AT4G25550.1	70436.6	73017.9	66504.4	59733.3	59602.6	37480.6	62548.2	62546.2	65305	49821.5	47518.6	22783.7	41411.9	39668.6	39157.7	34819.6	42555.4	25307.7	44944	40168.7	45369.2	34133.3	44527.3	37255.5	24678.6	31946.7	33760.4	39516.7	37074.6	35477.2	35361.3	30506.8	31411.2	41297.5	43582.7	43299.4	29569.6	29613.9	28359.8
Niben101Scf04411g01004.1	S-formylglutathione hydrolase	SFGH	AT2G41530.1	396603	382028	392069	348574	337355	350355	334019	331461	323487	328029	325062	328599	345621	329486	343461	291745	322179	322400	314877	310905	316332	302150	314962	313759	290852	301977	305375	255075	244893	255661	299324	256106	277646	312350	335757	329840	264122	255386	262808
Niben101Scf04424g03004.1	Heat shock 70 kDa protein 2	HSP91	AT1G79930.1	625605	625993	649356	600101	579990	611132	599599	591689	592193	469793	475211	533606	548810	546809	554978	493523	540616	529676	528154	490110	517890	459894	429813	440815	415786	414666	370210	362862	378270	341300	340202	373511	353961	403372	357356	296024	292367	275895	265361
Niben101Scf04424g04004.1	Coatomer, beta' subunit LENGTH=970	AT1G52360	AT1G52360.2	112059	100378	111804	91300.9	84072.5	75798.9	83287.5	89961.7	85954.7	66593.2	65646.9	75339.7	38826.3	52684.9	41576.8	49757.7	59597.1	39523.1	34867.8	55948.9	51879.5	53828.5	49618.5	57689.5	30334.3	30988.4	53249.4	28474.8	33019.5	33476.7	56203.7	40517.1	53518.8	37361.6	54388.4	40949.3	34292.1	31886	23749.3
Niben101Scf04432g08005.1	30S ribosomal protein S10	AT3G47370	AT3G47370.1	1.28238e+06	1.28487e+06	1.28572e+06	1.22565e+06	1.2603e+06	1.28689e+06	1.39336e+06	1.39456e+06	1.36964e+06	1.2074e+06	1.16009e+06	1.16567e+06	956602	998476	980738	1.14306e+06	1.04929e+06	1.07111e+06	939190	970173	972189	906712	773744	803102	951078	887108	892664	828449	758575	786948	846367	747349	767803	703413	726415	760228	616384	643088	626007
Niben101Scf04436g06002.1	60S ribosomal protein L10	RPL10B	AT1G26910.1	848854	883171	839216	951670	966434	983927	1.03179e+06	1.03132e+06	1.0327e+06	682545	655887	672649	533416	541713	505114	538821	610197	605165	676722	655759	654379	541479	557061	584488	422916	514934	499278	503963	582396	550859	440916	432987	452542	339854	466231	483865	370535	388629	362353
Niben101Scf04436g07001.1	26S protease regulatory subunit 8 homolog	RPT3	AT5G58290.1	885988	857764	871419	765850	795997	781964	782835	787438	752218	700134	690531	727924	699753	702411	698220	695620	742875	711732	704825	710313	696982	601150	601128	608425	669997	654894	634637	552502	553586	560514	656818	668690	680961	697708	654178	688345	544119	519718	537419
Niben101Scf04444g01004.1	40S ribosomal protein S8	AT5G59240	AT5G59240.1	676688	655494	696961	689564	701823	710112	867180	851012	832498	576536	593519	564819	497465	489430	473817	576004	494279	468462	398177	391229	411680	435653	382436	380279	357805	304677	301600	447524	359975	369648	373159	335806	323988	384292	350027	383043	274677	286787	279006
Niben101Scf04448g02007.1	30S ribosomal protein S13	RPS18C	AT4G09800.1	1.88042e+06	1.83662e+06	1.82791e+06	1.87011e+06	1.78577e+06	1.81393e+06	2.09367e+06	2.09666e+06	2.06883e+06	1.67983e+06	1.64543e+06	1.67291e+06	1.39328e+06	1.35573e+06	1.35088e+06	1.75088e+06	1.70602e+06	1.68782e+06	1.53911e+06	1.53352e+06	1.48261e+06	1.26004e+06	1.3019e+06	1.26905e+06	1.19957e+06	1.18778e+06	1.1603e+06	1.3064e+06	1.30893e+06	1.29909e+06	1.04992e+06	1.06028e+06	1.06144e+06	1.17623e+06	1.12495e+06	1.14097e+06	807506	804647	849163
Niben101Scf04462g00007.1	Elongation factor G 1	AT2G45030	AT2G45030.1	24798.4	26631.6	26220.7	19063.5	20869.7	26344.1	20862.1	24729.6	18486.9	23612.7	18469.9	15554.9	23053.5	17605.3	22172.5	18235.3	19029.9	23777.3	17978.1	19331.4	18362.3	14760.2	18909.5	23671	19658.7	14877.4	23685.9	15401.5	17459.7	27839.3	13141.5	14334.8	14768.4	17362.1	21871.1	9657.37	8476.08	15941.4	12200.9
Niben101Scf04485g02016.1	RNA-binding protein 1 LENGTH=360	AT4G14300	AT4G14300.1	875982	434508	714924	560782	696158	628829	741232	684336	710251	493188	515735	434720	752388	618687	445209	647443	599343	579938	426564	512381	355865	349970	426752	456205	455619	375616	352365	300483	336617	468434	527980	414775	342612	430497	464149	422654	456385	328629	403407
[truncated: 848 more rows]

## Sheet: Genes displayed in Fig 3A 
Table 2 sheet 2: List of genes are part of the actual networks displayed in Figure 3A
[truncated: 764 more rows]
