# Supplementary material for: Proteomic and metabolomic analysis of Nicotiana benthamiana under dark stress
Source: FEBS Open Bio. 2021 Dec 16;12(1):231–49. doi: 10.1002/2211-5463.13331 (PMC8727940; doi:10.1002/2211-5463.13331)
Supplement: Supplementary file 3 — Table S3. List of AGI codes in Figure 3B which are supposedly orthologs of the identified N. benthamiana proteins. [file FEB4-12-231-s004.xlsx]

## Sheet: All genes in blue moudle
Table 3 sheet 1: List of AGI codes in Figure 3B which are supposedly orthologs of the identified N. benthamiana proteins
N. benthamiana ID	N. benthamiana Annotations	Arabidopsis thaliana Code	Arabidopsis thaliana ID	0h-1	0h-2	0h-3	8h-1	8h-2	8h-3	16h-1	16h-2	16h-3	24h-1	24h-2	24h-3	32h-1	32h-2	32h-3	40h-1	40h-2	40h-3	48h-1	48h-2	48h-3	3d-1	3d-2	3d-3	4d-1	4d-2	4d-3	5d-1	5d-2	5d-3	6d-1	6d-2	6d-3	7d-1	7d-2	7d-3	8d-1	8d-2	8d-3
Niben101Ctg01885g00002.1	RNA-binding protein 38	UBA2A	AT3G56860.3	64786.5	67840.3	61756.4	58339	64574.8	49186.1	57096.6	59329.7	73289.5	25207.8	94540.1	86810.5	51855.8	31894.5	49716.1	63779.9	75254	40010.9	76665.4	29185.5	74284.4	86353.3	61575.4	82445.9	83126.3	29654.6	85919.5	42735.1	26734.8	40901.5	93094.1	68187.3	90841.2	105665	43162	110501	19187.7	93083.9	79316.9
Niben101Ctg06906g00002.1	ATP-dependent zinc metalloprotease FtsH	VAR2	AT2G30950.1	282366	351964	310178	346639	500964	457747	394674	424224	452103	362823	329963	338820	322364	327690	378141	501268	344793	387155	489683	482420	375670	349524	361524	356475	354604	362273	477288	349012	430803	473359	244520	281699	239185	300074	238157	232751	261747	327624	245546
Niben101Ctg10591g00003.1	Catalase	CAT	AT4G35090.1	1.32343e+06	1.35532e+06	1.33123e+06	1.37158e+06	1.38812e+06	1.38611e+06	1.24307e+06	1.26345e+06	1.26733e+06	1.39552e+06	1.39021e+06	1.37069e+06	1.11363e+06	1.1207e+06	1.01679e+06	1.05354e+06	1.10506e+06	1.04132e+06	1.19727e+06	1.11981e+06	1.1535e+06	1.27921e+06	1.26026e+06	1.31539e+06	1.11793e+06	1.2037e+06	1.24679e+06	1.30141e+06	1.3105e+06	1.33149e+06	1.5999e+06	1.52872e+06	1.61798e+06	1.43401e+06	1.64447e+06	1.67554e+06	1.39725e+06	1.4452e+06	1.40457e+06
Niben101Ctg13383g00004.1	myosin heavy chain, putative [Medicago truncatula]	AT1G24560	AT1G24560.1	14894.1	15982.6	26547.4	14720.3	11838	5864.33	26472.2	6645.91	8674.66	14235	14983.3	17366.2	11469.5	5341.42	9309.27	3192.99	14381.7	9921.23	23792.8	18139.4	17113.5	17750	21288.6	20027	14314.5	18026.2	12807.3	5963.62	17118.6	14288.3	5424.82	23597.2	17198.6	21309.8	12938.6	21212.1	7802.96	23908.8	30782.2
Niben101Ctg13736g00004.1	Glucan endo-1,3-beta-glucosidase	AT4G16260	AT4G16260.1	511078	504919	492762	78776.2	64157.7	74891.4	82914.8	78406.6	96943.7	175473	170931	154967	113966	88152	109096	56769.6	63195	82701.2	50585.9	54515.6	49835.1	144214	131864	141080	56040.9	61624.4	52652.3	78649.8	87891.4	79725.8	214809	209243	204059	191354	220694	209876	954942	1.00567e+06	1.0115e+06
Niben101Ctg13915g00004.1	Inorganic pyrophosphatase	PPa4	AT3G53620.1	178171	173481	182082	161229	159536	158726	141387	128267	132478	129806	135343	128415	186121	189113	183561	142219	133510	135898	144757	151377	147860	139652	140988	138820	137258	137956	132239	99913.8	108492	107060	72981.4	91857.8	84289	108222	95614.7	93550.2	85990	83017.9	85129.2
Niben101Ctg13998g00002.1	Alcohol dehydrogenase	ELI3-2	AT4G37990.1	167301	153932	158121	141737	128863	129271	115366	128134	139167	157200	128046	131657	138813	144508	172640	130419	122299	95250.1	130435	100762	122086	130329	112099	128321	122073	117293	119359	78434.4	88876	81532.9	42645.7	70814.3	81766.8	63449.7	54838.4	25170	74634.1	40119.2	62171
Niben101Ctg14099g00002.1	Lysosomal Pro-X carboxypeptidase	AT2G24280	AT2G24280.1	58901.9	61416.8	56067.2	55857.9	36717.3	63381.9	60520	71072.1	63225.3	69875.9	77959.3	72278.4	111642	107188	65069.9	60317.1	64051.3	60841.9	107664	60625.6	51692.8	81170.6	81535	68632.7	71025.6	73526.5	75273.3	79601.8	81314.1	81183.1	88742.2	82696.2	91142.3	117697	110588	111469	103305	107331	113433
Niben101Ctg14991g00002.1	alpha/beta hydrolase [Calothrix sp. 336/3]	AT5G38520	AT5G38520.2	63495.5	72469	65443.8	81962.1	86489.6	101537	88202	84754.2	77451.2	78217.2	67371.1	76294	77437.2	89806.9	68007.2	83621.3	81628.3	109864	86391.2	74932	78449.6	88642.3	81219.6	75223.9	76560.7	74315.4	80624.1	91830.5	74655	76809.7	59142.2	57570.5	73491.7	67946	60194.3	67339.8	62279.9	68489.3	60860.9
Niben101Ctg15206g00001.1	Saccharopine dehydrogenase LENGTH=428	AT1G50450	AT1G50450.1	90854.7	90709.6	99956.4	99410	97838.4	89955.8	101805	92177.5	93685	80356	92679.3	90315.8	92881	100819	104601	91020.6	95195.5	85154.9	92016.3	93896.4	96596.6	102873	86020.1	101039	91579	98341.4	89151.8	89075.8	85869.7	92133.3	84182.9	86909.7	84152.3	100345	87475.1	96871.4	68414.1	76408.8	78105.7
Niben101Ctg16070g00007.1	glutathione synthetase 2 LENGTH=539	GSH2	AT5G27380.1	9083.3	4945.58	13614.7	7627.79	8218.27	8939.34	10680.7	12786.1	12222.5	3766.08	5826.79	11340.4	7528	13453.5	7071.64	9805.06	11119.6	7842.23	10475.4	5882.31	5060.18	10856.7	14241.4	12494.3	13411.4	11105.1	9983.13	5826.16	15093.5	11325.1	7155.35	10371.1	2305.4	10355.9	7053.02	2650.16	7670.63	9368.43	5651.93
Niben101Ctg16210g00008.1	Chlorophyll a-b binding protein 16, chloroplastic	CAB2	AT1G29920.1	4.94318e+07	4.96084e+07	4.80706e+07	4.48208e+07	4.43422e+07	4.44036e+07	4.59285e+07	4.63143e+07	4.59853e+07	5.01511e+07	4.93259e+07	5.00616e+07	4.45547e+07	4.46918e+07	4.41431e+07	4.60659e+07	4.96243e+07	4.94291e+07	4.80222e+07	4.89083e+07	4.83044e+07	5.33914e+07	5.35054e+07	5.7479e+07	4.65523e+07	5.40556e+07	5.26796e+07	5.51551e+07	5.80699e+07	5.48984e+07	5.31981e+07	5.8907e+07	5.99001e+07	6.5804e+07	6.78113e+07	6.86729e+07	7.37796e+07	7.34493e+07	7.43552e+07
Niben101Ctg16374g00003.1	Chlorophyll a-b binding protein 50, chloroplastic	CAB1	AT1G29930.1	4.61616e+07	4.69458e+07	4.55785e+07	3.94186e+07	4.06596e+07	3.49311e+07	4.06188e+07	3.64731e+07	4.36728e+07	4.37601e+07	4.39554e+07	3.86904e+07	4.69557e+07	4.68641e+07	4.21486e+07	4.47157e+07	4.5797e+07	4.36262e+07	4.51209e+07	4.05763e+07	4.6209e+07	4.71536e+07	4.67784e+07	5.27535e+07	4.93314e+07	4.38057e+07	4.87933e+07	5.5389e+07	4.94212e+07	4.5449e+07	5.56244e+07	5.72381e+07	5.28632e+07	6.62296e+07	6.23448e+07	6.88884e+07	7.04271e+07	6.39032e+07	6.53286e+07
Niben101Scf00011g00020.1	Glutathione peroxidase 1	GPX5	AT3G63080.1	82935.8	102582	94737.6	104986	86616.7	102569	119962	95866.2	97408.5	81515.2	79774.2	75880.4	94541.4	94323.4	90252.8	78715.1	82940.1	134024	86147.5	87117.3	92600.2	99357.7	87303.9	93551.7	88424.8	81179.1	90576.9	101629	102995	91159.1	57413.3	106546	108563	107055	76551.9	107033	122722	131528	118364
Niben101Scf00017g00005.1	Proteasome subunit beta 1	PBA1	AT4G31300.2	299248	316882	286021	262377	258477	250420	250906	274128	277043	270739	273614	247105	275274	267022	271976	281025	288421	276252	254244	257916	247992	234456	221786	239709	284428	278893	262599	228464	233556	223160	289286	289557	279970	329472	327136	303193	263909	257277	258886
Niben101Scf00017g04017.1	4-hydroxy-tetrahydrodipicolinate synthase	DHDPS2	AT2G45440.1	62388.9	70407.2	59822.2	79646.2	61273.9	32797.9	35907.4	57133.3	31351.4	32002.6	55889.7	48245.4	82407.8	35769.5	20403.8	21014.2	46819.9	37997.1	33253.3	67744	42416.9	33035.2	86096.4	38639.5	32606.5	44759.3	31673.3	33771.4	95710.9	30094.1	39630.7	68749.5	45608.5	79509.6	38110.2	90497.1	77767.5	72073.4	76112.9
Niben101Scf00023g08006.1	Imidazole glycerol phosphate synthase subunit HisH	AT-HF	AT4G26900.1	227986	208681	241261	235095	201207	173770	242074	236318	214612	233350	237156	224559	246911	188576	253288	249441	238782	293976	233791	252518	217117	274372	254570	270671	260781	233697	257574	280252	212020	303780	356434	313144	268873	355969	349452	286848	322368	346442	329591
Niben101Scf00028g03009.1	50S ribosomal protein L14	RPL14	ATCG00780.1	1.19292e+06	1.21717e+06	1.16886e+06	1.32347e+06	1.36762e+06	1.39752e+06	1.47957e+06	1.54033e+06	1.52512e+06	1.25263e+06	1.28053e+06	1.29883e+06	1.01205e+06	969959	969663	1.38051e+06	1.52297e+06	1.50846e+06	1.3522e+06	1.34727e+06	1.31722e+06	1.1524e+06	1.1773e+06	1.20779e+06	1.32293e+06	1.44883e+06	1.44494e+06	1.38932e+06	1.4866e+06	1.48624e+06	2.07541e+06	2.14951e+06	2.26693e+06	1.85574e+06	2.00784e+06	2.05301e+06	2.16652e+06	2.19471e+06	2.19325e+06
Niben101Scf00037g01005.1	Rhodanese-like domain-containing protein 9, chloroplastic	AT2G42220	AT2G42220.1	330086	334053	312617	294324	293189	310071	304118	296056	304627	304116	348667	316478	402624	308585	331091	327836	320763	307925	319773	311957	317048	314781	310683	321066	326699	277715	305711	285644	364247	256059	331602	322496	358944	292221	295606	291054	476433	508670	456438
Niben101Scf00050g03005.1	Vacuolar protein sorting-associated protein 35	VPS35B	AT1G75850.1	31495.7	18705.5	27413.6	67641.5	24951.8	14456.8	17917.9	28742.9	22437.9	62643	21053.7	24200.7	25585.9	44706.2	57992	16966.1	25391.5	62013.2	45460.9	44962.1	12069.4	16761.7	47346.4	17468	37369.7	15881.6	18818.9	36345	19822.3	41284	19866.2	60161.6	66498.9	64488.2	65635.5	73439.8	16564.2	58378.1	26228.1
Niben101Scf00054g01010.1	V-type proton ATPase subunit d2	AT3G28715	AT3G28715.1	28853.8	24363	32016.2	33389.8	11456.8	26121.4	24879.3	21518	22369.4	26094.6	23004.3	21049.1	26148.9	33455.7	30323.7	26910.5	25694.5	21236	29928.9	21029.4	24443.6	26523.6	27159.4	20759.9	26071.7	25619.2	24527.4	24293.3	19797.1	20076.3	27958.9	29322.5	28721.8	39781.1	41649.4	50981.5	40389.2	37508.8	21620.2
Niben101Scf00057g00027.1	Plastocyanin	PETE1	AT1G76100.1	7.09151e+06	6.75927e+06	6.98466e+06	8.81086e+06	7.2178e+06	8.09378e+06	8.7768e+06	7.9429e+06	9.0264e+06	8.41655e+06	8.0928e+06	7.85567e+06	4.83286e+06	4.81112e+06	4.54938e+06	6.05991e+06	6.80172e+06	6.75228e+06	8.5908e+06	8.70585e+06	7.63478e+06	6.7715e+06	8.08022e+06	7.57428e+06	7.22787e+06	9.89641e+06	1.00872e+07	7.25129e+06	8.4804e+06	9.1958e+06	1.16355e+07	1.23608e+07	1.29793e+07	8.05559e+06	1.18267e+07	1.19624e+07	1.13637e+07	1.18367e+07	1.18247e+07
Niben101Scf00059g04016.1	Tetratricopeptide repeat (TPR)-like superfamily protein LENGTH=340	AT2G37400	AT2G37400.1	88118.6	99439.6	90271	101782	98465.2	123411	104388	98042.7	97003.4	59175.2	76273.1	81851.5	90914.3	89521.1	84270.5	84346.1	82896.8	84824.2	84176.9	80296.1	79883.4	81764.4	70768.2	74339.9	82979.9	90440.7	85863.3	86166.2	73260.6	83043.5	101927	96221.6	103718	96075.4	94118.1	102916	101634	97854.8	104176
Niben101Scf00062g01026.1	Aldehyde dehydrogenase family 9 member A1-B	ALDH6B2	AT2G14170.1	257384	189071	268242	251399	260953	194570	204316	219384	210414	316763	257731	288240	294978	274079	287946	228211	235649	293035	233942	320662	235820	292339	272993	303319	328432	374606	377102	401705	348211	359772	546626	563891	553784	617178	597620	593162	623248	606126	618645
Niben101Scf00063g06032.1	Vesicle transport v-SNARE 13	SGR4	AT5G39510.1	94211.5	106795	102117	94045.9	90552.1	95212.8	32606.7	76187.5	78482.9	90319.8	96476.6	95552.6	79242.5	100466	105917	97070.3	78144.9	82477.5	81256.4	79764	76826.5	65265	75988.3	37372.2	73303.7	74378	78707.7	88794.2	74795.8	75346.4	118514	97378.7	105410	131752	110254	122034	120223	117030	112282
Niben101Scf00069g12009.1	Mitochondrial intermediate peptidase	AT5G65620	AT5G65620.1	444998	529685	389215	416637	434948	463560	1.07836e+06	439918	315636	485540	288295	385424	406583	409883	479482	595273	506202	587153	1.21931e+06	361511	558553	511165	427712	551533	564903	554052	383702	445639	479616	339375	691395	660668	584227	733461	572816	705789	605079	650657	646255
Niben101Scf00069g12017.1	serine hydroxymethyltransferase 2 LENGTH=533	SHM1	AT4G37930.1	7.83149e+06	7.79825e+06	7.88002e+06	8.04381e+06	8.02379e+06	8.21088e+06	7.08493e+06	7.1409e+06	7.05675e+06	7.88241e+06	7.86861e+06	7.94742e+06	7.76708e+06	7.76004e+06	8.06818e+06	7.31678e+06	7.00192e+06	6.79692e+06	7.16067e+06	7.16716e+06	7.01361e+06	7.128e+06	7.19306e+06	6.85998e+06	7.18005e+06	6.86633e+06	6.9149e+06	6.21403e+06	6.35234e+06	6.24111e+06	5.7118e+06	5.867e+06	5.87936e+06	5.63028e+06	5.17528e+06	5.30234e+06	4.53574e+06	4.53353e+06	4.46595e+06
Niben101Scf00072g09003.1	CBS domain-containing protein LENGTH=408	CBSX6	AT1G65320.1	38135.1	48215.4	28539.8	37171.6	50034.8	43234.8	78738.3	49306.3	97364.4	48815.4	66092.3	101466	37067.2	50374.2	57053	39078.4	39634.4	36086.1	40924.2	42779.5	44134.5	47315.2	40506.6	20913.3	47945	53509.9	28185.3	24833.7	50600.7	43654.8	32471.9	91614.8	60319.6	99590.2	29085.5	102508	70254.4	61862.6	45941.2
Niben101Scf00074g01003.1	Protein kinase superfamily protein LENGTH=495	STN8	AT5G01920.1	202514	214806	199334	178495	245731	187708	265052	151651	243101	201048	211416	162885	294547	184783	169248	165446	267430	191796	161289	133745	142131	217020	275148	236714	196517	369841	190541	202244	176206	195690	342258	204282	180738	264161	384095	390532	376886	352872	352767
Niben101Scf00078g02007.1	GUN4 protein [N [Nostoc sp. PCC 7524]	GUN4	AT3G59400.1	81773.8	83729.5	82060.9	116830	105683	109265	106142	117098	117742	98277	96321.4	97116.4	120639	120824	121511	97730.7	97224.3	85586.2	100038	104541	112334	60130.8	90654.7	68497.8	60230.4	82463.7	57685.7	34319.9	46141.3	91671.7	63728.1	48620.8	58494.6	27462.1	49479.4	49796.4	60184.3	71657.7	67999.8
Niben101Scf00082g08020.1	GTPase Obg	EMB269	AT5G18570.1	46934.7	54713.3	42806.3	61904.9	58469	64345.6	59367	60527.3	55719.3	56804.2	55182.9	43223.5	65585.7	50533.5	50979.9	68633.2	67852.1	60286.9	55636.2	53286.8	48745.7	53197.3	53801.6	55105.6	62759.7	80068.3	59718.8	35937.6	48636.7	46164.5	56522.4	58480.9	48941	62185.3	39663.3	37819.3	39565.1	33224.4	42291.3
Niben101Scf00090g01010.1	Annexin D5	ANN5	AT1G68090.1	191404	198026	221017	168181	80714.2	153301	140984	159251	157652	172692	166672	179674	149464	167226	188097	147595	148460	176310	174019	176005	171363	175368	154982	156504	172660	170807	146193	182264	174293	166809	205915	179528	193288	234013	220055	231552	184304	191133	174646
Niben101Scf00090g02003.1	DNA-directed RNA polymerase V subunit 1	AT1G45230	AT1G45230.1	44602.1	48770.3	47239.8	56322.7	49986.5	72601	68624.6	76583.8	79366.1	52633.2	52023.6	79154.4	60135.9	51388.6	62260.1	79454.8	62746.2	62720.5	70019.1	61555.6	73844.4	61366.3	46867.6	59902.1	68442.9	54163.8	64946	57802.4	55140.5	33115.1	43910.1	41855	40739.1	47394.5	36091.7	32164.1	30709	35598.9	12808.1
Niben101Scf00090g13017.1	Tic22-like family protein LENGTH=268	Tic22-IV	AT4G33350.1	124103	101483	129725	126366	124249	137186	143156	134289	127188	121355	129683	129271	119607	107325	120915	133170	120855	130768	105197	113833	103685	129117	98568.1	114010	123233	108024	51212.5	133703	127815	120079	157626	146990	154529	133910	140764	141190	143832	140199	132650
Niben101Scf00107g03016.1	Kynurenine formamidase	AT1G44542	AT1G44542.1	80329.8	59395.7	74335.9	37721.1	59329.1	55765.9	53183.6	64847.9	67643.8	63456.5	72226.9	79394	45079.9	27991.4	38515.8	35994	47675	55088.3	39803.4	46395.6	38897.7	59024.3	63489.9	41871.3	68979.5	65900.6	44317.8	70042.3	39971	87317	107295	86428.9	89325.7	114430	109979	118206	134214	152148	131447
Niben101Scf00108g00004.1	Beta-galactosidase	BGAL1	AT3G13750.1	80783.9	85894.9	79783	51189.8	142278	75250.7	124639	97812.5	109362	152400	150365	174404	95502.8	199157	79113.4	221430	229369	238318	189637	230616	181049	357160	345472	322284	334227	316882	304943	454424	471296	435104	837175	845429	847196	1.02175e+06	976984	979959	947094	962257	965669
Niben101Scf00109g10001.1	Threonylcarbamoyl-AMP synthase	AT3G01920	AT3G01920.1	48640.2	49878	49954.5	40796.9	40321.7	40541.5	47499.2	32411.7	41093	57080.5	50481.1	55615.4	46330.1	55703.4	52338.3	36228.1	40016.4	45314.5	31481.7	40895.4	38543.8	43377.4	49610.6	48736.2	44699.4	50782.2	49923	51883.4	50435.5	50822.3	61551.2	65610.2	70479.5	82361.7	70899.6	80703.6	69564.1	53862.6	62414.5
Niben101Scf00110g05008.1	Protein translocase subunit SecA	AGY1	AT4G01800.2	221626	219706	232787	251828	239223	269835	257446	244699	269487	219629	211540	222566	229240	222829	257811	267497	280889	289278	245291	245942	247882	218572	244599	217033	204758	207153	213798	209046	211302	194795	197709	211011	208383	211576	188785	203071	169500	174239	171359
Niben101Scf00117g02019.1	Chaperone protein DnaK	cpHsc70-1	AT4G24280.1	5.27375e+06	5.27982e+06	5.35896e+06	5.74334e+06	5.82615e+06	5.74523e+06	6.05821e+06	5.96523e+06	5.97899e+06	5.42888e+06	5.51904e+06	5.54124e+06	3.91927e+06	5.15751e+06	5.31943e+06	6.25155e+06	5.91716e+06	5.66501e+06	5.68864e+06	5.73643e+06	5.66701e+06	5.41554e+06	5.20814e+06	5.24296e+06	6.45278e+06	6.117e+06	6.18592e+06	5.7627e+06	5.69794e+06	5.58146e+06	7.83233e+06	7.69583e+06	7.87294e+06	7.53999e+06	7.1144e+06	7.12884e+06	7.77811e+06	7.88169e+06	7.95245e+06
Niben101Scf00133g04024.1	Peptide-N4-(N-acetyl-beta-glucosaminyl)asparagine amidase A	AT5G05480	AT5G05480.1	290160	12305.1	268403	13709.1	23960.2	266174	282223	262598	3627.77	290424	266856	15677.9	11795.4	6655.1	13063.4	29547.7	6217.82	218583	27579	7486.39	31551.7	6994.42	8162.62	15703.5	13420.5	8899.42	11074.4	8761.01	237385	11616.1	200294	217624	193417	138834	201070	205458	200801	215996	195242
Niben101Scf00149g02017.1	NADH-quinone oxidoreductase subunit C	NAD9	ATMG00070.1	147533	156496	157792	137753	133223	102597	135043	120698	104106	113269	121398	107956	125404	115393	117821	115157	124769	114081	120782	135320	115119	121054	121954	138071	103880	116471	110903	115873	120367	115145	114425	142343	125904	160390	116145	199405	176450	142331	191574
Niben101Scf00149g06012.1	Protein SCO1 homolog 1, mitochondrial	HCC1	AT3G08950.1	2596.1	12128	5415.75	7610.28	12747.7	19734.3	5521.48	11884.8	16637.1	7626.31	9368.85	30277.1	16856.4	3687.39	4611.43	3980.89	12789.1	9027.98	8035.9	8891.61	7466.5	5620.39	9345.03	16973	13762.2	9467.77	10269.9	6528.09	13190.1	16169.9	14701.4	12261	15419.2	9101.87	16560.6	19605.1	11456.7	25841.1	19973.1
Niben101Scf00150g04007.1	NADH dehydrogenase [ubiquinone] 1 alpha subcomplex subunit 6	AT3G12260	AT3G12260.1	17136.7	3459.73	18561.3	17049.5	15473.2	19226.7	15361.4	16065	16968	14980.5	13517.4	15810.8	16778.1	17837.4	16953.9	24976.7	19839.3	18661.4	10998.3	12611.1	15209.6	16600.3	13959.9	8045.75	19721.6	19054.3	18150.1	17811.4	6052.43	14770.1	9322.12	15911.1	14708.1	25360.6	15923.7	17148.9	22057	23389.3	19674.3
Niben101Scf00153g00021.1	Alpha-mannosidase	AT5G13980	AT5G13980.2	385980	339551	334156	335093	326852	335300	359958	358557	357396	426914	342959	360832	274119	281623	264223	258914	275985	252267	330386	278433	292675	330847	322334	368571	284192	340314	397910	387620	313598	331072	549159	487647	532856	456413	594957	675578	742490	794021	802166
Niben101Scf00155g00008.1	1-deoxy-D-xylulose-5-phosphate synthase	At1g55510	AT1G55510.1	62882.3	119369	130170	90400.7	59947.4	89770.5	91536.9	83389.9	79052	88865.7	63182.5	91977.6	90323.8	75254.1	36413.4	35109.9	76123.1	85389.5	83021.3	76276.9	27329	52334.1	88188.9	40019.3	119676	57234	110359	131084	52131.3	48464.3	116932	114050	117105	97613.9	109973	124108	260201	214682	136492
Niben101Scf00157g03004.1	Ankyrin repeat family protein LENGTH=175	GDC1	AT1G50900.1	178377	185048	177636	252895	237738	247395	289749	295458	292941	190339	184807	179144	246087	185040	255072	291772	282255	276877	261697	271190	264577	237147	209089	217081	241758	228285	215791	206429	193435	191411	138548	124604	131539	102235	109308	103703	111526	116523	116813
Niben101Scf00160g10001.1	Gamma-glutamyl hydrolase 2	GGH2	AT1G78680.1	77994.8	82497.3	84134.8	61250.5	86123.3	83864.9	71628.6	61867.3	76327.5	75573.3	76967.3	65472	43197	43567.1	73252.8	63268.5	36856.2	71818.7	56206.4	36946.7	56852.1	57750.9	63532.5	67899.3	82370.9	61761.5	47333.9	70214.4	68615.8	76451.6	101036	75747.7	89531.9	105938	97966	97589.8	99746.3	105484	87934
Niben101Scf00163g13002.1	chaperone protein dnaJ-related LENGTH=315	AT5G61670	AT5G61670.2	15371.4	15953.2	19222.1	18549.5	22950.1	14944.6	18956.9	14988.3	14186.8	18330.8	22778.1	16253.3	15151.9	13068.9	18584.3	18688.8	15151.3	18572.6	22599.2	19699.4	18043.1	15925.3	16925	12671.6	16318.4	21024.9	17949.6	15040.4	21407.6	11816.3	16168.9	12031.1	10543.9	15536.7	17146.3	10141.6	15288	12802.9	12040.4
Niben101Scf00163g17005.1	Peptide methionine sulfoxide reductase MsrA	PMSR4	AT4G25130.1	755284	783711	776405	830950	839493	811459	803751	823300	825993	850561	836448	865877	914266	904910	888850	895284	850198	783421	801711	783999	769798	927666	843559	848840	1.02658e+06	953398	961539	967999	922995	925827	1.10357e+06	1.01119e+06	1.02486e+06	1.10549e+06	1.05686e+06	1.11153e+06	1.0678e+06	1.1469e+06	1.07307e+06
Niben101Scf00167g04011.1	ATP synthase subunit alpha	ATPA	ATCG00120.1	3.32873e+07	3.27703e+07	3.2811e+07	3.58791e+07	3.60141e+07	3.51329e+07	3.4907e+07	3.5882e+07	3.49366e+07	3.48355e+07	3.60788e+07	3.68711e+07	3.66183e+07	3.71836e+07	3.78967e+07	4.11368e+07	3.97795e+07	3.88509e+07	3.73027e+07	3.70119e+07	3.87458e+07	3.84522e+07	3.70311e+07	3.65782e+07	3.64525e+07	3.59923e+07	3.60868e+07	3.39872e+07	3.31766e+07	3.20265e+07	3.00321e+07	3.12409e+07	3.14231e+07	2.782e+07	2.70779e+07	2.63216e+07	2.43689e+07	2.43806e+07	2.39171e+07
Niben101Scf00170g05007.1	Protein kinase superfamily protein LENGTH=765	PHOT1	AT3G45780.2	248838	251675	227853	108169	257618	250944	106988	238561	238588	241785	246264	208390	275928	152301	281620	142656	154966	142235	128936	145427	239998	231499	207414	173772	413041	137444	184790	212953	166559	221447	248868	224666	237524	147593	216858	130188	84848.6	99386.5	90383.6
Niben101Scf00173g00019.1	NFU1 iron-sulfur cluster scaffold homolog, mitochondrial	NFU4	AT3G20970.1	71775.2	154747	141282	120529	95241.5	110847	97173.1	117140	138404	130609	115281	136818	119262	102358	116924	111005	98969.1	61871.7	105895	117350	104029	111231	83633.8	113480	137810	130666	135371	145340	138406	108814	148326	122073	105142	142555	134366	125234	152846	128644	134505
Niben101Scf00173g04002.1	Aspartyl aminopeptidase	AT5G04710	AT5G04710.1	226762	256631	213233	277079	214220	231337	214865	232231	212773	218670	229746	272859	224752	159654	250996	256581	208935	235317	228516	215191	300470	250463	316336	244088	255806	243206	229862	230821	246150	249239	255679	224634	370742	330885	280436	309514	308755	275200	486282
Niben101Scf00173g09004.1	Ribulose bisphosphate carboxylase large chain	RBCL	ATCG00490.1	2.34464e+08	2.40842e+08	2.35308e+08	2.52541e+08	2.45843e+08	2.58278e+08	2.32365e+08	2.4201e+08	2.47532e+08	2.54738e+08	2.55249e+08	2.5151e+08	2.79713e+08	2.76229e+08	2.85281e+08	2.92707e+08	2.93402e+08	2.93303e+08	2.74765e+08	2.80265e+08	2.81434e+08	2.77352e+08	2.67548e+08	2.65887e+08	2.78475e+08	2.61511e+08	2.63969e+08	2.58583e+08	2.59969e+08	2.64544e+08	2.11434e+08	2.16051e+08	2.22035e+08	1.73016e+08	1.57551e+08	1.60382e+08	1.55041e+08	1.55897e+08	1.53578e+08
Niben101Scf00173g09006.1	ATP synthase subunit beta, chloroplastic	PB	ATCG00480.1	2.55966e+07	2.56126e+07	2.55533e+07	3.02349e+07	3.02296e+07	2.98104e+07	2.93164e+07	2.93687e+07	2.85075e+07	2.832e+07	2.77476e+07	2.80144e+07	3.12097e+07	3.09253e+07	3.2029e+07	3.33332e+07	3.37697e+07	3.28606e+07	3.27704e+07	3.33646e+07	3.30543e+07	3.11896e+07	3.21585e+07	3.1535e+07	3.2965e+07	3.21935e+07	3.21447e+07	2.71659e+07	2.775e+07	2.76911e+07	2.32173e+07	2.44347e+07	2.47509e+07	2.12617e+07	2.0012e+07	2.0028e+07	2.08048e+07	2.06034e+07	2.07701e+07
Niben101Scf00177g07008.1	violaxanthin de-epoxidase-related LENGTH=522	NPQ1	AT1G08550.1	218619	196412	217714	208882	237412	241376	206824	214183	215923	235855	240374	225576	267819	262194	259497	251973	229553	255272	245324	223407	219720	281253	241495	267419	297031	304670	299046	291911	238258	290998	365805	299945	387498	318751	384434	382480	380537	395066	400313
Niben101Scf00177g12003.1	Alpha-1,4-glucan-protein synthase [UDP-forming]	RGP5	AT5G16510.2	66282.9	155873	79380.6	74805.2	153827	84357.8	64758	64501.3	64588.7	59161.8	65271.8	62591.1	50598.4	48946.6	91558.7	59526.3	68786.3	57683.2	139733	151786	62391.4	58234.2	49828.9	82036.8	30448.3	71072.2	139343	64305.6	56881.4	55688.5	174870	56621.4	40287	50574.5	314845	293894	60566.8	57217.7	216598
Niben101Scf00180g00004.1	Endonuclease 1	BFN1	AT1G11190.1	41045.4	27032.1	95656.8	29129	117272	20413.1	111419	58168.8	26835.9	52393.8	48519.4	59400.5	107686	28428	54000.6	70643.4	41454.7	50262.7	44205.2	42385.1	88217.2	84739	33991	69961.9	26011.9	46205.9	42873.4	28009.9	47379.4	71210.5	155201	156047	158432	286102	309964	256439	275117	303143	302045
Niben101Scf00187g02037.1	BnaC01g33240D [Brassica napus]	AT3G19615	AT3G19615.1	5074.15	12367.1	9290.05	2525.23	12386.3	16083.5	17892.9	14257.9	12824.9	16635.4	4109.69	13013.7	3007.74	3691.59	4884.21	3777.45	4627.44	16614.4	12187.2	13625.7	4435.24	25249.3	13824.2	10748.7	7162.87	6659.57	6925.06	4000.54	8547.13	8747.97	23871.9	21695.8	26044.5	8923.57	18907.9	20402.9	18933.2	13767.1	15065
Niben101Scf00193g03008.1	Mitochondrial substrate carrier family protein LENGTH=331	PXN	AT2G39970.1	8524.89	8851.38	11172.6	10243.1	7393.45	8654.7	8916.8	10501.9	10863.2	7518.93	8883.46	10324.5	9845.97	7789.49	11045.1	7248.02	9429.04	6058.99	7648.73	7480.29	8444.02	10580.5	10933.7	9194.74	10464.3	8430.59	26991.7	8182.67	7601.26	9566.16	11270.4	11063.2	11367.6	12226.4	12631.8	11587.9	8735.16	36156.8	12185.4
Niben101Scf00202g02008.1	Glucose-1-phosphate adenylyltransferase family protein LENGTH=521	APL3	AT4G39210.1	660041	541074	633559	569787	613217	591712	581348	548694	569459	565612	524368	622573	598517	600147	611227	614006	593487	549198	541513	523343	514721	626635	562177	587559	592844	588577	598757	606215	608272	562032	737217	704074	744266	606723	715011	601273	623549	657418	655066
Niben101Scf00206g00028.1	IAA-amino acid hydrolase ILR1-like 4	IAR3	AT1G51760.1	146395	54237.5	40902.3	40889.6	41957.7	131205	89094.6	60672.4	55077.4	28057.1	135758	133625	29110	34969.2	39443.5	23948.9	31758.2	108490	32112.8	82645.8	93459.8	83984.8	95045.2	35125.1	108526	112157	31135.6	108181	132205	139252	141314	159519	146828	120011	133094	112335	65265	106255	109623
Niben101Scf00213g00001.1	Acetylglutamate kinase	NAGK	AT3G57560.1	54474.3	53029	52020.9	47449.6	44272	42859.5	47452	49532.2	48425	50898.2	46545.6	48106.9	42092.5	38839.4	44993.5	43648.8	43420.5	39793.8	44199.1	44222.7	44518.4	42934.6	36661	39010.8	41255.5	40768.9	36131.6	42997.7	39853.5	38924.7	27193.5	23875.3	22032.4	21868.4	21944.8	20418.7	28338.5	27776.3	31744.9
Niben101Scf00215g00017.1	Protein GrpE	EMB1241	AT5G17710.2	117429	133388	118862	137589	149793	153538	198869	124906	138660	105442	118296	103123	131959	123883	114692	140450	153057	154596	168812	150250	173066	129480	148437	127296	114710	147142	154608	112144	145724	158297	153127	134954	149603	127850	152674	135928	107625	81424.2	99653.5
Niben101Scf00215g01001.1	Nucleic acid-binding, OB-fold-like protein LENGTH=106	AT4G18590	AT4G18590.1	14661.7	12965.1	5415.65	45863.1	7020.26	13313.3	7069.2	14816.8	17771.2	18048.5	17815.3	9677.63	4606.25	34809.8	18848.7	18256.2	24265.2	20773.2	8904.78	29018.5	30176.1	12933.2	31047.9	12129.1	29388.3	1699.46	13708.1	42160.7	12708.7	11517.5	1571.72	17545.4	17777.2	17898.1	4710.93	7863.6	1195.14	3907.47	11646.8
Niben101Scf00218g02004.1	Haloacid dehalogenase-like hydrolase (HAD) superfamily protein LENGTH=244	AT2G38740	AT2G38740.1	32211	35200.5	35881.7	75978.6	37298.4	11099.3	37734.6	10876.7	35932.1	28294.7	29615	27395.4	37535.3	37905.5	40279.7	30390.6	29366.4	23967.1	35864.5	26245.7	26838.6	33440.5	14901.1	29187.3	29691.9	60656.4	26333.9	29047.8	17776.8	30837.8	74089.4	34386.4	21944.5	16175.1	32393.7	64129.3	24710.8	80396.3	25252.6
Niben101Scf00225g00008.1	O-methyltransferase 1 LENGTH=363	OMT1	AT5G54160.1	226769	240787	198365	189909	201669	193915	214537	182891	200061	222554	234613	216868	146218	207872	190398	183888	205062	112896	204912	205923	212471	231440	200774	205383	115683	205697	226018	207203	200960	226438	259107	242364	282891	263140	267416	277868	278188	270341	272124
Niben101Scf00228g02006.1	Auxin-induced in root cultures protein 12	AT3G25290	AT3G25290.1	635260	620201	640518	583216	598944	569264	531979	545061	529488	626045	643704	634711	662890	674582	693475	586834	591153	586358	550379	557004	558210	684915	665187	682921	720459	709435	715186	667737	668479	658340	866134	856163	842927	1.12816e+06	1.03741e+06	989923	1.09318e+06	1.08908e+06	1.07923e+06
Niben101Scf00229g00004.1	ATP-dependent zinc metalloprotease FtsH	ftsh3	AT2G29080.1	61720.9	68243.8	10240.8	89338.3	85739.7	87715.1	36422.9	31646	97797.9	59468.9	52495.3	53260.3	59286	63563	62413.1	72361.6	9367.18	89884.1	34705.2	87744.4	87854	62932.1	9238.26	13304.3	13304.7	55084.2	65202.6	53502.7	67269	69451.1	50808.8	42560.6	56348.2	28041.7	3938.36	36372.1	59398.3	27054.2	15324.2
Niben101Scf00233g00006.1	Aldo-keto reductase	AT1G04420	AT1G04420.1	390221	407872	389056	449908	433586	423842	422842	425646	445160	425619	419401	413882	526372	472246	534864	474518	446057	445767	445401	450309	473426	535192	497677	498989	521628	456666	477324	531770	510174	506616	656360	636003	618929	867516	808937	823717	801571	802643	811051
Niben101Scf00234g01015.1	Exocyst complex component 8	EXO84B	AT5G49830.2	43344.3	54179.8	37324.8	47790.5	64895.1	32885.4	55460.4	49747.8	29966.5	51475.7	26883.4	81004.8	24243	22591.4	49083	32815.6	58539.2	34285.6	33982.5	37720.4	17657.5	53407.5	30982.2	52553.9	68592.3	58867.1	20949.3	24385.3	34289.7	26466.3	35571.8	13713.8	33285.3	12154.9	7910.13	27835.6	33866.8	32151.9	39190.6
Niben101Scf00236g00005.1	UPF0587 protein C1orf123 homolog	AT4G32930	AT4G32930.2	107807	103361	105115	187002	111084	112073	123283	115585	108676	120177	120733	120803	15168.3	163524	161389	10426	117702	119897	127151	179588	117627	135178	16898.6	133075	122433	142501	140402	206857	117970	12262.9	7606.21	8429.89	19382.3	16292.8	22780.6	157940	5867.86	157409	7943.5
Niben101Scf00244g03012.1	[Oryza sativa Japonica Group] dbj|BAF06510.2| [Oryza sativa Japonica Group]	AT3G08640	AT3G08640.1	19221.1	16774	9471.07	20240.8	13213.2	16604.4	17976.1	17166.2	18552.6	19499.5	22826.2	11123.4	20729.6	19381	14301.3	21051.1	8075.91	12291.9	23375.6	16939.5	16620.8	20188.3	19058.5	21419.7	20479.2	12541.2	16915.6	3871.9	20801.7	12479.7	17871.6	16538.8	22871	18916.5	18649.2	23028.9	20635.9	21590.3	19121.2
Niben101Scf00247g03007.1	Histone H2A.1	GAMMA-H2AX	AT1G54690.1	5.5796e+06	5.59196e+06	5.42561e+06	4.43538e+06	4.45588e+06	4.65386e+06	4.96624e+06	5.08358e+06	5.16199e+06	5.3101e+06	5.41008e+06	5.51009e+06	5.12071e+06	5.00509e+06	5.36191e+06	5.10426e+06	5.38549e+06	5.22482e+06	5.08252e+06	4.97973e+06	4.95794e+06	5.70314e+06	5.89433e+06	5.86066e+06	5.26806e+06	5.12965e+06	4.99064e+06	5.84629e+06	6.2102e+06	6.21675e+06	7.23585e+06	7.51597e+06	7.67267e+06	1.0705e+07	9.75245e+06	9.93625e+06	7.73558e+06	7.86639e+06	7.82065e+06
Niben101Scf00248g00005.1	NAD(P)H dehydrogenase 18 LENGTH=212	PnsB5	AT5G43750.1	244218	249049	256195	284054	293335	269495	257288	233006	225973	270097	266353	264883	257285	243606	245970	232011	222217	202330	225952	233558	217697	261324	236103	253618	244598	250763	258409	277830	246145	263238	273354	250037	255691	240775	270137	264820	275163	279391	294327
Niben101Scf00248g02011.1	NAD(P)H-quinone oxidoreductase subunit N	NdhN	AT5G58260.1	147275	151429	153851	161788	145871	165294	142792	167089	148972	158157	101164	149393	130153	129965	135427	112712	146556	146897	165384	165568	153669	157491	169935	163641	125454	148789	159190	150990	138913	163074	110587	101735	124737	47935.9	53307.3	85594.3	80750.2	89803.1	109171
Niben101Scf00254g02007.1	mitogen-activated protein kinase 12 LENGTH=372	MPK4	AT4G01370.1	68962.3	76963	38869.9	71264.8	32293.6	41171.9	46498.8	84506.1	36147.5	66698.1	96151.9	64868.3	95395.8	88445	89497.9	82410	87965.4	93330	79137.9	89781.2	90217.3	76508.5	76450.9	31701.5	35225.9	53795.3	74292.3	66066.5	73490.7	60281.2	43727.2	64945.6	45252.9	52888.5	43487.1	32925.1	15217.9	37186.3	41727.9
Niben101Scf00254g08009.1	GPN-loop GTPase 1	QQT2	AT4G21800.2	3284.44	4878.79	5996.68	1521.34	5600.39	5170.52	6725.62	6166.19	3715.61	3366.53	4213.27	4397.96	5572.28	5562.84	7148.26	5577.78	5448.96	5114.82	5226.21	4548	5948.05	2833.49	3528.65	3345.78	2227.68	1377.52	4156.23	3408.99	3749.05	2619.26	1933.2	2807.5	2074.8	2145.55	2112.1	3980.45	613.723	4220.84	1685.56
Niben101Scf00262g02011.1	50S ribosomal protein L17	AT3G54210	AT3G54210.1	378629	383601	397017	369739	392330	407936	509437	512664	464536	438924	408819	433196	312970	312288	307178	444534	406884	379613	398742	409297	389103	389827	353916	347758	390129	377811	409872	500830	423268	465623	758050	709089	746897	713868	679573	824990	796050	804719	831343
Niben101Scf00263g01005.1	Tetratricopeptide repeat (TPR)-like superfamily protein LENGTH=494	TPR5	AT1G56440.2	3666.63	6200.86	1130.46	10017.6	4422.88	1920.65	3348.88	2866.49	10863.2	6006.07	1538.84	6785.08	2244.05	4295.03	8555.81	2026.48	2534.45	4292	3265.75	5895.56	4302.18	15000.1	4885.61	1566.06	1660.77	16511	14573.7	4181.79	1375.44	3059.3	2216.42	1814.82	1947.31	4300.28	3991.7	922.284	945.815	5625.22	4457.72
Niben101Scf00270g03014.1	Receptor-like protein kinase	AT2G43230	AT2G43230.2	230727	227729	181142	207474	192500	187536	200084	237986	188732	205998	198914	209231	220037	212169	206670	191793	192433	195197	168546	186674	185291	169563	175709	181830	175679	178151	298966	161828	172577	178194	215167	207079	221331	254021	230001	233455	200315	209474	210303
Niben101Scf00271g02013.1	Haloacid dehalogenase-like hydrolase (HAD) superfamily protein LENGTH=372	AT5G45170	AT5G45170.1	129021	121730	115770	132040	123668	111267	102746	114121	112283	129047	105899	106273	117741	127928	124221	118733	114587	107632	111000	126499	117579	121102	105083	107368	130450	127204	137461	114019	120859	92827.4	125266	135007	109279	89118.7	94220.6	121055	106740	83967.9	118319
Niben101Scf00271g04024.1	Photosystem I reaction center subunit III	PSAF	AT1G31330.1	2.85456e+07	2.91223e+07	2.75633e+07	2.70814e+07	2.84375e+07	2.96239e+07	2.72256e+07	2.73327e+07	2.79197e+07	2.77394e+07	2.80725e+07	2.8839e+07	2.49788e+07	2.4898e+07	2.57635e+07	2.39415e+07	2.55513e+07	2.54338e+07	2.50549e+07	2.56701e+07	2.59325e+07	2.74364e+07	2.80735e+07	2.74101e+07	2.53134e+07	2.69879e+07	2.74166e+07	2.91705e+07	3.14761e+07	3.12885e+07	3.0743e+07	3.1568e+07	3.34031e+07	3.33051e+07	3.72256e+07	3.83381e+07	4.01967e+07	4.15915e+07	4.05e+07
Niben101Scf00276g02010.1	mechanosensitive ion channel protein MscS [Marinobacter sp. HL-58]	MSL2	AT5G10490.1	20818.8	30322.1	19288	23173	11295.3	27001.1	24862.9	21251.2	15957.3	30546.4	19701.2	17290.7	10471.8	19955.3	20312.3	17907.4	26286.4	15292.3	13331.5	14795.8	15971.4	12259.9	10562.2	41274.9	17024.7	13338.5	26555.7	29841.1	21453.1	21907.5	34344.4	30553.6	31307.5	30655.4	30992.9	30780.8	19385.3	20144.9	12966
Niben101Scf00276g07001.1	Pyruvate kinase	PKp3	AT1G32440.1	143154	184818	193628	155260	158190	206350	138351	156823	228050	143979	165635	126906	127555	160295	132425	158853	161538	220097	212952	172780	206579	147893	151319	151748	132733	191848	128655	156386	127524	196823	175007	91996.3	218025	139488	99752.5	118575	194154	125681	151038
Niben101Scf00279g01014.1	Beta-D-xylosidase 4	XYL4	AT5G64570.1	50084.8	54044	134858	57833.1	93307.2	85106.6	80085.4	90375	92188.6	84492.3	88273.3	93515.5	93344	82422.3	64456	114886	117799	114827	109721	98059.3	107957	102264	83162.4	87119.8	112152	208044	106239	100420	106707	111238	213409	87790	99847	297817	275707	272298	89511.5	230723	229049
Niben101Scf00288g18013.1	Acetylornithine aminotransferase	PYD4	AT3G08860.1	28079.9	45274.7	12987.2	14060.6	31096.5	14888.2	11332.2	28901.4	27987.2	36455.6	13579.9	14816.4	7853.71	14957.8	24325.2	12492.2	9823.04	30371.7	26902.6	8875.06	21600.3	14915.3	23581	31859.8	28528.8	40558.5	25243.1	15426.4	26628.7	14646.4	36818.4	19117.6	18832	27874.9	45129.2	50394.2	17873.6	19093.6	30690.6
Niben101Scf00294g00014.1	Proteinase inhibitor I-B	AT2G38870	AT2G38870.1	17053.4	15717.9	58717.3	51159	10200.2	7797.29	40869.1	36801.5	43394.7	21503.5	16300.1	18866.2	7908.51	13413.7	10203.6	36735.2	15506.5	8451.43	9480.36	17500.3	5287.03	12176.8	11886.5	8112.22	12286.3	14920.6	4492.48	8891.66	18660.8	82244.9	19140	21004.4	23048.6	36666.6	29386.8	27614.9	45264.7	44170.1	38645.1
Niben101Scf00294g01014.1	Proteinase inhibitor I-B	AT2G38870	AT2G38870.1	20931.5	26018.3	43520.7	21368.6	19849.6	22398.8	33082.6	27723.8	27827.2	16482.4	54686	40360.6	19527.9	21192	50474.1	11782.1	33442	31517.3	18222.8	46160.5	17133.6	18858.4	18303	49447	17455.1	12472.9	23199.7	57511.8	26415.5	31221.6	178939	163205	164312	115625	118264	130799	440666	302260	502671
Niben101Scf00302g01002.1	Fructose-bisphosphate aldolase	FBA6	AT2G36460.1	1.18921e+06	1.18652e+06	1.15207e+06	1.35022e+06	1.36323e+06	1.36225e+06	1.26694e+06	1.27974e+06	1.24942e+06	1.15874e+06	1.12385e+06	1.20423e+06	1.38594e+06	1.32286e+06	1.35288e+06	1.17344e+06	1.1973e+06	1.09266e+06	1.20297e+06	1.19036e+06	1.20261e+06	1.15381e+06	1.105e+06	1.12148e+06	1.10763e+06	1.0419e+06	1.0236e+06	964196	919808	905637	789465	720851	732052	865438	818697	803537	805690	783970	794357
Niben101Scf00305g04005.1	Galactose mutarotase-like superfamily protein LENGTH=307	AT5G66530	AT5G66530.2	671295	649465	585353	506249	564647	501993	594841	567895	592389	640316	583415	617646	593529	583903	616266	603201	618595	575538	537946	554506	551734	626241	571265	627884	656346	624530	634363	654284	655747	654846	895060	892590	917034	1.26804e+06	1.15664e+06	1.16416e+06	787455	720024	692514
Niben101Scf00311g03009.1	Imidazole glycerol phosphate synthase subunit HisH 1	AT-HF	AT4G26900.1	227986	208681	241261	235095	201207	173770	242074	236318	214612	233350	237156	224559	246911	188576	253288	249441	238782	293976	233791	252518	217117	274372	254570	270671	260781	233697	257574	280252	212020	303780	356434	313144	268873	355969	349452	286848	322368	346442	329591
Niben101Scf00311g03010.1	Dihydrolipoyllysine-residue succinyltransferase component of 2-oxoglutarate dehydrogenase complex	AT4G26910	AT4G26910.1	69303.1	65879.8	49532.4	36944.3	150121	44945.5	44438.6	32479.3	84194.3	36259.1	53643	80915.9	46498	51437.2	52521	59911	50998.7	50899.7	52467.2	52255.9	60232.2	48538.3	52070.1	70419.4	46827.2	58596.8	54568.6	56582.8	33766	47822.2	62490.9	80281	46983.4	70570.4	76533.9	90272.9	78947.4	74303.3	68779
Niben101Scf00321g01002.1	Dipeptidyl peptidase family member 6	AT5G36210	AT5G36210.1	72197.3	98125.4	94601.3	95767.2	80728.3	83419.4	78706	79170.3	79423.3	96193.6	85799.1	85128	92962.8	85876.8	83668.3	78160.1	74066.6	68693.6	80432	72571	74755.1	89016.5	80490.4	62240.8	73737.6	78256.4	79571.9	66648.7	71588.9	64242.2	70625.1	84727.5	77349.5	106599	99683.6	101525	90940.1	88239.9	86070.6
Niben101Scf00321g04010.1	epimerase [Fischerella sp. PCC 9605]	Tic62	AT3G18890.1	299254	304661	302006	363987	361046	364663	348071	363342	336918	319043	325815	332073	407317	391789	398539	372338	382639	385282	392316	405278	333771	434744	415681	421980	431379	439169	395919	367734	309704	400890	297696	297194	292324	251122	230210	235838	218898	197575	223511
Niben101Scf00324g02004.1	UDP-glucose 4-epimerase 5	UGE2	AT4G23920.1	108444	87894.6	106976	84411.4	83807.3	85222.9	105807	50099.5	87068.4	87594.8	89473.4	76698.3	38417.3	54049.2	54277.3	72849.8	78757.4	68050.3	58039.8	78015.4	85554.8	79658.1	77934.6	65602.5	74202.3	83101.7	91592.5	100948	103079	80244.2	200925	177525	188451	161296	207048	207124	179962	206658	204825
Niben101Scf00324g02022.1	Nucleoside diphosphate kinase family protein LENGTH=237	NDPK3	AT4G11010.1	1.63857e+06	1.70818e+06	1.61101e+06	1.43728e+06	1.59001e+06	1.42001e+06	1.37896e+06	1.40342e+06	1.40509e+06	1.62097e+06	1.63974e+06	1.58997e+06	1.57524e+06	1.51912e+06	1.50741e+06	1.53042e+06	1.54966e+06	1.64859e+06	1.41082e+06	1.50008e+06	1.40666e+06	1.55325e+06	1.56858e+06	1.56474e+06	1.8483e+06	1.74384e+06	1.64369e+06	1.61542e+06	1.6023e+06	1.59019e+06	1.78423e+06	1.79769e+06	1.83029e+06	1.90768e+06	1.80741e+06	1.84483e+06	1.39395e+06	1.35262e+06	1.36692e+06
Niben101Scf00332g05017.1	dihydrolipoamide dehydrogenase [Calothrix sp. 336/3]	AT4G16155	AT4G16155.1	306145	331061	333688	322505	344215	308659	390463	391990	375025	330691	341315	343778	349436	337847	305279	389503	383357	402367	381787	360504	325494	366911	298931	308490	360538	354656	347333	322640	312768	321372	420455	403950	394989	393529	406130	366181	436392	418579	350807
Niben101Scf00337g01007.1	BSD domain-containing protein LENGTH=317	AT1G69030	AT1G69030.1	24670.4	4162.66	31444.1	31230.1	41905.4	6820.88	9777.42	34366.4	42501.6	31794.7	16864.3	46709.9	5868.64	3754.08	4350.37	47593.8	22350.1	47047.1	43080.1	35082	2575.18	3499.83	41231.5	24252.4	5004.47	34843	21443.4	1793.27	3652.87	37212.1	5708.06	18726.3	5416.99	9647.87	6203.6	2961.89	10179.1	29316.3	32539.8
Niben101Scf00338g03002.1	Thylakoid lumenal 17.9 kDa protein, chloroplastic	AT4G24930	AT4G24930.1	380218	234686	279275	289921	258402	484875	213272	256808	483213	198847	203331	343728	364549	360248	356676	445947	482694	452175	312494	473202	477155	452118	440375	457559	324309	493493	265756	246220	250935	295781	249327	590762	610011	550688	581710	597363	613829	632655	626979
Niben101Scf00338g08018.1	Alpha-galactosidase	AGAL2	AT5G08370.1	172823	162070	175869	143196	132481	110641	138236	100315	148596	155090	116067	121869	160306	167194	158597	163930	156408	166272	127505	120354	147607	173754	140852	179608	202080	193709	197674	200170	199216	195675	248152	257509	253322	289050	235681	240543	260431	251467	217975
Niben101Scf00340g03006.1	Enoyl-[acyl-carrier-protein] reductase [NADH] FabI	MOD1	AT2G05990.2	1.52247e+06	1.49971e+06	1.50563e+06	1.47561e+06	1.47611e+06	1.48153e+06	1.54846e+06	1.57641e+06	1.5801e+06	1.61668e+06	1.58892e+06	1.5634e+06	1.58648e+06	1.55261e+06	1.61824e+06	1.69142e+06	1.66755e+06	1.63346e+06	1.59958e+06	1.57229e+06	1.52659e+06	1.65002e+06	1.56809e+06	1.61764e+06	1.84595e+06	1.78193e+06	1.71193e+06	1.75883e+06	1.65316e+06	1.69519e+06	2.43739e+06	2.42362e+06	2.46399e+06	2.65619e+06	2.56404e+06	2.48588e+06	2.27679e+06	2.25262e+06	2.25837e+06
Niben101Scf00345g01021.1	Glutamine synthetase	GLN1-1	AT5G37600.1	2.89453e+06	2.9151e+06	2.39339e+06	3.13051e+06	2.94366e+06	2.74928e+06	2.91593e+06	2.60273e+06	2.55594e+06	2.663e+06	2.71355e+06	2.75969e+06	2.30129e+06	2.37395e+06	2.21183e+06	2.37636e+06	2.16916e+06	2.06162e+06	2.37651e+06	2.46107e+06	2.28859e+06	2.30759e+06	2.06523e+06	2.09435e+06	1.97461e+06	2.13191e+06	2.20402e+06	2.06832e+06	1.73724e+06	1.96926e+06	1.73083e+06	1.53896e+06	1.59589e+06	707263	1.13769e+06	915073	870763	934389	861695
Niben101Scf00351g03005.1	Beta-D-xylosidase 4	AT5G10560	AT5G10560.1	535946	518313	433479	313686	334254	221839	310747	326533	324302	402528	411708	412923	396395	414239	397489	348123	285216	289954	385704	291504	274274	601825	512282	484144	614215	546556	544955	725958	613228	632478	1.00123e+06	727288	819372	909715	898657	926788	803277	986614	929170
Niben101Scf00354g01012.1	HXXXD-type acyl-transferase family protein LENGTH=442	AT3G26040	AT3G26040.1	10764.8	10749.5	36117.4	10314.8	24893.2	28617.8	17203.4	21575.2	26048.8	14911.9	10881.8	17332.4	12744.7	8937.01	1616.74	5201.24	8564.79	8521.57	9323.49	10380.4	20576.7	14443.6	14551.6	25031.1	13715.9	5317.67	6795.75	12928.5	16823.3	25009	21059.9	20266.2	24909.6	9823.46	12675.2	13547.9	43563.5	47929	42490.3
Niben101Scf00367g02013.1	Plastid lipid-associated protein 2, chloroplastic	FIB4	AT3G23400.1	3.82956e+06	3.78046e+06	3.73682e+06	3.41864e+06	3.51728e+06	3.48352e+06	3.04226e+06	3.02145e+06	3.00542e+06	3.7566e+06	3.80175e+06	3.82949e+06	4.05158e+06	4.12954e+06	4.06298e+06	3.05528e+06	3.29165e+06	3.02897e+06	3.13096e+06	3.12978e+06	3.16491e+06	4.03098e+06	3.97385e+06	3.98862e+06	4.10678e+06	4.14953e+06	4.24942e+06	3.8313e+06	3.91181e+06	3.91061e+06	5.03969e+06	5.0142e+06	5.24192e+06	6.72541e+06	7.10403e+06	7.3707e+06	6.27795e+06	6.21003e+06	6.41356e+06
Niben101Scf00367g10003.1	Cyanate hydratase	CYN	AT3G23490.1	598040	589120	567936	561339	555354	546965	512807	520115	501515	560882	529382	627511	521570	501936	493305	498291	514907	524868	518490	530125	524829	496533	539517	556472	560450	537747	625738	536407	488948	556042	723022	543804	739046	624092	715047	724788	862687	903613	866696
Niben101Scf00367g10018.1	Cyanate hydratase	CYN	AT3G23490.1	468851	462852	461378	456992	469053	467536	414864	412713	401906	444309	437599	514799	454383	443319	445387	426510	514880	512968	455929	463996	476241	462199	495374	478061	498019	545130	549400	440784	525814	474643	547494	554256	575089	490576	586042	588197	677675	721076	699882
Niben101Scf00369g08005.1	Rubber elongation factor protein	AT3G05500	AT3G05500.1	6988.59	5720.33	587.996	6030.64	3304.62	3385.78	3479.91	3558.07	4061.46	7499.92	4104.99	5954.97	3920.29	4060.53	14040.1	2607.36	1319.78	8873.46	7153.44	4606.78	9105.74	1816.13	6116.14	7996.14	5985.95	3124.18	4513.34	5192.41	6734.66	5824.09	13198.7	13009.8	13371	78815.8	71273.6	64877.2	17940	13182.8	14816.1
Niben101Scf00381g03001.1	Leucine-rich repeat-containing protein 7	PIRL4	AT4G35470.1	45630.6	32604.8	34835.3	28390.2	40701.6	41416.9	29142.5	37659.6	39622	33905.6	32917.6	47388.4	31343.5	35642.5	33656.6	23270.2	34932.8	37102.9	30903.5	30074.1	32746.7	34921.1	32283	36781.2	25407.5	38448.1	37337.2	33743.1	28222.3	39567.5	56650.6	40134.2	47952.9	34883.6	34698.5	59473.9	59989.1	56271.3	42827.3
Niben101Scf00389g01002.1	Pentapeptide repeat-containing protein LENGTH=280	AT2G44920	AT2G44920.2	775404	731741	758327	677400	722500	713712	669417	658224	652906	879989	862624	886290	782590	758501	794692	766697	775326	740305	786047	773127	780470	842861	801588	854747	1.02129e+06	1.00937e+06	1.00333e+06	914684	877595	908512	1.2731e+06	1.27876e+06	1.28281e+06	1.42566e+06	1.32272e+06	1.3137e+06	1.44009e+06	1.3667e+06	1.35382e+06
Niben101Scf00395g02017.1	BnaA03g00280D [Brassica napus]	AT5G01590	AT5G01590.1	112929	123630	134717	97119.6	90871.7	114583	108732	138875	133870	124384	118133	91832.1	94711.2	63029.6	84477.7	104853	109899	87520.5	131708	159548	140168	109657	110312	84899.3	98527.6	100929	124111	82246.4	166879	111007	146135	153838	152903	149948	159895	145164	140070	147915	157337
Niben101Scf00397g01008.1	BnaA04g26030D [Brassica napus]	AT2G45060	AT2G45060.1	42183.7	51735.6	61517.5	49907.6	57793.2	41932.2	47565.8	45885.7	57333.1	46163.4	46472	36580.7	42750.6	31971.5	42341.6	37202.5	49820.3	42979.5	65441.4	45465.7	45475.7	59367.1	43944.2	38688.7	42901.4	40167.2	45574.6	58310.4	43461.9	49782.4	54341.1	65755.7	50799.2	66386	57351.1	63003.2	55641.1	63156.2	55541
Niben101Scf00397g02007.1	CCR4-NOT transcription complex subunit 1	AT1G02080	AT1G02080.1	15217.8	8186.72	33617.1	24226	15863.5	21985.5	33225.2	14578.7	18098.2	11346.6	21131.2	9740.07	31798.6	40699.1	17157.7	19821.7	23459.8	17410.5	32844.2	16268.1	24139.2	17859.9	25036	22988.9	10215.2	10541.2	30875.4	29572.2	15858.7	13220.6	32942.1	24632	16521	13699.5	13198.8	13157.1	18256.7	20620.9	13410.1
Niben101Scf00398g07006.1	BnaC05g38500D [Brassica napus]	AT3G15110	AT3G15110.1	28485.4	56243.4	54715.3	41899	95987	48388.7	52859.8	42643.2	45639.9	94766	62763.6	57600.7	48837.2	50700.4	56520.7	30062.8	44539.8	95822.5	45369.6	105782	34106	28369.8	47465.7	105061	24285.8	38284.1	42956.6	36152.8	75203.4	51083.8	93873	50274.6	49624	142535	54581.4	123531	48156.3	49930	51332
Niben101Scf00414g06009.1	Calcium-binding EF-hand family protein LENGTH=222	CBL2	AT5G55990.1	35742.6	36801.5	37382.2	36756.7	30519.8	34848	40894.2	36193.4	34539	44771.9	44518.2	39988	40278.1	42852.4	40131	35935.2	31025.5	36423.5	32758.5	33570.3	31586.7	30730.3	37256.9	35204.7	40129.4	40711.5	39010.1	38962.7	38729.9	33704.5	53596.8	46040.8	44988.1	53732.8	55662.7	60671	45008.6	48277.3	40543.6
Niben101Scf00415g04001.1	Electron transfer flavoprotein subunit beta	ETFBETA	AT5G43430.1	99282.3	94168.5	107391	85918	89528.6	100055	75135.3	76063.9	95120.5	87326.7	88012.4	101696	70598.2	68375.6	69007.3	72941.2	93396.3	83888.1	93258.7	73755.9	84695.7	93414.1	136134	89483.4	97105.4	98120.6	122797	127865	114312	134091	224740	203414	236868	208847	304878	296431	261734	250393	253682
Niben101Scf00416g05005.1	GDSL esterase/lipase	AT5G03980	AT5G03980.1	129868	142327	120036	95425.1	183456	114848	107513	94050.8	108244	117090	111977	180162	195343	199422	92985.9	84981.4	179595	151735	92766.6	80231.5	91823.7	95745.4	197085	192467	81186.4	92516.3	102267	202652	188941	99120.2	184078	196510	202763	315752	309400	277378	286855	292967	286364
Niben101Scf00421g01021.1	monodehydroascorbate reductase 6 LENGTH=493	MDAR6	AT1G63940.2	242039	243238	305637	215798	191981	206703	268556	249211	266840	230207	270396	253911	208513	222407	163487	250473	282333	249886	212561	206239	211566	270472	226486	271627	289190	271628	213941	278400	286868	240852	450342	411312	519004	517261	508955	485083	387527	413310	400645
Niben101Scf00421g01025.1	Polygalacturonase	AT4G23500	AT4G23500.1	14832.7	21898.7	18925.8	19648.6	19064.8	18545.5	12332.5	17281.3	17411.8	18135.2	16784	22003.6	18368.5	14231.9	8936.91	12059.7	10443.1	21926.3	13723	14103.4	20550.7	12210	16655.7	17972.7	14493.7	13610.3	16470.9	18033	17845.7	14146.5	15566.4	14759.6	20825.7	28444.1	12802.4	21798.8	28493.1	25185.2	20678.3
Niben101Scf00426g02026.1	Transcription initiation factor IIF subunit alpha	RAP74	AT4G12610.2	9424.29	7481.57	6832.13	670.566	5334.97	5330.7	8340.31	7653.73	6560.77	2499.58	5256.06	4435.06	9127.64	9487.15	10435	10218.4	7901.08	15140.5	5882.08	10245.7	10222.1	10336.9	8635.9	8981.3	9193.43	10049.7	9381.81	10875.4	9529.25	5540.51	5511.17	6366.02	6011.24	3235.48	6902.25	5294.76	6408.75	3548.26	5093.5
Niben101Scf00426g02029.1	Acyl carrier protein	mtACP3	AT5G47630.2	60646.5	26647.2	24551.8	41224.8	65853.9	67367.4	29750.7	45130.1	70853	58203.7	52850	61496.6	35844.4	72959.5	68992.9	48864.9	59431.4	61655.7	70312.2	76447.5	68594.7	63953.1	68664.2	64528.2	67799.6	25357.7	63349.7	28673.2	64128.8	58506.6	55036.3	57124.6	54516.5	43316.5	23549.1	46494	55309.8	18778.9	56184.4
Niben101Scf00428g12008.1	Ras-related protein Rab-8	RAB1C	AT4G17530.1	926969	899583	898119	734500	700352	708504	571917	702763	745735	671049	698379	679928	710742	722111	747662	696756	654340	633857	585045	594248	589758	625508	629452	609740	582039	532039	566783	632481	640820	494358	838450	836638	858447	1.21219e+06	1.1356e+06	1.11341e+06	1.06049e+06	1.03982e+06	1.05598e+06
Niben101Scf00428g12016.1	nuclear RNA binding protein A [Spinacia oleracea]	AT4G16830	AT4G16830.1	636852	637037	666170	754702	752308	731817	764930	793625	777928	666646	628095	645210	596751	605022	594350	770060	779162	752781	711489	699282	694680	526172	530659	551594	646989	640821	648820	511024	498563	485836	506657	502820	513360	449871	444034	444134	190948	167831	205436
Niben101Scf00428g12019.1	FAD/NAD(P)-binding oxidoreductase family protein LENGTH=439	CTF2A	AT2G35660.1	67110.6	55411.2	91362.2	63557.7	41965.2	83791.9	76029.1	37024.4	85838	62168.4	39404.3	31179.9	83757.3	80808.3	71625.3	88839.3	88775.5	48985.7	68217.4	44342.7	45189.8	89082.8	99192.8	49432.9	83958.8	76368.7	47353.2	90681.1	66257.2	111318	113022	116368	128121	139611	69414.1	137960	124671	140760	150660
Niben101Scf00428g15006.1	50S ribosomal protein L19	AT4G17560	AT4G17560.1	448045	434723	427107	360673	373249	374668	509086	429556	559553	461932	475346	483434	421014	395652	424460	511373	381583	354678	411909	280048	243645	464538	305725	261743	478798	424379	422018	545678	507643	494866	682089	604648	639055	668306	671414	497723	554572	550221	578641
Niben101Scf00436g05003.1	Superoxide dismutase [Cu-Zn]	CSD2	AT2G28190.1	24668.2	45985.1	38690.3	39702.6	67961.5	59893	71956.8	70889.5	31023.3	6649.71	47280.9	47006.6	28677.6	27962.5	19035.2	36098.4	41808.1	33113.6	54746.9	57548.4	64194.2	44779.2	61141.9	54711.4	34793.3	54641.6	54942.9	58715.6	32955.7	28529.4	67515.5	72354.7	73007.8	25511.5	59624	63759.9	81342.9	91839.9	90854.1
Niben101Scf00436g06006.1	50S ribosomal protein L9	RPL9	AT3G44890.1	1.43901e+06	1.45668e+06	1.45701e+06	1.64056e+06	1.67122e+06	1.67483e+06	1.84437e+06	1.9282e+06	1.90942e+06	1.65631e+06	1.66152e+06	1.66197e+06	1.42787e+06	1.39045e+06	1.43099e+06	1.87326e+06	1.96065e+06	1.90268e+06	1.8094e+06	1.78058e+06	1.77059e+06	1.56102e+06	1.58226e+06	1.57941e+06	1.68271e+06	1.71877e+06	1.69504e+06	1.77939e+06	1.81365e+06	1.82378e+06	2.11971e+06	2.15083e+06	2.24973e+06	2.10804e+06	2.02877e+06	2.04358e+06	1.36768e+06	1.4167e+06	1.3796e+06
Niben101Scf00436g10019.1	Pheophorbide a oxygenase, chloroplastic	ACD1	AT3G44880.1	195756	155175	155015	136936	144160	150016	112213	107452	128775	217856	207342	194129	201126	148891	208219	145365	139780	142650	200767	155891	178255	228130	170358	165240	187252	221092	240836	261381	243518	193331	431593	404418	354155	510537	488904	508943	325292	283263	341088
Niben101Scf00438g02009.1	Hydroxyacylglutathione hydrolase	GLX2-4	AT1G06130.1	34412.3	20660.1	20304.2	29162.2	17750.9	14738.4	13113.4	23033.7	16033.1	20689.2	17808.8	22903.7	14984.1	19175.6	14550.9	16265.5	5002.07	5749.97	11256.9	18875.5	14000.1	11610.6	8510.02	18514.9	19166	18208.8	14964.8	14376.3	5809.11	11708.9	14808.5	22557.4	31886.9	10226	20758.3	27620.1	26426.2	28796.9	24053.9
Niben101Scf00449g04003.1	2-oxoglutarate dehydrogenase, E1 component LENGTH=1017	AT3G55410	AT3G55410.1	451479	445193	453537	378024	382391	393550	358234	365485	354841	375632	375079	383431	400611	389654	412233	404711	360126	348207	326561	322233	312993	390833	367719	378117	376995	342276	365139	350692	343733	344883	432322	413805	432591	488719	473586	465151	475617	500812	504945
Niben101Scf00453g07011.1	Mitochondrial substrate carrier family protein LENGTH=300	BOU	AT5G46800.1	334170	344659	331928	217501	317627	294448	245306	275108	255135	311621	275873	296587	270912	294265	246464	279306	272085	261507	282380	269580	287918	246920	304671	240129	286229	253173	230094	301586	309539	342093	261572	241042	265517	297466	328772	325279	303732	312693	322032
Niben101Scf00454g05005.1	ATP synthase epsilon chain	AT5G47030	AT5G47030.1	399082	411310	398034	409351	438414	431181	421889	440949	469250	417772	433158	420268	376852	352386	345801	349799	396837	317134	426169	430541	448299	367307	379407	420582	413633	448268	476217	375331	435115	449839	428667	416814	445473	419430	488235	518396	546763	570636	554858
Niben101Scf00456g00010.1	Beta-glucosidase 44	BGLU44	AT3G18080.1	205782	210908	204785	116030	151165	162100	214383	210390	203483	226048	208218	196734	163005	183336	179302	124907	109590	140191	148733	153807	136593	220723	190936	208448	186376	186290	168760	240850	214977	223685	232482	274048	222107	252660	232739	231627	247390	231469	251759
Niben101Scf00457g02012.1	WD repeat-containing protein 5	AT3G21540	AT3G21540.1	23019.1	56260	30158.9	28715.7	51327.4	12243.3	42590.2	40658.9	28450.6	17572.1	21378.6	27895.7	21656.3	29606.6	35726.5	18394	28062.1	31468.9	25214.5	38743.6	8480.82	8804.07	31834.5	51281.3	25288.9	26536.9	34677.7	25737.2	31499	42054.1	29605.5	23110.1	36676.3	37403.8	38189.9	28398.2	43028.7	53545.6	36918.5
Niben101Scf00457g03011.1	Ferredoxin-2	FdC2	AT1G32550.2	91651.3	68333.8	76130.9	58543.4	67698.2	72352.9	67696.8	91104.9	57739.4	85301.9	84123.1	59696.2	49834.8	49724.3	33218.4	30161.8	36426.9	37475.3	35114.7	38472.2	36309.9	28893.8	24477	45235	19819.5	21925.5	13689.6	13549.4	24109.5	24663.4	350585	384516	30058.5	238644	328475	21232.6	13468.8	12239.7	13775.7
Niben101Scf00463g00016.1	ATP-dependent zinc metalloprotease FtsH	VAR2	AT2G30950.1	2.39769e+06	2.3811e+06	2.33977e+06	2.88313e+06	2.92841e+06	2.91522e+06	2.72151e+06	2.75439e+06	2.79622e+06	2.49717e+06	2.45362e+06	2.42731e+06	2.72139e+06	2.70653e+06	2.5804e+06	2.53294e+06	2.295e+06	2.27029e+06	2.3019e+06	2.27438e+06	2.28262e+06	2.58615e+06	2.23458e+06	2.11706e+06	2.49785e+06	2.22541e+06	2.30257e+06	2.45116e+06	2.14995e+06	2.16863e+06	1.89484e+06	1.63969e+06	1.73928e+06	1.41187e+06	1.43584e+06	1.43953e+06	1.71423e+06	1.82371e+06	1.83074e+06
Niben101Scf00463g00018.1	Ras-related protein Rab-25	ARA-2	AT1G06400.1	337697	340088	349576	279754	269615	281847	287519	303568	294084	279570	285356	281680	275780	304018	231731	285893	305919	288845	250273	256777	252668	255669	251163	260364	249150	243562	235758	226108	238592	229381	304865	300092	318871	398039	383280	366205	348925	334539	345909
Niben101Scf00463g00019.1	trehalose phosphate synthase LENGTH=861	TPS7	AT1G06410.1	193993	174849	136082	194005	178117	201056	186774	196063	224245	202339	204398	211706	182320	175886	174021	219921	182559	186080	213000	170414	173755	186436	186700	197238	184721	192082	189824	154398	190800	145683	191630	205268	234320	209068	201551	220149	172997	218617	184393
Niben101Scf00466g00012.1	fructose-bisphosphate aldolase 1 LENGTH=399	FBA2	AT4G38970.1	2.32374e+07	2.28588e+07	2.28778e+07	2.29046e+07	2.26552e+07	2.30198e+07	2.12841e+07	2.17397e+07	2.0698e+07	2.25642e+07	2.31466e+07	2.31248e+07	2.20782e+07	2.2267e+07	2.25453e+07	2.40655e+07	2.32868e+07	2.20488e+07	2.2875e+07	2.24181e+07	2.29158e+07	2.36185e+07	2.3247e+07	2.2688e+07	2.39514e+07	2.28948e+07	2.30525e+07	2.27914e+07	2.25853e+07	2.21931e+07	1.94235e+07	1.95295e+07	1.9764e+07	1.81554e+07	1.70307e+07	1.7003e+07	1.53421e+07	1.52305e+07	1.54329e+07
Niben101Scf00474g02009.1	RNA-binding protein 39	AT4G09040	AT4G09040.1	489168	482238	463832	583606	598477	591391	610771	602334	574043	610178	589275	617432	465443	505130	510544	588439	585802	485450	573645	556293	557942	434977	456129	449117	497192	518633	507276	465152	447639	445248	428934	431365	430890	257582	263606	259357	279736	289938	319010
Niben101Scf00480g00002.1	Rieske (2Fe-2S) domain-containing protein LENGTH=287	AT1G71500	AT1G71500.1	2.5167e+06	2.48771e+06	2.44836e+06	2.81337e+06	2.76128e+06	2.74487e+06	2.71764e+06	2.75279e+06	2.70143e+06	2.63415e+06	2.66493e+06	2.73692e+06	2.95853e+06	2.94335e+06	3.04487e+06	2.9364e+06	2.89207e+06	2.79484e+06	2.93947e+06	2.9697e+06	2.98092e+06	3.04479e+06	2.97068e+06	2.85494e+06	3.25727e+06	3.07614e+06	3.04018e+06	3.13079e+06	2.99247e+06	2.9931e+06	3.63601e+06	3.59403e+06	3.70047e+06	4.09606e+06	3.8291e+06	3.77861e+06	3.4468e+06	3.46677e+06	3.46275e+06
Niben101Scf00482g10003.1	Carbamoyl-phosphate synthase large chain	CARB	AT1G29900.1	332822	329672	345988	386543	390426	378606	402103	413805	414498	295966	320913	322115	327887	332058	350720	393351	390072	379015	367650	354123	366813	309271	308001	301177	274968	244192	272858	248807	230882	247278	147099	172581	162727	163830	136054	171345	71473.2	136574	104994
Niben101Scf00485g00004.1	ATP-dependent Clp protease ATP-binding subunit ClpC	AT4G25370	AT4G25370.1	393016	384877	365992	405771	330842	425459	403479	428986	387860	382736	361697	332421	356597	273163	371479	373728	489907	471631	438417	412516	451486	374026	393392	300330	436852	433346	415506	346735	364694	366057	447543	389243	458311	388367	412313	398512	496510	492959	492424
Niben101Scf00493g00020.1	Germin-like protein subfamily 3 member 1	GER3	AT5G20630.1	8.30771e+06	8.24421e+06	8.23457e+06	7.70764e+06	7.77464e+06	7.78932e+06	9.4647e+06	9.33144e+06	9.38056e+06	9.44728e+06	9.31059e+06	9.33117e+06	9.00191e+06	8.90794e+06	8.61841e+06	8.75196e+06	7.7141e+06	9.03098e+06	7.22426e+06	7.34663e+06	8.33313e+06	9.93503e+06	9.20789e+06	9.22546e+06	8.05111e+06	7.65526e+06	7.78096e+06	9.60804e+06	8.79577e+06	8.86027e+06	9.97777e+06	9.15482e+06	9.54682e+06	1.20017e+07	1.58542e+07	1.27444e+07	1.20937e+07	1.22404e+07	1.22386e+07
Niben101Scf00494g04010.1	8-amino-7-oxononanoate synthase	LCB1	AT4G36480.1	21889.8	60335.2	27292.7	21231	52945.7	24852.5	24538.3	54274.5	21171.2	28869.9	17585	23775.2	30755.3	11748.9	11185.9	23341.5	53172.3	36527.2	15464.8	44394.5	40131.6	39455.7	8691.9	59576.1	36298.1	37964.7	42198.6	21996	5531.95	57909.3	14115.9	56742.5	46832.3	9704.29	14534	14375.8	11781.8	9353.66	13299.3
Niben101Scf00495g01028.1	Glycerophosphoryl diester phosphodiesterase	GDPD5	AT1G74210.1	60863.1	68932.6	53509.4	93069	49536.5	97615.8	128916	101746	106838	85181.1	83345.7	99608.2	198153	179184	177587	146537	109998	101049	181163	169678	178736	16058.8	167026	18146.3	207383	169228	177469	176552	152160	141304	74160.9	78260.1	73661.2	66185.1	68616.5	79449.9	100161	27386.6	97869.4
Niben101Scf00496g00001.1	Thioredoxin-like protein AAED1	AT2G37240	AT2G37240.1	202850	195811	200214	186606	188387	198517	167559	190661	155171	210157	201813	191230	222927	215297	228940	169556	182822	178557	167284	150503	156897	167730	169189	182699	193433	159572	172084	143965	142572	133749	128432	134757	139249	149035	143925	144426	71699.2	86955.9	90136.2
Niben101Scf00506g02003.1	Protochlorophyllide reductase	PORB	AT4G27440.1	1.78625e+06	1.79046e+06	1.84087e+06	2.89997e+06	2.92896e+06	2.94348e+06	3.05187e+06	3.13125e+06	3.16752e+06	2.39931e+06	2.39123e+06	2.47834e+06	2.33987e+06	2.30608e+06	2.31692e+06	3.505e+06	3.42039e+06	3.26446e+06	2.61756e+06	2.59016e+06	2.57788e+06	2.49691e+06	2.36518e+06	2.3857e+06	2.95646e+06	2.82588e+06	2.85764e+06	2.51714e+06	2.49532e+06	2.51004e+06	2.96261e+06	2.95109e+06	3.0452e+06	2.02927e+06	1.89962e+06	1.88309e+06	2.17607e+06	2.19263e+06	2.13466e+06
Niben101Scf00508g00007.1	Plastocyanin	PETE1	AT1G76100.1	7.3282e+06	6.91231e+06	7.06165e+06	9.10561e+06	7.50497e+06	9.35927e+06	9.05993e+06	8.89573e+06	9.31604e+06	8.70749e+06	8.28451e+06	8.10795e+06	4.7371e+06	4.97763e+06	4.34968e+06	5.42634e+06	6.74485e+06	7.02864e+06	8.78775e+06	8.63077e+06	7.97578e+06	7.02014e+06	8.27169e+06	7.35823e+06	7.04775e+06	9.2892e+06	9.89009e+06	7.4613e+06	8.69626e+06	9.49716e+06	1.17732e+07	1.26663e+07	1.32895e+07	8.3464e+06	1.20939e+07	1.22152e+07	1.13067e+07	1.1837e+07	1.18423e+07
Niben101Scf00525g04009.1	FAD/NAD(P)-binding oxidoreductase family protein LENGTH=367	AT3G44190	AT3G44190.1	117122	118894	122792	153913	146342	144232	46753.1	158660	148675	161827	12314.7	159690	86086.8	162503	167551	84302.9	72515.4	7774.47	199054	63087.3	197673	21046.1	28709.3	151221	179526	180983	73605.3	12050.7	65845.8	144840	162407	188271	15986	207349	181336	178486	151122	145910	151150
Niben101Scf00526g03012.1	Expansin-like B1	EXLB1	AT4G17030.1	13420.8	30230.7	20654.5	18588.5	16877.8	20485	7916.74	14681.5	24579.6	38909.7	12669.3	4067.12	10301.7	12197.3	14028.3	9365.48	21807.5	29641.9	27743.2	12255.1	14161.7	48884.6	1417.65	19826.1	32073.6	7323.04	15917.1	29783.2	28977.2	43340.9	50845.2	49074.1	50894.3	89367.5	88039.5	80722	69878.8	68486	63114.6
Niben101Scf00528g00013.1	Chaperone protein DnaJ	GFA2	AT5G48030.1	27558.8	24782.3	26724.7	25716.4	24331.4	26710.1	23216.6	42923.8	22985	20225.4	16288.8	21119	20111.3	23551.5	21245.9	14945.6	17119.2	16389.1	19775.6	19530.3	20978.5	16936.2	20506.5	17921.8	19624.2	15023.1	15687.9	17464.9	4460.84	13967.4	29678	26134.6	14611.6	19332.6	27319.5	48165.2	21859.2	35582.5	30956
Niben101Scf00539g07027.1	Plastocyanin A'/A''	DRT112	AT1G20340.1	2.49112e+06	2.43226e+06	2.61857e+06	3.67622e+06	3.76607e+06	3.68793e+06	3.72755e+06	3.63402e+06	3.04155e+06	3.02634e+06	2.17051e+06	3.06124e+06	2.37844e+06	2.45162e+06	2.37704e+06	2.42577e+06	3.50123e+06	3.1627e+06	3.77184e+06	3.21607e+06	3.84832e+06	3.52799e+06	3.1534e+06	3.14982e+06	4.2523e+06	3.36219e+06	4.05974e+06	3.82521e+06	3.52201e+06	3.4889e+06	5.18901e+06	5.05493e+06	4.292e+06	4.33785e+06	4.16803e+06	4.29073e+06	4.00884e+06	3.99735e+06	4.00387e+06
Niben101Scf00542g03004.1	NADH-cytochrome b5 reductase 2	AT5G20080	AT5G20080.1	240433	248891	238459	193210	189316	199437	185078	178871	185760	193790	214069	217429	191337	176539	180514	189503	194821	195694	191995	185558	181281	189865	189986	198707	219987	205868	205771	182709	200215	174771	244433	224722	224399	270750	247906	236170	236323	223615	222678
Niben101Scf00542g05006.1	NADH-ubiquinone oxidoreductase 75 kDa subunit	EMB1467	AT5G37510.2	232729	243452	221044	221326	173838	182462	184668	177399	185835	200843	209543	160959	184951	176995	219590	183342	180366	180782	192254	180576	177109	178133	186754	168031	178309	191562	207597	175843	189324	177493	223192	232628	205258	251717	194017	227475	188904	196397	207076
Niben101Scf00550g00014.1	Fasciclin-like arabinogalactan protein 8	FLA8	AT2G45470.1	223990	215030	219580	578760	162359	149800	563153	560839	620874	373880	150020	141019	148506	138478	189467	153280	113436	86496.9	113809	123572	161955	124088	123366	135470	161010	500057	124875	255703	189166	152878	297850	252416	198624	214669	207622	436003	448536	771270	444726
Niben101Scf00556g00004.1	Aspartyl aminopeptidase	AT5G04710	AT5G04710.1	245463	268460	226464	293871	238102	255945	235232	229310	237096	207410	215341	263514	239182	144126	266181	276103	204752	259473	243603	229097	312666	278921	342143	237066	280161	228492	246979	260198	261970	241164	263584	199828	379907	330046	283578	314646	302651	304044	392707
Niben101Scf00557g00008.1	Ammonium transporter [Medicago truncatula]	AT5G37360	AT5G37360.1	191994	160079	158502	173685	148000	160840	148541	178870	131727	161926	213221	204101	179137	147129	162185	154832	156544	191105	140039	151428	150963	192398	178440	164844	218774	161407	157143	172151	198135	201677	233533	185818	249302	305201	269789	277575	241557	221282	214660
Niben101Scf00568g04020.1	30S ribosomal protein S11, chloroplastic	RPS11	ATCG00750.1	14878.7	7452.55	5186.8	7325.08	9572.9	15628.7	17437.9	16828.4	18857.1	12786	9285.02	14443.3	2330.83	12187.8	7199.15	15432.6	15749.9	14217.2	11908.2	13094.6	14137	11348.6	11438.5	8009.89	9296.51	10753.6	7880.02	9836.15	9064.08	6881.77	7298.33	10431.1	4138.17	2360.22	3902.51	8199.52	6719.5	7004.61	5770.45
Niben101Scf00568g04025.1	Photosystem I P700 chlorophyll a apoprotein A1	PSAA	ATCG00350.1	9.16215e+06	9.08526e+06	8.95218e+06	7.72572e+06	7.58881e+06	7.81694e+06	7.88525e+06	7.98264e+06	8.06493e+06	8.58937e+06	8.70631e+06	8.73491e+06	9.17473e+06	8.79586e+06	9.12657e+06	8.97765e+06	8.84891e+06	8.77853e+06	8.82194e+06	8.69521e+06	8.78784e+06	1.05982e+07	1.04752e+07	1.05229e+07	9.86753e+06	9.65644e+06	9.53131e+06	1.1904e+07	1.20296e+07	1.20591e+07	1.05147e+07	1.06525e+07	1.11052e+07	1.55095e+07	1.41635e+07	1.42337e+07	1.24618e+07	1.20347e+07	1.23414e+07
Niben101Scf00568g04029.1	Ribulose bisphosphate carboxylase large chain	RBCL	ATCG00490.1	4.17601e+07	4.04751e+07	4.23345e+07	4.9608e+07	4.72237e+07	4.71358e+07	4.53057e+07	4.55801e+07	4.47005e+07	4.85657e+07	4.88175e+07	4.85209e+07	5.33902e+07	5.22902e+07	5.29974e+07	5.36806e+07	5.35961e+07	5.28981e+07	5.22561e+07	5.3892e+07	5.26125e+07	5.29868e+07	5.25167e+07	5.10626e+07	5.03384e+07	4.99891e+07	5.04232e+07	4.45279e+07	4.67706e+07	4.59545e+07	3.67024e+07	3.69612e+07	3.86012e+07	2.73804e+07	2.44866e+07	2.49804e+07	2.51461e+07	2.4605e+07	2.54711e+07
Niben101Scf00568g04071.1	Photosystem I P700 chlorophyll a apoprotein A2	PSAB	ATCG00340.1	8.31876e+06	8.10092e+06	8.20691e+06	7.5142e+06	7.39726e+06	7.43237e+06	8.22094e+06	8.47864e+06	8.23224e+06	8.19704e+06	8.11515e+06	7.84786e+06	8.64856e+06	8.57319e+06	8.83004e+06	8.55748e+06	8.76385e+06	8.525e+06	8.47057e+06	8.51205e+06	8.42458e+06	1.03585e+07	1.00718e+07	1.01567e+07	9.34059e+06	8.91736e+06	8.75356e+06	1.11686e+07	1.15162e+07	1.07215e+07	9.49407e+06	9.73857e+06	9.91394e+06	1.36698e+07	1.26241e+07	1.25259e+07	1.24938e+07	1.17458e+07	1.19242e+07
Niben101Scf00570g03010.1	anion-transporting ATPase [Anabaena variabilis] ref|YP_323844.1| anion-transporting ATPase [Anabaena variabilis ATCC 29413] gb|ABA22949.1| arsenite efflux ATP-binding protein ArsA [Anabaena variabilis ATCC 29413]	AT1G26090	AT1G26090.1	112293	138184	115988	102973	107022	109928	138283	133369	170011	136478	113129	113253	150752	116264	113919	132308	126089	127146	111564	135222	121947	124694	93019.6	93096.5	112297	106134	106099	120207	86161.9	97542.6	117756	89266.1	134363	142527	158865	135915	131587	207788	109546
Niben101Scf00571g10001.1	hydrolase [Paenibacillus polymyxa]	AT5G25770	AT5G25770.3	223398	234436	224820	230831	135999	221457	116543	215323	136680	194937	195234	195336	184087	201969	200663	213806	203520	193871	186434	188303	200460	180390	186395	190886	194407	174660	181145	176854	181055	169529	180283	185946	161760	158762	97618.5	163601	145735	164930	153125
Niben101Scf00571g10002.1	Mitochondrial substrate carrier family protein LENGTH=298	AT5G19760	AT5G19760.1	536314	522230	562136	532582	514401	517607	537633	549987	556210	466570	491137	496357	468006	464847	452846	548242	558964	582241	565634	570371	543365	559336	576583	585280	478281	506891	318496	620995	660629	603359	447997	473243	529048	720682	681665	681019	676927	689137	610995
Niben101Scf00573g00014.1	Methionine aminopeptidase 2	CPR		554076	557741	579871	614463	803652	610635	611904	647146	655178	589871	513275	550413	551167	728071	593064	624126	614235	607048	583623	596929	615701	539989	535263	533915	589449	543711	560864	275786	510794	484320	531718	545100	469446	425089	376658	417341	280966	287433	266824
Niben101Scf00576g00009.1	transmembrane protein, putative [Medicago truncatula]	AT2G12400	AT2G12400.1	89347.5	94342	87283.5	36392.5	62050.5	57455.3	88589.6	118050	110953	103549	109720	104840	113343	84403.2	97280.5	97293.1	106467	103489	118273	104025	100820	118351	126783	118460	114094	95844.9	110728	124207	97839.7	136694	154871	152226	157215	205513	194167	183807	160881	156152	158760
Niben101Scf00577g02003.1	rib PSRP-3/Ycf65 [Geitlerinema sp. PCC 7407]	PSRP3/1	AT1G68590.1	11349.3	11547.5	12397.7	23717.9	23509.9	18338.5	21295.7	27520.7	24747.9	15744.5	17639.6	17255.9	20854.3	21274.7	23254.3	25684.6	26007.7	25481.3	25424.3	25817.8	28056.8	20874.6	24334.2	22773.1	25522.3	25657.6	23021	19681.2	16935.6	14231.6	12653.8	13185	13065	10091.2	8711.15	9616.07	11490	13045.9	11561.5
Niben101Scf00578g05006.1	NAD(P)H dehydrogenase (quinone)	AT4G27270	AT4G27270.1	569826	539308	509001	493076	498825	466464	458041	464390	480818	523390	518948	557506	510898	499992	505248	515204	479660	476732	470509	492222	458300	522977	526752	495736	525226	505728	490352	533556	506006	511826	556276	542647	542656	692367	652559	677976	644409	669281	640520
Niben101Scf00584g03014.1	Cyclopropane-fatty-acyl-phospholipid synthase LENGTH=867	AT3G23530	AT3G23530.1	169983	166655	173443	210937	210624	213135	152446	153918	148818	159934	164670	156571	181562	177430	186148	191195	188947	205686	210477	210030	200409	23698.1	198134	248080	206323	200274	203811	201673	214600	208799	142060	153460	143199	111554	105283	97062	152629	176094	139930
Niben101Scf00593g03002.1	Hypersensitive-induced response protein 1	HIR1	AT5G62740.1	408438	403805	278682	187385	229256	231124	263633	334809	289078	294672	332021	340172	286357	262199	237796	322460	365135	351740	340744	314553	302738	401422	394781	404160	428697	447372	438804	621805	606189	593153	850530	776176	837195	1.13267e+06	1.31267e+06	1.33657e+06	1.04226e+06	1.25537e+06	1.19019e+06
Niben101Scf00593g04019.1	N-succinylglutamate 5-semialdehyde dehydrogenase	ALDH12A1	AT5G62530.1	512198	545028	554536	450159	388894	404072	365162	443820	355800	465350	441049	469485	445256	438871	431866	390183	381661	362713	345731	428111	348986	445481	432509	404947	386411	408736	413076	432962	413682	426056	493992	492437	510695	554500	556564	564592	596342	699694	646745
Niben101Scf00595g02005.1	Short-chain dehydrogenase/reductase 2b	Tic32-IVa	AT4G23430.2	432959	411285	404748	414319	390918	397721	330573	330523	299539	431808	464794	463892	392695	421825	411861	388995	394087	399127	339661	341066	325460	413528	400486	415423	388948	428409	431061	451143	452341	522181	506140	506299	514829	573253	554572	538677	453789	453254	458756
Niben101Scf00597g06001.1	Photosystem I reaction center subunit IV	PSAE-2	AT2G20260.1	2.19396e+06	2.17163e+06	2.26396e+06	2.12816e+06	2.08962e+06	2.15028e+06	1.77235e+06	1.45833e+06	1.73315e+06	1.91723e+06	2.43129e+06	2.43775e+06	1.77907e+06	1.77501e+06	1.81194e+06	1.84339e+06	1.84123e+06	1.7943e+06	1.85398e+06	1.83569e+06	1.86346e+06	1.57159e+06	1.87236e+06	1.85826e+06	2.30763e+06	1.91866e+06	2.2763e+06	1.82265e+06	1.8204e+06	2.17077e+06	2.90844e+06	2.90884e+06	3.16464e+06	2.81481e+06	2.83634e+06	2.83359e+06	1.9521e+06	1.91362e+06	1.68226e+06
Niben101Scf00603g08015.1	Transketolase LENGTH=741	AT3G60750	AT3G60750.1	9.34271e+06	9.48044e+06	9.41492e+06	1.07382e+07	1.08396e+07	1.06366e+07	1.04079e+07	1.06589e+07	1.07518e+07	1.01418e+07	1.04157e+07	1.04648e+07	1.09615e+07	1.08236e+07	1.10648e+07	1.19945e+07	1.2139e+07	1.1735e+07	1.10889e+07	1.08258e+07	1.08462e+07	1.12144e+07	1.08767e+07	1.09222e+07	1.1e+07	1.06742e+07	1.0684e+07	1.03153e+07	1.01351e+07	1.01807e+07	1.01755e+07	1.00981e+07	1.03356e+07	9.15167e+06	8.48376e+06	8.48121e+06	7.38886e+06	7.30674e+06	7.24632e+06
Niben101Scf00606g00010.1	Thioredoxin superfamily protein LENGTH=119	TRX1	AT3G51030.1	139367	142665	140258	101701	97097.5	97790.5	105376	115230	93431.8	128384	130978	121068	120405	113328	132016	90762.9	77805	76982.1	93484.2	88176.1	96232.8	110924	87667.2	89532.5	97194.4	92066.2	99467.4	147786	179966	166882	83860.3	91535.4	91746.4	103590	99004.1	112628	144548	165127	149040
Niben101Scf00606g03008.1	Transmembrane protein 53	AT2G18245	AT2G18245.1	18250.3	6367.93	5138.59	6539.51	3546.32	5528.63	2415.6	2192	4170.22	3833.47	3284.88	4060.07	3708.26	3092.9	11708.7	6883.77	3789.26	3597.93	15776.8	4216.33	1581.07	2961.7	6580.68	3949.47	3384.96	3995.3	3735.8	2805.97	7793.69	3445.67	18935.8	1436.28	20488.1	1566.42	3896.43	28304.9	4349.39	4219.46	4087.06
Niben101Scf00611g09002.1	MULTISPECIES: hypothetical protein [Thioalkalivibrio]	AT5G57040	AT5G57040.1	199625	199540	188046	236191	241906	236351	231700	216891	210173	216687	218823	218988	202218	215159	205818	164820	156226	147956	172174	163488	165198	144854	125027	135674	139756	126635	229266	103828	100131	91192.5	64995.1	49223	72177	57976.5	29270.6	32455.5	55547.8	53831.9	28840.9
Niben101Scf00613g05015.1	Glutaredoxin 3	CXIP2	AT2G38270.1	397568	400370	384909	417580	392014	435754	428051	430500	434237	374371	389591	721386	337827	300529	297052	318072	307950	302678	354927	290492	337386	311134	320343	316202	779258	384814	382381	301594	346125	376353	1.00299e+06	1.02884e+06	435486	334094	1.17556e+06	457716	414769	419761	979916
Niben101Scf00614g00028.1	Expansin-like B1	EXLB1	AT4G17030.1	7845.55	9192.32	17075	19188.4	3060.76	9535.84	6749.95	17869.1	6724.99	8835.57	22565	22522.7	10423.9	9237.78	7542.72	6138.74	5655.76	7589.24	5680.74	1909.77	15592.5	15954.9	18724	16293	13014.3	12959.6	11590.8	15064	6881.91	16782.6	26552.6	20353.8	28638.9	34118	35250.6	46012.9	19025.2	12590.5	18650.5
Niben101Scf00625g02004.1	30S ribosomal protein S14, chloroplastic	rps14	ATCG00330.1	260446	262949	204254	327939	326121	337350	393936	412619	408806	365447	354312	368051	236963	229536	241348	346866	348045	357584	280654	279387	279095	275593	283108	256259	226533	225931	218256	349538	370334	356757	297392	282829	308639	255880	250899	242740	107047	140931	115970
Niben101Scf00635g01010.1	BnaA06g33680D [Brassica napus]	RPI-11		3.57274e+06	3.67913e+06	3.59896e+06	3.36073e+06	3.37954e+06	3.4233e+06	2.89949e+06	2.96135e+06	2.89039e+06	3.63317e+06	3.6127e+06	3.56812e+06	3.95766e+06	3.93691e+06	4.01608e+06	3.41601e+06	3.45082e+06	3.31018e+06	3.43205e+06	3.38996e+06	3.35897e+06	3.1019e+06	3.01357e+06	3.05395e+06	3.48963e+06	3.33563e+06	3.32468e+06	2.55939e+06	2.50976e+06	2.42399e+06	2.85911e+06	2.89898e+06	2.90805e+06	3.1356e+06	2.90955e+06	2.94713e+06	1.87856e+06	1.84406e+06	1.84761e+06
Niben101Scf00635g05009.1	Mitochondrial-processing peptidase subunit beta	MPPBETA	AT3G02090.2	637380	593578	485834	556061	614036	421020	520286	457469	552945	614648	568208	587063	647998	530595	556642	441606	549361	428924	665735	544038	565767	544222	512589	521709	651025	572585	589680	559810	512605	473977	559507	623328	657844	682679	601858	599630	632998	618908	635754
Niben101Scf00637g04001.1	polygalacturonase inhibiting protein 1 LENGTH=330	PGIP1	AT5G06860.1	32391	28540.5	31110.2	35500.9	21196.3	9881.26	30966.1	30095.2	23092.3	35253.7	34314.5	31938.9	27895.1	27937.1	27030.2	18507.8	20230.9	18224	16501.9	18918.2	18688.2	25780.5	24018.2	22160.7	29999.1	28380.1	29715	28777.8	29558.2	27955.3	26477	31113.8	31035.2	43187.6	39631	37301.6	35231.6	38026.4	38168.2
Niben101Scf00648g00003.1	Ras-related protein Rab-6B	ARA6	AT3G54840.1	228773	212911	235288	181920	180390	183948	190658	194043	184229	202415	236818	212777	193268	225076	131597	220403	216197	244056	192476	191942	175661	190145	190702	199990	249091	194435	181964	180563	196805	188246	257926	257609	283573	356553	355316	334271	323534	304232	321595
Niben101Scf00653g01010.1	Biotin carboxyl carrier protein of acetyl-CoA carboxylase	CAC1	AT5G16390.1	91744.5	221683	188993	305462	217045	203341	231531	328159	155414	90310	206518	282306	240744	335679	327129	354530	174067	162765	163255	95018.1	271344	95708.9	65680.2	153741	158068	235096	306615	236853	206204	86422	207958	255803	147176	203746	68316	198947	75041.1	123778	212823
Niben101Scf00661g01005.1	Ribonuclease HI	AT1G24090	AT1G24090.1	19970.4	27966.3	28909	63187.2	18814.7	19321	18701.7	21703	18372	29977.6	24579.3	15453.7	81578.7	14919.5	23253.7	19164.2	57966.2	16782.4	23434.5	59341.7	24299.6	24824.7	14882.5	21591.9	26566.3	25711.6	5283.31	18837	24841.4	26293.6	78089.7	25469.9	28197.5	78325.4	68966.4	75503	20887.3	20021.4	10316.3
Niben101Scf00675g03010.1	Annexin D5	ANN5	AT1G68090.1	332122	333686	304423	298116	271486	285899	325843	368480	319922	317381	305051	359623	174048	292855	297789	330772	233015	331106	341216	334727	324688	344746	313456	196766	364304	335202	237503	423981	455850	375408	587308	564231	569204	646156	671308	719677	530609	552870	585831
Niben101Scf00682g04013.1	Threonine dehydratase biosynthetic	OMR1	AT3G10050.1	336606	327377	240635	237358	326310	334245	169659	200999	192741	238375	194837	234077	184709	297258	103737	234265	211878	307432	145772	297829	157011	285556	188075	196592	201061	347705	326290	354687	196166	251976	321958	369277	240067	512947	485726	326699	219555	398831	223722
Niben101Scf00682g05009.1	Peptidyl-prolyl cis-trans isomerase	AT3G10060	AT3G10060.1	547491	533856	528678	570629	574947	579858	504039	499477	498908	635837	649490	653088	670672	649996	648018	582617	561128	546873	604201	589386	595325	689956	662491	676773	752692	695437	686097	721474	717235	709181	875162	864064	875902	1.08861e+06	985864	990262	879156	882211	874194
Niben101Scf00698g02019.1	Aldo-keto reductase family 4 member C9	AT1G06690	AT1G06690.1	473628	470470	467688	574688	545186	559250	558694	568021	564389	567426	564499	553307	610378	598424	603236	613781	645691	628019	568093	580335	551936	535954	555485	541875	554699	556514	572700	452140	467811	489454	473355	448807	483714	431165	451326	443148	394308	399168	404471
Niben101Scf00700g05004.1	Plasma membrane-associated cation-binding protein 1	PCAP1	AT4G20260.4	731384	694474	677798	634946	293233	636482	600873	641012	616891	802496	770021	770288	899410	904684	836409	855577	815517	770519	830864	839749	821821	1.01698e+06	936396	930879	1.23108e+06	1.21062e+06	1.21061e+06	1.36787e+06	1.25774e+06	1.17402e+06	2.35607e+06	2.07808e+06	2.14385e+06	2.61556e+06	2.66739e+06	2.78236e+06	2.33151e+06	2.37399e+06	2.33726e+06
Niben101Scf00704g02007.1	Serine carboxypeptidase-like 42	scpl42	AT5G42240.1	13237	4482.53	3864.8	6554.76	14620.8	2794.91	14400.2	14605.6	13813	12335.3	12970.9	4373.32	20894.2	10445.9	16449.7	9627.48	12195.4	1576.89	16362.8	3231.53	14372.7	15189.5	15701.2	12539.7	13828.7	14653.6	15123.5	15969.7	12754.3	13399.6	14240.8	14947.9	16082.6	21042.7	18292.7	21885.7	26058	28879.1	35781
Niben101Scf00709g04010.1	Phototropic-responsive NPH3 family protein LENGTH=604	AT5G67385	AT5G67385.1	70117.7	70709.2	64301.9	75429.4	81831.7	73152.6	63917.8	75783.1	70833.5	61462.3	65167.1	60690.9	73553.3	73637.1	68841.1	58473	62370.1	53091.6	90803.9	55385.5	62896.9	109609	65087.6	78328.5	50628.5	53844.5	74880.3	49652.5	47065.8	42413.1	40982.1	44743.4	33587.5	75893	47974.3	39353.8	37832.4	54077.8	49259.2
Niben101Scf00712g06004.1	Peptidyl-prolyl cis-trans isomerase	AT1G20810	AT1G20810.1	528272	536313	488959	532903	601562	588818	515906	609810	579025	594267	598657	605808	671162	577878	694212	619226	736122	765409	681385	705353	631424	685182	668789	695396	807208	793661	798679	749271	757602	759812	922799	981254	999505	1.14499e+06	1.07553e+06	1.0706e+06	1.01081e+06	963625	935958
Niben101Scf00712g06006.1	Outer envelope pore protein 21, chloroplastic	AT1G76405	AT1G76405.2	43849	36780.1	38851.3	39062	38887.3	12794.9	47573.3	31449.9	30034.6	41665	17925	39374.2	21541.5	25162.9	32044.6	46707.3	38607.1	25482.6	32910.4	43719.4	30561.9	34546.8	34357.4	46335.8	30721.5	30470.8	34328.4	30353	43044.9	7698.09	46781	38080.8	38816.4	46145.3	47213.2	44482.4	46161.4	25505.9	27592.6
Niben101Scf00712g16024.1	1,4-alpha-glucan branching enzyme GlgB	SBE2.2	AT5G03650.1	42659.5	81021	22507.3	188475	282450	37406.3	188944	188324	157511	62092.8	163373	28906.3	77437.5	112366	202237	13325	327595	144759	77466.8	137857	20066	60811	190282	119053	22831.6	23800.5	156725	39768.1	111420	207973	64674.2	120092	97951.7	89541.2	85071.1	88872.6	42216.2	77069.6	47314.8
Niben101Scf00714g00007.1	phosphoglucosamine mutase family protein LENGTH=614	AT5G17530	AT5G17530.3	31699.2	28319.6	30059	23779.8	24653.4	27056.9	28122.4	25028.4	27130.1	28699.5	26458.2	25413.7	29623.6	29187.3	27463.5	29262.1	28801.2	28426.2	29478.5	28575.6	26483	27244.9	29188	30137.4	29354.4	27591.2	26541.7	23949.5	27689.5	25274.7	31232.7	31574.5	33310.5	36054.2	31676.2	30422.4	26450	27284.2	26897.5
Niben101Scf00715g09005.1	Low PSII Accumulation 3 isoform 3, partial [Theobroma cacao] gb|EOY26065.1| Low PSII Accumulation 3 isoform 3, partial [Theobroma cacao]	LPA3	AT1G73060.1	269232	258962	251700	286533	278562	285068	283951	286181	296260	304255	271348	280978	284987	282604	276939	290415	298394	276027	274055	282984	276341	281421	301862	287195	263402	274890	284165	259112	252317	253944	277808	253811	255537	239712	246038	250772	250871	257806	259512
Niben101Scf00723g00011.1	polyadenylate-binding protein 1 LENGTH=265	AT5G10350	AT5G10350.1	19087.8	43358	18218.6	16424	25568.2	19416	14172.8	21117.9	19692.8	34093.2	15317	28673.1	18139.4	18172.1	6453.62	29165.4	19090	48441.2	16251	44490.4	51136.7	29860.4	36254.1	6558.27	12974.9	19391.2	13503.1	17093.9	22571.5	13349.8	16057.6	28051.4	17024.2	12312	36643.4	30129.6	8680.85	10140.3	18114.4
Niben101Scf00725g03014.1	myb-like transcription factor family protein LENGTH=365	AT1G49010	AT1G49010.1	16548.5	16484	16941.1	19363.1	24521.3	16989.1	17208.4	12218.9	19298.5	12651.7	14264.8	8914.57	10506.3	10838.3	13258.5	12283.7	15043.1	10221.4	14243.9	14013.7	11719.2	15920	15716.6	10427.4	15967.8	16462.8	17123.6	13489	12968.2	15368.6	14905.7	17142	19299.9	17533.8	19249.1	18573.9	24405.2	21485.5	25005.6
Niben101Scf00726g02006.1	subtilisin-like serine protease 2 LENGTH=764	AT5G67090	AT5G67090.1	59444.2	62565	60487.6	27908.8	35187.6	43680	71815.5	69221	56937.6	79326.3	71638.5	61645.9	58191.5	40603.4	62787.3	43794.4	73406.4	74873.5	48513.5	46929.7	71171.4	63018.4	106545	58550.5	93181.5	57603.9	53152.4	140600	93721.2	131010	65865.3	136820	148803	171424	185399	183148	171760	189088	191676
Niben101Scf00747g02003.1	Threonine synthase	MTO2	AT4G29840.1	590297	556420	571246	485136	553058	492397	602681	530824	609547	515550	520080	512471	574380	482751	569144	630208	647207	637994	564836	484056	554614	562296	544233	540973	582990	549168	561948	562504	503656	555189	757378	745970	704445	793873	794981	787001	666481	662842	611863
Niben101Scf00747g11007.1	alanine aminotransferase 2 LENGTH=553	ALAAT2	AT1G72330.3	477140	489728	471914	438015	432694	412256	409456	386454	393591	414004	397077	395561	433140	380621	378047	381601	378883	365973	372297	407518	392816	413051	410412	395292	397647	390644	423920	372710	373237	357662	488867	459631	520009	539925	547805	544761	483042	488813	455455
Niben101Scf00753g00002.1	Alpha-glucosidase	XYL1	AT1G68560.1	405230	414066	477076	334454	363621	354652	391408	458805	383223	403439	475544	465254	410431	444587	443247	409546	363836	345842	357641	350599	379736	497608	508808	503275	401628	454136	434954	472060	487399	477120	525590	458052	550649	682517	641829	627995	439699	417566	445973
Niben101Scf00757g05004.1	unknown protein; FUNCTIONS IN: molecular_function unknown; INVOLVED IN: biological_process unknown; LOCATED IN: mitochondrion; EXPRESSED IN: 24 plant structures; EXPRESSED DURING: 16 growth stages; Has 42 Blast hits to 42 proteins in 17 species: Archae - 0; Bacteria - 0; Metazoa - 0; Fungi - 0; Plants - 41; Viruses - 0; Other Eukaryotes - 1 (source: NCBI BLink). LENGTH=131	AT5G08060	AT5G08060.1	120474	89068.3	124963	67186.8	98119	46321.1	134115	113028	109977	61821.6	95473.3	80572.5	108766	105495	104314	122362	108996	111332	113170	108024	109922	89236.6	76209.6	78010.5	119718	121378	115977	47508.8	95687.9	108052	70869.9	95449.1	78481.5	51187.4	94884.5	85446.7	57121.6	62211.5	70150.7
Niben101Scf00769g00011.1	Aminopeptidase M1	APM1	AT4G33090.1	273059	235721	261274	232210	237263	203316	250063	261648	248453	257931	265338	249188	251481	249642	239571	247695	244719	237650	216986	221364	217582	236950	245997	241063	240681	223859	228719	210964	212901	216464	271710	271609	290559	328260	310559	307322	283142	286524	285590
Niben101Scf00773g14005.1	Peptide-N4-(N-acetyl-beta-glucosaminyl)asparagine amidase A	AT5G05480	AT5G05480.1	290160	12305.1	268403	13709.1	23960.2	266174	282223	262598	3627.77	290424	266856	15677.9	11795.4	6655.1	13063.4	29547.7	6217.82	218583	27579	7486.39	31551.7	6994.42	8162.62	15703.5	13420.5	8899.42	11074.4	8761.01	237385	11616.1	200294	217624	193417	138834	201070	205458	200801	215996	195242
Niben101Scf00777g04013.1	PsbP domain-containing protein 5, chloroplastic	PPD5	AT5G11450.1	514881	482084	493767	444434	465193	457868	404622	411275	428378	443698	424257	411460	389563	391951	417480	433430	462012	453538	442675	470905	443395	465651	448633	441832	484409	467479	488195	483276	477255	494940	562649	569219	590376	540481	558278	557520	590510	610328	623388
Niben101Scf00777g05017.1	embryo defective 2410 LENGTH=2166	emb2410	AT2G25660.1	26908.7	14148.3	2156.98	33086.3	24747.2	20467.1	5059.77	18374.2	17842.8	19286.8	27562	22133.9	16179.8	20689.8	9829.35	19635.2	28112.3	29019	15413.6	19111.6	16464.9	22540.8	2653.99	16596.7	18925	18063.1	16454.7	11777.7	16211.9	19430.6	15206.8	17171.7	9588.16	27487.1	5169.33	9433.22	16670.5	8612.63	15106
Niben101Scf00779g08010.1	12-oxophytodienoate reductase 1	OPR2	AT1G76690.1	471196	350988	488116	192875	98576.4	166664	145818	188422	133095	136442	171821	184756	267419	231423	172054	175417	181720	208740	182910	186005	201472	227950	189283	188984	186878	179600	227242	234936	205016	274264	370397	381729	402440	266224	302674	295610	524767	460497	483635
Niben101Scf00781g06018.1	Cellulose synthase family protein LENGTH=1065	CEV1	AT5G05170.1	31214.1	17973.4	273117	50639.7	43257.2	46335.5	242011	269457	58644.2	286663	691751	29604.6	669348	52616.8	39579	239799	241296	9890.67	18997.2	36555.6	273279	277930	14496.3	36390.7	29227.7	247630	142764	39226.9	300674	40594.2	38924.7	288293	37854.5	29962.1	33871.2	231346	41779.3	51437.7	45581.4
Niben101Scf00784g00007.1	BnaAnng16520D [Brassica napus]	AT3G09980	AT3G09980.1	17646.9	16428.7	38160	28550.4	33382	30929.2	36244.6	17520.8	15589.2	24784.6	20121	27255.3	30270.5	27192.8	30278.8	30253.3	35144.7	30162.1	33384.6	31431.2	30582.1	14955.2	22366.8	20831.4	21403.7	20823.4	23801.6	19998	14951.9	15760.9	12997.4	26010.2	16000.4	26409.4	16338.5	14218.9	18573.1	13013.2	19622.2
Niben101Scf00788g00008.1	N-methyl-L-tryptophan oxidase	AT2G24580	AT2G24580.1	26589.6	24671.4	23775.4	15057.1	11231.7	16899.7	15842.3	24509.6	13040.2	56797.3	23457.7	28624.4	20864	29076	79633.1	9461.95	9981.8	14525.1	7260.46	19319.1	26880.2	18166.8	12619.6	35362.4	23122.6	24501.7	12735.9	8239.82	17314	16304.3	64503.8	11472.7	60201.6	63119.9	66585.2	72430.9	72474.6	67254.3	79817
Niben101Scf00792g00005.1	alpha-1,6-glucosidase [Arthrobacter sp. H5]	LDA	AT5G04360.1	50638.2	55980.2	57394.6	44121.2	40482.3	132652	71942.9	46899.4	50421.9	59033.6	46935.9	45096.7	45317.3	44251.4	42630.8	32012.8	56418.7	33456.1	40962.6	26160.9	37141.7	50852.9	32398.1	43803	55611.4	65572.7	35871	43290	44141	37328.7	54952.3	57857.8	50687.7	50811.6	55239.4	63413.2	56559.3	58764.8	189409
Niben101Scf00797g18009.1	Serine--glyoxylate aminotransferase	AGT	AT2G13360.1	5.95764e+06	5.92015e+06	5.9269e+06	6.30368e+06	6.51063e+06	6.41097e+06	6.48115e+06	6.41495e+06	6.45127e+06	6.18241e+06	5.9824e+06	6.07696e+06	5.71808e+06	5.77592e+06	5.50818e+06	5.94367e+06	5.29241e+06	5.15807e+06	5.35736e+06	5.38415e+06	5.34976e+06	6.80362e+06	5.86454e+06	5.82197e+06	5.91487e+06	5.57029e+06	5.63971e+06	7.11962e+06	6.39246e+06	6.52731e+06	7.33178e+06	6.40769e+06	6.6271e+06	7.07933e+06	7.40848e+06	7.52562e+06	6.62524e+06	6.8588e+06	6.78089e+06
Niben101Scf00800g01001.1	Aspartate carbamoyltransferase	PYRB	AT3G20330.1	28645.6	30358.7	29521.2	33718.5	32621.2	36697.8	29379.3	29261.1	31136.3	32216.2	34030.8	33842.5	23764.8	25704.2	25258.1	32217.3	36060.9	28675.8	30790	26159.5	30529.5	26999.8	26390.1	27758.5	27990.8	26685.2	25192.9	23020.3	20768.6	22888.6	18266.5	19236	19683.7	16601.2	14669.2	16385.1	14713.8	6492.1	11921.9
Niben101Scf00802g00010.1	Aldehyde dehydrogenase family 1 member A3	ALDH2B4	AT3G48000.1	860706	849147	872562	846252	825165	830899	836377	863435	838648	858071	878060	879344	906929	884586	888986	900728	939994	930149	940108	890971	923532	970833	961690	961679	953228	944819	940947	947339	917063	934188	1.08984e+06	1.15751e+06	1.18389e+06	1.32723e+06	1.27479e+06	1.24412e+06	1.08636e+06	1.0818e+06	1.09924e+06
Niben101Scf00812g00008.1	Protein of unknown function (DUF2930) LENGTH=275	HCF208	AT5G52110.2	11545.6	15301	11423.6	12192.3	16466.3	10329	15375	13065.6	18690.6	15373.1	16590.6	11892.8	12028	14180.5	11589.9	12753.6	10445.5	13113.3	8672.63	13319.5	13659.5	15283.3	13002.6	11455.1	13790.8	13611.7	13085	11637	12842.4	14174.8	17699.2	19582.3	22338.2	12635.1	17796.3	18189.7	9740.03	14325.4	14411.8
Niben101Scf00812g00009.1	4-hydroxy-tetrahydrodipicolinate reductase	CRR1	AT5G52100.1	27628	29346.7	30904.6	32946	14640.6	21780.2	18087.1	21709.6	30255.6	32875	15046.2	20799.3	21319.7	24557.8	27014.1	26723	30058.2	19551.7	28080.6	23614.4	38415.8	29923.2	18662.2	27943.5	31620.7	24542.9	21898.6	26553.8	19803.8	19067.2	35275	32147.6	29678.5	32814.6	31107.3	41407.7	31846.6	37433.6	30632.2
Niben101Scf00813g01004.1	ADP/ATP carrier 2 LENGTH=385	AAC2	AT5G13490.1	3.33941e+06	3.23426e+06	3.17893e+06	2.46105e+06	2.57311e+06	2.47679e+06	2.63298e+06	2.64375e+06	2.59597e+06	2.75535e+06	2.80578e+06	2.79565e+06	2.07238e+06	2.04642e+06	2.14865e+06	2.48976e+06	2.36452e+06	2.33195e+06	2.31551e+06	2.27579e+06	2.33252e+06	2.68741e+06	2.64834e+06	2.52364e+06	2.56019e+06	2.42714e+06	2.43003e+06	3.14207e+06	3.02315e+06	3.01221e+06	2.80196e+06	2.6981e+06	2.77041e+06	3.74429e+06	3.53865e+06	3.55098e+06	3.05307e+06	3.04435e+06	3.09626e+06
Niben101Scf00817g04001.1	NAD(P)-binding R , putative isoform 1 [Theobroma cacao]	BAN	AT1G61720.1	8243.9	35056.3	9505.97	21899.1	7053.91	15631.1	15800.9	17372.3	30849.4	13536.2	13946.5	14321.8	16105.7	15975.7	31270.2	27376	20159.5	32408.7	22003.8	29994.5	18408.9	17612.3	45052.8	16393.4	14661.7	17256.9	11324.3	16599.6	17093.1	19405.9	12253.9	9066.48	7598.79	13294.9	9324.9	8494.9	9339.62	8930.93	17763.9
Niben101Scf00817g05006.1	Rhodanese-like domain-containing protein 4, chloroplastic	TROL	AT4G01050.1	336311	325814	323785	409023	400782	416860	416607	392961	380854	337464	359607	352817	387367	400723	388331	441124	392126	397938	383110	372711	391898	379984	352481	340189	372468	349918	359165	395491	349251	364958	375723	366405	384087	414440	382133	387597	305167	301404	310203
Niben101Scf00824g00002.1	Glutamine synthetase	GLN1.3	AT3G17820.1	2.89453e+06	2.9151e+06	2.39339e+06	3.13051e+06	2.94366e+06	2.74928e+06	2.91593e+06	2.60273e+06	2.55594e+06	2.663e+06	2.71355e+06	2.75969e+06	2.30129e+06	2.37395e+06	2.21183e+06	2.37636e+06	2.16916e+06	2.06162e+06	2.37651e+06	2.46107e+06	2.28859e+06	2.30759e+06	2.06523e+06	2.09435e+06	1.97461e+06	2.13191e+06	2.20402e+06	2.06832e+06	1.73724e+06	1.96926e+06	1.73083e+06	1.53896e+06	1.59589e+06	707263	1.13769e+06	915073	870763	934389	861695
Niben101Scf00837g00017.1	ATP-dependent zinc metalloprotease FtsH	VAR1	AT5G42270.1	1.61813e+06	1.60076e+06	1.60392e+06	2.0992e+06	2.1283e+06	2.11272e+06	2.02493e+06	1.98981e+06	2.05842e+06	1.66675e+06	1.61883e+06	1.63428e+06	1.87745e+06	1.88729e+06	1.8167e+06	1.73837e+06	1.84496e+06	1.80493e+06	2.10461e+06	2.0492e+06	2.12035e+06	1.84358e+06	1.99713e+06	1.99725e+06	1.67697e+06	1.88557e+06	1.90786e+06	1.70114e+06	1.83214e+06	1.79724e+06	1.26259e+06	1.26012e+06	1.30355e+06	975977	1.03858e+06	1.093e+06	1.52737e+06	1.58137e+06	1.54791e+06
Niben101Scf00850g01028.1	Protein kinase superfamily protein LENGTH=412	VIK	AT1G14000.1	130034	136960	130924	145563	135609	151646	165058	156080	161544	139053	10527.4	129256	164696	172272	19668.6	160859	19200.4	157338	157384	164910	163116	150479	153375	152206	125323	129555	123246	129822	138457	132224	97595.4	12179.1	111665	22196.1	21556.8	13554.3	131104	12028	12355.1
Niben101Scf00850g01029.1	unknown protein; FUNCTIONS IN: molecular_function unknown; INVOLVED IN: biological_process unknown; LOCATED IN: chloroplast; EXPRESSED IN: 23 plant structures; EXPRESSED DURING: 13 growth stages;	AT1G13990	AT1G13990.3	71290.3	44597.8	53070.5	70690.8	50832	35061.1	61655.9	63672.5	69859.6	32423.7	81472	70224.9	59508	37125	50671.6	64108.5	53023.1	35469.2	53423	46295.7	56758.9	54415.2	41572.5	49715.6	65954.4	48386.9	72618.4	56397.4	66357.6	57853.9	94537.2	97473.7	97402.4	97927.2	88197.3	103774	67694.6	76194.5	85594.9
Niben101Scf00853g01007.1	ADP-ribosylation factor	ARLA1C	AT3G49870.1	195427	212290	70261.5	79626.7	182731	92589.7	181662	188733	195215	206366	191460	205569	72784.6	65735.1	205424	206772	222165	197826	187107	205691	192864	217515	217364	230346	184454	201226	69671.3	213845	227708	215697	99272.3	229670	220185	261049	289918	279351	276421	276735	266061
Niben101Scf00854g07054.1	Cytochrome b559 subunit alpha	PSBE	ATCG00580.1	192696	196472	200442	243900	242181	232734	305072	307427	300223	159251	159668	159552	346617	358895	337955	258859	237145	235212	243705	237113	250190	342472	292747	306324	212801	204243	205272	244912	237423	229428	119778	111158	117118	95312.7	100391	106267	316462	332901	340525
Niben101Scf00854g10052.1	ATP synthase subunit beta	PB	ATCG00480.1	5.43657e+06	5.52217e+06	5.34631e+06	5.66812e+06	5.60619e+06	5.66902e+06	5.51222e+06	5.19322e+06	5.2546e+06	5.84288e+06	5.76208e+06	5.72777e+06	5.36939e+06	5.23715e+06	5.2876e+06	5.98292e+06	5.53028e+06	4.92335e+06	5.87807e+06	5.90013e+06	5.92015e+06	5.17497e+06	5.04326e+06	5.09934e+06	5.58079e+06	5.4464e+06	5.36048e+06	4.86343e+06	3.70297e+06	4.58161e+06	4.47943e+06	4.56719e+06	4.61224e+06	3.34127e+06	3.0283e+06	3.14723e+06	2.90228e+06	2.93777e+06	2.98393e+06
Niben101Scf00859g01014.1	3-isopropylmalate dehydratase large subunit	ACO3	AT2G05710.1	1.54798e+06	1.54001e+06	1.54914e+06	1.26981e+06	1.26779e+06	1.26999e+06	1.20037e+06	1.23363e+06	1.20857e+06	1.29111e+06	1.26972e+06	1.26787e+06	1.35008e+06	1.32093e+06	1.3419e+06	1.31563e+06	1.31509e+06	1.26121e+06	1.20902e+06	1.18496e+06	1.20992e+06	1.28856e+06	1.24725e+06	1.24363e+06	1.34528e+06	1.26076e+06	1.25354e+06	1.2133e+06	1.22184e+06	1.20753e+06	1.69534e+06	1.65094e+06	1.68454e+06	1.88444e+06	1.75922e+06	1.70533e+06	1.56331e+06	1.55227e+06	1.56141e+06
Niben101Scf00860g03018.1	Fe superoxide dismutase 2 LENGTH=305	FSD1	AT4G25100.1	990099	969294	992229	816942	777002	805179	889587	869685	897128	959591	935636	954006	1.24182e+06	1.21635e+06	1.23428e+06	1.03902e+06	1.03312e+06	992902	986789	971581	993314	1.12777e+06	1.06107e+06	1.07037e+06	1.00915e+06	978117	979136	926041	937910	928556	1.18348e+06	1.13942e+06	1.20715e+06	1.40622e+06	1.42292e+06	1.44327e+06	1.7692e+06	1.8356e+06	1.82102e+06
Niben101Scf00860g03019.1	Peptide methionine sulfoxide reductase MsrA	PMSR4	AT4G25130.1	627199	633610	629160	669648	689044	661830	666240	712391	695854	717403	705788	733762	773867	783959	763184	768970	727205	697155	665195	645199	636185	807447	707880	708478	885063	804104	811834	831101	773500	778755	934419	851918	867829	970806	905638	928984	934615	980829	922021
Niben101Scf00867g00001.1	Eukaryotic aspartyl protease family protein LENGTH=455	AT5G07030	AT5G07030.1	1.07244e+06	1.08475e+06	1.07585e+06	721827	764806	749465	1.05407e+06	1.05518e+06	1.07331e+06	1.10855e+06	1.11466e+06	1.11215e+06	732611	716566	708819	642201	604501	665413	662532	674738	745053	1.11239e+06	1.09553e+06	1.14033e+06	1.11151e+06	884587	1.06209e+06	1.2424e+06	1.3493e+06	1.31925e+06	1.22629e+06	1.29343e+06	1.29994e+06	1.50196e+06	1.40851e+06	1.44507e+06	1.92404e+06	1.90678e+06	1.94131e+06
Niben101Scf00870g03002.1	alanine aminotransferase 2 LENGTH=553	ALAAT2	AT1G72330.3	477140	489728	471914	438015	432694	412256	409456	386454	393591	414004	397077	395561	433140	380621	378047	381601	378883	365973	372297	407518	392816	413051	410412	395292	397647	390644	423920	372710	373237	357662	488867	459631	520009	539925	547805	544761	483042	488813	455455
Niben101Scf00870g15008.1	Threonine synthase	MTO2	AT4G29840.1	565139	579935	565197	603873	601132	618249	589956	615932	593372	638579	632154	637885	577335	563644	569383	652055	628466	620583	589654	570271	598268	609495	574289	588658	630614	610808	600732	623192	607164	600107	791699	774744	794650	832186	781620	789080	668419	683016	696484
Niben101Scf00878g03011.1	Fatty acid oxidation complex subunit alpha	AT3G60510	AT3G60510.3	48568.8	67192.2	51838.9	54014.4	41760.4	67943.2	41373.6	71326	30604.3	67272.8	50096.8	44270.7	54694.8	65145.5	25838.6	37244.1	42568.4	23746.2	42987.5	48595.9	43013.6	50642.3	28820.3	51020.5	48635.9	61356.2	63992.1	51533	47650.3	50234.6	70723.6	72036.7	71744.4	75303	73284	76888.5	51286.3	64182.3	80046.8
Niben101Scf00879g05002.1	Photosystem II lipoprotein Psb27	PSB27	AT1G03600.1	1.95954e+06	1.99495e+06	2.01003e+06	2.31608e+06	2.34663e+06	2.30944e+06	2.32423e+06	2.3643e+06	2.28697e+06	2.18842e+06	2.19227e+06	2.20671e+06	1.82364e+06	1.79296e+06	1.63891e+06	2.21393e+06	2.35738e+06	2.24166e+06	2.39849e+06	2.38165e+06	2.37768e+06	2.00804e+06	2.0586e+06	2.05554e+06	2.27051e+06	2.51345e+06	2.53562e+06	2.27941e+06	2.39717e+06	2.34482e+06	3.07956e+06	3.11538e+06	3.20402e+06	2.30453e+06	2.45735e+06	2.39009e+06	3.06269e+06	3.12157e+06	3.09716e+06
Niben101Scf00883g06001.1	Glycerol kinase	XK-1	AT2G21370.1	52765.9	53980.4	56357.2	61723.3	63801	66323.8	49433.7	63380.9	59031.5	64870	63732.6	69842	60519.7	58542.5	61146.7	62480.1	60809.4	59998.4	65999.8	54718.7	53143.5	61490.2	63777.4	5972.05	72543	63505.7	65193.3	18439.2	74309.9	65995	67523.8	61652	9566.26	8041.51	59008.4	77463.4	60337.9	62047	59760.4
Niben101Scf00883g10001.1	multidrug MFS transporter [Calothrix sp. 336/3]	SULA	AT2G21280.1	348463	359783	358507	348655	344488	340954	332056	347993	342275	319713	313590	317850	345587	315805	351557	340957	312970	307216	323148	322825	329453	368772	343767	336774	323007	314098	333145	382074	355659	373003	416458	389186	399701	501122	488962	496105	435930	440728	421279
Niben101Scf00885g02014.1	Serine protease Do-like HtrA	DEG5	AT4G18370.1	76952.4	86852.6	85844.5	75686.4	73633	70484.5	67738.1	74342	68268.1	60315.6	68039.3	78224.2	76701	53471.7	70797	60955.6	53920.4	57496.6	58683.1	56155.9	63439.4	71376.1	59376.4	64914.8	68650.6	68278.1	65797.6	69737.9	67529.9	64108.6	85312.7	63478.8	46573.8	56941.4	55146.6	68338.9	109070	106864	113174
Niben101Scf00885g05001.1	Ornithine aminotransferase 1	DELTA-OAT	AT5G46180.1	28712	28429.6	33447	41777.2	35361.7	33562.4	66963.6	21017.6	21013.6	27876.1	35901.1	46587.5	16748.3	40259	21434.6	24042.2	28918.3	32952.8	53716.7	42367.7	38755.7	64134.1	23281.1	66361.9	60474.7	57515.5	41951.7	50834.4	49844.5	47516.9	86674.3	75808.7	80954.7	69113.5	81792	87514.2	83412.4	87336.4	85965.4
Niben101Scf00893g01029.1	Glucose-1-phosphate adenylyltransferase family protein LENGTH=521	APL3	AT4G39210.1	482497	489832	464912	409362	451175	423808	423453	384764	401839	393804	365611	459193	474515	471704	495998	482794	478990	446033	430259	422512	415832	488613	453577	474071	479604	472315	483236	457474	483617	436902	537674	541863	568623	480650	555647	450789	486351	504788	504548
Niben101Scf00897g02011.1	L-lactate dehydrogenase	GOX1	AT3G14420.1	1.29897e+07	1.28237e+07	1.29136e+07	1.45246e+07	8.80066e+06	1.51931e+07	8.55007e+06	1.43698e+07	8.70564e+06	1.28758e+07	1.32119e+07	1.32634e+07	7.16344e+06	1.17093e+07	1.13744e+07	1.19158e+07	1.20032e+07	7.45507e+06	1.28032e+07	1.29548e+07	7.79621e+06	1.37046e+07	7.91557e+06	7.79637e+06	1.14009e+07	1.22593e+07	1.20845e+07	8.79097e+06	1.39232e+07	1.39615e+07	1.33278e+07	1.2101e+07	1.24751e+07	1.25143e+07	1.3682e+07	1.35093e+07	1.31329e+07	1.37796e+07	1.33445e+07
Niben101Scf00897g03001.1	Glutathione S-transferase 3	GSTU19	AT1G78380.1	823861	835006	874164	675180	703659	664051	662287	685573	637098	627601	619519	698044	787043	785448	843727	784155	777458	783950	715870	740764	726639	798629	830423	697384	773269	752640	754540	728440	729749	581997	791536	834260	829149	795568	927068	901800	683532	863460	871564
Niben101Scf00897g03002.1	Glutathione S-transferase 3	GSTU19	AT1G78380.1	1.42157e+06	1.45418e+06	1.43131e+06	1.07548e+06	1.07804e+06	1.02627e+06	1.00636e+06	1.04339e+06	1.0381e+06	1.1288e+06	1.1485e+06	1.15631e+06	1.20226e+06	1.18874e+06	1.20222e+06	1.08576e+06	1.13623e+06	1.12857e+06	1.13547e+06	1.13722e+06	1.14331e+06	1.28721e+06	1.35122e+06	1.29468e+06	1.18093e+06	1.27873e+06	1.26038e+06	1.19063e+06	1.26274e+06	1.12245e+06	1.44288e+06	1.43519e+06	1.45292e+06	1.32727e+06	1.67501e+06	1.64638e+06	1.25602e+06	1.46845e+06	1.4856e+06
Niben101Scf00911g02014.1	carotenoid isomerase LENGTH=595	CRTISO	AT1G06820.1	60763.1	68929.5	62791.8	93673.7	97810.6	93946.1	59559.3	82002.6	114516	69280.2	47322.3	68687.9	100451	71182.6	56254.5	53505.5	81717.4	86526.8	50258.4	84756.5	77445.8	73673.4	67908.1	76107.3	37194.9	55852.6	65150.8	79377.1	69413.5	25799	39488.2	44877.1	36843.6	36645.4	30990.6	38160.6	42384.2	35258.7	37216.7
Niben101Scf00912g05004.1	Eukaryotic peptide chain release factor subunit 1-3	ERF1-3	AT3G26618.1	108140	116222	103244	103711	116902	121157	107303	112568	107460	79620	82022.1	84528.6	132252	94094.6	98240.4	86403.1	96563.6	92733.4	80858.2	71208.4	162308	71117	51925.8	142312	147269	68866	61857	146721	62534	152630	58796.8	60190.1	41016	62610.6	67613.6	45853	67531.3	128320	36152.4
Niben101Scf00917g03010.1	FIP1 [Zea mays]	At1g28200	AT1G28200.1	320920	312597	314551	247543	251610	254611	271700	267726	269569	285974	303860	214540	288248	285153	301065	298577	302598	304829	292654	299275	280266	287795	284099	288657	336581	304775	322838	307934	318952	315546	333475	373850	368873	513388	482667	455259	379637	369472	359057
Niben101Scf00917g04014.1	Fatty acid oxidation complex subunit alpha	AT4G13360	AT4G13360.1	467478	68803.9	467479	65342.2	512820	74846.2	108071	86153.1	128480	57783.2	516386	515278	559006	509951	117478	48960.7	518397	534133	75935.1	560706	61573.7	45758.2	486833	555336	490300	40033.6	511514	448865	473490	481512	358512	58512.4	121071	284759	261066	68110.4	62112	91771.8	62260.3
Niben101Scf00919g02002.1	BnaC03g04060D [Brassica napus]	AT5G10010	AT5G10010.1	159003	159294	175618	169901	155851	158566	153896	168857	153238	165383	168256	157433	77161.7	148276	59205.4	153798	137823	139884	169264	158447	155036	158884	166639	160218	157283	163607	151053	154248	84564	154555	198519	196430	218927	212250	213257	202657	168633	168541	163910
Niben101Scf00920g00016.1	Vesicle-associated membrane protein 725	VAMP721	AT1G04750.1	74569.1	54102.7	44226.9	48385.4	36006.6	43073.3	50455.1	52759.7	48062.7	37674.9	36836.6	41968.8	56963.6	97134.1	59405.8	33810.9	51163.2	40964.6	53046.6	48733.8	69463.5	48501.1	36477	52661.5	69938.6	44117.8	58581	55865	67410.9	57625.1	59881.2	61869.6	72927.7	117110	97415.2	92784.5	72167.2	66984.7	67951.2
Niben101Scf00927g02017.1	Aspartate-semialdehyde dehydrogenase	AT1G14810	AT1G14810.1	744299	758895	745390	719311	690406	676349	710740	726236	711026	698504	713980	690950	597445	629070	605988	696022	618023	632347	632232	606174	572863	630144	601169	582943	705243	711190	692229	692309	616493	665736	993759	994332	1.10028e+06	1.14397e+06	1.09445e+06	1.08296e+06	948982	947294	931997
Niben101Scf00938g01011.1	Eukaryotic aspartyl protease family protein LENGTH=493	AT5G22850	AT5G22850.1	65191.1	54250.9	56837.3	34332.6	44431.1	39756.5	44516.6	39237.6	49227.1	22487.4	44458.7	63782.1	45786.9	34621.3	41792	48442.8	15063.4	43729.9	39548.2	43066.5	56292.2	51338.6	56420.7	52242.9	47566.7	50875.9	52247.6	52772.1	61490.1	56427.2	60740.5	18998.5	59956.5	88163.2	87692.6	83118.7	84948.8	84241.5	88282.3
Niben101Scf00941g02004.1	Regulator of Vps4 activity in the MVB pathway protein LENGTH=649	AT1G34220	AT1G34220.1	11582.4	12373.3	11721.4	8706.92	6950.49	7209.39	8958.1	8991.12	9088.38	8613.4	6113.59	7416.42	9944.7	8917.6	8360.9	7829.28	7462.18	9291.52	15360.8	8001.65	6161.65	5571.03	11234.5	5175.24	5480.94	12778.1	14838.9	5506.36	4788.26	4725.59	6183.62	20366.2	14385.8	17543.4	10944	8571.62	7175.53	13859.8	6606.83
Niben101Scf00942g00003.1	Alcohol dehydrogenase	ELI3-2	AT4G37990.1	418534	390073	402672	383074	361730	387079	391146	361590	374313	378226	377250	378151	400414	391092	398154	344396	341098	356143	362392	350415	368072	285217	287539	289588	287195	271144	270122	202345	221271	214982	131734	161845	141908	128220	104076	138398	147347	129671	115958
Niben101Scf00944g07017.1	Succinyl-CoA ligase [ADP-forming] subunit beta	AT2G20420	AT2G20420.1	497154	519509	455220	454136	434326	489841	395373	450711	508271	447022	437671	395224	442470	478474	445045	398308	393722	511473	457965	357689	439773	523059	484352	489457	530685	495608	475566	498478	497437	439830	540963	464384	535399	560375	603498	649848	518109	562342	455608
Niben101Scf00953g06001.1	Aspartate--tRNA ligase	AT4G33760	AT4G33760.1	93626.1	131342	116023	173031	168194	139981	137085	149291	164716	153764	164117	186068	123617	126802	143568	184820	172595	136230	113099	130086	169093	140517	133878	157732	173663	152254	159162	132989	117583	127729	137633	120171	157326	108489	115021	109732	113038	95780.2	144363
Niben101Scf00955g04005.1	Sodium/hydrogen exchanger 7	SOS1	AT2G01980.1	12707.9	17190.8	15676.7	17803.5	5021.82	17281.9	16568	4425.53	3238.89	2823.36	16946	2097.67	10967.8	13417.9	2996.22	4672.5	11779.9	13351.6	6170.66	14768.4	17024.4	15244.2	4728.5	13400.7	12406.9	16248.5	23129.8	11342.2	20059.8	12237.4	28984.2	26284.1	24946.2	17168.8	18169.1	19392.2	21598.4	6513.26	20436.1
Niben101Scf00963g01002.1	Branched-chain-amino-acid aminotransferase-like protein 2	AT5G27410	AT5G27410.2	17971.6	25108.7	24738.2	3617.48	11664.1	12783.8	13975	17430.5	10159.2	11611.1	22217.9	20017.2	21679.1	22340.8	7230.14	16754.9	19608	13424.6	11802.2	9493.17	17769.6	22371.3	13269.8	14974.8	16066.3	15383.7	16551.3	14658.5	11363.2	2891.87	13241.8	32012.6	12580.4	21294.7	13191.2	13265.3	29834.5	14028.5	32087.5
Niben101Scf00963g01005.1	beta-propeller domain-containing protein, methanol dehydrogenase [Leptolyngbya sp. PCC 6406]	TLP18.3	AT1G54780.1	3.85583e+06	3.85834e+06	3.82036e+06	4.03691e+06	4.00911e+06	4.07686e+06	3.91109e+06	3.94618e+06	3.95627e+06	4.34163e+06	4.35689e+06	4.40819e+06	4.44279e+06	4.50062e+06	4.4062e+06	4.22643e+06	4.02796e+06	3.90458e+06	4.06802e+06	4.04785e+06	4.03485e+06	4.81661e+06	4.39998e+06	4.35276e+06	4.86826e+06	4.46095e+06	4.47789e+06	4.94e+06	4.66548e+06	4.58647e+06	5.93203e+06	5.40071e+06	5.4989e+06	6.68362e+06	6.09087e+06	6.13182e+06	5.87221e+06	5.78305e+06	5.82213e+06
Niben101Scf00964g05014.1	Ycf1 protein [Olea europaea subsp. cuspidata]	YCF1.2	ATCG01130.1	119991	113031	120023	128480	113184	130436	124782	127661	128694	106652	105216	72308.1	115582	116237	105648	130579	130470	124920	133550	138671	124047	121207	119903	113233	116850	121527	122835	124363	129432	131290	163292	173966	181120	166104	158643	159613	128134	104461	118202
Niben101Scf00978g09002.1	Neutral ceramidase	AT1G07380	AT1G07380.1	74515.7	80447.6	70130.4	31625	48095.4	57217.7	25315.6	39556.6	88267.3	63082.1	64110.7	70516.5	37282.6	83513.2	65008.8	84800.5	42120.5	54791.2	73031.5	77170.3	52280.5	90844.2	55352	53659.5	50224.1	45507.6	59978.3	59526.2	75137.5	70345	52475.4	50808.4	76522.2	60684.8	94497.7	77509.2	60757.6	87101.9	33636.9
Niben101Scf00986g01009.1	FKBP-like peptidyl-prolyl cis-trans isomerase family protein LENGTH=256	AT5G13410	AT5G13410.1	252604	248925	236525	223813	253052	266535	208644	250320	218714	253494	222605	247195	253721	214315	209843	223653	187886	208349	230793	170264	227188	252459	247057	212874	317414	266662	219809	227081	247540	191152	340157	318098	280716	336766	338251	353214	380816	375176	380764
Niben101Scf00986g01010.1	Transaldolase	TRA2	AT5G13420.1	196884	214796	197754	170622	173018	173862	193780	191856	189730	192735	178849	186727	158329	159021	161426	180646	170492	164646	168942	161293	165884	184049	180213	180359	174185	176522	176345	200839	176013	201249	241066	249043	241264	301138	319713	327040	281629	267301	271624
Niben101Scf00986g02002.1	Glycine--tRNA ligase	AT1G29880	AT1G29880.1	486604	482052	481741	559938	566590	564460	620807	642290	599851	464737	471722	456987	666254	644405	651368	621111	622659	623336	582124	586642	581509	566907	569175	540563	533491	515266	493788	445900	459255	468130	401141	407696	410112	456466	436042	438846	418302	409589	393199
Niben101Scf00996g01010.1	citrate synthase 2 LENGTH=514	CSY2	AT3G58750.1	390477	249726	393416	179811	208842	206817	203173	205002	173004	276920	341259	135840	195858	229909	212934	448546	436813	283356	250374	265238	241668	390544	427780	403535	422215	401312	426501	594264	576979	554873	1.11905e+06	1.14524e+06	1.12905e+06	1.13467e+06	1.4524e+06	1.45269e+06	1.21555e+06	1.22432e+06	1.20659e+06
Niben101Scf01005g04004.1	2-oxoglutarate translocator [Bacteriovorax marinus] ref|YP_005034360.1| putative membrane transport protein [Bacteriovorax marinus SJ] emb|CBW25389.1| putative membrane transport protein [Bacteriovorax marinus SJ]	DIT2.1	AT5G64290.1	361660	360042	343506	313928	314931	313355	356165	360506	374454	353885	347836	350450	267225	267305	283269	217261	385073	390448	335715	345319	346208	422088	437416	424891	399285	362305	382693	538424	543606	539707	488933	500281	513336	707809	671777	666321	676298	671696	677666
Niben101Scf01005g11010.1	2-dehydro-3-deoxyphosphoheptonate aldolase (3-deoxy-d-arabino-heptulosonate 7-phosphate synthase) [Medicago truncatula] gb|AES98110.1| phospho-2-dehydro-3-deoxyheptonate aldolase [Medicago truncatula]	DHS2	AT4G33510.1	400986	421437	435570	519543	487052	507718	537279	550604	558808	454709	441790	446150	460742	466655	452875	529173	491540	481780	408616	395135	430201	392258	386900	384084	352126	421286	347191	357542	350234	338833	243926	267370	233814	150137	180224	160105	277513	307094	204853
Niben101Scf01005g11015.1	Protein EXORDIUM-like 2	EXL2	AT5G64260.1	223630	221614	208456	143258	149823	140405	233635	230100	215717	264598	259395	269436	128978	132677	116634	119490	138417	132396	144046	136962	129721	215674	215383	227406	198770	188888	212718	265570	274061	281613	223360	219343	226583	319598	334927	323902	302714	294008	306155
Niben101Scf01006g04005.1	Mitochondrial substrate carrier family protein J	SAMC1	AT4G39460.2	286285	298242	278959	236968	231195	238524	271287	275951	255129	337251	189974	248808	236951	227492	222606	277200	275730	264174	239641	230118	241371	265705	261074	264774	247159	228877	221548	325118	337725	323820	312838	310495	326497	487018	424053	442653	428798	428672	422998
Niben101Scf01008g01008.1	Dormancy/auxin associated family protein LENGTH=108	DYL1	AT1G28330.5	249356	72275.6	73370.5	119997	52002.4	128003	96970.6	105572	91926.6	285786	295211	269615	178697	172427	204165	134051	127575	113934	198431	170008	145636	110474	137673	126733	147104	156337	134722	145272	94198.4	105660	84517.8	83502	90764.9	105492	57342.9	87881.3	51988.1	54155.2	41574.2
Niben101Scf01010g00009.1	Mitochondrial substrate carrier family protein LENGTH=298	AT5G19760	AT5G19760.1	455528	914994	956710	465286	492565	498151	534017	530261	523199	735877	489725	708031	436849	413341	444142	526134	518902	503066	489223	471917	486960	543400	515306	530226	484074	462830	465927	597246	595993	580999	523045	507228	529737	745355	711205	698123	659456	624290	660841
Niben101Scf01015g01002.1	Wound-induced protein	PR4	AT3G04720.1	104381	59925.7	137171	107940	117525	153320	152506	206442	191103	125003	109544	101778	85955.1	160719	51574.4	107134	125499	109493	216715	217860	74224.5	186299	61735.2	77382.7	79471.8	77274.4	121035	148148	138870	115273	321524	317196	328220	341782	356945	356587	648847	665101	651733
Niben101Scf01018g01010.1	Cytochrome b5	CB5-B	AT2G32720.1	233092	248631	276530	228793	225213	221529	82522.8	229786	217196	207953	218100	216424	204268	239316	222665	204137	199980	216993	189629	206948	179103	185218	185373	200980	233445	66757.4	173642	69563.1	242274	191354	28623.5	35926.8	38987.3	81875.6	35586.8	39975	36512.5	30514.3	37133.6
Niben101Scf01020g00009.1	Chlorophyll a-b binding protein 40, chloroplastic	CAB1	AT1G29930.1	6.031e+07	5.49098e+07	5.86945e+07	5.26305e+07	5.20759e+07	5.26872e+07	5.47222e+07	5.3958e+07	5.52107e+07	5.80985e+07	5.29964e+07	5.37172e+07	5.10973e+07	5.12596e+07	4.6084e+07	5.24313e+07	5.49496e+07	5.47963e+07	5.56824e+07	5.68089e+07	5.71066e+07	5.75657e+07	6.36254e+07	6.55136e+07	4.86041e+07	6.12248e+07	5.89006e+07	6.22041e+07	6.70227e+07	6.29867e+07	6.69656e+07	6.78701e+07	6.42887e+07	6.8087e+07	7.74069e+07	7.76589e+07	8.36365e+07	7.82981e+07	8.44376e+07
Niben101Scf01020g02003.1	3-isopropylmalate dehydratase large subunit	IIL1	AT4G13430.1	230368	130218	125135	177380	235148	238559	244679	200550	148067	209481	121572	133070	200709	235797	248578	260503	282276	268882	226617	150798	130995	246244	139386	208110	126253	212898	138511	184727	206040	114559	152220	92466.6	166815	114503	85124.4	118306	100303	88198.4	88302.4
Niben101Scf01022g00014.1	Serine carboxypeptidase-like 33	scpl33	AT3G17180.1	32978.7	30588.4	38938	10944.4	47622.7	46342.9	10013.5	47707.8	52815.3	29551	14346.9	32680.1	51837.1	50045.5	53673.3	14716.4	48281	48405.3	52205	10741.8	9146.34	16263.9	42763	19265.7	20278.3	21853.4	41442.3	47766.1	44149.1	42103.9	17712.5	16732.1	22382.1	16123.9	31130.6	25478.6	24020.8	22026.3	22867.8
Niben101Scf01023g08016.1	Two pore calcium channel protein 1A	TPC1	AT4G03560.1	135654	130963	121350	138602	122446	125908	103414	84360.7	91025	141279	123305	113987	137843	113323	117200	106630	78044.8	80281.5	121602	130108	124461	129902	107469	93628.2	111267	80593	106955	129441	99980.3	99310.1	153705	146429	143460	165049	159768	154728	115850	119596	128161
Niben101Scf01025g01013.1	fructose-bisphosphate aldolase 2 LENGTH=398	FBA2	AT4G38970.1	2.13651e+07	2.09756e+07	2.10664e+07	2.11896e+07	2.08444e+07	2.12761e+07	1.95649e+07	2.00943e+07	1.89966e+07	2.11421e+07	2.17317e+07	2.16335e+07	2.12049e+07	2.1319e+07	2.17336e+07	2.31733e+07	2.21468e+07	2.0901e+07	2.18027e+07	2.14052e+07	2.18825e+07	2.25928e+07	2.20609e+07	2.15849e+07	2.31849e+07	2.17069e+07	2.16829e+07	2.18282e+07	2.1403e+07	2.09854e+07	1.82e+07	1.82922e+07	1.84533e+07	1.73903e+07	1.58031e+07	1.5656e+07	1.41042e+07	1.38745e+07	1.40416e+07
Niben101Scf01033g00007.1	Histone H1.2	HMGA	AT1G14900.1	35582.5	54681.6	53255.9	56225	26050.6	50781.7	45277.7	57661.3	84473	80234.7	57445.4	30061.2	60954.3	53179.7	88327.7	52164.2	76366.3	68135.2	90982.4	109089	60143.4	53125.7	52254.5	46879.9	8128.81	26436.7	68644.7	63745	59023.8	82629.4	80693.2	83377.8	79540.2	73266.2	95678.6	97464.4	69129.5	59612.9	61588.5
Niben101Scf01033g03005.1	1-aminocyclopropane-1-carboxylate oxidase homolog 1	AT1G06620	AT1G06620.1	122916	137043	129636	139258	141949	145918	135478	135736	138350	143904	82580.2	149777	140930	147421	148190	150505	160906	149448	150002	137846	140931	136779	135472	135067	130202	130932	133309	108741	106954	113207	105887	113394	115971	123097	105512	115094	77532.1	84486.2	88324.9
Niben101Scf01036g03001.1	Protochlorophyllide reductase	PORA	AT5G54190.1	1.66967e+06	1.71927e+06	1.71664e+06	2.67723e+06	2.68737e+06	2.73147e+06	2.88011e+06	2.92852e+06	2.96018e+06	2.09367e+06	2.08602e+06	2.19274e+06	1.98973e+06	1.94152e+06	1.95803e+06	2.89337e+06	3.07974e+06	2.90765e+06	2.46004e+06	2.46595e+06	2.43365e+06	2.09187e+06	2.10026e+06	2.14803e+06	2.4263e+06	2.58498e+06	2.59586e+06	2.07686e+06	2.23664e+06	2.2999e+06	2.57835e+06	2.70568e+06	2.82479e+06	1.67212e+06	1.74637e+06	1.74237e+06	1.92396e+06	1.95005e+06	1.91497e+06
Niben101Scf01036g03007.1	Thioredoxin superfamily protein LENGTH=186	TRX-M4	AT3G15360.1	1.72803e+06	1.63168e+06	1.77425e+06	1.97568e+06	1.59943e+06	1.70457e+06	1.65362e+06	1.77501e+06	1.78414e+06	1.84057e+06	1.97244e+06	1.85796e+06	1.80278e+06	1.69119e+06	1.65096e+06	1.80669e+06	1.72797e+06	1.70001e+06	1.9055e+06	1.80243e+06	1.81789e+06	1.6005e+06	1.59387e+06	1.46475e+06	1.83338e+06	1.73612e+06	1.71279e+06	1.48276e+06	1.55197e+06	1.38818e+06	1.55743e+06	1.38044e+06	1.53414e+06	1.39665e+06	1.28741e+06	1.19704e+06	1.23818e+06	1.10306e+06	1.16368e+06
Niben101Scf01036g08009.1	Early nodulin-like protein 2	ENODL2	AT4G27520.1	355911	354928	345922	274546	339419	509762	420462	444621	421104	681588	366641	362522	579236	517115	496709	428184	126948	417647	407329	406584	427346	342948	559680	403843	445410	433692	383393	634231	633097	375890	1.36145e+06	1.34893e+06	1.41358e+06	1.83007e+06	1.61925e+06	1.71376e+06	1.79674e+06	1.84027e+06	1.80936e+06
Niben101Scf01037g04009.1	Receptor-like protein kinase	CERK1	AT3G21630.1	40010	39958.8	35123.7	38597.4	38802.2	31896.8	43800.3	35154.6	32861.9	41464.6	32774.6	40417.4	33787.4	36999.6	38109.6	37635.3	57795.1	36109	36801	36299.1	33013.1	43142.9	48199.7	38788.5	36128.7	39253.1	35995.5	37540.3	35228.4	33776.2	48932.9	46714	45819.7	53237	46198.6	48452	41719.3	27489.1	39619.7
Niben101Scf01037g09012.1	Threonine--tRNA ligase	EMB2761	AT2G04842.1	146969	152465	134246	125624	165998	174566	162403	157800	150044	92690.9	160413	108193	156336	151702	145738	176757	152514	166448	166376	183543	175305	146243	133196	136784	154091	99529.3	154251	131683	154776	153123	151089	122400	180946	131262	126335	123344	130399	124404	121688
Niben101Scf01047g00002.1	allyl alcohol dehydrogenase-like protein [Medicago truncatula]	AT3G59840	AT3G59840.1	135743	139682	235412	187748	176523	178167	182473	170500	168665	118918	105683	152035	161083	172745	176800	152116	161596	181441	190317	192757	189373	158513	169443	150513	175854	165724	159352	157583	158667	134374	127319	114439	122867	90467.9	104065	104903	140247	134029	138353
Niben101Scf01048g00005.1	serine hydroxymethyltransferase 2 LENGTH=533	SHM1	AT4G37930.1	8.56045e+06	8.44894e+06	8.5692e+06	8.61914e+06	8.60752e+06	8.83371e+06	7.66705e+06	7.68491e+06	7.57157e+06	8.49929e+06	8.48514e+06	8.52787e+06	8.33544e+06	8.30522e+06	8.64326e+06	7.79907e+06	7.47368e+06	7.28731e+06	7.58211e+06	7.62163e+06	7.45031e+06	7.68072e+06	7.64857e+06	7.33778e+06	7.70002e+06	7.32086e+06	7.32352e+06	6.67515e+06	6.75717e+06	6.63681e+06	6.1547e+06	6.28539e+06	6.33451e+06	6.13424e+06	5.59767e+06	5.73525e+06	4.88567e+06	4.88219e+06	4.80178e+06
Niben101Scf01049g05011.1	Phosphatidylinositol 4-kinase alpha 1	PI4KA1	AT1G49340.2	13797.3	13210.7	18886.5	34491.8	37174.6	11074.8	9305.17	8431.14	7439.93	18536.6	12584.5	12284.3	4602.11	10392	17406	10507.1	5633.44	13323.9	21645.2	3277.12	20715.1	12572.1	11118.6	3885.45	7150.67	30250.2	2895.5	12796.5	12077.4	13823.1	17786.7	16365	3988.29	3444.26	49111	24104.1	14678.8	32349	56693.4
Niben101Scf01052g06012.1	Protein kinase superfamily protein LENGTH=481	AT4G24810	AT4G24810.2	47862.8	55638.4	65140.4	60717.9	54581.6	53405.2	47536	40872.3	52071.1	40810	85286.1	50056.8	47897.4	64132.1	67770.5	48151.1	70986.1	84803.9	52481.8	58548.7	38739.5	61692.9	59120.4	40283.7	54996.2	57263.4	51771.6	54079.9	51973.4	58391.9	58587.1	67580.9	86637.2	59503.1	62427.3	72090.7	68942.6	58265.6	63338.2
Niben101Scf01061g04027.1	FAD-binding Berberine family protein LENGTH=534	AT1G30760	AT1G30760.1	85095.7	105159	184301	69401.8	87755	67231.1	82718.2	108599	73393.9	88084.1	84019.1	55622.5	71702.2	101654	43336.5	103238	91222.3	75021.3	118277	87145.7	115671	86618.2	97785.7	101310	112250	64161.5	92818.9	109267	70652.2	104589	85101.6	74428	110649	101301	89607	113886	355750	298488	357436
Niben101Scf01063g04003.1	Class E vacuolar protein-sorting machinery protein HSE1	AT5G16880	AT5G16880.1	228137	211816	205363	110245	157971	117987	99696.8	107633	114014	174504	171260	107608	117920	115330	199748	173893	86500.1	174582	89685	155978	46272.2	148959	113968	148777	94011	149533	141460	190193	146891	159459	227502	240960	145144	296918	308782	291685	259545	230645	253130
Niben101Scf01063g10010.1	Aluminum-activated malate transporter 9	AT1G25480	AT1G25480.1	36779.2	41585.7	62279.4	64014.8	66796.4	70103.5	8508.81	50405.4	59871.7	40666.5	46288	7034.6	39785.3	38515.9	48728.6	46936.7	40735	36475.1	42097.7	48887.2	43803.7	48466.2	44407.6	41075.3	47935.8	42949.3	44851.9	48196.1	50839.1	45517.9	43270.4	26147.6	41389.6	20016	15627.2	385849	39167.4	51175.2	50449.7
Niben101Scf01066g01009.1	Epsin-2	AT3G59290	AT3G59290.1	11457.1	9721.59	8773.09	2364.44	8641.23	9387.03	4530.68	10039.1	9861.86	6410.72	9761.47	7408.42	8261.82	3747.27	12047.2	10273.1	11437.6	12239.1	11004.7	8513.55	8944.5	9085.57	11023.9	10992.8	7096.38	8769.4	11720.8	2510.46	10593.8	9309.49	12892.8	11694.9	7850.89	1266.6	4591.42	6128.49	6871.4	5579.19	5834.13
Niben101Scf01066g03011.1	Protein kinase superfamily protein LENGTH=408	AT2G43230	AT2G43230.2	232832	237498	192080	212293	193924	216053	211256	207053	199077	212109	214590	218450	227334	219754	222149	208799	209412	205848	173047	194313	189384	202082	178264	180069	179074	182983	417139	171361	182199	187412	209604	210440	221527	276557	245773	246673	220665	217301	211072
Niben101Scf01066g05013.1	50S ribosomal protein L18	EMB3105	AT1G48350.1	457953	381604	381771	522819	457429	294874	284545	607891	492391	165486	498095	496189	462942	460065	424322	528038	455669	263301	294853	418433	272772	460122	428613	431965	504664	531443	440584	605280	281679	260237	860515	791910	778937	767565	678873	668144	630565	631675	611422
Niben101Scf01071g03004.1	cellulose synthase 6 LENGTH=1084	CESA2	AT4G39350.1	392295	395712	388113	188467	189613	193492	185082	183244	186512	276470	290566	298415	272832	281535	257175	307458	257066	247053	255952	275034	245850	475022	382847	378534	468776	431592	423782	587358	467243	479473	860808	670454	663213	754812	761811	777147	748057	847806	801759
Niben101Scf01073g05003.1	Glyceraldehyde-3-phosphate dehydrogenase 1	GAPC1	AT3G04120.1	2.53054e+06	4.12237e+06	4.34651e+06	4.69703e+06	6.28452e+06	6.37858e+06	5.34887e+06	1.92134e+06	3.72696e+06	2.27807e+06	4.59561e+06	4.6993e+06	6.19562e+06	2.20657e+06	2.2444e+06	4.53178e+06	3.71079e+06	4.7454e+06	5.19716e+06	5.13362e+06	2.19098e+06	4.9784e+06	4.80041e+06	3.57795e+06	5.73885e+06	6.82943e+06	3.67414e+06	6.20595e+06	3.11927e+06	6.30485e+06	6.97172e+06	6.06238e+06	6.03314e+06	6.45129e+06	7.17447e+06	5.63847e+06	5.3995e+06	4.31386e+06	5.22537e+06
Niben101Scf01076g05021.1	Rhodanese-like domain-containing protein 4, chloroplastic	TROL	AT4G01050.1	1.23726e+06	1.27482e+06	1.27307e+06	1.33886e+06	1.37254e+06	1.34596e+06	1.25739e+06	1.22392e+06	1.21221e+06	1.38222e+06	1.38054e+06	1.36522e+06	1.44661e+06	1.36923e+06	1.38436e+06	1.24233e+06	1.21927e+06	1.31007e+06	1.24129e+06	1.20927e+06	1.16137e+06	1.46624e+06	1.41385e+06	1.40906e+06	1.34672e+06	1.45003e+06	1.37337e+06	1.3895e+06	1.29218e+06	1.41671e+06	1.64772e+06	1.61135e+06	1.69907e+06	1.66685e+06	1.79053e+06	1.79305e+06	1.52061e+06	1.53414e+06	1.5335e+06
Niben101Scf01077g04012.1	2-isopropylmalate synthase 1 LENGTH=631	MAML-4	AT1G18500.1	37208.1	77862	35658.5	62856.2	70903.3	60152.1	30852.7	77453	32304.4	22747	60353.3	59088.5	80441.5	75216.1	75406.4	58585.9	57864.3	48886.4	45233.7	85677.1	24253.9	23369.5	48221.4	50682.9	61646.8	50920.8	66419.1	52616.3	74495.2	67107.6	56150.3	33575.4	219763	217312	36326.5	205483	210987	26298.3	47668.8
Niben101Scf01091g00033.1	Peptidyl-prolyl cis-trans isomerase-like 1	CYP38	AT3G01480.1	1.51484e+06	1.10942e+06	1.51274e+06	1.05354e+06	1.4799e+06	1.50278e+06	1.33317e+06	1.34315e+06	1.30901e+06	1.59755e+06	1.61934e+06	1.59183e+06	1.29125e+06	923762	1.27043e+06	1.17235e+06	1.26168e+06	823787	1.35116e+06	1.40557e+06	997576	1.35148e+06	1.42395e+06	1.42029e+06	1.56902e+06	1.22776e+06	1.64474e+06	1.44935e+06	1.52814e+06	1.11206e+06	2.16557e+06	2.18103e+06	2.26277e+06	2.05859e+06	2.24895e+06	2.26682e+06	2.35618e+06	2.37968e+06	2.30358e+06
Niben101Scf01091g00041.1	formate dehydrogenase LENGTH=384	FDH	AT5G14780.1	897656	889827	894312	449688	455602	465522	411158	418546	409962	622612	611427	605250	595385	597232	584182	664975	684890	658975	740097	737970	758941	956769	939376	950964	1.05784e+06	1.06923e+06	1.09653e+06	1.22397e+06	1.25376e+06	1.2595e+06	1.84507e+06	1.8107e+06	1.87446e+06	1.70607e+06	1.69335e+06	1.71321e+06	1.60363e+06	1.58631e+06	1.6142e+06
Niben101Scf01101g05008.1	Clathrin light chain 2	AT3G51890	AT3G51890.1	11310.9	19320.2	9250.96	7840.57	8982.45	5700.45	9996.27	9841.82	7057.09	14414.5	7162.57	11537.4	8184.57	14079.4	11639.8	16533.4	7555.9	7135.15	8112.35	11045	6908.88	8359.01	9166.95	8322.95	8928.96	10803.4	6992.47	6070.81	3573.36	11150.4	9423.07	6559.34	6681.88	21905.2	9231.35	9373.64	13022.8	15845.6	13659.8
Niben101Scf01102g00009.1	Eukaryotic aspartyl protease family protein LENGTH=455	AT5G07030	AT5G07030.1	942261	957103	948497	630626	668968	651433	936958	936431	1.1762e+06	1.15826e+06	1.0019e+06	997682	619360	613119	603057	561038	505927	604670	583482	822261	678914	985151	992574	1.03594e+06	983366	777839	942183	1.09982e+06	1.22787e+06	1.18173e+06	1.08458e+06	1.14613e+06	1.15101e+06	1.37871e+06	1.29554e+06	1.34036e+06	1.81902e+06	1.79497e+06	1.82676e+06
Niben101Scf01119g00007.1	Homogentisate 1,2-dioxygenase	HGO	AT5G54080.2	69383.9	68188	115999	90387.1	84905.3	98930.4	81758.6	116177	103156	108253	100117	133309	140347	156613	92465.7	169267	177840	189431	146703	120276	190186	194648	148379	207492	235875	174478	207135	244246	278187	262966	407944	436701	304694	547624	518016	381118	297274	287684	279208
Niben101Scf01123g00008.1	Palmitoyl-protein thioesterase 1	AT3G60340	AT3G60340.2	15528.6	17986.6	19304.6	10021.7	10264.1	17871.4	10574.4	9803.58	9626.06	7865.28	10087.5	9693.3	6736.54	10517.2	11979.8	8020.84	11832.2	10581.1	8148.57	54474.4	9569.09	8506.22	10603.3	13461.2	15443.3	18064	13346.4	16436.9	14910.1	16041.3	16301.8	17349.4	16681.7	26535.2	25222.3	25629	17791.4	19725.1	11144.5
Niben101Scf01124g16003.1	1-acyl-sn-glycerol-3-phosphate acyltransferase 2	LPAT2	AT3G57650.1	111782	54756.7	108761	88124.4	64815.4	24037.7	52292.5	42020.6	64734.3	31672	54570.6	37964.8	74671	44323.1	73709.1	72239.9	59099.7	53859.5	43594.9	113849	69886.9	51452.3	60391.5	47466	60097.3	40716.1	69297.8	114978	67248.5	41740	98424.5	62354.8	46323.4	119411	48832	111873	62032.1	63691.2	49774.5
Niben101Scf01130g01014.1	Protease Do-like 9	DEG2	AT2G47940.1	133068	182377	175383	168207	134588	181615	175180	193652	195501	178554	139380	186558	152822	178755	175302	203319	208132	186980	196502	204627	202640	190224	196847	188800	181021	167002	177907	189961	189620	198226	247735	260522	273148	239753	253429	267205	247532	235205	247490
Niben101Scf01142g00013.1	alpha/beta-Hydrolases superfamily protein LENGTH=380	AT1G52510	AT1G52510.1	492901	520064	507020	498504	533963	504038	558282	578118	562328	512546	508421	524499	571088	557318	581272	571353	548798	502409	556980	552459	554961	557006	554338	546403	495791	471363	502393	518298	516306	508337	393575	388560	381518	314880	301280	308311	307498	317556	319242
Niben101Scf01143g11003.1	product [Oryza sativa Japonica Group]	AT5G08050	AT5G08050.1	623922	593853	619445	567829	577340	585477	597721	609383	601330	580064	585225	599492	621844	620628	619589	644500	625467	603534	572691	523589	548685	613840	617255	634571	573773	536859	559147	578775	602085	579090	345460	383331	375639	363271	334711	332009	449011	422794	405797
Niben101Scf01146g09022.1	Methionine--tRNA ligase	AT4G13780	AT4G13780.1	203907	128485	214145	192462	201414	208892	208796	213162	228919	176898	174574	158260	209945	224774	215798	262702	191698	268602	176243	251021	213146	180237	232363	138455	137478	185087	205125	132760	172273	148111	145181	125924	222044	175746	162752	151797	89041.1	58735.3	120280
Niben101Scf01148g02008.1	60S ribosomal protein L5	RPL5B	AT5G39740.2	188774	178000	187716	261090	225813	234654	225683	270178	236445	206886	227136	206868	181962	220708	232860	223855	230587	228308	204721	247337	34788.2	211733	227593	170414	212793	169539	155417	175666	194119	202406	119101	157599	136469	161167	157482	132035	68190.4	28960.6	92838.2
Niben101Scf01150g04004.1	Fructose-1,6-bisphosphatase class 1	FBP	AT1G43670.1	1.41464e+06	1.49868e+06	1.39896e+06	1.5991e+06	1.5646e+06	1.6168e+06	1.54515e+06	1.66145e+06	1.61936e+06	1.51128e+06	1.53948e+06	1.46071e+06	1.74358e+06	1.58873e+06	1.60608e+06	1.67267e+06	1.72244e+06	1.65079e+06	1.58345e+06	1.55183e+06	1.48731e+06	1.51866e+06	1.48437e+06	1.52327e+06	1.38867e+06	1.34299e+06	1.35929e+06	1.33193e+06	1.25431e+06	1.26698e+06	1.19659e+06	1.10854e+06	1.27283e+06	1.34274e+06	1.1676e+06	1.1712e+06	1.0946e+06	1.12738e+06	1.11946e+06
Niben101Scf01155g00008.1	Quinone oxidoreductase-like protein 2 homolog	AOR	AT1G23740.1	2.19777e+06	2.19468e+06	2.17386e+06	2.58886e+06	2.60246e+06	2.50991e+06	2.28923e+06	2.19888e+06	2.2502e+06	2.38048e+06	2.34361e+06	2.37661e+06	2.42847e+06	2.39063e+06	2.36587e+06	2.36385e+06	2.31489e+06	2.27007e+06	2.40566e+06	2.39615e+06	2.38374e+06	2.34227e+06	2.33899e+06	2.34962e+06	2.4485e+06	2.43453e+06	2.51493e+06	2.19596e+06	2.23623e+06	2.26336e+06	2.1324e+06	2.1044e+06	2.16938e+06	1.90974e+06	1.80551e+06	1.84609e+06	1.91806e+06	1.96564e+06	1.93908e+06
Niben101Scf01155g01009.1	Carbonic anhydrase 1	CA2	AT5G14740.1	4.66043e+07	4.67059e+07	4.68581e+07	4.69569e+07	4.61467e+07	3.65207e+07	4.70643e+07	3.34482e+07	3.282e+07	5.43275e+07	5.1384e+07	5.23022e+07	4.60119e+07	4.95371e+07	4.67292e+07	3.21843e+07	3.2234e+07	3.07299e+07	4.40846e+07	3.48143e+07	4.662e+07	5.35833e+07	4.88974e+07	3.76328e+07	4.86848e+07	5.37596e+07	5.13325e+07	5.15736e+07	3.86416e+07	4.18673e+07	5.96144e+07	5.84722e+07	4.35828e+07	4.70593e+07	6.70973e+07	6.8798e+07	6.07713e+07	6.08965e+07	6.03614e+07
Niben101Scf01157g00004.1	ATP-dependent zinc metalloprotease FtsH 2	VAR1	AT5G42270.1	1.61813e+06	1.60076e+06	1.60392e+06	2.0992e+06	2.1283e+06	2.11272e+06	2.02493e+06	1.98981e+06	2.05842e+06	1.66675e+06	1.61883e+06	1.63428e+06	1.87745e+06	1.88729e+06	1.8167e+06	1.73837e+06	1.84496e+06	1.80493e+06	2.10461e+06	2.0492e+06	2.12035e+06	1.84358e+06	1.99713e+06	1.99725e+06	1.67697e+06	1.88557e+06	1.90786e+06	1.70114e+06	1.83214e+06	1.79724e+06	1.26259e+06	1.26012e+06	1.30355e+06	975977	1.03858e+06	1.093e+06	1.52737e+06	1.58137e+06	1.54791e+06
Niben101Scf01158g03007.1	Photosystem I P700 chlorophyll a apoprotein A1	PSAA	ATCG00350.1	1.65459e+06	1.59972e+06	1.58709e+06	1.34311e+06	1.46831e+06	1.40684e+06	1.42674e+06	1.09909e+06	1.38318e+06	1.41547e+06	1.41154e+06	1.30022e+06	1.02357e+06	583927	801239	737957	1.01181e+06	840183	1.09278e+06	1.08269e+06	1.20001e+06	1.48096e+06	1.36647e+06	1.39528e+06	502909	1.11202e+06	1.2027e+06	1.51246e+06	1.7776e+06	1.7409e+06	1.74741e+06	1.45298e+06	1.59626e+06	1.28019e+06	1.9626e+06	2.28508e+06	1.96251e+06	2.17627e+06	2.02045e+06
Niben101Scf01160g01005.1	Chlorophyll a-b binding protein 50, chloroplastic	CAB1	AT1G29930.1	5.96386e+07	6.02981e+07	5.88793e+07	5.28406e+07	5.39664e+07	4.80256e+07	5.48887e+07	5.08737e+07	5.7958e+07	5.88579e+07	5.83718e+07	5.37504e+07	5.63042e+07	5.55387e+07	4.89453e+07	5.13685e+07	5.73123e+07	5.64161e+07	5.82091e+07	5.40267e+07	5.94594e+07	5.98407e+07	6.34578e+07	7.01291e+07	5.65865e+07	5.99031e+07	6.42006e+07	6.70785e+07	6.58436e+07	6.70254e+07	7.04218e+07	7.34455e+07	6.88882e+07	7.83208e+07	8.06965e+07	8.7182e+07	9.45644e+07	8.77356e+07	8.90358e+07
Niben101Scf01164g00012.1	30S ribosomal protein S7, chloroplastic	RPS7.2	ATCG01240.1	520465	524972	517147	575870	579764	562130	653256	668792	691713	563862	565336	552784	531840	544161	518665	707450	785013	751145	687707	701931	700425	629961	643267	624828	691492	656250	645508	673581	682772	661970	692148	692119	710351	512867	482748	474448	373382	364623	359455
Niben101Scf01166g07002.1	conserved hypothetical protein [Ricinus communis] gb|EEF49640.1| conserved hypothetical protein [Ricinus communis]	AT3G19990	AT3G19990.1	7478.55	19361.8	5450.39	21522.8	18829	19861.4	6074.4	7073.2	18641.9	16538.7	17670.9	4032.62	16175.6	16709.6	3303.56	10001.2	16032	4200.21	12978.1	14544.6	14310.6	4844.69	16260.3	8383.89	11477.3	17126.4	3987.28	15284.2	17146	15845.4	5191.64	17457.1	11592.8	4853.29	21150.9	7033.31	6808.5	10461.8	8788.53
Niben101Scf01167g05010.1	Cryptochrome-1	CRY1	AT4G08920.1	24843.7	24818.4	4615.65	2819.36	3545.56	3301.93	5641.47	7844.88	4223.98	2483.46	4821.51	26370.1	2345.65	22393.8	2139.39	5414.43	53299.7	7086.39	4106.72	4271.61	23436.6	27754.8	5121.49	3447.74	3916.24	3960.97	2165.97	4661.1	6968.77	3357.56	5612.87	3163.32	2725.1	3456.79	1250.67	2007.83	5761.99	4321.7	6470.22
Niben101Scf01181g01007.1	Beta-glucosidase 44	BGLU44	AT3G18080.1	294549	309382	306848	150571	191496	212257	270311	294991	261494	319590	288422	305761	269900	235093	263932	175624	155634	206520	189107	170968	182219	308771	307537	299356	250819	277557	285538	319608	300925	323742	328233	326077	328557	337191	351088	368059	304205	266180	351756
Niben101Scf01181g03001.1	Histone H1	HON4	AT3G18035.1	296060	190827	172770	172301	332082	190700	185080	188938	184124	184777	186261	187224	204984	205401	191187	195474	157124	185009	158940	158454	162497	176119	203000	179840	162504	149102	148462	183105	178207	178718	214604	210768	323851	275527	241654	207893	205952	170217	182946
Niben101Scf01181g03002.1	FKBP-like peptidyl-prolyl cis-trans isomerase family protein LENGTH=247	AT1G18170	AT1G18170.1	222678	273096	224430	271884	280805	280995	119970	272240	263158	120372	298417	103549	125245	136628	200108	103796	234466	233590	93818.8	212874	109916	120541	90305.8	230606	240743	205989	105050	259370	63348.4	72550.6	299160	257272	277345	256924	268481	253860	243143	257816	282817
Niben101Scf01182g00001.1	Dihydroorotate dehydrogenase B (NAD(+)), catalytic subunit	PYD1	AT3G17810.1	361893	340452	355106	240363	238413	280745	269208	227854	211444	246554	249624	232330	183408	232781	214979	191802	201480	215689	212800	222713	217379	228654	249430	254237	255029	277315	286185	254843	305675	309711	488415	455862	529497	490629	505463	571226	571406	567183	565202
Niben101Scf01184g08003.1	Zinc-binding dehydrogenase family protein LENGTH=343	AT5G16990	AT5G16990.1	7484.77	7831.24	14048.7	12228.7	6786.68	4494.81	10093.2	3969.43	12023.5	7911.63	10259.4	7023.27	4718.43	6653.5	1490.41	10886.5	4114.37	4242.41	7419.37	6530.8	6010.78	5743.48	7263.95	8416.9	3141.81	2298.96	5455.49	3139.02	12791.3	7956.87	6757.85	7709.83	21612.2	3336.82	7648.45	9441.18	13070.6	9365.6	13783.1
Niben101Scf01190g00006.1	V-type proton ATPase subunit a3	VHA-A3	AT4G39080.1	698231	709641	685487	573384	645953	540321	587284	614254	616334	623492	692181	684937	636598	626267	572317	685959	664484	612582	516275	511447	515836	631158	552633	624331	626062	538852	613105	671926	570251	350330	543094	733211	756285	700299	663669	824698	528954	587217	692420
Niben101Scf01204g00024.1	product [Oryza sativa Japonica Group]	PLAT2	AT2G22170.1	423316	418737	423029	391360	368868	398486	289874	303930	471413	281669	474650	482351	524830	291353	323366	586556	563721	568021	329738	555845	538379	515700	534630	508779	587754	320865	549587	333926	548897	565587	501425	812452	816600	593470	823481	835206	422506	417249	644225
Niben101Scf01219g03010.1	Acid phosphatase 1	AT1G04040	AT1G04040.1	91429.2	70427.3	83029.6	65154	68191.5	63533.5	80278.7	149238	84656.7	96801.4	96108	90570.2	115596	90552.4	84336.5	64900	77458.9	21645.4	69772.7	30748.7	65191.7	95540.9	77002.4	80246.8	71919.3	79821.1	74334.7	78160	81095	75267.1	102217	92539.8	91721.6	121771	129827	133925	100810	118077	120854
Niben101Scf01221g05012.1	Aspartyl/glutamyl-tRNA(Asn/Gln) amidotransferase subunit B	GATB	AT1G48520.1	198340	239075	173387	237033	239916	289034	281588	277671	288407	250242	231002	222958	171564	214973	205047	274178	244871	244737	245330	237392	233248	195484	197528	164814	253737	161336	222092	200624	161870	98489.4	221729	152684	169185	121023	84371.7	156896	127676	164553	147309
Niben101Scf01236g02005.1	Pentatricopeptide repeat-containing protein	PPR2	AT3G06430.1	7313.49	6725.53	7589.46	14319.6	14177.9	16114.6	16853.9	18039.7	16126.7	9154.08	9802.5	9840.23	9642.13	11950.7	12132.1	15891.2	11896.4	12867.5	12880.8	11757.7	10848.1	9085.08	6727.43	7613.45	8920.18	7246.49	8049.72	8759.96	8704.14	9723.83	7259.67	8932.25	7905.48	4747.88	5735.94	4826.18	7679.23	8568.77	5693
Niben101Scf01237g03007.1	iron-binding protein [Pyrus pyrifolia]	FER4	AT2G40300.1	398691	425057	412443	404222	405050	426389	354946	391462	385912	385701	382674	389988	435936	445684	449114	391411	423539	439683	398134	378188	389935	434332	418050	394250	439050	436073	420631	360890	378162	392169	350412	356549	354136	389484	377333	335283	221230	242011	229952
Niben101Scf01237g11010.1	Peroxidase 4	PRX52	AT5G05340.1	25614.1	20319.9	24353.7	32842.5	13659.1	7626.93	32451.9	14092.3	4331.68	8754.22	15600.8	27291.7	30484.1	20151.4	23524	18260.6	28837.6	9458	28776.8	28324.4	28054.9	17735.1	22245.2	5798.19	15444.2	15743.9	16690.1	8638.11	11250.5	10676.4	21185.5	21601.3	14248.2	33945.2	35579	2254.82	50015.2	52313	49788
Niben101Scf01237g13015.1	Superoxide dismutase [Mn]	MSD1	AT3G10920.1	71321	85763.7	87035.6	70384	57187.1	71274.7	56850.3	69659.5	59121.9	69841.6	78449.4	66533.3	74315.8	71215.1	61388.6	78318.2	78631.4	75701.8	54888.9	61043.6	61069.8	77061.7	74416.2	58700.3	81021.3	73686.4	79146.2	75004.5	64844.7	61876.5	69740.5	77203.4	71204	57019	64959.6	71765.3	91899.6	99589.7	81815.6
Niben101Scf01239g02002.1	O-methyltransferase 1 LENGTH=363	OMT1	AT5G54160.1	174007	141639	140219	141066	155086	143762	167831	141842	152401	141057	153751	124383	140013	138326	117348	129008	132579	102069	128450	136432	142772	146923	131435	127812	133284	107583	118887	127035	99344.7	143512	165089	144826	186247	140736	129959	157712	131362	176577	178357
Niben101Scf01249g05003.1	Dihydroorotate dehydrogenase B (NAD(+)), catalytic subunit	PYD1	AT3G17810.1	359119	330594	353364	279628	275969	246974	243258	242237	254731	251568	271330	244310	221685	232763	215993	205632	215855	226958	238572	244519	227730	236513	272009	257709	210013	301431	304018	292593	308988	334121	566305	565290	572248	585632	671766	685514	705352	702241	712963
Niben101Scf01256g00007.1	Isoleucine--tRNA ligase	OVA2	AT5G49030.3	156534	156553	148388	180659	186759	181879	187343	187569	188955	170525	191435	166425	170567	162381	181542	194593	193956	186310	163597	173694	178581	161294	156394	137409	149046	136431	131945	141818	127404	128561	163761	132943	133586	87854.8	144277	130857	107186	127672	88603.9
Niben101Scf01267g00002.1	Branched-chain-amino-acid aminotransferase 6	BCAT-2	AT1G10070.1	57591.7	35723.3	84234	99945.8	83636.1	58323.5	64163.1	77828.2	28090.8	85155.5	85390.1	87965.8	49653.2	77361.2	96868.9	100261	109436	41938.4	90477.1	101475	91923.2	131323	54893.7	128133	157258	140341	134638	161421	163769	161541	261050	249119	243089	253442	250974	232028	264384	261479	272298
Niben101Scf01267g11013.1	ABA-responsive protein [Zea mays]	At1g28200	AT1G28200.1	398907	353913	408235	342427	345689	342929	350309	342756	373234	322679	371896	374872	393422	382163	403814	390557	397508	407970	357357	409170	377105	359808	344827	417872	435397	422687	439467	428275	441748	431246	434747	430188	454600	654950	611215	609011	532566	523690	541414
Niben101Scf01272g01027.1	Zinc-binding dehydrogenase family protein LENGTH=346	At1g49670	AT1G49670.2	72506.3	36993.8	53352	68985.9	66077	60233.1	50442.3	57393.7	53999.6	46866.9	72716.2	82837.3	71590.5	36785.2	87690.7	29207.5	78313.2	28913.5	49379.6	52262.8	69782.1	73241.3	28042.4	61212.3	110221	86294.8	48627.3	54585.6	85136.1	30879.4	96848.4	87876.3	90734.4	106206	128655	109085	68846.4	78166	148551
Niben101Scf01283g01015.1	Receptor-like protein kinase 5	SRF6	AT1G53730.2	101498	101217	97887.1	98699.4	102914	102671	80081.2	104114	96205.4	86091.3	92627.9	90142.1	142140	72256.5	84374.9	79428	76942.5	80116	92174.3	71508.8	86479.5	63783.9	62534.7	82760	82507.5	73175.2	82186	94625.5	74855.8	61169.9	95661	92695	96694.9	119818	119187	93084.5	152901	161700	153849
Niben101Scf01291g04005.1	50S ribosomal protein L17	AT3G54210	AT3G54210.1	448098	458938	442614	442816	446955	456512	607269	619993	569647	525901	499648	520802	377534	372769	381991	547887	504137	478627	504570	491556	484207	482357	425760	438762	493392	487587	517657	584434	512377	535152	953520	899638	929628	925823	879647	1.02445e+06	1.00517e+06	1.03042e+06	1.03788e+06
Niben101Scf01294g06001.1	Thioredoxin superfamily protein LENGTH=186	ATHM2	AT4G03520.1	21865.7	41862.1	41963.5	34349.4	40716.9	28427.8	29031	30273.4	34719.3	49630.6	32332.4	46423.1	32820.2	38434.3	30803.3	26797.1	36682.9	26508.3	37959.5	31223.7	50459.2	32192.8	28979.6	43754.2	38348.6	44647.4	42672.1	11383.9	45754.1	38884.4	49958.7	60978.9	61278.5	29991.1	54310.5	26855.9	36591.8	25209.2	35046.2
Niben101Scf01295g06001.1	GTPase Obg	EMB269	AT5G18570.1	46934.7	54713.3	42806.3	61904.9	58469	64345.6	59367	60527.3	55719.3	56804.2	55182.9	43223.5	65585.7	50533.5	50979.9	68633.2	67852.1	60286.9	55636.2	53286.8	48745.7	53197.3	53801.6	55105.6	62759.7	80068.3	59718.8	35937.6	48636.7	46164.5	56522.4	58480.9	48941	62185.3	39663.3	37819.3	39565.1	33224.4	42291.3
Niben101Scf01318g01012.1	Peptidase M50 family protein LENGTH=548	EGY2	AT5G05740.1	164461	169869	187854	137570	155723	150563	155945	152976	162669	165585	155021	171758	144390	174116	147053	151791	129420	147103	128308	140268	126832	120645	156700	148319	146875	150110	161297	166739	166302	162323	193286	181484	175389	201693	216140	255992	202488	208398	209501
Niben101Scf01326g08017.1	Aldose 1-epimerase	AT5G15140	AT5G15140.1	31871.1	28684.4	25215	29608.4	30971.8	27310.6	25155.1	24855.6	26692.4	33231.7	33480.5	30290.4	25822.1	29808.2	22171.7	25117.3	16969.5	16140.3	26801.1	21632.4	20713.7	32604.1	27683.6	32337.4	30179.9	25427.1	30786.3	29053.5	30842.8	30157	30918	23718.7	35539.4	34073.2	38816.9	25717.6	28752.1	25501.2	29183
Niben101Scf01326g11012.1	Receptor-like protein kinase 5	AT3G28450	AT3G28450.1	42761.4	45758.3	33912.3	62616.4	53971.5	49043.5	61679.3	64289.1	53331.3	51246.3	48374.6	51070.9	59908.1	62325.5	23511.7	61573.5	68565.2	76543.1	38837.1	24834.1	56287.2	68964.3	62901.8	48409.3	78578.4	64034.6	77054.9	65961.8	23794.7	55319.3	74761	69323.2	85676.5	81713.1	85073.8	77580.2	72913.1	50642.3	26203.8
Niben101Scf01328g01014.1	Ras-related protein Rab-8B	RABB1C	AT4G17170.1	345643	272892	282362	236906	248270	237458	287270	323273	267394	261575	306990	311124	274333	275623	267518	281785	315689	310370	248627	229396	234994	265395	270699	265924	284342	260661	210509	238735	220753	234781	254452	239617	258986	450350	416730	419234	327183	340655	329938
Niben101Scf01337g01002.1	Aquaporin-like superfamily protein LENGTH=285	PIP1;4	AT4G00430.1	153685	153247	150267	111741	121610	110842	123378	126889	126075	127098	112281	101556	123074	149271	130883	129422	131019	108419	132579	126776	130366	153095	152359	143550	123046	117203	124925	158830	155132	130974	132651	127735	131416	184888	185533	181296	166502	175179	172201
Niben101Scf01349g03010.1	Acetylglutamate kinase	NAGK	AT3G57560.1	54474.3	53029	52020.9	47449.6	44272	42859.5	47452	49532.2	48425	50898.2	46545.6	48106.9	42092.5	38839.4	44993.5	43648.8	43420.5	39793.8	44199.1	44222.7	44518.4	42934.6	36661	39010.8	41255.5	40768.9	36131.6	42997.7	39853.5	38924.7	27193.5	23875.3	22032.4	21868.4	21944.8	20418.7	28338.5	27776.3	31744.9
Niben101Scf01350g03009.1	D-3-phosphoglycerate dehydrogenase LENGTH=603	EDA9	AT4G34200.1	1.00433e+06	1.05283e+06	975528	782311	1.04433e+06	988587	957175	1.01435e+06	976860	866798	925627	848802	754442	757491	752801	843191	920268	913186	851825	839354	865480	828351	826299	809641	855861	725391	915497	783705	896726	901974	1.26632e+06	1.23564e+06	1.23577e+06	1.27615e+06	1.22768e+06	1.27919e+06	1.07759e+06	1.1122e+06	1.10017e+06
Niben101Scf01359g03006.1	Protein FAM210B	AT2G27290	AT2G27290.1	26063.2	24990.5	26010.5	23009	24909.3	27845.5	28034.7	26290.1	23859.7	20664.8	31906.9	28120.6	27721.2	20149.3	31363.7	34704.9	32252	27929.1	25984.6	25234.3	32550	33907.2	28698.1	23987.5	24572.4	27876.4	33851.4	27097.3	24144.9	22387.3	20284.5	25505	27432.1	18701	17236	19391	16477.2	30969.8	18027.6
Niben101Scf01369g05024.1	FKBP-like peptidyl-prolyl cis-trans isomerase family protein LENGTH=232	AT1G20810	AT1G20810.1	594204	607479	554851	585404	649473	638464	566994	658545	629141	654652	653460	661828	715781	613947	731535	668576	790313	809113	730497	760684	687572	718900	701674	740162	857197	848707	854981	801797	805668	807230	1.00979e+06	1.0741e+06	1.09291e+06	1.22415e+06	1.1677e+06	1.14626e+06	1.05099e+06	1.01241e+06	975891
Niben101Scf01371g03010.1	Outer envelope pore protein 24, chloroplastic	AT1G45170	AT1G45170.1	370603	378485	374746	380573	392024	418017	434203	417620	441153	428579	412683	422057	436323	406375	383589	469077	433277	415034	428398	430008	415645	318847	311884	337298	416758	388535	403693	428202	428641	416042	434933	450978	493204	496950	425553	488878	443869	492605	463362
Niben101Scf01372g00003.1	Peroxiredoxin-2	At5g06290	AT5G06290.1	1.45148e+07	1.47504e+07	1.45822e+07	1.36739e+07	1.48132e+07	1.4321e+07	1.54843e+07	1.55082e+07	1.54291e+07	1.61654e+07	1.64951e+07	1.5981e+07	1.69696e+07	1.68734e+07	1.72991e+07	1.71103e+07	1.56347e+07	1.57031e+07	1.52935e+07	1.57531e+07	1.53968e+07	1.87757e+07	1.66824e+07	1.6297e+07	1.81575e+07	1.66195e+07	1.66865e+07	1.9474e+07	1.77133e+07	1.74701e+07	2.04554e+07	1.88622e+07	1.97224e+07	2.37215e+07	2.37312e+07	2.39556e+07	2.44352e+07	2.51239e+07	2.44152e+07
Niben101Scf01374g00008.1	30S ribosomal protein S17	RPS17	AT1G79850.1	1.7075e+06	1.68058e+06	1.65547e+06	2.19495e+06	2.09832e+06	2.01047e+06	2.3488e+06	2.41197e+06	2.33739e+06	1.96692e+06	1.93023e+06	1.9888e+06	1.81502e+06	1.78973e+06	1.81655e+06	2.26485e+06	2.2839e+06	2.29333e+06	2.08878e+06	2.16466e+06	2.16931e+06	1.98735e+06	1.95733e+06	1.92037e+06	2.08872e+06	2.10077e+06	2.10546e+06	2.08971e+06	2.09282e+06	2.08318e+06	2.08111e+06	2.09815e+06	2.1282e+06	1.47142e+06	1.46831e+06	1.42227e+06	1.45528e+06	1.34851e+06	1.41394e+06
Niben101Scf01374g06005.1	60 kDa chaperonin	Cpn60beta3	AT5G56500.2	3.06754e+06	3.87961e+06	3.90088e+06	3.59604e+06	3.61154e+06	3.66555e+06	3.81918e+06	3.92786e+06	3.89237e+06	3.31837e+06	3.24317e+06	4.12716e+06	2.61375e+06	2.57379e+06	2.51026e+06	3.54298e+06	3.52355e+06	3.37866e+06	3.34215e+06	3.31917e+06	3.36832e+06	2.99224e+06	2.87672e+06	3.39622e+06	3.30995e+06	3.41651e+06	3.43767e+06	4.02278e+06	3.25955e+06	3.27283e+06	5.68395e+06	6.1355e+06	5.38528e+06	5.05126e+06	4.66556e+06	4.69668e+06	6.04822e+06	6.42088e+06	5.0975e+06
Niben101Scf01375g09026.1	MULTISPECIES: hypothetical protein [Prochlorococcus]	AT5G52960	AT5G52960.1	30959.7	28019.3	33202	40138.2	34107.3	41846.2	44230.5	34270	24468.8	17107	31875.2	35667.2	32481	31006.7	27900.6	34072.7	25623.8	32563.2	41071.2	34314.5	23581.8	30061	25610.7	21851.6	29643.9	32037.7	26986.3	34451.6	26261.9	27367.7	20966.3	22479.4	22713.7	20804.3	25276.6	21157.2	18423	14110.2	23560.5
Niben101Scf01375g09028.1	ubiquitin-associated/translation elongation factor EF1B protein [Arabidopsis thaliana] gb|AAM61092.1| proline-rich cell wall protein-like [Arabidopsis thaliana] gb|AED96340.1| ubiquitin-associated/translation elongation factor EF1B protein [Arabidopsis thaliana]	AT5G53330	AT5G53330.1	56449.4	39294	23193.4	28111.5	48966.4	48984	22080.9	15910.4	32582.8	15808.2	25506.2	25703.9	54521.2	21484.1	31074.3	36331	19475.6	18843.9	52780.7	30636.9	13243.2	29679.8	26611.9	23042.7	58024.3	15218.3	30694.8	18482.2	23336.9	30661.7	22487.5	15827.3	15049.5	17183.9	11425.5	11934.6	27670.5	5544.95	33501.8
Niben101Scf01376g04027.1	Pirin-like protein	AT2G43120	AT2G43120.1	17744.5	20796	22189.3	15826.9	12025.2	15377.7	14973.1	14505.7	23150.1	13184.9	13555.1	18181.4	19006.6	14285.9	16210.4	16574.4	20763.7	15833.6	15936.7	17522.7	15984.5	16707.7	19714	16452.4	24431.2	21959.4	19565.7	19987.2	19110.4	17622.9	19581.3	18390.9	25663.4	20498.3	17211.4	20588.6	20141.2	23529.8	20365.8
Niben101Scf01382g04008.1	Replication factor C subunit 4	RFC1	AT5G22010.1	107489	93248.5	103699	107316	119020	124115	86506.3	140249	134868	122272	123090	120384	105321	108187	102228	51553.5	104939	120075	108484	95363	109301	105569	111191	111797	109593	103591	115104	112254	114537	109361	156627	153880	126463	123998	169999	172069	220058	192560	229531
Niben101Scf01395g03012.1	FAD-binding Berberine family protein LENGTH=534	AT1G30760	AT1G30760.1	50639.6	46597.2	136986	34448.6	51716.2	41840.7	30922.3	44696.2	29662.7	55701.4	36069	22335.9	43531	44282.5	21465.5	49854.7	44837.1	26948.7	106537	39085.3	91882.9	45268.8	78353.8	54572.8	65565.6	51362.9	49517.1	71016.5	31654.9	86783.2	47168.5	51310.8	89496.5	80493.3	69737.4	82998.9	206317	138261	206280
Niben101Scf01397g00021.1	prohibitin 3 LENGTH=277	PHB3	AT5G40770.1	478033	452166	461462	372963	417653	391667	436265	404100	359613	327963	353109	387549	365280	321955	333627	359367	369840	384851	345647	378023	393072	350357	317346	356845	406843	403823	414153	348134	366628	424757	430429	423087	445214	397386	468690	430662	627517	633575	638516
Niben101Scf01399g00012.1	ATP synthase gamma chain	ATPC1	AT4G04640.1	6.87976e+06	7.0383e+06	6.65566e+06	7.50682e+06	7.62163e+06	7.52586e+06	7.54278e+06	7.44886e+06	7.66376e+06	6.93135e+06	7.23331e+06	7.53158e+06	6.91778e+06	6.98638e+06	6.96423e+06	7.50933e+06	7.06261e+06	6.78863e+06	6.67128e+06	6.62755e+06	6.77159e+06	7.44359e+06	7.02541e+06	6.64783e+06	7.12252e+06	6.47157e+06	6.46745e+06	6.49816e+06	6.06441e+06	5.79694e+06	5.96429e+06	5.38261e+06	5.34868e+06	4.99362e+06	4.52355e+06	4.4957e+06	4.34872e+06	4.65049e+06	4.46223e+06
Niben101Scf01399g00014.1	Glycogen synthase	At1g11720	AT1G11720.2	252310	247680	241447	247007	237394	253107	242251	231929	234034	218550	197622	185834	282584	283854	295187	280420	302611	298037	269968	256199	269629	252025	262114	259634	296984	286112	288507	240731	248729	253730	286738	291436	306833	413045	379911	376666	288720	281635	281057
Niben101Scf01409g05008.1	Xylose isomerase	AT5G57655	AT5G57655.2	432900	420947	426850	407299	443847	364847	310118	389483	399036	407670	470249	483992	404431	437210	400725	538726	556621	541645	518556	506278	534793	676542	563685	606037	667190	613806	776924	790385	740225	758397	1.36253e+06	1.25634e+06	1.31659e+06	1.63772e+06	1.56942e+06	1.52004e+06	1.31516e+06	1.36464e+06	1.31615e+06
Niben101Scf01413g02016.1	Endonuclease 1	BFN1	AT1G11190.1	92785.7	48603.4	114983	40366.8	137647	68738	121084	69107.3	80641.5	81270.3	57650.9	69048.5	147848	38660.1	63396.9	76766.9	47627.1	100796	54399.4	52371.6	101090	95059.7	44948.6	82632.8	40270.6	75568.6	67676.1	50574.4	82557.9	73651.6	288800	283299	298259	423432	542938	499758	535766	569324	562417
Niben101Scf01421g00010.1	Protein of unknown function, DUF538 LENGTH=181	AT5G19860	AT5G19860.1	6018.52	6687.88	8417.49	13246	3095.67	14051	75551.3	7704.74	10222	6918.01	10039.8	5557.66	13773.4	14463.2	6494.97	4117.71	5032.84	12105.6	11847.1	11622	10565.7	11155.6	12726.8	13116.4	14991.2	11354.8	5175.25	16223.3	19287.5	13058.9	14554.2	10225.7	14839.5	18465.2	17628.5	20757.7	22842.3	102892	32644.4
Niben101Scf01427g02006.1	NEDD8 ultimate buster 1	NUB1	AT2G12550.1	3199.77	3590.76	1249.57	1278.09	3422.07	2127.37	3065.51	1299.78	58704.2	64673.7	10960.7	70523.6	2402.37	2768.3	39936.1	3417.47	53141.6	2522	1449.08	1934.28	11588.8	2392.03	852.367	69643.2	47476.7	1462	59911.1	1701.46	3647.09	5256.59	1832.41	68469.3	2142.12	58704.5	76574.8	3111.02	5090.71	14116.5	78584.1
Niben101Scf01430g05003.1	Polygalacturonase	AT3G16850	AT3G16850.1	317807	316180	308649	300061	304784	321893	283086	298220	248897	288808	281184	291950	383803	342221	418613	388522	374482	397568	361156	359688	380249	396870	386015	397434	431700	415585	408047	394019	388032	389728	484329	499345	500146	645240	576904	575404	667691	666259	660011
Niben101Scf01432g04001.1	HXXXD-type acyl-transferase family protein [Medicago truncatula]	AT5G67150	AT5G67150.1	48117	87885.8	26809.4	68412	55958.7	38607.9	69542.2	40332.2	67427.7	59801.3	125327	74301.5	19471.1	38037.7	88543.2	80197	124730	37866.6	49681.9	16532.6	18985	43595.4	71457.2	44481.2	72524.2	75359	57578.8	95742.4	69813.4	72167.9	156784	144144	180172	138367	168855	176266	138069	132354	129577
Niben101Scf01433g08029.1	fructose-bisphosphate aldolase 2 LENGTH=398	FBA2	AT4G38970.1	2.36333e+07	2.31695e+07	2.32102e+07	2.27297e+07	2.27452e+07	2.28616e+07	2.11112e+07	2.16614e+07	2.06543e+07	2.22224e+07	2.31675e+07	2.31932e+07	2.14972e+07	2.14727e+07	2.20327e+07	2.36024e+07	2.27625e+07	2.16988e+07	2.21366e+07	2.16172e+07	2.22818e+07	2.32901e+07	2.30046e+07	2.23126e+07	2.34798e+07	2.23495e+07	2.25467e+07	2.24948e+07	2.23008e+07	2.16736e+07	1.9177e+07	1.91777e+07	1.9466e+07	1.78054e+07	1.67277e+07	1.65709e+07	1.52889e+07	1.52254e+07	1.54158e+07
Niben101Scf01434g01015.1	Long-chain-fatty-acid--CoA ligase 1	LACS6	AT3G05970.1	76892.4	89864	55873.8	81851.8	268120	74364.6	54985.7	101838	315915	74916.4	83442.9	82735.8	70893.5	84156.2	62722.4	101604	108144	91401.2	82330.1	117235	41530.1	94971	79016.1	290161	56667.4	52372.6	90060.2	100407	103932	108668	128012	132883	138830	153518	255985	135549	114461	116395	97788.7
Niben101Scf01434g01018.1	Xaa-Pro aminopeptidase 1	AT3G05350	AT3G05350.1	77163.1	43778.3	59026.5	54127.3	85724.4	46856	87158	65625.9	39702.8	86994.9	76595.3	95678.8	78833.5	71147.4	91212	86436.8	81492.4	72094.2	71464.2	67700.2	73004.7	85016.5	70971	62209.4	85315.2	85979.5	64260.5	29014.2	56606.7	50516.9	35868.9	104009	60650.5	82849.5	86794.6	42452.1	42297.8	40164.4	39156.3
Niben101Scf01434g03006.1	Linoleate 9S-lipoxygenase 6	LOX1	AT1G55020.1	160428	157672	185943	117470	93855.5	151305	139901	130606	144153	128494	134832	129960	165134	162844	160811	130920	131279	126664	132348	127467	117895	156704	149003	145284	152776	146352	155951	251077	234192	252688	1.01405e+06	977246	1.03485e+06	828476	807216	839327	1.94708e+06	2.0237e+06	1.972e+06
Niben101Scf01436g03010.1	30S ribosomal protein S5	EMB3113	AT2G33800.1	2.06451e+06	2.01306e+06	2.01686e+06	2.52338e+06	2.58698e+06	2.49224e+06	2.80726e+06	2.79912e+06	2.78362e+06	2.37127e+06	2.32219e+06	2.36923e+06	2.00504e+06	2.0022e+06	2.03275e+06	2.73945e+06	2.9419e+06	2.78911e+06	2.62791e+06	2.65322e+06	2.60797e+06	2.24893e+06	2.22333e+06	2.27707e+06	2.5511e+06	2.68827e+06	2.76043e+06	2.47503e+06	2.48356e+06	2.48829e+06	2.6255e+06	2.74596e+06	2.84754e+06	1.8859e+06	1.92576e+06	1.92901e+06	1.70137e+06	1.70488e+06	1.69494e+06
Niben101Scf01448g02005.1	structural constituent of cell wall protein, putative [Medicago truncatula]	AT3G01560	AT3G01560.1	17538.3	24611.6	12047.2	18339.9	20945.5	33597.8	21839.9	19256.9	24470.7	14733.5	18324.9	14651	21275.1	26072.2	22165.5	19923.2	23513	21278.7	17505.8	19145.6	30578.4	15914.4	13034.2	20513.7	15182.1	14322.7	22080.4	14019.2	10129.5	17665.5	19666.9	23461.9	12620.6	5067.69	13119.6	21490.7	14888.3	14536.2	14217.9
Niben101Scf01448g02025.1	50S ribosomal protein L5	AT4G01310	AT4G01310.1	2.84255e+06	2.83819e+06	2.82936e+06	3.44748e+06	3.52158e+06	3.50118e+06	4.09719e+06	4.10077e+06	4.17329e+06	3.26914e+06	3.23932e+06	3.33245e+06	2.74045e+06	2.71547e+06	2.66908e+06	3.56441e+06	3.55701e+06	3.50355e+06	3.36596e+06	3.35977e+06	3.41589e+06	3.07373e+06	2.89996e+06	2.953e+06	3.06238e+06	3.11089e+06	3.20042e+06	3.53805e+06	3.55233e+06	3.55598e+06	4.55103e+06	4.29469e+06	4.52306e+06	3.83512e+06	4.19819e+06	4.29687e+06	4.14132e+06	4.34673e+06	4.40584e+06
Niben101Scf01453g06001.1	Peroxidase 12	AT1G71695	AT1G71695.1	408437	402873	392593	333111	340063	332545	220887	232280	226510	383454	399696	411066	421998	427457	431865	300137	259667	258900	294473	303617	261517	388850	384465	376709	406745	391112	369579	374984	342888	364186	410964	410162	425589	607975	583537	588362	378658	400386	384931
Niben101Scf01453g06003.1	Peroxidase 12	AT1G71695	AT1G71695.1	147925	170501	139135	166546	160529	161350	185253	190361	133075	201821	179315	204060	172116	180450	183871	195153	194730	180115	181106	176740	182573	196083	187724	168274	193222	163801	196468	199927	193895	196585	262572	230879	259836	285229	266374	278777	269324	260432	265129
Niben101Scf01453g07008.1	K(+)-insensitive pyrophosphate-energized proton pump	VP2	AT1G78920.2	461949	428471	440632	447196	476353	468758	441411	482986	489926	353682	374618	364763	480085	483890	439571	480710	552629	493695	483033	476705	490256	494418	481445	485007	451401	438103	442901	506192	528817	512569	407864	412931	435815	639102	561778	558671	657966	660838	636528
Niben101Scf01455g01021.1	Cathepsin B	AT1G02305	AT1G02305.1	80220.8	94022.3	92305	22635.3	32148.3	45315.8	26254.2	23808.8	35278.2	47834.2	23539.6	21467.1	29930.7	26320.1	28504.6	17428.7	20451.3	15471.8	21160.2	19110.8	19666.1	32666.2	25215.9	27081	24622.1	24692	24534.2	39389.3	32795	25562.1	89157.9	51359.5	92928.5	78600.4	120282	111293	80549.6	94654	96676.1
Niben101Scf01478g05007.1	glutamate-1-semialdehyde 2,1-aminomutase 2 LENGTH=472	GSA2	AT3G48730.1	1.83869e+06	3.06166e+06	2.98885e+06	2.34364e+06	3.962e+06	3.92315e+06	4.48641e+06	4.38722e+06	4.37663e+06	3.61191e+06	3.72779e+06	3.6329e+06	3.53411e+06	3.57243e+06	3.63938e+06	4.92504e+06	4.98725e+06	2.73244e+06	4.48088e+06	4.43963e+06	4.40729e+06	3.70475e+06	3.7314e+06	2.14021e+06	4.0559e+06	3.96131e+06	3.97425e+06	3.36069e+06	3.40221e+06	3.31141e+06	1.85606e+06	3.17804e+06	1.93522e+06	1.47733e+06	2.32874e+06	2.34071e+06	2.25809e+06	2.24403e+06	1.25494e+06
Niben101Scf01479g03011.1	membrane protein [Synechococcus sp. PCC 7335] gb|EDX87057.1| Vitamin K epoxide reductase family [Synechococcus sp. PCC 7335]	LTO1	AT4G35760.1	78062	75675.3	85551.1	48588.3	66349.4	66099.9	51773.3	67840.2	59001.3	36279.4	68693.8	71638.1	66798.8	68978.4	66665.4	63614	58442.2	55232.2	62656.9	35049	66966.6	67606.4	66132.9	58165.4	66168.6	67313.6	48651.2	41270.3	61346.2	73024.1	71925.7	69658.2	56046.6	90817.5	84537.7	54802.7	56513.7	71917.1	88392.5
Niben101Scf01485g00002.1	Poly(U)-specific endoribonuclease-B	AT4G17100	AT4G17100.2	26326	22396	35370.1	57873.5	14293.6	6957.35	22561	48528.6	27532.6	47031.2	20816.4	9946.69	39148.6	39511.8	53714.9	34555	27653.7	36163.8	20538.5	38010.2	14701.4	10621.6	82277.4	32106.7	22371.4	18638.4	16074.3	16442	37010.9	20870.5	14483.5	10552.9	36222.2	12715.4	49407.5	17948	15798.4	33332.4	7235.34
Niben101Scf01486g03005.1	V-type ATP synthase beta chain	VAB2	AT4G38510.5	3.04619e+06	3.01381e+06	2.97634e+06	2.67627e+06	2.71325e+06	2.65167e+06	2.60229e+06	2.5356e+06	2.54662e+06	2.87185e+06	2.84608e+06	2.84772e+06	2.9939e+06	2.89014e+06	3.00334e+06	2.72343e+06	2.59407e+06	2.5073e+06	2.57729e+06	2.55008e+06	2.58958e+06	2.71267e+06	2.65415e+06	2.63055e+06	2.87159e+06	2.75378e+06	2.74242e+06	2.68009e+06	2.58063e+06	2.56018e+06	3.36092e+06	3.32242e+06	3.3637e+06	3.82956e+06	3.69491e+06	3.73578e+06	3.71664e+06	3.76062e+06	3.66984e+06
Niben101Scf01486g04012.1	Aquaporin-like superfamily protein LENGTH=285	PIP3	AT4G35100.2	1.15297e+06	1.14532e+06	1.09515e+06	1.10027e+06	1.08559e+06	1.10673e+06	1.31413e+06	1.32621e+06	1.30746e+06	1.14018e+06	1.15348e+06	1.20608e+06	1.29376e+06	1.20504e+06	1.22592e+06	1.58551e+06	1.53965e+06	1.5515e+06	1.39486e+06	1.39617e+06	1.38445e+06	1.39454e+06	1.34554e+06	1.40695e+06	1.32681e+06	1.23496e+06	1.29623e+06	1.77286e+06	1.72804e+06	1.72207e+06	1.47071e+06	1.56922e+06	1.61324e+06	2.02324e+06	1.8068e+06	1.81203e+06	2.30821e+06	2.33593e+06	2.30051e+06
Niben101Scf01494g06004.1	NACHT, LRR and PYD domains-containing protein 5	emb2004	AT1G10510.1	188304	201352	200332	219301	219927	240318	260979	238079	239571	145809	217249	214786	188319	167690	196941	227440	206891	233937	223054	223592	190137	210301	208558	183927	206920	207429	207185	208584	152883	192934	225972	228653	224700	134289	120798	188788	199424	159554	210702
Niben101Scf01498g08006.1	Domain of unknown function (DUF543) LENGTH=102	AT1G72170	AT1G72170.1	242822	242432	232484	207926	95514.7	218662	200920	200146	216954	219033	201718	217144	194039	190813	213205	215839	231375	222849	190247	202159	209501	218356	230551	215684	231223	221902	220577	218005	221324	222805	240095	239418	242752	257966	249152	234369	206811	224710	179891
Niben101Scf01500g06009.1	myb-like transcription factor family protein LENGTH=365	AT5G47390	AT5G47390.1	8717.03	7214.98	14961.1	105407	71343.5	64109.8	9830.61	12605.5	63482.1	13367.9	75779.6	86438.3	109471	12527.1	12336.9	9520.26	14560	10960.1	94205.7	98548.7	92386.6	114483	15642.1	835.67	18085.3	12843.4	11511.5	10993.2	8088.35	56670	89882.6	95015.1	99062.4	115440	32016.5	17637.2	91162.1	93097.2	86139.7
Niben101Scf01511g01006.1	Lysosomal Pro-X carboxypeptidase	AT2G24280	AT2G24280.1	93318.4	90565.8	88246.3	77833.2	27361.8	89663.7	61706.7	56707.6	98691.2	98206.4	104097	52131.8	93335.5	94242.9	97993	99700.1	97605.1	92062.3	81919.2	54878.6	90638.8	121627	79364.8	66046.9	67063	115111	120906	121521	127325	75845.3	66001.3	68712.6	120221	156501	157185	166058	152723	159923	153936
Niben101Scf01511g02020.1	temperature-induced lipocalin LENGTH=186	TIL	AT5G58070.1	42275	46616.9	45480.3	47988.4	44110.8	47000.5	41220.4	48426	52961	70974	59567.9	58434.4	50552.2	49028.4	45548.4	54657.3	44216.9	34603.8	36844.3	31504.9	36051.9	40072.1	35331	38165	45973	40607.1	41180.2	49907.8	38610.4	39676.2	72863.7	59868.5	57660.6	78389.6	70800.4	78370	73496.8	84720.9	88447.6
Niben101Scf01513g00010.1	Protein of unknown function (DUF2996) [Synechocystis sp. PCC 7509]	AT2G04039	AT2G04039.3	196331	220432	198014	244581	239121	284325	227070	223931	228788	283564	237824	232081	185420	186854	194138	195147	172446	174474	196475	194529	185426	195725	169599	172850	202163	182026	179163	285054	209021	163549	137696	127216	153568	138037	151567	91811.4	92190	181548	96234.4
Niben101Scf01517g08034.1	Ras-related protein Rab-8B	RABB1C	AT4G17170.1	345643	272892	282362	236906	248270	237458	287270	323273	267394	261575	306990	311124	274333	275623	267518	281785	315689	310370	248627	229396	234994	265395	270699	265924	284342	260661	210509	238735	220753	234781	254452	239617	258986	450350	416730	419234	327183	340655	329938
Niben101Scf01520g01002.1	Eukaryotic aspartyl protease family protein LENGTH=433	AT1G03220	AT1G03220.1	66732.2	58722.5	102398	74255.1	238344	95499.8	83183.9	109120	71148.1	118468	107402	88296.5	62024	84010.6	91049.2	69124.7	278755	64434.4	86876.4	111474	83410.4	124412	78257	128560	72954.3	178842	68590.9	122552	121494	132090	354699	317967	363411	345265	418491	394369	819823	854145	839532
Niben101Scf01520g07009.1	Ubiquitin-like modifier-activating enzyme 6	ECR1	AT5G19180.1	47535	59254.6	75682.9	74210.4	61505.4	115690	32380.9	70288.9	111196	44008.8	79531.8	62385.3	77590.4	86089.3	145072	46260.9	53832.7	91174.7	94799.3	60043.3	28398.4	31001.6	58252.8	71405.1	45359	94394.1	109687	92333.3	73029.3	108936	55372.8	56918.1	26756.9	80541.6	70933	99144.3	34345.8	42343.2	34147.8
Niben101Scf01520g08010.1	alkyl hydroperoxide reductase [Bradyrhizobium sp. th.b2]	PRXIIF	AT3G06050.1	821744	800476	823653	712111	745626	734813	702210	723320	712410	761880	775212	752686	732318	710982	751616	779717	781219	767615	761820	768934	729732	726716	716959	728828	836193	812214	837678	748012	616304	758302	819948	906481	884954	886614	806288	822643	832354	841225	857224
Niben101Scf01520g08031.1	Glucose-1-phosphate adenylyltransferase family protein LENGTH=521	APL1	AT5G19220.1	1.10263e+06	1.12208e+06	1.08968e+06	1.12471e+06	1.12337e+06	1.1806e+06	1.09527e+06	1.12451e+06	1.12517e+06	1.16005e+06	1.13213e+06	1.14771e+06	1.13906e+06	1.13667e+06	1.1365e+06	1.13419e+06	1.09703e+06	1.07827e+06	1.02618e+06	1.01511e+06	1.01604e+06	1.1859e+06	1.12537e+06	1.1176e+06	1.13978e+06	1.10341e+06	1.09917e+06	1.20382e+06	1.1497e+06	1.00077e+06	1.4449e+06	1.34385e+06	1.38281e+06	1.19842e+06	1.22044e+06	1.20194e+06	1.30931e+06	1.36118e+06	1.32791e+06
Niben101Scf01529g00020.1	3'(2'),5'-bisphosphate nucleotidase 2	AT4G05090	AT4G05090.1	14775	16441.6	20831.7	53243.1	14124.2	22604.5	24833	26456.2	33667.2	17569.9	38225.6	38071.3	19293.9	20217	20411.9	28663.8	24982.9	39434.1	16987.4	17822.1	18587.5	22570.5	26503.1	19304.5	23453.2	15935.8	20422	32313.8	26279.4	21282.2	17235.8	13607.6	16374.3	15048.8	9669.36	18432.3	20711.4	23656.3	22708.2
Niben101Scf01538g04011.1	Protein of Unknown Function (DUF239) LENGTH=422	AT5G56530	AT5G56530.2	401247	395250	405322	335229	343327	277314	279592	274802	294151	403403	406274	413355	550498	410754	555819	343461	377459	363294	391560	399894	416156	403843	453740	407290	473516	467126	465403	396086	439363	423037	547737	555068	523682	818828	762624	610238	583671	564661	574166
Niben101Scf01548g00002.1	Chlorophyll a-b binding protein 36, chloroplastic	LHCB2.1	AT2G05100.1	4.52093e+07	4.39168e+07	4.39207e+07	3.99337e+07	3.92609e+07	4.04423e+07	4.14657e+07	4.21652e+07	4.09157e+07	4.38518e+07	4.37668e+07	4.38434e+07	4.67649e+07	4.83975e+07	4.90814e+07	5.0413e+07	5.12291e+07	4.81526e+07	4.49789e+07	4.53181e+07	4.56672e+07	4.80241e+07	5.31109e+07	5.32872e+07	5.05887e+07	4.93966e+07	4.95366e+07	5.69543e+07	5.66559e+07	5.6239e+07	5.5345e+07	5.93011e+07	5.9778e+07	7.30455e+07	6.86979e+07	6.71408e+07	6.98086e+07	6.87505e+07	7.03434e+07
Niben101Scf01550g00005.1	Glucosamine-6-phosphate deaminase	EMB2024	AT5G24400.1	5622.55	7809.91	36948	23270.3	15108.1	10641.6	24855.6	21512.8	39043.4	25795.3	63437.3	5291.99	22773.7	4042.38	22288.7	66934.7	22171.5	48275.7	18365.5	22708.1	16864.3	45748	4067.78	47511.5	26183	19682	23070.7	27793.7	23556.2	46831.2	50208.9	41027.7	46336.1	68078.9	59010.1	21625.2	53397.1	42902.8	50891.4
Niben101Scf01553g01001.1	Zeaxanthin epoxidase, chloroplastic	ABA1	AT5G67030.1	270383	315360	308825	300302	327226	314771	351556	324852	376712	315817	333310	326135	312585	308689	332638	325097	369470	381936	280477	304605	327686	281675	346346	305573	280123	261759	315199	274226	264202	330490	295959	322358	261884	203126	193105	193053	219216	253042	228566
Niben101Scf01557g00014.1	AP-2 complex subunit alpha-1	alpha-ADR	AT5G22770.1	33244	69018.5	83985.3	54893.9	75093.7	58273.5	43064.1	136255	64286.9	52275.8	54756.7	45250.2	151771	64655.6	62141.3	167276	67493.6	57534.2	67845.4	55900	62437.2	54599.3	157088	50382.7	54498.3	55214.1	58003.3	54604.5	48211.5	164051	23951.2	19908.7	18196.9	53226.4	46786	84740.6	56483.6	75798.6	33419.3
Niben101Scf01566g00007.1	SOUL heme-binding family protein LENGTH=232	HBP1	AT1G17100.1	1.80166e+06	1.80119e+06	1.74567e+06	1.72179e+06	1.69947e+06	1.73179e+06	1.46767e+06	1.48777e+06	1.47221e+06	2.0028e+06	1.95515e+06	2.01996e+06	1.89146e+06	1.86743e+06	1.88247e+06	1.63166e+06	1.60933e+06	1.56983e+06	1.68865e+06	1.66278e+06	1.68089e+06	1.9796e+06	1.885e+06	1.89742e+06	2.09153e+06	2.01089e+06	1.98526e+06	1.94558e+06	1.90324e+06	1.87947e+06	2.59313e+06	2.53949e+06	2.61085e+06	3.42616e+06	3.24709e+06	3.196e+06	2.91938e+06	2.88051e+06	2.97427e+06
Niben101Scf01579g01020.1	Histone H2A	HTA12	AT5G02560.2	7.53786e+06	7.58105e+06	7.1475e+06	5.9217e+06	6.06288e+06	6.13679e+06	6.90162e+06	6.95997e+06	7.04357e+06	6.55487e+06	6.84271e+06	6.95593e+06	5.75854e+06	5.19637e+06	5.93154e+06	5.25316e+06	6.17298e+06	6.1476e+06	6.28666e+06	6.04604e+06	6.12029e+06	6.578e+06	7.15541e+06	7.11279e+06	5.69501e+06	6.22293e+06	5.97311e+06	6.77872e+06	7.62117e+06	7.63347e+06	8.70329e+06	9.3405e+06	9.7769e+06	1.23398e+07	1.25757e+07	1.2869e+07	9.82606e+06	9.97117e+06	9.98745e+06
Niben101Scf01596g12001.1	ACT domain-containing protein LENGTH=301	ACR11	AT1G16880.1	708748	681593	666868	760021	816588	841840	771243	776450	780463	634437	637602	635068	784703	788100	803114	802055	864798	767832	760384	765580	703049	666328	651924	632765	674160	667989	670370	597558	605611	603022	581221	574890	597933	619117	544360	548774	491529	568233	481313
Niben101Scf01611g07009.1	transcriptional regulator [Leuconostoc lactis]	AT2G25830	AT2G25830.1	14037.7	4129.42	9478.4	12685.1	16084.3	16845.5	10701.7	13063.9	8772.65	10164.3	13853.7	10033.5	11203.8	10954.4	11848.8	13700.2	11085.5	7947.63	12300.6	8629.44	10311.8	11520.5	6865.99	11258.8	10144.4	11100.2	13476.2	10309.5	7152.17	10803.2	7244.21	4938.03	9681.13	9896.94	9675.89	11619.7	9240.33	3360.29	4842.52
Niben101Scf01619g00017.1	Tetratricopeptide repeat protein 1	Phox1	AT2G25290.2	8167.99	6183.44	5700.72	5455.1	3945.76	5420.51	5958.41	4737.69	6425.33	5704.83	5299.92	5114.93	5342.19	13715.3	5240.74	4742.49	3980.99	4882.62	2488.24	4643.81	2843.87	2364.34	2816.84	5380.17	4233.24	7481.91	10140.9	5023.41	5712.02	4182.04	6955.46	5003.87	9068.71	9047.23	3070	5720.18	8491.52	7512.95	6578.16
Niben101Scf01623g04022.1	Polygalacturonase	AT3G16850	AT3G16850.1	304404	315108	305283	299175	298126	317729	279632	289488	243512	291017	286826	294827	387398	342784	416622	387726	362553	392724	365693	356425	369720	387454	389651	398520	436593	409419	399673	391992	385133	394379	482112	484406	493885	624627	569253	559920	655521	657766	638290
Niben101Scf01625g01002.1	Glucose-1-phosphate adenylyltransferase family protein LENGTH=523	ADG1	AT5G48300.1	1.99957e+06	1.93017e+06	1.93134e+06	1.91991e+06	1.91598e+06	1.9274e+06	1.7527e+06	1.77652e+06	1.77384e+06	1.78287e+06	1.75581e+06	1.73069e+06	1.73844e+06	1.78257e+06	1.68367e+06	1.6327e+06	1.57027e+06	1.54088e+06	1.55743e+06	1.50465e+06	1.53133e+06	1.79019e+06	1.62851e+06	1.61432e+06	1.72948e+06	1.63838e+06	1.69965e+06	1.85616e+06	1.76431e+06	1.71753e+06	2.2353e+06	2.07836e+06	2.07291e+06	1.84766e+06	1.91318e+06	1.98832e+06	2.24945e+06	2.34127e+06	2.22981e+06
Niben101Scf01625g01009.1	Ras-related protein Rab-8B	RABB1C	AT4G17170.1	337456	348067	353192	289994	309772	312978	338023	346907	340132	319749	311562	329802	326562	322859	322249	347873	341435	337575	324218	289873	303788	307338	320997	323475	269838	263193	260444	289108	289149	283308	311676	304682	325525	556515	513246	507637	392697	403604	388460
Niben101Scf01633g00024.1	Ectonucleotide pyrophosphatase/phosphodiesterase family member 1	AT4G29680	AT4G29680.1	1642.25	1890.12	2352.92	2765.54	1236.79	956.376	3058.81	906.127	2400.55	1040.63	1401.13	3049.67	3764.9	2572.08	2192.21	2802.01	744.099	3374	3605.15	5683.88	3846.05	362.086	499.841	735.123	3652.04	817.776	1392.37	1831.25	3871.09	401.996	3578.69	1847.73	2055.85	2187.52	1748.21	3304.63	6823.28	6679.56	6075.11
Niben101Scf01633g00031.1	Thioredoxin-2	ACHT1	AT4G26160.1	46788.8	56994	5477.26	10111.2	10221	11721.7	18537.6	20371.9	48539	5385.99	21388.9	16114.9	8359.33	49217	12647.5	10252	5929.15	11022.1	8806.68	34194.8	43539.3	34218.6	10825	8416.84	6187.45	10256.6	32274.9	34406.7	23329.9	31916.9	45146	40764	40072.7	44733.9	32623.5	42171.5	7942.19	50214	46089.1
Niben101Scf01634g07031.1	Calcium-transporting ATPase 2	At2g41560	AT2G41560.1	39820.8	65932	52850.5	64279.1	36262.1	60596.4	60496.1	64167.2	42470.7	54864.2	52696.6	52087.3	52783.8	55031.2	70244.8	52749.6	48699	51322.8	47980.1	42414.3	49208.7	50412.2	49047.3	46725.6	50856	41124.8	46382.8	43889.2	35509	43921.3	66122.8	70729.5	66624.6	77347.2	81029.6	85073.5	65384.3	119825	69539
Niben101Scf01653g02013.1	Ribulose bisphosphate carboxylase/oxygenase activase	RCA	AT2G39730.1	1.4174e+07	1.42555e+07	1.47054e+07	1.76806e+07	1.80169e+07	1.78072e+07	1.67341e+07	1.6426e+07	1.65249e+07	1.48327e+07	1.50044e+07	1.50649e+07	1.59832e+07	1.42819e+07	1.59077e+07	1.70548e+07	1.67797e+07	1.7137e+07	1.89709e+07	1.69927e+07	1.77031e+07	1.3274e+07	1.338e+07	1.45329e+07	1.47347e+07	1.48155e+07	1.47444e+07	1.46548e+07	1.34275e+07	1.30919e+07	1.74446e+07	1.29443e+07	1.37045e+07	9.62214e+06	9.63287e+06	9.85918e+06	9.72228e+06	1.02397e+07	9.84665e+06
Niben101Scf01656g00015.1	lectin-receptor kinase LENGTH=661	AT3G55550	AT3G55550.1	89904.8	89272.8	100557	84231.5	87131.1	76482.3	52925.9	57002.9	82878.1	87782.6	72963.1	106555	91382.1	85028.9	81945.3	103116	87079.3	73941.8	103925	84879.5	79079	87738	68470.1	91056.5	100094	108219	98518.3	103196	104304	115390	113931	148220	152628	166104	169187	134906	139698	131323	108567
Niben101Scf01657g01006.1	3'(2'),5'-bisphosphate nucleotidase	SAL1	AT5G63980.1	14876.3	16728.4	11977.3	13944.7	13752.9	17962.1	15055.1	16313.9	14070	12983.6	13619.2	14132.6	15702.9	10531.5	12455.9	7379.98	14993.3	9712.64	14132.4	13655.8	13510.5	11258.2	13579.3	11667.8	14956.8	17365.7	14643.6	11734.7	13752.5	11241.8	12807.4	16037.5	18438.2	11887.3	17151.5	16932.7	16351.7	14869	15328.8
Niben101Scf01661g01020.1	signal peptide peptidase LENGTH=677	SPPA	AT1G73990.1	208216	197612	182166	193483	174490	189473	144404	164892	150826	143647	157453	153515	216103	189152	178926	148763	131234	147866	149271	154206	114623	195831	179580	159546	183516	131608	152054	173409	169607	157775	250445	184766	197698	279743	282379	275005	212550	218251	217875
Niben101Scf01670g04003.1	Glutamate--tRNA ligase 1	ERS	AT5G64050.1	87790.3	89005.2	74765	99902.7	78145.2	71181.9	76207.8	69384.5	59804.8	69981.8	70803.9	67791.4	90630.4	68767.1	97842	87467.7	65714.5	74964.2	65771.9	106730	68834.6	63699.9	51331.2	57508.4	99603	62830.3	93095.1	93085.9	100002	61721	65443	66769.6	56386	46166.4	49479.5	47411.5	57439.1	51181.1	49700.1
Niben101Scf01677g04003.1	Thioredoxin reductase	NTRA	AT2G17420.1	141447	145208	142553	119164	118687	120917	117744	122913	121055	115902	116359	111989	119465	117361	105882	119697	112133	114583	106691	103415	98880.7	102600	94134.3	94555.5	102026	112854	106119	97144.4	89934.1	87832.4	155998	142364	157734	177145	151983	169696	190719	160136	154448
Niben101Scf01677g06002.1	Chlorophyll a-b binding protein 7, chloroplastic	CAB1	AT1G29930.1	5.48894e+07	5.48903e+07	5.36682e+07	5.06668e+07	5.01777e+07	5.03916e+07	5.18628e+07	5.33309e+07	5.39225e+07	5.53682e+07	5.47523e+07	5.59741e+07	5.51201e+07	5.4185e+07	5.19129e+07	5.36982e+07	5.67108e+07	5.86999e+07	5.52524e+07	5.61821e+07	5.59855e+07	6.34233e+07	6.65131e+07	6.72557e+07	5.50594e+07	6.25484e+07	6.12518e+07	6.41043e+07	6.84346e+07	6.97582e+07	6.66862e+07	6.94152e+07	7.09867e+07	8.05572e+07	8.32606e+07	8.41494e+07	9.13327e+07	9.18673e+07	9.29518e+07
Niben101Scf01687g02006.1	Alba DNA/RNA-binding protein LENGTH=405	AT3G07030	AT3G07030.1	14347.3	14021	17367.7	16229.6	17521.8	13785.4	16093.8	15695.6	16362.4	15299.8	13093.8	7254.33	14585.3	13792.5	15091	16173.1	15859.4	16345.9	16284.9	11929.2	14039.1	12562.3	16363	11334.5	9839.32	11683.1	16121.7	12414.8	10769.4	10950.7	7446.16	8449.91	10276.9	9592.61	6773.93	9618.34	10385.5	6156.26	5710.73
Niben101Scf01688g02006.1	Nudix hydrolase 3	NUDT3	AT1G79690.1	115786	107264	112753	114406	119510	91081.2	113062	91068.1	80361.9	87204.1	119233	87009.3	92835.3	116526	105193	90699.6	99187.3	104314	92573.5	121151	83929.4	124169	119330	123663	125220	115310	112597	113806	104225	75861.5	103862	112107	54583.1	130045	122447	124230	156758	151447	157451
Niben101Scf01693g01003.1	Lactoylglutathione lyase	AT1G08110	AT1G08110.4	622491	592802	608752	583080	592477	581300	563405	586524	572494	621349	627046	630892	613464	628836	608177	617105	550153	542442	543282	547450	539522	606046	566100	560102	647901	616537	615242	603200	587839	566902	695250	662213	659517	734316	704723	731430	693982	720324	747104
Niben101Scf01696g06053.1	calcium-binding EF hand family protein LENGTH=324	AT5G28830	AT5G28830.1	34475	44124.7	57647	39569.7	36301.5	37813.5	39444.8	43602.1	39689.1	30847.3	43590.8	35252.3	25691.6	26249.9	23151.3	24961.2	20904.8	26042.8	33263.2	35739.4	28325.2	33114.1	24447.3	37683.7	25588	19984.7	81775.7	23680.8	78354.7	15385.7	35910.4	18282.2	26958.2	26502.5	100110	40041.5	25720.9	92930.5	52091.5
Niben101Scf01697g23018.1	Phosphoglucomutase-1	PGM2	AT1G70730.3	1.15826e+06	1.16206e+06	1.16178e+06	1.10754e+06	1.14035e+06	1.10365e+06	1.01957e+06	1.04689e+06	1.02276e+06	1.03734e+06	1.07077e+06	1.10465e+06	1.12621e+06	1.07942e+06	1.11752e+06	1.03959e+06	976645	980139	1.00446e+06	997349	989987	1.02023e+06	919534	941855	936843	871473	864827	854218	825440	815491	726021	735742	741350	834732	755017	751693	581958	578588	582865
Niben101Scf01701g00013.1	Cathepsin B-like cysteine proteinase	AT4G16190	AT4G16190.1	55532.8	78782.3	71976.3	63753.3	57551.1	52662.1	46298.8	36524.5	42721.6	40607.2	43478.9	33638.5	61500.4	65742.3	66036.7	36729.8	37148	30997.4	52532.8	51835.7	48110.4	55359.9	56808.4	51854.2	50168.6	64871.1	53200.5	50592.4	45366.5	50486.8	61408.8	42979.6	47386	73163.5	62912.1	66502.7	59253.1	63462.9	59474.1
Niben101Scf01701g07007.1	Cathepsin B-like cysteine proteinase	XBCP3	AT1G09850.1	100791	109483	104144	76697.5	72532.1	80671.6	64782.7	63928	61878.9	78169.4	73401.4	93236.6	89472.3	89528.5	95525	65099.3	70432.1	61745.3	70620.3	56060.2	77595.6	89021.2	88811.8	73808	78164.5	77139	74423.7	79067.5	76142.7	78898.9	84795.7	90364.1	95682.8	107645	96821.3	94147	87158.1	82388	89988.6
Niben101Scf01702g00001.1	Thioredoxin superfamily protein LENGTH=233	AT1G76020	AT1G76020.1	35612.6	39909.2	43316.3	31639.2	33159.9	32832.8	27450.1	20129.3	23721.3	38503	38652	41315.1	31835.5	39575.1	42513.6	34001.5	26375.5	32307.7	33273	37161.8	34010.5	38628.1	42831.9	47180.1	42884.2	42913.4	42596.6	45752.3	38271.4	38999.9	38621.7	44259.7	43338.1	67316.4	57763.8	65119	51165	49147.2	58664.9
Niben101Scf01710g01015.1	ketol-acid reductoisomerase LENGTH=591	AT3G58610	AT3G58610.3	1.31034e+06	1.31362e+06	1.32312e+06	1.51762e+06	1.59021e+06	1.53871e+06	1.76805e+06	1.77948e+06	1.75618e+06	1.34794e+06	1.4774e+06	1.40613e+06	1.51981e+06	1.46556e+06	1.4978e+06	1.82339e+06	1.76275e+06	1.77072e+06	1.57839e+06	1.5863e+06	1.61414e+06	1.53673e+06	1.49475e+06	1.42713e+06	1.31049e+06	1.2198e+06	1.23646e+06	1.08036e+06	1.03057e+06	1.12153e+06	951740	950023	997691	945160	911415	896485	785840	842936	833717
Niben101Scf01718g01010.1	Aquaporin-like superfamily protein LENGTH=285	PIP3	AT4G35100.2	355719	360116	351754	331646	362039	312562	344429	370545	340834	341916	303772	342296	372847	314440	359753	449875	435983	461070	301098	354287	331794	389422	366514	373577	358502	305379	349345	496228	429768	389816	376747	394117	418638	552774	505680	528300	581195	604123	578481
Niben101Scf01718g05001.1	V-type ATP synthase beta chain	VAB2	AT4G38510.5	3.04619e+06	3.01381e+06	2.97634e+06	2.67627e+06	2.71325e+06	2.65167e+06	2.60229e+06	2.5356e+06	2.54662e+06	2.87185e+06	2.84608e+06	2.84772e+06	2.9939e+06	2.89014e+06	3.00334e+06	2.72343e+06	2.59407e+06	2.5073e+06	2.57729e+06	2.55008e+06	2.58958e+06	2.71267e+06	2.65415e+06	2.63055e+06	2.87159e+06	2.75378e+06	2.74242e+06	2.68009e+06	2.58063e+06	2.56018e+06	3.36092e+06	3.32242e+06	3.3637e+06	3.82956e+06	3.69491e+06	3.73578e+06	3.71664e+06	3.76062e+06	3.66984e+06
Niben101Scf01721g07006.1	3-chlorobenzoate-3,4-dioxygenase oxygenase subunit	TIC55-II	AT2G24820.1	694299	682313	698403	671999	665837	647945	630106	636351	651195	703669	715140	708971	806523	787111	850429	763456	764338	742539	745282	740530	749957	861556	867427	872105	864605	862360	852342	918313	928677	938118	1.22981e+06	1.26361e+06	1.29184e+06	1.51597e+06	1.41995e+06	1.37888e+06	1.17173e+06	1.11686e+06	1.15558e+06
Niben101Scf01721g07011.1	Protein phosphatase 2C family protein LENGTH=447	WIN2	AT4G31750.1	196468	85153.9	189547	194550	197556	194941	217852	216696	209219	184711	169096	163111	183994	179680	197278	272547	215804	224612	210375	195275	212619	222043	202987	190053	212484	208815	212103	202950	45166.5	79363	247185	241284	261670	288385	263980	247732	254607	66870.1	245591
Niben101Scf01722g03009.1	Ureidoglycolate hydrolase [Fischerella sp. PCC 9339]	AT2G35820	AT2G35820.1	15458.4	19799.4	20652.2	21345.2	15359.4	21056.6	18258.9	20397.9	16764.1	18947.4	13879	14241.2	5633.49	14736.9	19947.5	18927	18479.6	13125.1	18970.9	30893.5	20083.7	20592.9	12813	17243.8	15806.2	29764.2	16608.3	10087.7	10046.3	9988.27	26969.6	19244	12847.4	9964.97	11754.4	7158.45	14652.5	10601.4	15098.3
Niben101Scf01729g01015.1	Hydroxymethylglutaryl-CoA synthase	HMGS	AT4G11820.2	32161.9	47437.3	21240.4	41214.5	42577.1	9793.49	12154.9	32303	48686.2	34305.2	28529.2	33839.1	31917.1	40084.1	29421.2	34064.4	27050	35975.5	31157.5	33646.7	30966	19386.2	28570.7	8913.45	40058.1	21369.1	33097.7	20800.4	42318.3	14199.3	24454.8	14560.4	27351.5	18013.8	24020.6	11259.1	14437.9	20912.7	26053.4
Niben101Scf01731g10002.1	Peroxisomal biogenesis factor 19	PEX19-2	AT5G17550.1	33238.7	18236.2	15164.8	2733.32	14613.3	13669	27381	10166.1	20291.9	19324.2	18362.3	3859.8	1600.01	12805.7	6059.76	8104.36	17112.3	22789.9	9826.29	13109.8	10299.5	22614	35705.5	36882.7	19135.8	11406.9	27396.9	6846.2	13377.6	20663.4	22949.3	33037.2	16092.6	14306.1	33943	38376.2	24715.2	25858.4	32762.8
Niben101Scf01734g01047.1	Ribulose bisphosphate carboxylase large chain	RBCL	ATCG00490.1	3.82057e+07	3.90353e+07	3.99068e+07	4.13027e+07	4.30945e+07	4.15601e+07	3.77911e+07	4.14007e+07	3.97319e+07	3.99668e+07	3.91037e+07	4.03331e+07	4.48103e+07	4.21411e+07	4.39179e+07	4.50466e+07	4.43264e+07	4.45279e+07	4.25445e+07	4.06633e+07	4.10048e+07	4.43407e+07	4.06553e+07	3.92414e+07	4.26988e+07	3.86652e+07	3.89327e+07	3.98197e+07	3.73718e+07	3.84099e+07	3.34685e+07	3.0355e+07	3.17256e+07	2.55694e+07	2.17116e+07	2.00373e+07	2.19042e+07	2.00568e+07	2.04704e+07
Niben101Scf01734g01059.1	NAD(P)H-quinone oxidoreductase subunit K, chloroplastic	PSBG	ATCG00430.1	295793	287889	281687	296393	285825	302282	296307	283041	300509	314858	300465	286785	282440	267440	262699	282543	303868	297249	260676	210726	262309	310473	294514	290555	242837	281142	267499	299285	306440	290073	191505	185411	211699	199949	208807	203588	185093	202388	189972
Niben101Scf01735g00005.1	nitrate reductase 2 LENGTH=917	NIA2	AT1G37130.1	43399.6	43353	33566.5	17682.6	12774.9	31117.1	41197.1	24384.5	29389.2	24901.8	9715.65	38395.6	17714.2	39615.6	9463.25	6926.29	14840.2	38612.8	13496.2	40617.7	12498.4	46814.3	14521	41038.7	15749.3	45773	16574.5	12594.5	12765.3	12470.8	56542.1	17159.7	61377.6	71562.4	72530.6	58187.8	64030.8	56290.8	14780.3
Niben101Scf01739g03002.1	Bifunctional purine biosynthesis protein PurH	AT2G35040	AT2G35040.1	125031	126569	151858	130006	124636	123352	127603	137300	134532	131968	130838	127219	136121	113083	128337	134133	116869	117358	119409	118274	109564	125304	104760	107644	148036	129391	122056	126923	108393	118203	163653	150510	150672	159214	155893	155472	144877	154740	142808
Niben101Scf01739g05003.1	thioredoxin O1 LENGTH=194	TO1	AT2G35010.2	18262.8	14148.2	13592.7	10172.6	10533.8	8506.23	11124.5	9045.96	10518.3	12650.7	17183.9	14689	12905.9	13196.6	12491.3	13332.1	13626.5	9426.85	12023	12828.5	15125.7	12552.9	12718.3	12771	12995.9	14293.9	12513.1	3986.71	10994.3	4229.83	13614	16687.9	51614.2	16080.4	75700.5	14613.5	19084.7	17205.2	18792.7
Niben101Scf01739g08021.1	V-type proton ATPase subunit F	AT4G02620	AT4G02620.1	39087.7	39509.2	38495.1	34726.4	31763.6	32813.2	33113.3	37549.9	37780.9	38969.1	37910.7	35878.4	23870.5	23879.4	28221.8	22242.3	28312	30480.6	31427.5	29629.7	38779.5	28708.9	37031.8	39150.6	25162.4	34676.6	41141.4	27709.5	38428.8	30116.2	38757.6	37206	34539.4	25547.1	37509.7	37837.9	64985.3	68848.7	70835
Niben101Scf01745g04011.1	Receptor-like protein kinase	AT5G47070	AT5G47070.1	128936	130419	128601	164142	150617	175004	86070.5	112914	108738	146674	148590	137002	117726	112215	122165	137640	169461	181541	152535	155761	166872	170436	180709	178189	166561	161143	173129	183272	200169	21403.7	123178	133609	150482	116536	74518.7	17651.6	87193.6	96627.5	97672.2
Niben101Scf01749g01001.1	outer membrane protein/protective antigen OMA87 [Synechocystis sp. PCC 7509]	OEP80	AT5G19620.1	74375.5	92306.8	93223.9	76034.7	75426.3	66767.7	67881.4	64339.9	58880.5	77186.9	74256.3	70594	62631.6	67278.2	63491.4	52393.1	50791.6	52895	58705.1	57933.7	58878.9	69896.7	59930.4	55501.7	59680.2	57945.2	67390.3	66841.7	68280.7	63265.8	147078	78688.2	91459.6	86621.1	105904	110106	88818.6	89335.3	93034.6
Niben101Scf01750g14033.1	Vesicle-associated membrane protein 714	VAMP714	AT5G22360.1	95378.5	57447.2	85182.1	89174.8	96517.9	80278.1	87296.5	84339.1	89265.3	97987.2	81243.6	91460.8	107640	88849.9	101007	107515	92390.9	81289.1	90134.3	98092.6	91697.2	72789.1	76988.7	82453.8	88491.8	85426.4	94465.7	80001.8	81111.4	75032	105426	128764	91189.7	143601	123554	130298	103766	98816.7	83010.9
Niben101Scf01759g06001.1	SIT4 phosphatase-associated family protein LENGTH=802	AT3G45190	AT3G45190.1	3456.73	7230.87	2556.19	3133.57	7173.35	8239.38	11352.1	6004.43	6485.43	5221.34	7695.38	6059.07	6445.29	5329.86	1769.97	12240.3	6615.32	601.99	2701.27	1835.23	7759.26	5807.47	12280.2	4602.06	4710.93	2353.54	9293.52	12259.3	11811.7	5294.48	887.377	4391.97	6405.14	3177.35	6092.14	3577.95	3610.48	2660.24	1425.2
Niben101Scf01765g02012.1	Glutamine synthetase	GLN1-1	AT5G37600.1	2.89453e+06	2.9151e+06	2.39339e+06	3.13051e+06	2.94366e+06	2.74928e+06	2.91593e+06	2.60273e+06	2.55594e+06	2.663e+06	2.71355e+06	2.75969e+06	2.30129e+06	2.37395e+06	2.21183e+06	2.37636e+06	2.16916e+06	2.06162e+06	2.37651e+06	2.46107e+06	2.28859e+06	2.30759e+06	2.06523e+06	2.09435e+06	1.97461e+06	2.13191e+06	2.20402e+06	2.06832e+06	1.73724e+06	1.96926e+06	1.73083e+06	1.53896e+06	1.59589e+06	707263	1.13769e+06	915073	870763	934389	861695
Niben101Scf01773g02012.1	membrane protein [Fischerella sp. PCC 9339]	AT1G02475	AT1G02475.1	226165	163155	228927	260494	193886	257146	285476	283038	286403	374581	339049	351264	225050	231296	229999	287636	234219	215944	245190	295547	314624	343726	324198	333821	378267	367930	356977	374973	369040	399227	451310	479333	481548	613287	552551	558097	350992	458343	437485
Niben101Scf01774g10020.1	membrane protein [Rhodococcus fascians]	AT1G44920	AT1G44920.1	79485.8	67084.5	71339.7	77036.5	87942.2	81997.2	106524	110441	106805	64416	32740.1	70950	49110.7	58604.2	47914	85523.5	99189.2	88321.4	79817.3	69941.6	77789.6	46530.4	77063.9	93800.8	53568	71855.9	62677.3	68033.7	87169.8	80348.5	48737	75736.7	34582.5	26124.6	33378.9	25316.4	29985.3	20586.8	61433.5
Niben101Scf01775g01019.1	Phytochrome A1	PHYA	AT1G09570.1	6406.07	2393.14	4513.91	2898.57	4032.52	2286.28	3612.66	5670.36	4332.08	1846.4	4109.73	4105.12	2714.33	5790.1	5317.96	4158.25	1843.23	2824.68	7988	3467.6	3551.93	5447.68	5901.11	7452.35	1510.17	2957.8	2517.03	1999.67	6422.46	1869.1	4671.32	860.935	7543.91	5530.92	2610.55	9596.41	5089.78	7223.93	6373.36
Niben101Scf01779g01001.1	Glucan endo-1,3-beta-glucosidase 5	AT4G31140	AT4G31140.1	130188	124974	117442	95458.9	97445.1	99535.9	92311.4	85570.2	85934.6	98420.8	99866.4	90897.8	57318.9	59584.5	48931	48351.3	65908	71615.4	73958.9	80827.5	146606	66634.2	87811.5	82142.8	56050.4	86261.9	91067	81561.6	88735.4	96058.7	129093	135864	140554	100572	156838	162782	163228	175261	179459
Niben101Scf01785g04011.1	Carboxyl-terminal-processing peptidase 1, chloroplastic	AT5G46390	AT5G46390.2	194255	156083	179958	219962	221497	190807	186597	215071	201207	191031	215404	235643	212400	205838	197262	210526	189784	187267	179505	176637	179790	179494	164371	210286	248249	215033	192305	264859	231726	205980	277839	233279	244060	244420	268820	262899	343578	347781	341695
Niben101Scf01785g06008.1	DNA-binding protein DDB_G0278111	AT1G29850	AT1G29850.3	58190.6	76057	90272.5	87554.9	85110	84053.1	67135.3	79937.9	78875.3	56371	73226	73000.5	74846.6	78595.6	73993.5	55581.6	73997.1	135346	74098.3	80080	73864.3	67507.3	59023.7	57372.8	64903	54254.3	70016.2	79094.5	85201.9	49358.1	65319.3	46307.8	63568.4	29837.6	100744	29292.6	52842.5	46380.5	39935.9
Niben101Scf01785g10010.1	Chlorophyll a-b binding protein 21, chloroplastic	CAB1	AT1G29930.1	5.04383e+07	5.04053e+07	4.97851e+07	4.19376e+07	4.37244e+07	3.72034e+07	4.4193e+07	3.82878e+07	4.58168e+07	4.65645e+07	4.68698e+07	4.09097e+07	4.54935e+07	4.59917e+07	4.20399e+07	4.48532e+07	4.50729e+07	4.35258e+07	4.63866e+07	4.22008e+07	4.78052e+07	4.54457e+07	4.63521e+07	5.30439e+07	4.81279e+07	4.40847e+07	4.93375e+07	5.63479e+07	4.99403e+07	4.58362e+07	5.67426e+07	5.75561e+07	5.2407e+07	5.95945e+07	5.83387e+07	6.47274e+07	6.6825e+07	5.97378e+07	6.12983e+07
Niben101Scf01795g04026.1	Glutamyl-tRNA(Gln) amidotransferase subunit A	AT3G04550	AT3G04550.1	865262	884515	840526	938698	938079	953110	951610	954700	950344	879944	846311	514836	806190	795284	787563	1.00349e+06	967722	964959	864020	830171	826675	857050	827538	768898	912987	887783	846607	894265	857186	888095	1.0668e+06	1.06493e+06	1.12498e+06	1.02381e+06	1.02299e+06	1.01462e+06	880638	877682	872202
Niben101Scf01798g02004.1	Polyadenylate-binding protein 1	PSRP2	AT3G52150.1	858303	824167	828083	1.06088e+06	1.12427e+06	1.08147e+06	1.23863e+06	1.23562e+06	1.23224e+06	974498	963093	948863	1.00653e+06	1.03112e+06	1.07233e+06	1.34279e+06	1.42336e+06	1.38741e+06	1.24039e+06	1.29923e+06	1.23405e+06	1.06232e+06	1.0592e+06	1.0821e+06	1.25391e+06	1.1819e+06	1.23543e+06	1.05387e+06	1.09063e+06	1.08967e+06	963186	1.03583e+06	1.04556e+06	736815	747568	738491	726768	753190	764095
Niben101Scf01798g04007.1	N-lysine methyltransferase SETD6	AT2G18850	AT2G18850.1	126282	131268	125467	114450	102795	117809	101480	104652	110451	124359	117434	131528	108187	116248	104475	104177	98597.7	95632.5	97040.6	91694	85072.6	113930	104104	100630	110341	98055.4	99370.3	114975	124645	118402	144641	122478	131776	168365	19396.3	155420	125245	126581	129249
Niben101Scf01798g05009.1	Villin-4	VLN4	AT4G30160.2	124350	139417	124931	79359	98398.6	93930.1	81254.5	80021.8	146227	99930.4	86176.6	102191	93038.6	100567	86799	99574.2	104276	94206.7	128677	94257.8	96616.6	137128	102828	129737	120037	96832.7	99615.5	136949	85378.7	105345	126418	131374	84191	145318	129300	166954	122760	98466.4	141210
Niben101Scf01799g02008.1	BnaA02g15150D [Brassica napus]	AT1G23170	AT1G23170.2	25912.6	27643.8	28434.2	40663.9	34724	61666.3	27055.8	20544.7	17568.1	18559.7	21387	13599.1	68906.5	60431.6	45770.2	21983.9	44547.6	22824.5	128095	67655.8	20369.5	77625.1	20558.8	14938.9	108548	11674.1	106178	61700	25056.2	18181	49329.3	102804	260493	36067.5	294544	47965	6845.89	40743.2	36532.9
Niben101Scf01807g01012.1	Mitochondrial intermediate peptidase	AT1G67690	AT1G67690.1	8338.03	15330.5	19395.1	10984.3	9935.49	9506.03	15558.6	7016.29	9856.98	15345.6	6117.53	12425.6	3201.85	10193.5	3940.94	15951.1	7927.7	9298.01	8396.47	19218.3	9061.02	14849.8	11686.8	9289.91	7277.19	10757	12384.3	23063.7	13489.1	11264.4	16011.8	12602.7	19482.5	8127.34	14487.1	22335.7	9025.59	13801.6	13622.3
Niben101Scf01811g00002.1	Ribonuclease HI	AT1G24090	AT1G24090.1	44514.6	49863.3	41747.4	83583.2	36255.8	40136.6	41333.1	41451.5	37701.3	49916.9	46174.9	37548.3	103645	38528.5	46222.2	41338.2	82964.1	39155.1	44845.3	82634.2	43390.4	47377.7	34634.4	44219.2	46149	48608.8	26830.4	37181.1	43259.2	46039.5	98712.4	49429.6	53722.9	104627	93889.8	98125.4	40734.8	42549.3	36374
Niben101Scf01817g02017.1	Galactose mutarotase-like superfamily protein LENGTH=306	AT4G23730	AT4G23730.1	117878	112726	113579	112260	85420.3	78577.7	92519.2	98263.4	103384	98580.2	95394.3	95270.7	104466	99613.5	96249.5	92706.5	84126.5	82663.5	84144	85342.4	87395.3	176434	86800.7	76377	84225.6	79653.5	94121.3	67278.5	73781.1	81072.6	193745	78815.2	68398.4	136227	58096.2	210807	235142	168909	62485.9
Niben101Scf01818g01006.1	FGFR1 oncogene partner	TON1B	AT3G55005.1	44178.1	43811.3	4674.32	50563.3	56388.3	59113.5	48799.6	7897.13	65363.5	22109.4	51980	31917.8	5722.24	51548.6	45801.5	59987.6	6062.33	12640	51183.6	52059.2	20241.4	50624.6	51707.7	11519.4	7429.58	49574.9	14766.4	55995.2	65260.8	15039.9	15543.4	65282.6	6638.06	65243.3	15599.9	6785.59	53397.3	17218	2454.81
Niben101Scf01818g02002.1	50S ribosomal protein L10	EMB3136	AT5G13510.1	896334	777557	756066	965796	1.01862e+06	1.00162e+06	1.16647e+06	1.13327e+06	1.4423e+06	931511	918044	918910	738743	764025	981595	1.11965e+06	1.52805e+06	1.04751e+06	1.50067e+06	983034	1.12223e+06	869274	1.26361e+06	1.27847e+06	1.44478e+06	1.44587e+06	1.35071e+06	1.44669e+06	1.44409e+06	1.11866e+06	1.94504e+06	1.99722e+06	1.99149e+06	1.83832e+06	1.85513e+06	1.82586e+06	1.94782e+06	1.923e+06	1.89622e+06
Niben101Scf01818g04007.1	Oxygen-evolving enhancer protein 2-3, chloroplastic	AT2G28605	AT2G28605.1	239112	231015	252368	249295	232113	241058	173422	223573	229117	271758	246223	256588	250745	254317	256206	248334	255432	268367	238342	248776	243661	257397	276102	267443	303793	294482	303717	285510	280478	274414	334533	355912	365909	477067	434073	415447	390941	351103	382935
Niben101Scf01818g05006.1	Glycine--tRNA ligase	AT1G29880	AT1G29880.1	511768	501340	504215	591405	600744	600805	657087	674151	637870	510726	515172	489986	709948	684509	687218	648385	641161	636408	591762	599853	592472	610550	601727	572652	569576	545776	522145	481383	472442	488725	430874	427212	439196	489140	471673	469176	460143	459346	443534
Niben101Scf01818g07001.1	Transaldolase	TRA2	AT5G13420.1	301228	270700	238743	201732	262125	216519	288991	235411	275710	236917	250824	225710	204495	238576	233004	223284	233041	236133	245777	242155	216845	220211	265549	259643	263748	267766	266462	256335	225259	255463	357488	359045	362821	430235	441883	450684	409599	393049	385364
Niben101Scf01822g13004.1	Glycerol-3-phosphate acyltransferase, chloroplastic	At1g32200	AT1G32200.1	517373	509328	475562	654560	617431	565462	646973	624300	648984	636838	598381	626219	539604	563179	556015	619709	604918	584997	567580	621293	527638	488043	434485	483115	484275	468280	472998	448533	458658	440693	418602	412557	394225	429727	411378	361467	300405	283704	294731
Niben101Scf01822g16001.1	conserved hypothetical protein [Albugo laibachii Nc14]	AT1G32220	AT1G32220.1	941979	925955	907608	801776	794325	810835	680650	728279	686017	869823	863231	844063	808462	791953	779463	627884	654760	667620	701784	729197	714283	812309	818103	836451	822905	837088	838255	763565	812035	791811	829786	791080	829422	1.11603e+06	1.18229e+06	1.13573e+06	833460	831417	827409
Niben101Scf01824g00013.1	Thaumatin-like protein	OSM34	AT4G11650.1	28796.9	31973.1	31647.3	19995.5	50086.2	27776.8	30497.4	27003.9	15930.4	34008.2	24064.2	25411	26343.4	33090.4	30250.7	37374.9	52361.5	26793.3	43173	25339.5	40860.4	45549.3	63443.7	47615.9	71334.3	48521.8	56683	73511.3	94861	113910	161836	174642	163906	121506	105239	112152	270390	284530	262050
Niben101Scf01825g03009.1	product [Oryza sativa Japonica Group]	PLAT1	AT4G39730.1	997341	1.01525e+06	1.01716e+06	920786	915208	915592	851348	874464	883870	1.17736e+06	1.12936e+06	1.16014e+06	1.21062e+06	1.17906e+06	1.24447e+06	1.03151e+06	1.04542e+06	1.05746e+06	1.10438e+06	1.07987e+06	1.02943e+06	1.24099e+06	1.31005e+06	1.26207e+06	1.36159e+06	1.35048e+06	1.35614e+06	1.25446e+06	1.29406e+06	1.31387e+06	1.60992e+06	1.66297e+06	1.78774e+06	2.33395e+06	2.19578e+06	2.21114e+06	1.35839e+06	1.37445e+06	1.3429e+06
Niben101Scf01830g01023.1	purple acid phosphatase 27 LENGTH=611	PAP27	AT5G50400.1	113609	127984	127435	82878.3	112280	105899	100315	102249	100505	94278.1	102188	113623	88431.1	123475	133793	108991	126107	105057	94586.1	97368.3	113270	148540	120750	126452	150007	146433	156489	152188	152776	125922	193395	204468	218935	227235	190093	235635	218217	216306	213690
Niben101Scf01834g04004.1	Eukaryotic peptide chain release factor subunit 1-3	ERF1-3	AT3G26618.1	129335	127569	107013	113979	132658	138195	125182	127824	122337	92286	95156.3	99216.5	147912	106170	112216	98683.2	111028	103371	96707.4	83041	177330	81132.8	62774.5	153197	153423	80528.1	68140.6	157684	73097.3	165297	70628.4	68562	52916.2	68857.7	73093.6	55698	73028.1	136496	49030.7
Niben101Scf01836g00002.1	Xyloglucan endotransglucosylase/hydrolase protein 24	XTH15	AT4G14130.1	108009	124630	76163.6	133634	128386	126036	150357	154282	125910	122313	86292.2	106723	89380.7	101731	97374.3	159019	153764	143231	152134	146150	153071	108585	103783	108509	204994	207108	212363	179045	197992	205152	241383	208799	249624	361425	373960	393618	284030	294633	259885
Niben101Scf01847g02012.1	triosephosphate isomerase LENGTH=315	TIM	AT2G21170.1	2.74626e+06	2.7982e+06	2.73371e+06	2.88126e+06	2.79097e+06	2.87059e+06	2.73749e+06	2.77064e+06	2.75666e+06	2.89787e+06	2.78182e+06	2.84239e+06	2.83992e+06	2.81535e+06	2.82834e+06	2.96167e+06	2.55371e+06	2.53599e+06	2.62613e+06	2.68274e+06	2.66644e+06	2.31953e+06	2.56791e+06	2.46484e+06	2.84977e+06	2.62767e+06	2.71703e+06	2.47578e+06	2.34237e+06	2.23944e+06	2.33344e+06	2.14945e+06	2.23388e+06	2.11047e+06	2.0229e+06	2.13358e+06	2.01506e+06	1.95762e+06	1.97124e+06
Niben101Scf01847g08004.1	phosphatidylinositol-specific phospholipase c [Listeria monocytogenes]	AT4G38690	AT4G38690.1	200256	183398	159716	153759	200024	170379	165650	174123	105352	204053	193536	167619	161989	192681	175062	169374	152204	156194	135914	132454	172708	120312	186690	166027	191331	148725	184632	168408	118691	147505	159286	144256	209373	237618	186927	167284	170466	215184	159863
Niben101Scf01849g05008.1	WEB family protein	AT5G55860	AT5G55860.1	2387.15	97016.4	89133.8	16992.9	18831.3	115308	113056	118597	116305	104105	16451.1	38406.5	95807.1	11735.3	102005	122994	120294	20603.7	18202.9	101550	105087	12929.6	89204.9	85545.7	84139.3	15328.2	14664	74551.4	78687.8	79160.4	67274.2	69780.4	64608.6	17434.4	5825.6	5295	44491.4	46224.1	39230.9
Niben101Scf01849g05009.1	Altered inheritance of mitochondria protein 32	AT4G26620	AT4G26620.1	24593.7	137265	212907	210486	93639.2	198710	207175	199790	212356	195298	99316.3	136179	93605.6	109277	155707	163757	176743	74883.4	159852	177479	158961	167167	177365	94591.5	175440	164719	169819	177244	180387	181351	154245	30105.1	149754	90044.6	106219	118356	123984	97143.3	109370
Niben101Scf01852g01023.1	triosephosphate isomerase LENGTH=315	TIM	AT2G21170.1	2.97243e+06	3.00972e+06	2.99551e+06	3.20533e+06	3.15287e+06	3.21469e+06	3.05606e+06	3.05457e+06	3.0928e+06	3.28163e+06	3.14954e+06	3.18832e+06	3.16566e+06	3.12857e+06	3.13938e+06	3.31575e+06	2.86851e+06	2.86594e+06	2.97501e+06	3.0271e+06	3.01659e+06	3.01321e+06	2.9248e+06	2.77392e+06	3.21087e+06	2.97649e+06	3.07402e+06	2.77005e+06	2.60993e+06	2.67846e+06	2.56015e+06	2.41348e+06	2.47919e+06	2.27037e+06	2.16283e+06	2.24654e+06	2.15229e+06	2.08644e+06	2.0934e+06
Niben101Scf01854g00028.1	snRK1-interacting protein 1 [Zea mays]	RAD52-2	AT5G47870.1	66743.9	55829.5	66987.7	85766	79793.3	92300.7	75722.2	74247.3	75134.6	77681.4	77226.7	71411.4	98000.4	82255.6	102547	56797.8	80436	71796	55956.2	90682.6	96387.6	105622	66544.4	60734.8	69254.5	54687.8	98494.7	93068.6	85573.6	64731.7	69684.3	34470.8	68069.4	58659.4	64843.6	66865.3	63705.3	61797.6	110572
Niben101Scf01856g00016.1	Fumarylacetoacetate hydrolase domain-containing protein 2A	AT4G15940	AT4G15940.1	23221.1	29556	26118.3	20124.9	18878.4	24879	20810.2	21574.7	38333.9	13947	23132.1	24819	16582.7	10611.1	20742.9	25600.5	26225.8	10374.7	22716.3	27182.2	20066.5	24731	32684.4	9420.76	13588.6	15520.7	22820.8	22396.6	20628	23350.6	22416.7	46559	19289.3	14862.2	25046.6	23192.1	71307.6	28148.2	33622
Niben101Scf01862g01017.1	thioredoxin Y1 LENGTH=172	TY1	AT1G76760.1	169907	643288	719932	678163	660138	215288	692207	723822	219683	801389	218484	777746	477461	559305	579180	248027	529628	431203	220132	494710	597206	258992	224037	592103	606804	711780	687258	648484	682730	694160	364364	1.03867e+06	1.07647e+06	345255	387681	336185	357716	1.12314e+06	1.12051e+06
Niben101Scf01866g02002.1	11S seed storage protein [Oryza rufipogon]	AT1G07750	AT1G07750.1	38128.5	37724.7	40967.3	32017.9	32044.5	38738.7	28840	20582.1	27425.6	33078.1	37333.2	37054.6	38468.2	38570.1	33777.4	15669.1	27708.3	28196.9	23018.9	24683.9	12007	25106.7	22325.7	27311.9	23617.3	27108	35094.2	29327.4	39105.3	38100.4	33891.6	31370	34679.8	38521.7	35426	50180.8	27460.3	56769.8	31901.1
Niben101Scf01888g03004.1	Protein translocase subunit SecA	SECA2	AT1G21650.3	95009.3	100961	92494.8	132863	134842	119633	138332	139996	133229	118081	111615	118126	138587	136131	129450	133654	122642	127301	146499	146821	143282	140129	122076	144655	133078	121824	119533	141879	124604	129584	90308.6	67318.8	76790.1	73940.7	73879.7	77657.5	73603	76269.3	72055.6
Niben101Scf01890g01005.1	60 kDa chaperonin	CPN60A	AT2G28000.1	4.2953e+06	4.2205e+06	4.1831e+06	4.97158e+06	5.02713e+06	4.93178e+06	5.41665e+06	5.3835e+06	5.44235e+06	4.65754e+06	4.50931e+06	4.61103e+06	3.64003e+06	3.41917e+06	3.4029e+06	5.00802e+06	4.29793e+06	4.19636e+06	4.34156e+06	4.19137e+06	4.26864e+06	4.07524e+06	3.45144e+06	3.51148e+06	4.56648e+06	4.12428e+06	4.13094e+06	4.84294e+06	4.08461e+06	4.00306e+06	7.54577e+06	6.39881e+06	6.52857e+06	5.64926e+06	5.55012e+06	5.69173e+06	6.12296e+06	6.40913e+06	6.3625e+06
Niben101Scf01894g02004.1	Beta-D-xylosidase 4	XYL4	AT5G64570.1	546369	543211	533222	542725	537062	558118	596649	594875	585823	573768	543416	564407	642114	619968	647113	663663	664395	649811	634352	650283	651239	669983	688533	707222	770171	711754	725506	697422	705105	738636	774954	793797	809810	1.00198e+06	937306	935252	885322	865267	871072
Niben101Scf01899g02003.1	Early-responsive to dehydration stress protein (ERD4) LENGTH=724	ERD4	AT1G30360.1	163687	130314	156581	148410	157201	157787	162045	161237	162558	198882	184523	201747	229075	227387	190997	198353	191251	114504	193875	183721	182598	123127	174842	184190	193977	180998	186909	208634	192918	187471	194619	195243	203688	286604	265195	258455	185955	183042	185402
Niben101Scf01905g00009.1	adenylate kinase family protein LENGTH=588	AT5G35170	AT5G35170.1	674181	676306	668247	650392	693219	685293	604084	636244	644769	778454	817307	809339	650798	624202	643953	636748	685171	672594	621443	608850	612615	690327	640182	676747	694374	655461	677289	660499	679691	689525	909431	827455	944960	1.0105e+06	938310	942757	694506	696472	706986
Niben101Scf01907g00003.1	Xylose isomerase	AT5G57655	AT5G57655.2	432900	420947	426850	407299	443847	364847	310118	389483	399036	407670	470249	483992	404431	437210	400725	538726	556621	541645	518556	506278	534793	676542	563685	606037	667190	613806	776924	790385	740225	758397	1.36253e+06	1.25634e+06	1.31659e+06	1.63772e+06	1.56942e+06	1.52004e+06	1.31516e+06	1.36464e+06	1.31615e+06
Niben101Scf01917g08001.1	thioredoxin X LENGTH=182	THX	AT1G50320.1	245092	225346	235170	219414	209107	204763	216118	241220	199629	193148	218047	220279	846514	179189	191685	215215	208972	185957	206402	205772	206650	165815	156961	151501	160303	148807	173564	120209	132550	135683	111884	105653	99766.5	24160.5	90875.9	24701.1	67597.3	66079.5	75143.2
Niben101Scf01922g06018.1	NADH dehydrogenase [ubiquinone] 1 alpha subcomplex subunit 13-B	AT2G33220	AT2G33220.1	96356.2	154003	64555.6	75267.2	59146.4	74807.4	63458.2	42952.3	56047.5	94002.3	27275.5	94295.5	93699.3	68596.3	126220	95309.5	81911.3	67619.8	48518.8	42429.2	44737.7	95181.7	89321.6	91754	28616.6	35421.8	63356.9	80256.8	85369.2	65251.8	83130.8	62333.3	71238.1	105171	94064.6	75230.9	78391.4	124327	104873
Niben101Scf01922g08015.1	Coenzyme F420 hydrogenase subunit beta	HCAR	AT1G04620.1	148977	121201	138409	142581	144199	141627	127187	116752	128134	137006	135921	127148	129847	121719	123676	113469	118196	134168	132970	129188	126587	111244	136219	132724	124850	136515	136586	121404	129863	129571	165187	165615	175921	160640	172055	167088	145355	148865	121636
Niben101Scf01926g05010.1	Isocitrate lyase	ICL	AT3G21720.1	57263.2	64269	67878.9	22085.7	56155.8	27479.8	41831.3	37637.1	34383.3	69787.4	62353.5	19299.1	71219.2	48688.8	34011.5	46680.7	49297.9	47860.1	31546.2	36207.5	38616.6	32746.4	70048.9	44329.8	59765.9	54995.6	52223.1	57847.3	70344	78772.2	206856	200844	206271	249092	261308	291226	167524	184100	175174
Niben101Scf01934g02004.1	Glucan endo-1,3-beta-glucosidase B	AT4G16260	AT4G16260.1	123709	160585	152864	140409	127064	113626	71153.9	234769	77589	111406	249518	100498	66941.4	98826	102027	117071	127758	119344	97993	148051	108335	264943	270759	284399	272363	320870	307315	516274	539985	561405	942076	930384	954458	834395	979742	973049	2.98245e+06	2.96382e+06	3.06335e+06
Niben101Scf01937g01004.1	Protein mago nashi homolog	MAGO	AT1G02140.1	89432.2	90275.2	78166.2	73940.1	72339.8	96994.8	76208.9	80292.8	80385.4	86232.7	87683.6	84671.5	95574.9	78748.7	84511.2	95131.4	81647.7	83481.3	56636.1	87559.4	68866.3	84392.6	82038.9	89147.9	76653.4	75297.3	62314.8	73595.6	72965.5	72672	70572.9	84677.2	71697.3	62338.1	51272.8	61047.2	65894.3	57750.4	51615.2
Niben101Scf01937g02005.1	Peptide methionine sulfoxide reductase MsrA 2	PMSR4	AT4G25130.1	872746	900907	902553	916445	951722	924222	904377	926240	916461	981845	954527	981923	946257	936614	908639	907423	881366	803610	868174	869874	837712	955099	898637	929065	1.0498e+06	1.02024e+06	1.01511e+06	1.00622e+06	978966	986277	1.23241e+06	1.11385e+06	1.1427e+06	1.11413e+06	1.13548e+06	1.18241e+06	1.1165e+06	1.22246e+06	1.13222e+06
Niben101Scf01942g04002.1	Ras-related protein Rab-8A	RABG3A	AT4G09720.3	642986	620900	602709	452860	502215	482883	333168	474982	526157	488160	518554	497106	500524	465633	491763	501420	472935	467980	433403	430577	428996	498418	455193	485703	462178	441994	372724	452453	475469	317659	614297	515975	565673	856416	810760	820927	707096	783931	777470
Niben101Scf01942g05024.1	male gametophyte defective 1, partial [Thottea sp. JN-2013]	MGP1	AT2G21870.1	1.28448e+06	1.23904e+06	1.27082e+06	1.13781e+06	1.13199e+06	1.18637e+06	1.06944e+06	1.1305e+06	1.07148e+06	1.02026e+06	1.01669e+06	1.02384e+06	1.10267e+06	1.07267e+06	1.1182e+06	1.11989e+06	1.09055e+06	1.09401e+06	1.07436e+06	1.07378e+06	1.05856e+06	1.08378e+06	1.07121e+06	1.06212e+06	1.18425e+06	1.16676e+06	1.13121e+06	1.08842e+06	1.02033e+06	1.04478e+06	1.15205e+06	1.10521e+06	1.15683e+06	1.19274e+06	1.2068e+06	1.15497e+06	1.20052e+06	1.16416e+06	1.15709e+06
Niben101Scf01943g08004.1	Cytochrome b561 and DOMON domain-containing protein	AT4G17280	AT4G17280.1	26795.6	22185.5	21348.9	31326.2	41725.8	14344.9	21341.8	24068.3	18784.8	28501.8	25150.5	32297	36655.2	27682	24981.2	21465.3	28163.9	32991	9421.02	27405.5	25471.9	23998.7	6798.59	28754.1	31862.3	27633.2	29784.3	24119.7	27879	26758.6	35874.8	34398.9	38347.7	40358.3	35026.5	34324.2	34963.5	39996.4	31669.4
Niben101Scf01953g01013.1	Aldo-keto reductase family 4 member C8	PLR1	AT5G53580.1	55438.8	59076.3	47717.7	59276.2	48178.7	71266.4	57663	70146.2	68365.8	105774	63936.9	68928.3	73110.9	101550	81838	53721.5	58026.9	38081.4	48916.6	44306.3	52434.7	64081.4	56361.1	38325.2	51048.2	98860.5	56861.4	109366	55885	60209.9	59336.2	40693.7	59827.4	81545.9	54229.6	88916.9	91731.7	74970.2	57446.9
Niben101Scf01954g01001.1	FMN reductase (NADPH)	At3g27890	AT3G27890.1	25291.7	21545.1	9312.86	15342.8	14535.2	22137.8	23812.4	28481.8	17658.6	19409.6	17108	10268.5	18929.4	20486.5	20960	23617	14945.6	17967.5	6528.03	25198	10148.5	17315.5	17755	21372.3	20983.9	27074.2	24144.5	11374.3	16148.6	9712.73	13915.8	13219.5	15926.6	6565.18	18595.1	14502.1	13438	17719.6	12194.1
Niben101Scf01954g01019.1	FMN reductase (NADPH)	At3g27890	AT3G27890.1	79863.9	77342.2	93127.9	32917.5	121902	125749	97082.7	110869	109852	72541.6	71619.2	82655.2	107009	104544	84355.9	50803	91777	96086	136006	49002.8	122706	63900.2	68804.6	94445.4	136498	66928.5	90135.6	134999	147666	99592	109879	107840	105716	102817	135639	184706	169128	197974	142741
Niben101Scf01958g02015.1	Cysteine proteinase inhibitor 5	AT5G47550	AT5G47550.1	54831.8	83201.7	80678.1	76260.8	69914.8	43517.3	82333.2	88444	86590.7	64058.8	67475.2	64342.7	65840.3	68602.5	44071.5	60298.5	58788.5	56370.6	33167.9	57217	63685.6	72084.5	68993.7	38165.7	81754.7	82032.3	82528.3	77736.5	66277.5	66561.3	72298.2	73746.9	76593.9	53494.6	56921.2	58730.3	112605	112191	103788
Niben101Scf01964g12006.1	NHL repeat-containing protein 2	AT1G56500	AT1G56500.1	100382	99613.6	120005	114680	107856	110376	94214.9	93513.6	90569.2	114811	120924	118440	127864	123519	148996	105118	100933	105226	119105	102457	103891	119686	119720	138321	115269	113095	112746	136750	115961	120682	143449	141064	170198	202820	156496	154098	132540	152666	157107
Niben101Scf01968g01014.1	Diaminohydroxyphosphoribosylaminopyrimidine deaminase / 5-amino-6-(5-phosphoribosylamino)uracil reductase [Synechocystis sp. PCC 6714]	PyrD	AT4G20960.1	122032	97325.2	158195	123918	180270	102108	272387	131222	109846	183354	187991	181863	81282	146453	203345	98089.1	208857	209506	177698	137430	139636	149301	189698	158757	138881	147455	167722	179096	188657	148399	195010	152270	132422	192616	216987	228821	158119	226028	215010
Niben101Scf01970g01025.1	ATP phosphoribosyltransferase	ATP-PRT2	AT1G09795.1	512668	342964	345377	549228	563509	541764	423099	604669	587517	327804	327405	313781	332864	522459	531074	596058	550969	518448	494806	355588	472956	315699	468143	464198	319073	313725	328093	302727	456780	457086	306983	293331	342205	313733	300995	311779	282928	288024	264514
Niben101Scf01970g08013.1	Thiamine-phosphate synthase	TH1	AT1G22940.1	133588	130442	131395	127644	144995	124086	116302	131192	121021	82800.3	119897	99456.4	127131	115915	128519	142224	114781	125779	102453	98015.5	121396	104350	99359.8	116428	117954	127255	97024.1	121173	120346	107403	145096	136176	124400	140881	128107	126772	122666	120281	165848
Niben101Scf01977g01002.1	Rhodanese-like domain-containing protein 4, chloroplastic	TROL	AT4G01050.1	1.50465e+06	1.5414e+06	1.51546e+06	1.56347e+06	1.58711e+06	1.58871e+06	1.47497e+06	1.47479e+06	1.47223e+06	1.63923e+06	1.63948e+06	1.58773e+06	1.55972e+06	1.57492e+06	1.48131e+06	1.34176e+06	1.32931e+06	1.2697e+06	1.32266e+06	1.36233e+06	1.35845e+06	1.53715e+06	1.45652e+06	1.45384e+06	1.48974e+06	1.52996e+06	1.52992e+06	1.52942e+06	1.44005e+06	1.47131e+06	1.84425e+06	1.75695e+06	1.84652e+06	1.72626e+06	1.91598e+06	1.94033e+06	1.57903e+06	1.62594e+06	1.59579e+06
Niben101Scf01980g10004.1	UDP-Glycosyltransferase superfamily protein LENGTH=489	UGT85A1	AT1G22400.1	50212.9	118856	127633	197416	84209	206071	64312.9	88848.8	77286.1	104247	115858	133491	124559	54196.1	65395.3	55901	76768.2	127579	115291	122092	114819	54636.9	107285	50802.6	47412.2	77544.6	115381	125176	122571	132790	308200	304491	320616	360706	356055	342390	448397	440734	448154
Niben101Scf01980g12012.1	Cytochrome c oxidase subunit 6b-1	COX6B	AT1G22450.1	164983	179708	176972	145452	163405	158409	145323	136443	158984	140415	149048	157039	153070	166441	163479	168813	168745	154482	172483	159212	157428	148330	166811	150396	175414	180026	174714	152631	163702	154554	161881	172101	174434	194913	182391	186814	165780	159714	151314
Niben101Scf01983g01022.1	Chalcone--flavonone isomerase 1B-1	FAP3	AT1G53520.1	383315	397238	406654	402495	415438	404347	405271	404762	410419	426353	388760	344591	357802	341286	294262	368045	344671	356204	389553	354517	382137	419158	431163	421035	364581	398144	388226	466801	446493	403041	552775	507905	514183	540150	587430	591380	560481	598549	578587
Niben101Scf01985g02007.1	Serine protease HtrA-like	DEG2	AT2G47940.1	289650	266985	273501	266602	307095	317813	303914	240183	321863	299927	319082	243265	277181	290030	292297	336440	320587	326950	299620	314061	297331	324674	320248	317603	325268	321258	308104	297051	317816	331267	459804	386186	460511	452628	465050	482641	424858	422397	414854
Niben101Scf01987g00015.1	Chlorophyll a-b binding protein 36, chloroplastic	LHCB2.1	AT2G05100.1	4.52093e+07	4.39168e+07	4.39207e+07	3.99337e+07	3.92609e+07	4.04423e+07	4.14657e+07	4.21652e+07	4.09157e+07	4.38518e+07	4.37668e+07	4.38434e+07	4.67649e+07	4.83975e+07	4.90814e+07	5.0413e+07	5.12291e+07	4.81526e+07	4.49789e+07	4.53181e+07	4.56672e+07	4.80241e+07	5.31109e+07	5.32872e+07	5.05887e+07	4.93966e+07	4.95366e+07	5.69543e+07	5.66559e+07	5.6239e+07	5.5345e+07	5.93011e+07	5.9778e+07	7.30455e+07	6.86979e+07	6.71408e+07	6.98086e+07	6.87505e+07	7.03434e+07
Niben101Scf01991g01021.1	Inner membrane metabolite transport protein YgcS	PGLCT	AT5G16150.3	57391.6	63181.9	59665.8	50219.4	50567.5	49737.8	51862.8	49972.1	50795.8	52951.3	52531.5	55548.5	37549.3	40606.4	46317.5	41314.7	52594.7	44330.9	59194.1	61258.6	52354	52524.6	49918.8	57168.3	54463	43681.8	60118.7	72934.1	66823.2	68631.7	69860.1	69610.2	73090.2	90734.5	88108.2	78684.9	67416.8	58800.3	66601
Niben101Scf01991g02011.1	alpha/beta hydrolase [Mycobacterium avium]	AT5G38360	AT5G38360.1	21953.6	20466.5	19145	19020.4	16641.5	21302.1	18931.1	18325.9	22402.5	19991.3	18388.2	20101	22361.7	16847.3	17824.5	3363.8	19396.7	22757.6	12694.5	17411.6	14027.9	19828.7	19536	13784.9	17674.5	8100.65	22183.7	15427	18615.6	19590.7	18808.6	20260.3	24645.4	25511.8	22671.1	22683.3	18968.7	15446.2	20435.4
Niben101Scf01991g05012.1	Ribulose bisphosphate carboxylase small chain 8B, chloroplastic	RBCS1B	AT5G38430.1	8.75942e+07	8.66828e+07	8.7352e+07	7.32878e+07	8.53472e+07	7.31192e+07	8.85937e+07	9.08149e+07	8.91905e+07	9.43587e+07	9.59396e+07	9.37878e+07	9.38226e+07	9.47997e+07	9.56232e+07	8.67817e+07	8.20232e+07	9.66833e+07	9.53134e+07	9.86994e+07	9.60959e+07	8.37774e+07	9.33273e+07	9.36358e+07	9.75183e+07	9.43917e+07	9.62155e+07	9.51145e+07	9.12924e+07	9.31633e+07	7.38067e+07	7.31599e+07	6.19543e+07	5.16603e+07	5.0925e+07	5.23622e+07	5.31845e+07	5.39606e+07	5.37592e+07
Niben101Scf01991g05015.1	Ribulose bisphosphate carboxylase small chain 8B, chloroplastic	RBCS1B	AT5G38430.1	8.67071e+07	8.58233e+07	8.65545e+07	7.20167e+07	8.40309e+07	7.19328e+07	8.65812e+07	8.87771e+07	8.72331e+07	9.21252e+07	9.37246e+07	9.16491e+07	9.1922e+07	9.28558e+07	9.35795e+07	8.52313e+07	8.04734e+07	9.50694e+07	9.33311e+07	9.68108e+07	9.4026e+07	8.09345e+07	9.08507e+07	9.088e+07	9.48069e+07	9.17881e+07	9.36693e+07	9.249e+07	8.88834e+07	9.08297e+07	7.22581e+07	7.16376e+07	6.03729e+07	5.03988e+07	4.96736e+07	5.12008e+07	5.19274e+07	5.27722e+07	5.2597e+07
Niben101Scf01993g05015.1	Ras-related protein Rab-25	RAB11c	AT1G09630.1	282973	283470	296103	242567	231053	252239	247896	273424	259153	240113	246940	251536	245539	274524	180424	252487	270259	262161	224714	229201	217951	233486	223561	244044	233977	283150	216975	222636	214598	210167	279531	283056	310169	386051	387411	371430	348941	342416	343704
Niben101Scf01998g08005.1	NAD-dependent epimerase/dehydratase [Synechocystis sp. PCC 6714]	SQD1	AT4G33030.1	584737	593187	578274	737924	701487	721084	726167	730525	736636	673412	669430	660598	701501	701704	675916	687602	664932	680814	650416	671000	637248	710282	705628	672873	654638	651686	632834	607441	612840	607730	590604	570756	612739	648245	676805	674368	594328	616073	612588
Niben101Scf02002g04018.1	SWIB complex BAF60b domain-containing protein LENGTH=385	AT4G22360	AT4G22360.1	9209.62	5775.52	6366.46	5505.51	8510.47	9023.27	3975.99	10516.9	11879.7	8253.27	9718.58	10791.4	12333	11122.1	8824.74	12151	16275.1	15436	13855.7	11471.7	10375.4	11367.4	10089.6	8255.71	11801.6	9570.03	10216.6	8756.9	9357.73	8681.18	9279.37	8065.87	9003.9	10046.6	10502.4	8752.37	4478.96	2829.71	6195.39
Niben101Scf02009g00007.1	2-succinylbenzoate--CoA ligase	AT1G21540	AT1G21540.1	41380.1	54068.1	35347.4	56465.8	52002.4	46542.2	22810.9	56868.4	24598.7	25771.8	26568.9	28524.5	56388.4	38893.8	12332.5	24781.2	20699.8	46021.3	33992.3	44771.1	14488.4	36139.7	21120.5	20041	26560.4	27135.7	30049.5	53354.1	31470.5	22619.4	28113.3	63954.9	52527	43013.2	46342.5	50676.9	37161.2	23786.3	79395.2
Niben101Scf02014g00020.1	NADPH:quinone oxidoreductase [Streptomyces achromogenes]	AT4G21580	AT4G21580.1	125290	148802	127303	122253	178844	81554.6	115076	112472	145549	130233	123318	138066	122534	141312	118887	133349	196849	153346	93531.4	87048.1	138009	105420	121919	206387	93931.2	222629	149130	132072	146716	192573	148951	146490	137421	188835	180354	199918	191858	173362	162300
Niben101Scf02015g06008.1	NDH-dependent cyclic electron flow 1 LENGTH=367	PnsB2	AT1G64770.3	293521	332912	342014	286649	281687	269792	233894	260411	242760	295243	228815	260551	256925	266778	237754	246213	244501	219577	281234	338244	287527	253874	276734	281934	335682	295369	318386	334575	282024	306696	266562	349979	308797	382074	317976	358989	318875	253170	333348
Niben101Scf02016g00005.1	Ankyrin repeat domain-containing protein 53	AKR2B	AT2G17390.1	1.10687e+06	1.03898e+06	1.04509e+06	1.11616e+06	1.09494e+06	1.15208e+06	1.06608e+06	1.13396e+06	1.13197e+06	1.06585e+06	967653	1.02106e+06	1.13752e+06	1.12436e+06	1.14828e+06	1.1577e+06	1.1289e+06	1.12481e+06	1.08943e+06	1.06514e+06	1.09577e+06	983210	962037	963513	1.14283e+06	1.03325e+06	1.02108e+06	882300	838722	850885	856755	852292	900475	916971	862641	886840	799094	755639	774227
Niben101Scf02021g01005.1	3-beta hydroxysteroid dehydrogenase [Fischerella sp. PCC 9605]	CSP41A	AT3G63140.1	3.03923e+06	3.38823e+06	3.04654e+06	3.4418e+06	3.64042e+06	3.60077e+06	3.93975e+06	3.5527e+06	3.59003e+06	3.71977e+06	3.46731e+06	3.67646e+06	3.43536e+06	3.32856e+06	3.31198e+06	3.45323e+06	2.55387e+06	3.12453e+06	3.15723e+06	2.55251e+06	3.13857e+06	3.37692e+06	2.92937e+06	2.82327e+06	2.65112e+06	2.43182e+06	2.51043e+06	2.55349e+06	2.19577e+06	2.55248e+06	2.16873e+06	1.7752e+06	2.02441e+06	1.18651e+06	1.3005e+06	1.31211e+06	1.16103e+06	1.40236e+06	1.37831e+06
Niben101Scf02024g02010.1	Sucrose-phosphate synthase	SPS3F	AT1G04920.1	10175.2	39180.5	9570.62	27800.4	37050.1	34433.5	32112.1	36740.1	37452.9	35137.7	36559.2	38492.1	44352.7	41951.1	33603.6	31980.5	36046.5	45241.6	27816.9	38113.4	37165	14712.8	36481.3	15304.6	32696.6	14694.2	30474.6	35995.8	41639.5	42305.6	16844.7	22286.2	19690.7	31580.4	23702.5	17182.8	20861.3	23526.3	6461.97
Niben101Scf02027g02003.1	Glutamyl-tRNA(Gln) amidotransferase subunit A	AT5G07360	AT5G07360.1	30066.8	51448.9	49905.2	61541.3	56933.5	54351.2	61056.2	64003.1	50523.7	47501	58419	50105.7	68934.8	16782.3	67456.8	74610.5	55760.7	62174.5	173953	49906.6	50453.8	55607.5	53495.7	53499.6	62004.3	26686.9	48460.1	47650.3	54870.9	50745.8	46064	45973.2	32339.4	27746.4	34617.2	28734.5	22789.7	29094.1	28458.8
Niben101Scf02041g00002.1	Chitinase 8	HCHIB	AT3G12500.1	678549	659576	693753	134893	98726.1	72532	51825	61024.6	112712	158366	115833	105654	95432.2	129453	51990.9	124434	32497.4	111588	101441	55076.1	106792	175742	122333	96848.5	56688.1	96766.4	61190.9	59617.8	37623	68143.8	229021	186493	259294	112317	141363	120772	1.59057e+06	1.59022e+06	1.63355e+06
Niben101Scf02043g06010.1	Serine/threonine-protein kinase 10	SIK1	AT1G69220.1	25759.2	20829.3	37607.2	37742.6	31350.9	11398.9	24316	37960.6	31400.5	37368.1	26875	24881	21223.1	30953.8	11592.7	18496.9	19127.7	21849.7	22646.2	32813.9	22082.6	35535.1	38873.6	19221	14258.9	40961.8	24435.1	21270.2	43451.2	22642.4	43926.8	41803.4	39855.8	44204.3	22626	25352.7	25658.8	46304.7	48577.1
Niben101Scf02063g02012.1	HR-like lesion-inducing protein-related LENGTH=158	AT4G14420	AT4G14420.1	57622.3	169043	68813.9	37382.4	38495.4	37066.4	50747.1	44159.2	69681.8	53613.3	37362.2	57847	31392.1	57258.2	59224.1	39218.7	34359.1	34396.5	34687.1	55496.5	42213.4	36514.6	37416.4	69464.9	65465.8	32954.3	26750.4	62960.2	71282.2	72152.7	51884	94892.2	27829	68069.6	76430	76912.9	80157	82522.6	90884.6
Niben101Scf02063g04001.1	Electron transfer flavoprotein subunit beta	ETFBETA	AT5G43430.1	104559	175143	96160.9	94167.7	96638.6	111877	82261.7	94769.5	94255.6	93873.8	103414	89829.8	80508.5	85466.7	101342	93584.1	98592.4	107361	111552	98935	171062	130485	169029	90580.8	139156	129352	141917	237080	128490	252349	338438	216313	352357	332562	299079	410062	356879	265857	249595
Niben101Scf02063g06006.1	Plastid-lipid-associated protein, chloroplastic	AT3G26070	AT3G26070.1	576435	551675	562303	547082	548197	528215	488885	426306	487001	605306	588230	584234	622745	557408	616456	520906	523682	458614	541877	554198	505546	629300	654142	636712	616824	702675	579511	569629	671519	669804	796929	793580	684039	972168	943458	829758	638496	653548	575474
Niben101Scf02063g08003.1	Activating signal cointegrator 1	AT2G20410	AT2G20410.1	26474.5	31183.8	26013	25937.7	30036	26112.3	24684.5	28946.4	26877.3	23867.2	23506.6	24072.5	23946.5	25683.5	27008.1	31905.6	25552.1	29432.3	24949.1	22470.3	24988.8	23575.5	23137.7	66237.2	22634.2	24376.1	20826.5	17521.3	14192.5	19024.3	9809.34	23513.4	22666.5	26095.2	21927.3	24029.6	42321.7	12971.7	22235.1
Niben101Scf02073g01008.1	O-methyltransferase 1 LENGTH=363	AT4G35160	AT4G35160.1	20079.9	18902.5	27203.8	26116.6	19538.1	22794.5	32231.6	34011.8	32800	29309.9	23809.1	12012.3	44885.6	41685.7	46693.2	28656.9	27237.2	17046.2	24685.8	28540.1	23951.9	24683.3	27965.4	31050.8	20669.5	26806.7	23574.4	20619.4	21030.2	16732.5	18855.7	17877.8	22057	20526.6	33797	21079.6	26530.7	17302.7	21720.8
Niben101Scf02090g06011.1	Protein kinase superfamily protein LENGTH=692	AT1G71810	AT1G71810.1	165049	163523	170991	155825	156050	164645	149183	153097	149679	162551	169399	166683	159258	157340	167401	156059	144545	166053	145469	147219	176051	170099	168821	171793	149671	155017	164773	179273	190684	233211	197113	227460	194112	206551	206938	213064	182805	178694	159673
Niben101Scf02093g00004.1	Syntaxin-121	SYP121	AT3G11820.1	67102.1	40164	64713.8	21891.3	63111.8	51354	84812.7	50511.3	59390.4	47970.9	23767.9	23648.9	52625.8	85148.9	88509.6	59310.9	58981.7	43243	71880.9	70060.5	54315.5	57516.5	58616.4	25363.1	74112.6	65234.3	43508.8	85221.3	48640.2	63956.2	87991.4	108113	72786.6	89177.2	86233.1	113839	76759	65956.1	48993.7
Niben101Scf02098g02017.1	Myb-like DNA-binding domain protein [Medicago truncatula]	AT3G07565	AT3G07565.4	151975	46911.6	4.41037e+06	4.65644e+06	92964.8	4.80584e+06	134706	135155	111452	86856.7	89574.3	5.03942e+06	61163.2	130422	51127.4	143611	163322	5.42493e+06	4.93374e+06	106719	107120	92390.8	105672	4.71151e+06	4.87256e+06	97278.9	102082	37717.3	4.64624e+06	4.82862e+06	143142	139161	66675.3	176271	163572	157809	148685	2.37087e+06	131869
Niben101Scf02112g00007.1	Thylakoid lumenal 13.3 kDa protein	AT4G02530	AT4G02530.1	1.64421e+06	1.63927e+06	1.61839e+06	1.8141e+06	1.81939e+06	1.82814e+06	1.8684e+06	1.85404e+06	1.89417e+06	1.85782e+06	1.87443e+06	1.8902e+06	1.73905e+06	1.7763e+06	1.75918e+06	1.85906e+06	2.02112e+06	1.93441e+06	1.91468e+06	1.95276e+06	1.92343e+06	1.89525e+06	1.94658e+06	1.96542e+06	2.12776e+06	2.29742e+06	2.30232e+06	1.92592e+06	2.09407e+06	2.06303e+06	2.59307e+06	2.58449e+06	2.67005e+06	2.47211e+06	2.54135e+06	2.59678e+06	2.33926e+06	2.41278e+06	2.37741e+06
Niben101Scf02114g00010.1	Aspartate-semialdehyde dehydrogenase	AT1G14810	AT1G14810.1	744299	758895	745390	719311	690406	676349	710740	726236	711026	698504	713980	690950	597445	629070	605988	696022	618023	632347	632232	606174	572863	630144	601169	582943	705243	711190	692229	692309	616493	665736	993759	994332	1.10028e+06	1.14397e+06	1.09445e+06	1.08296e+06	948982	947294	931997
Niben101Scf02122g02019.1	serine hydroxymethyltransferase 7 LENGTH=598	SHM7	AT1G36370.1	1932.01	13498.4	14370.8	11163.2	5805.05	10065.6	13951.2	5583.47	10175	23284.3	7956.82	11723.6	19852.8	18709.4	12874.4	9459.86	8685.94	12471.6	5341.31	15906	11476.6	4773.12	18613.2	7736.85	11583.3	7160.17	14462.9	21155	21031.9	28978.7	19959.1	17258.7	15721.1	23862.5	28014.7	18207.5	31107.7	22908.5	21729
Niben101Scf02128g00039.1	Protein phosphatase 2C family protein LENGTH=724	AT4G33500	AT4G33500.1	42704.3	39478.4	24848.4	34189.7	30322.4	36379.6	31701.7	26041.3	33921.3	39286.5	28285.6	27984.8	43501.4	32238.6	37843.5	29742.1	33217	25056.7	31839	22253	39130.7	34245.3	37043.8	30451.5	36382.6	31834.3	31978.3	28356.1	32221.7	28979.2	29542.3	31886.2	26357	29296.8	21628.3	19232.4	17040.2	34837.6	2827.91
Niben101Scf02132g00016.1	Hypersensitive-induced response protein 1	HIR1	AT5G62740.1	321820	345559	329225	313894	220917	246647	294917	311349	345467	353100	307541	402116	212473	351021	360716	407902	431499	393443	375683	356413	337728	461830	448391	469853	482150	445863	452543	647769	642680	668841	913393	858215	897715	1.30694e+06	1.37158e+06	1.3078e+06	1.12461e+06	1.26951e+06	1.20812e+06
Niben101Scf02136g01002.1	Two pore calcium channel protein 1A	TPC1	AT4G03560.1	85017.6	83400.3	74955	88034.1	74297.8	84723.2	76962.7	69564.5	52567	93627.7	76206.8	73255.2	105922	68763.8	75933.6	68683.3	61186	58628	82952.7	84798.4	86058.6	92381	64895.2	49683.3	68895.5	60514.2	62013.1	84236.6	63880.3	54794.2	100412	100650	94625.6	105993	92798.6	93097.1	61647.1	60330.4	67358
Niben101Scf02145g07001.1	Leucine--tRNA ligase	EMB2369	AT4G04350.1	134144	172608	144617	179789	192158	191408	222424	181119	205266	157283	144455	190592	169294	164576	144279	202797	204523	187068	171603	184764	192606	146334	188868	164999	173512	169962	175211	186969	140836	206736	227761	197162	189166	209095	159317	192071	220675	149822	217690
Niben101Scf02151g04020.1	Glucosamine-6-phosphate deaminase	PGL1	AT1G13700.1	40205.8	30147.8	46426.7	33285.7	27285.2	29417.4	32348.9	36865.3	37665.9	28551.2	35644.2	41568.5	27271.8	41472.3	39513.5	41198.3	40722.6	37864.4	23077.6	30556.8	41501.4	40140.1	38893	37203.9	42735.3	40430.6	35807.3	19108	40542.8	42565.7	51609.7	47522.1	45065.5	59874.9	42310.1	48358.3	41352.7	42493.7	37528.8
Niben101Scf02155g02006.1	Nuclear transcription factor Y subunit C-1	NF-YC1	AT3G48590.1	52696.6	49224.1	52002.8	68083.2	61472.9	83576.9	78773.7	143278	67268.5	57373.9	59506.8	76475.1	92242.5	78106.5	78076.4	82582.6	93480.4	112523	71479	78312.7	79153.1	100700	84369.2	51385.1	48986.9	50613.7	58166.4	66410.8	71534.2	58960.2	73036.5	64773.6	71161.9	64863.5	76926.3	31480	61583.9	73582.4	68175.7
Niben101Scf02156g03023.1	Delta(24)-sterol reductase	DWF1	AT3G19820.2	895819	895706	913998	845474	808385	836627	784273	809288	785804	796058	795373	793446	876167	872950	895205	867683	922499	857543	888424	882365	852931	845352	841332	860786	814627	783534	793170	851184	850854	840738	1.04688e+06	1.07678e+06	1.10269e+06	1.12737e+06	1.09585e+06	1.06226e+06	902655	889832	880411
Niben101Scf02156g05001.1	Photosystem I reaction center subunit III	PSAF	AT1G31330.1	3.05619e+07	3.12067e+07	2.96067e+07	2.89418e+07	3.04883e+07	3.15604e+07	2.91642e+07	2.90604e+07	2.97358e+07	2.95889e+07	2.98159e+07	3.04623e+07	2.61351e+07	2.61234e+07	2.66992e+07	2.48441e+07	2.65306e+07	2.6346e+07	2.58851e+07	2.65469e+07	2.6839e+07	2.87339e+07	2.91354e+07	2.85471e+07	2.61425e+07	2.80546e+07	2.85628e+07	3.06006e+07	3.27807e+07	3.04652e+07	3.23038e+07	3.28672e+07	3.49068e+07	3.42183e+07	3.91431e+07	4.02933e+07	4.24708e+07	4.39883e+07	4.26824e+07
Niben101Scf02171g00007.1	chitinase [Zea mays subsp. parviglumis]	EP3	AT3G54420.1	9119.57	5858.54	26612.7	10044.4	9558.77	25036.2	17867.1	4845.78	20627.9	4189.52	21170.6	6373.23	27170.4	8449.36	26425.8	5312.68	3630.18	3903.33	16991.9	4246.78	23407.7	9050.04	18744.2	27855.5	6408.99	3487.74	3681.13	16484	13373.6	13197.5	25924.4	26744.1	26368.5	6431.24	14531.8	21838.4	41679.4	42674.7	6846.72
Niben101Scf02174g03007.1	Inositol-1-monophosphatase	IMPL1	AT1G31190.1	431064	424943	434713	432932	441913	424866	392164	405422	387982	423539	401963	419414	376435	367088	365188	355378	370221	361739	382446	400175	387210	374487	387796	375926	393732	400917	407503	377991	396769	400678	518741	499317	521854	470247	564157	570028	573464	571327	562250
Niben101Scf02175g03014.1	ATP-dependent zinc metalloprotease FtsH	VAR1	AT5G42270.1	1.61813e+06	1.60076e+06	1.60392e+06	2.0992e+06	2.1283e+06	2.11272e+06	2.02493e+06	1.98981e+06	2.05842e+06	1.66675e+06	1.61883e+06	1.63428e+06	1.87745e+06	1.88729e+06	1.8167e+06	1.73837e+06	1.84496e+06	1.80493e+06	2.10461e+06	2.0492e+06	2.12035e+06	1.84358e+06	1.99713e+06	1.99725e+06	1.67697e+06	1.88557e+06	1.90786e+06	1.70114e+06	1.83214e+06	1.79724e+06	1.26259e+06	1.26012e+06	1.30355e+06	975977	1.03858e+06	1.093e+06	1.52737e+06	1.58137e+06	1.54791e+06
Niben101Scf02182g03001.1	Histone H2B.1	HTB4	AT5G59910.1	1.51184e+07	1.50269e+07	1.45937e+07	1.2059e+07	1.22495e+07	1.23942e+07	1.42867e+07	1.4401e+07	1.41093e+07	1.41575e+07	1.3742e+07	1.36009e+07	1.33992e+07	1.33426e+07	1.33408e+07	1.24439e+07	1.31604e+07	1.33419e+07	1.38315e+07	1.38403e+07	1.36452e+07	1.45376e+07	1.48524e+07	1.4804e+07	1.26661e+07	1.31484e+07	1.31831e+07	1.46107e+07	1.53577e+07	1.5449e+07	1.91678e+07	1.91249e+07	1.93885e+07	2.17587e+07	2.17138e+07	2.18188e+07	1.82738e+07	1.80766e+07	1.83186e+07
Niben101Scf02182g05003.1	aspartate kinase-homoserine dehydrogenase i LENGTH=911	AKHSDH1	AT1G31230.1	283291	279386	287911	310237	331858	320255	371456	362902	383085	332881	313896	303196	301064	301290	302881	346894	364510	346089	321586	330112	331571	327799	309445	318282	327899	341347	328440	339698	354324	302663	476860	491690	502814	415634	437030	436076	491519	490069	468064
Niben101Scf02190g03008.1	Valine--tRNA ligase	EMB2247	AT5G16715.1	99376	102307	62882.8	77681.2	67228	134237	79135.8	74990.2	87650.5	82287.1	107159	71331.4	112932	113829	65483	118348	88938.4	70482	79117.5	74436.4	80576.9	104218	66247.8	91634.7	57436	64366.9	61384.4	60168.8	86105	69219.6	41861.2	43847.5	40994.8	36951.2	29198.6	35632.8	22075.9	35063	33233.1
Niben101Scf02216g01017.1	Leucine-rich repeat receptor-like protein kinase family protein LENGTH=1045	AT5G12940	AT5G12940.1	32960.3	32415.4	41936.8	51911.1	52181.3	50548.9	45784.8	44782.6	49371.8	49686	51088.3	35541	56141.3	27373.8	51503.7	39084.3	53727.1	40292.4	34141.6	52558.5	44070.7	52553.2	38342	40287.1	41268.3	33571.3	45758.4	44673.5	51089.9	47684.9	50012.1	40518.9	38102.7	48021.3	61333.7	62516.4	42324.9	43372.5	60035.3
Niben101Scf02218g01007.1	PsbP domain-containing protein 4, chloroplastic	AT1G77090	AT1G77090.1	276590	291219	307619	247796	287826	293305	235449	223538	241122	256608	368868	317781	240397	240319	242602	239229	360897	236342	259845	274128	358843	233883	232320	239975	245125	265559	389703	280086	383453	238308	265249	283449	302718	339392	332275	328687	303616	317474	300048
Niben101Scf02225g03010.1	OTU domain-containing protein 6B	AT3G62940	AT3G62940.3	18237.6	17141.5	18831.8	17604.4	17449.3	16571.5	17403.6	18538.8	15886.8	13744.9	14703.4	13016.7	15649	17196	14013.3	18755.8	16948.9	15536.6	16945.2	17001.8	17241.3	12966.4	14310.2	14952.8	14797.2	14827.8	16536.6	14518.5	18095.8	14470.8	13421.3	14188.9	14400.6	15513.5	11959.5	11381.7	11704.5	9208.74	10311.9
Niben101Scf02228g04005.1	4-coumarate--CoA ligase-like 7	AT4G05160	AT4G05160.1	24104	24472	24419.8	22781.4	49643.8	6122.09	7035.17	16852.4	15355.7	9205.28	18011.4	18139.8	14785.9	15483.3	9808.7	11650.5	14642.2	12099.2	3990.06	6783.1	14630.7	14945.6	18010.8	21194.2	15249.6	19135.6	21677.9	15840.9	19042.2	18375	22618	38581.6	27409.7	27916.8	35715	41182.3	32253.2	30320.3	27734.6
Niben101Scf02240g02008.1	Acyl-CoA-binding protein	ACBP6	AT1G31812.1	136952	94409	130505	83732.9	103980	76054.5	21231.1	100600	129002	81820.4	132723	85152.2	93826.8	107902	89653.1	108254	89472.7	82362	101019	71760.7	79169.7	119156	98585.3	96403.2	138139	160021	130009	68594.7	61555.8	85741.1	148410	150250	176581	148110	86963	178111	111163	143727	91113
Niben101Scf02240g09006.1	30S ribosomal protein S3	AtCg00800	ATCG00800.1	206702	207764	200742	228042	245798	239805	276854	287024	277987	222801	224281	225298	196344	188732	207592	278711	289641	267370	264347	242884	250825	225472	214957	220481	235397	220488	227649	250985	244907	242018	249793	249596	256094	192547	172293	174385	126974	127024	134664
Niben101Scf02253g01014.1	3-dehydroquinate synthase	AT3G28760	AT3G28760.2	89973.8	182473	78934.5	85039.6	67858.8	98659.1	67652.7	76864.2	122737	99574.7	85382.6	94724.9	84357.5	95020.4	82356.4	70921.8	99366.8	67688.4	72476.1	73554.3	73120.7	87290.7	93608.3	94691.1	91749	100813	92329.1	96806.2	94045.3	98387.5	117591	122530	119530	128361	150850	147252	137205	132038	132344
Niben101Scf02253g06010.1	Hypersensitive-induced response protein 1	HIR1	AT5G62740.1	173685	221145	244987	163499	165910	177679	203380	198685	216420	175750	217773	191824	167328	161732	172099	186139	280324	215701	191911	241528	170973	222982	326841	224246	247574	308827	237117	329273	327586	303671	386405	444893	391310	578217	538237	553178	468473	404095	459897
Niben101Scf02257g01007.1	Chaperone protein DnaJ	AT2G42750	AT2G42750.1	36654.2	47114	51817.8	76670.7	33856.6	67184	35884.6	34186.3	39698.6	36277.5	47793.6	40678.2	29493.3	43267.4	33609.2	51588.6	36951.5	34121.8	42354.9	38201.8	51781.5	49230.7	50172.4	88958.6	52484.2	58164.7	56173.1	50293.6	55490.1	61522.7	112567	79507.6	81245.2	85344.5	114891	90840.4	57763.2	55552.5	52582.9
Niben101Scf02262g01011.1	50S ribosomal protein L24	RPL24	AT5G54600.1	529417	547640	563713	637335	665589	692391	714503	764393	761946	648965	622963	636039	591843	621707	603769	752229	798965	761607	741624	707105	700782	616436	629498	625980	756310	716424	730037	708274	701565	721014	967274	935351	948641	885878	806611	827384	830877	821719	831542
Niben101Scf02280g02004.1	phospholipase C 2 LENGTH=581	PLC2	AT3G08510.1	108289	104334	104599	95237.1	88093.2	117759	90250.1	90808.4	102257	98183.7	96155.6	96928.7	119277	131177	111758	110570	99036.4	89551.7	96063.9	99819.7	53205.5	103189	138030	100090	67143.3	114612	115313	93343.1	100214	124077	133149	116358	109063	106718	124530	122618	122273	113410	104657
Niben101Scf02280g04013.1	NADH dehydrogenase	NDC1	AT5G08740.1	146449	124641	140492	110879	125027	104981	103028	104362	101870	125756	112623	199116	127319	153142	136802	111065	113455	103271	191854	98702.4	105854	123395	129607	141691	184103	116126	133660	115165	123858	111359	134166	110938	135388	188721	165058	177741	156907	160401	172302
Niben101Scf02289g04006.1	Chlorophyll a-b binding protein 50, chloroplastic	CAB1	AT1G29930.1	4.14124e+07	4.15379e+07	4.03674e+07	3.72448e+07	3.68708e+07	3.72972e+07	3.75929e+07	3.89303e+07	3.96374e+07	4.02704e+07	4.03359e+07	4.09141e+07	4.57715e+07	4.55104e+07	4.51162e+07	4.70454e+07	4.51955e+07	4.59099e+07	4.21642e+07	4.27317e+07	4.27351e+07	5.07363e+07	4.98337e+07	4.98801e+07	4.78042e+07	4.64511e+07	4.58445e+07	5.24148e+07	5.20122e+07	4.81819e+07	5.18888e+07	5.32079e+07	5.49617e+07	6.8466e+07	6.49089e+07	6.58558e+07	6.71955e+07	6.80348e+07	6.92446e+07
Niben101Scf02289g10020.1	Glycogen phosphorylase 2	AT3G29320	AT3G29320.1	507498	334136	338931	283208	421101	411465	388466	408979	380647	266253	312444	335506	338431	351259	332861	357234	407451	385505	362427	384975	378997	344821	366989	378711	337174	350259	356618	303898	345989	326983	313309	307325	313827	296698	300430	293428	251568	257718	203720
Niben101Scf02300g00021.1	Protein kinase superfamily protein LENGTH=540	AT5G05200	AT5G05200.1	68743.6	70874.3	33842	23330.4	59576.6	26935.4	62548.1	59741.2	51683.9	31905.6	67811.4	54679.6	71724.1	67601.3	63610.9	48582.8	44377.5	45567.1	21911.1	47796.9	50028.4	69776.6	55793.1	55323.8	43914.1	56580.9	49621.3	6895.74	45959.4	23714.4	21290.7	18850.3	39299.5	33411	21262.9	37710.5	37353.5	34287.5	48264.4
Niben101Scf02307g00010.1	Glyceraldehyde-3-phosphate dehydrogenase	GAPB	AT1G42970.1	1.82297e+07	1.81826e+07	1.80225e+07	2.0797e+07	2.07464e+07	2.14415e+07	1.98026e+07	1.97251e+07	2.0327e+07	2.05788e+07	2.06471e+07	2.07e+07	2.14395e+07	2.06878e+07	2.16257e+07	2.22809e+07	2.19587e+07	2.10466e+07	2.14938e+07	2.14604e+07	2.16412e+07	2.18445e+07	2.09626e+07	2.0166e+07	2.29141e+07	2.15122e+07	2.2743e+07	2.20987e+07	2.22772e+07	2.26546e+07	2.61079e+07	2.53767e+07	2.59763e+07	2.87418e+07	2.8534e+07	2.91982e+07	2.38185e+07	2.40724e+07	2.34076e+07
Niben101Scf02319g06011.1	AP-4 complex subunit beta	AT5G11490	AT5G11490.2	60457.9	74091	94690.5	88374.9	93609.6	44700.2	51725.3	43161.9	124348	49179.8	85218.7	80636.1	100563	82231.5	42305.6	115756	143269	155424	32515.8	146776	132101	89966.6	63608.9	68709.3	89096.3	63284.1	62177.2	19648.1	64521.4	36476.6	64146.9	57946.8	38599.7	58699.7	58045.7	58644.9	55114.8	47178.4	50174.4
Niben101Scf02321g00027.1	Sodium/hydrogen exchanger 7	SOS1	AT2G01980.1	13036.4	15146.3	15141.8	13289.9	16389.2	12009.4	14703.1	11731.9	14008	8918.97	12046.9	13306.3	3346.13	12409.2	6313.98	6134.73	7351.57	13380.2	14221	12836.4	8520.88	3893.37	12757.6	12192.7	8054.4	10051.7	13378	9667.83	13798.4	10652.5	17210.7	17592.6	16276.7	13198.4	18780.8	16037.6	11462	11371.8	14671
Niben101Scf02334g01022.1	2-C-methyl-D-erythritol 2,4-cyclodiphosphate synthase	ISPF	AT1G63970.1	403822	422617	414067	440847	439318	392538	490942	486666	472982	426782	431410	432245	375317	378390	395014	485282	461728	443223	453942	448823	447229	406315	377858	379023	408340	406996	399749	396509	367787	391907	455164	425708	434140	351784	356829	344295	341029	358331	316356
Niben101Scf02335g04009.1	3-hydroxyacyl-[acyl-carrier-protein] dehydratase FabZ	AT5G10160	AT5G10160.1	697619	693674	679112	693752	693810	761190	839102	791428	803264	780047	744105	780432	817134	807302	812238	881311	898225	876548	850549	836785	862705	888022	911931	926177	934756	923703	932173	918322	949689	961580	1.19168e+06	1.19236e+06	1.23674e+06	1.51811e+06	1.45711e+06	1.46251e+06	974597	968836	968580
Niben101Scf02340g01003.1	Aluminium induced protein with YGL and LRDR motifs LENGTH=250	AT4G27450	AT4G27450.1	89879.2	79643.2	90670.1	60242.6	107499	98267.1	153094	155516	171178	136039	157059	162746	142403	140524	145120	108576	103093	126082	98863	131476	147148	104043	95584.2	127350	109913	103241	144413	134236	131299	138828	168169	172204	197458	166539	142912	130899	211607	208695	223338
Niben101Scf02344g01011.1	Enoyl-[acyl-carrier-protein] reductase [NADH] FabI	MOD1	AT2G05990.2	1.95419e+06	1.91584e+06	1.90754e+06	1.88791e+06	1.87876e+06	1.90603e+06	1.96268e+06	2.03505e+06	2.03643e+06	2.03724e+06	2.03282e+06	2.02299e+06	2.09505e+06	2.02958e+06	2.11514e+06	2.23225e+06	2.25802e+06	2.15632e+06	2.09582e+06	2.0782e+06	2.01193e+06	2.17171e+06	2.11567e+06	2.12948e+06	2.47324e+06	2.40058e+06	2.33138e+06	2.3317e+06	2.25251e+06	2.30367e+06	3.27137e+06	3.2739e+06	3.31213e+06	3.68576e+06	3.47863e+06	3.36057e+06	3.19816e+06	3.17133e+06	3.13978e+06
Niben101Scf02349g03001.1	Peroxidase 4	PRX52	AT5G05340.1	118661	95065.3	103953	87553.4	87025.5	71682.3	173299	114686	88151.5	87554.7	63722.5	80916.4	81357.1	63021.7	111459	67064.2	98300.7	83236.9	68201	107225	55542.1	101213	95664.7	114687	102048	85497	100386	91953.9	94619.3	103562	242025	252759	297398	354029	305945	273515	677684	660248	615491
Niben101Scf02349g03002.1	Peroxidase 52	PRX52	AT5G05340.1	151769	112854	133463	92581.9	93597.7	92683.9	195541	132897	114918	93690.1	70925.9	101888	118409	71971	142600	92153.5	123480	87316.1	91153.4	120945	71605.3	130560	116346	139172	106667	102650	118942	112464	97028.2	132837	330825	333151	392980	462891	412625	374563	870062	860937	806456
Niben101Scf02358g02011.1	phosphohistidine phosphatase [Streptomyces sp. NRRL F-5008]	AT3G52155	AT3G52155.1	829.837	2228.63	80815.1	2365.99	2916.85	6691.85	3473.93	148502	1761.44	2159.62	8086.66	1365.23	888.274	1760.61	3732.27	1470.05	8643.01	1180.32	2749.02	2171.19	1544.33	3642.5	2006.88	2011.92	5588.84	67305.8	5560.2	1696.97	90379.2	94929.3	2101.21	93325.9	93103.7	28586	83847.5	3109.28	3096.65	88766.1	71255.9
Niben101Scf02359g00009.1	Serine carboxypeptidase II-2	scpl29	AT4G30810.1	419806	379844	392342	271820	284011	267396	208353	209146	231838	336320	311938	314052	351249	355772	334241	174579	159215	165184	210000	205836	205685	318804	285705	295084	264490	250440	260456	243360	243283	237691	273573	274163	275012	342723	394031	388370	370918	391620	383171
Niben101Scf02363g00015.1	Beta-galactosidase	BGAL1	AT3G13750.1	181318	112535	139613	261841	201159	178378	418640	442267	423070	508311	460622	460424	289140	369735	282773	516795	584196	544501	465716	506176	462385	748941	735266	735257	741214	769303	768861	896500	1.01032e+06	869115	1.11721e+06	978423	1.2452e+06	1.47178e+06	1.31813e+06	1.23005e+06	930222	953070	980530
Niben101Scf02367g05018.1	Serine--tRNA ligase	SRS	AT1G11870.2	186627	206009	192747	157475	203082	202541	195284	205758	184413	177286	185878	200413	160042	134336	161086	171958	167953	175516	195027	186887	202642	165405	157899	185221	172895	185415	192875	174834	150553	193064	215596	240543	236585	211610	223241	225712	237783	191087	235024
Niben101Scf02367g05035.1	Cytochrome c oxidase subunit 6b-1	COX6B	AT1G22450.1	135685	138558	130014	116926	121246	129639	114261	114245	128355	107831	118684	116563	124940	128338	140119	123742	128293	130415	138130	126920	125632	122396	132710	126017	139823	153235	145628	122900	134327	128846	138826	142807	151945	160246	153481	159053	138263	139373	128602
Niben101Scf02381g04022.1	Ribulose bisphosphate carboxylase small chain 8B, chloroplastic	RBCS1B	AT5G38430.1	7.78414e+07	7.68748e+07	7.83815e+07	8.02309e+07	7.57431e+07	6.28209e+07	7.96085e+07	8.01246e+07	7.85814e+07	8.60587e+07	8.53921e+07	8.45413e+07	8.41249e+07	8.47835e+07	8.55525e+07	5.65404e+07	7.2274e+07	8.65761e+07	8.60326e+07	8.87155e+07	8.66613e+07	5.54163e+07	8.37183e+07	8.45708e+07	8.72936e+07	8.54141e+07	7.11267e+07	8.41348e+07	8.08318e+07	8.3354e+07	6.51936e+07	6.56157e+07	4.12194e+07	3.98459e+07	4.58386e+07	3.91172e+07	4.73652e+07	4.80266e+07	4.76158e+07
Niben101Scf02386g00005.1	Citrate synthase	CSY2	AT3G58750.1	305002	210266	320534	130678	231133	165102	161690	151311	135208	190970	300822	92030.2	166800	172995	139909	371414	337625	183960	156407	241398	153432	273860	297248	247818	309870	278185	285927	430800	387200	370949	732815	718924	706968	957363	962448	977991	872005	903604	897057
Niben101Scf02404g02020.1	Glycerol-3-phosphate dehydrogenase 2	SDP6	AT3G10370.1	8827.78	6764.13	8922.51	13110.6	2242.73	6095.25	7463.76	6627.53	3109.52	4962.44	12465.1	7951.5	9233.99	6063.44	7583.71	6470.32	7263.79	6917.74	5310.02	5294.52	5874.39	3055.22	5065.4	5700.52	8025.88	3007.94	3535.16	6324.78	25665	8568.12	8523.83	7852.36	12545.9	5012.03	6345.18	6376.3	7354.35	6604.9	16241.2
Niben101Scf02406g04011.1	BnaC03g45930D [Brassica napus]	AT2G15860	AT2G15860.2	35389.1	21324.5	9762.65	18250.3	26315.1	36162.2	8974.91	10932.8	14726.6	4504.56	6363.99	32571.7	57541.1	14646.1	28619.5	12447	34379.1	22970.6	3519.85	21078.6	21849	16783.8	22990	21968.6	13086.6	17189.1	16953.4	39840.7	28945.1	26910.5	23189.4	19432.5	34914.7	14881	37632.5	28932.3	27336.3	32490.4	72688.2
Niben101Scf02406g04044.1	COSII_At2g15890-like protein [Solanum volubile]	MEE14	AT2G15890.1	16830.9	16631	14863.4	21190.5	19844.6	19952.6	15937.8	16090.7	14671.3	12684.4	15085.5	12542.8	14505.3	14005.7	15063.4	15674.7	3416.65	18779.5	13665.1	12903.8	12892.2	11274.7	10704.6	30844.5	13610	14369.3	16382.5	10996.6	4656.47	16019.8	6487.76	4524.3	10298.6	29222.7	29281.1	24331.9	24127.8	21940.5	22796.2
Niben101Scf02407g03001.1	PENTATRICOPEPTIDE REPEAT 596 LENGTH=596	AT1G02150	AT1G02150.1	201021	213552	201893	262979	302579	303367	270403	262198	268022	234856	234194	277625	230860	216391	204487	263142	278135	289513	268410	271432	227223	246826	198729	242650	185326	196657	231109	236962	166369	217544	173520	163292	166037	142941	145423	183771	122555	143537	144664
Niben101Scf02407g13012.1	Glycine--tRNA ligase alpha subunit	EDD1	AT3G48110.1	521907	531400	516709	546169	599047	413101	583392	578526	389907	476736	480955	473883	449662	406860	412264	451450	468550	447133	430112	433584	374531	421722	485968	494415	422031	436202	448316	473220	446479	451232	629010	613949	621059	548383	673828	636645	629317	677225	676891
Niben101Scf02408g04020.1	Acetyl esterase	AT1G47480	AT1G47480.1	75368.4	76195	71147.9	64635	67153.3	55531.2	69123.2	67113.8	85653.3	59970	72350	70501.8	78298.3	43872.9	76861.2	65373.9	63311.1	70074.9	35014.4	45601.4	54831.5	66998.6	83499.3	67978.9	70215.8	70526.1	42465.1	60948.1	87849.1	71082	86941.6	99402.5	76423	91128.8	109994	77838.6	59560.9	65559.2	62320.6
Niben101Scf02411g01001.1	Peroxidase 4	PRX52	AT5G05340.1	151769	112854	133463	92581.9	93597.7	92683.9	195541	132897	114918	93690.1	70925.9	101888	118409	71971	142600	92153.5	123480	87316.1	91153.4	120945	71605.3	130560	116346	139172	106667	102650	118942	112464	97028.2	132837	330825	333151	392980	462891	412625	374563	870062	860937	806456
Niben101Scf02413g03018.1	Calmodulin-binding protein LENGTH=647	AT5G57580	AT5G57580.1	7555.35	4288.61	4462.28	4680.33	7184.53	3903.7	5975.5	1493.72	3408.26	12119.5	6026.79	2099.77	8639.92	3957.84	5382.81	2430.41	1885.13	3549.91	4144.62	3922.22	6915.22	4081.57	4500.92	5923.38	5778.61	4503.9	5793.51	5679.77	5144.84	4987.4	6971.06	10045.5	5701.05	5684.2	6518.5	5066.95	6679.31	3196.14	3708.7
Niben101Scf02413g04014.1	Dihydrolipoyllysine-residue acetyltransferase component of pyruvate dehydrogenase complex	AT3G13930	AT3G13930.1	308127	302347	315354	270923	244578	263603	263481	255121	253753	265391	285899	271938	263964	247607	262011	270051	254007	258023	252967	275156	255868	282321	263247	255426	299910	271889	253481	253635	244744	252348	321014	307500	311294	346603	296284	349582	307990	322596	332155
Niben101Scf02425g02007.1	Nitrilase/cyanide hydratase and apolipoprotein N-acyltransferase family protein LENGTH=369	AT5G12040	AT5G12040.1	196101	219832	220035	174823	144751	147182	209022	110340	182497	174081	194116	110923	181896	171702	179874	186187	192381	189527	174363	147142	166898	150293	157581	112110	163593	150311	158168	142396	204332	170627	236072	168398	181755	286847	222526	237251	221844	187870	165219
Niben101Scf02429g02004.1	Pyridoxal phosphate (PLP)-dependent transferases superfamily protein LENGTH=440	AT1G77670	AT1G77670.1	186923	320458	301381	239010	308281	216389	167116	265155	292707	231717	282428	170039	203554	170882	293207	160474	194577	277648	275377	293245	281287	301467	185942	217129	155341	253015	276165	235398	241220	159985	208803	146203	217078	187810	229836	182949	136192	127810	76575.9
Niben101Scf02436g00004.1	Glycerol-3-phosphate acyltransferase, chloroplastic	At1g32200	AT1G32200.1	463182	464462	454417	570475	570764	552915	616423	624265	632076	567221	558225	553552	564862	520142	530657	628453	598219	603742	574645	517809	546029	467654	450587	488609	453602	456517	460980	434193	452218	434939	396394	407756	383196	363512	389922	332740	293821	300752	302402
Niben101Scf02438g02001.1	acyl-CoA oxidase 3 LENGTH=675	ACX3	AT1G06290.1	124386	115511	124501	98744.2	135897	128023	99818.3	89725.6	108039	114349	86012.6	132005	101433	106492	117217	136836	117918	159262	134025	140720	103275	86911.8	141615	144082	108899	140853	121248	145636	120441	121628	256003	105686	276828	343587	302778	304213	182194	243194	143732
Niben101Scf02438g02011.1	Prohibitin-2	PHB1	AT4G28510.1	328166	405850	330057	270728	273833	243622	270092	257213	263559	373661	289278	382671	240394	251366	260355	252334	246787	298156	366146	238679	242683	238786	256145	229851	287280	265590	274619	253995	257661	247231	389609	318514	332229	464165	429121	413386	422956	469946	448874
Niben101Scf02442g00003.1	Non-specific lipid-transfer protein-like protein	AT1G62790	AT1G62790.1	89201.3	95129.8	100936	66656.4	66387.3	60825.7	66484.1	67710.2	64107.2	86800.1	89514.1	81944.8	97040.2	98680.5	105119	83826.8	78284.9	70253.4	85243	85907	85074.7	95881.9	102351	108383	127835	121747	117723	107267	93988.6	105528	154990	152925	167257	225940	203164	194475	205494	187107	201957
Niben101Scf02451g01004.1	Pimeloyl-[acyl-carrier protein] methyl ester esterase	AT3G24420	AT3G24420.1	53111.5	56133.4	54597.2	55432	60702.1	56734.9	66018.8	60165.3	51277.9	60729	57599.1	53063.9	70189.2	64256.8	62338.4	62757.8	68211.9	65409.6	57601.5	55734.9	51079.5	48153	49296.8	46100.6	39688.8	43043.9	38444.1	45484.4	31639.3	36512.4	28900.7	28452.7	31586.7	17087.1	27950.4	34514.2	27660.6	30971.4	29138.2
Niben101Scf02467g00009.1	alkaline alpha galactosidase 2 [Zea mays]	DIN10	AT5G20250.4	103957	139126	168110	116674	100234	100515	135651	103561	129777	114471	172406	112685	184765	99928.4	177714	172565	152634	144792	142540	151572	174753	252020	176058	214692	209187	181803	217306	309137	376412	280100	938401	939944	964354	1.12008e+06	1.08801e+06	1.09448e+06	1.12128e+06	1.0991e+06	1.05203e+06
Niben101Scf02468g02007.1	acyl-CoA binding protein 4 LENGTH=669	AT5G04420	AT5G04420.3	9499.3	46533.1	31306.2	88518.2	39297.4	58056.4	55713.6	44600.1	11245.9	50102.4	90181.7	3258.03	60132.2	53363.6	63246.3	56619.5	58862.7	105169	15335.4	37120.3	43003.2	102083	77278.8	51861.9	12135.3	38862.5	44983.2	7962.56	77429.5	44779.2	42918.8	3834.97	13083.6	59388.9	33526.5	59367.8	15391.1	12846.3	15771.6
Niben101Scf02468g10004.1	uricase / urate oxidase / nodulin 35, putative LENGTH=309	AT2G26230	AT2G26230.1	62961.6	65382.4	66533.1	67700.3	48535.3	74964.7	59322.3	66437.8	68297.3	108820	44489.2	76640.9	94385.5	60246.7	72176.3	84119.8	67208.4	82190.9	76104.8	71995.1	56835	105038	87308.6	81557.1	109485	94439.4	94181.1	121300	102978	101780	143108	151035	161926	184379	211647	210629	208349	226807	220063
Niben101Scf02469g01001.1	glutathione reductase LENGTH=565	GR	AT3G54660.1	544655	539188	537023	559367	548519	552990	566279	590624	598235	563806	542390	544285	552966	534517	563545	616470	590914	579268	553550	540370	537336	587202	551898	545232	612875	551848	563835	611322	573305	596996	773589	745990	758270	751874	699455	720844	760610	795049	777057
Niben101Scf02477g00012.1	60S ribosomal protein L28-2	AT4G29410	AT4G29410.1	352947	517790	369777	333452	483877	462778	371877	371233	546845	406235	305352	401207	396236	387347	188010	454534	342056	371954	332500	343203	399802	326885	323890	329838	370525	361439	359844	332916	333085	253587	189548	216235	209957	237881	219382	229653	89530.7	188665	104545
Niben101Scf02479g02013.1	Fructose-1,6-bisphosphatase class 1	HCEF1	AT3G54050.1	517858	411359	544055	365429	402843	481338	409210	604702	419949	561569	462790	346854	701309	415368	706497	530210	466663	735108	485140	487308	687037	460309	690977	646318	628628	595777	451808	475250	666081	544673	759006	711773	730439	941769	852376	834968	791624	807361	782637
Niben101Scf02480g02012.1	Glycine dehydrogenase (decarboxylating)	GLDP2	AT2G26080.1	1.1582e+07	1.12919e+07	1.15523e+07	1.16502e+07	1.14558e+07	1.14541e+07	9.92282e+06	1.00915e+07	9.95734e+06	1.13437e+07	1.13689e+07	1.15002e+07	1.20249e+07	1.20146e+07	1.21903e+07	1.10077e+07	1.07803e+07	1.06928e+07	1.09695e+07	1.07889e+07	1.08461e+07	1.11307e+07	1.10212e+07	1.10894e+07	1.09512e+07	1.06719e+07	1.05412e+07	9.68544e+06	9.81703e+06	9.61185e+06	9.71121e+06	9.70334e+06	9.99129e+06	1.03816e+07	9.57441e+06	9.39246e+06	7.66043e+06	7.41333e+06	7.62823e+06
Niben101Scf02486g01009.1	Germin-like protein 5-1	GLP5	AT1G09560.1	157861	154262	204636	125689	176461	202642	202260	184540	154038	181363	161968	140851	160069	201891	126584	176320	51529.7	159279	136653	129703	115781	169494	218222	195827	260355	244970	240745	177929	252981	224712	387327	347842	365410	653864	719353	759812	411457	424700	344319
Niben101Scf02497g01012.1	NAD-dependent malic enzyme 2 LENGTH=607	NAD-ME2	AT4G00570.1	256043	247743	263802	210874	236367	235996	245454	210282	195125	242799	279669	238408	246885	265812	254101	212613	213418	192168	219240	233926	237845	223281	227188	173017	223465	220527	216521	207323	231777	222921	239367	270401	264307	287141	279385	265727	315891	258971	269089
Niben101Scf02502g11005.1	Cytochrome P450 superfamily protein LENGTH=539	LUT1	AT3G53130.1	125607	102542	139604	163798	124383	158178	118814	159187	149159	136120	131248	138174	149448	149083	157140	179234	170739	170034	173833	172007	116447	167452	149407	161077	219441	133053	146220	146166	132806	150167	149784	121983	123061	160799	129466	153826	95076.4	111981	101474
Niben101Scf02507g03001.1	Thioredoxin superfamily protein LENGTH=186	TRX-M4	AT3G15360.1	1.28741e+06	1.24367e+06	1.25716e+06	1.24883e+06	1.18213e+06	1.26178e+06	1.09992e+06	1.16329e+06	1.09817e+06	1.22957e+06	1.2066e+06	1.21616e+06	1.25097e+06	1.24161e+06	1.3263e+06	1.27711e+06	1.28136e+06	1.22347e+06	1.29865e+06	1.2463e+06	1.23864e+06	1.16732e+06	1.15963e+06	1.11833e+06	1.2434e+06	1.23578e+06	1.17996e+06	995980	978189	993707	916453	938894	926275	969048	866510	831325	744059	721214	724063
Niben101Scf02508g01001.1	Carboxyl-terminal-processing protease	AT4G17740	AT4G17740.1	112983	117266	119056	111471	115685	114680	100407	116293	118349	105872	114029	93754.6	87776.7	112691	136614	117052	102803	97150.4	91010.7	99224.7	87186.1	102904	100213	98389.3	109680	95858.3	85635.3	108603	87565.4	98136.1	130666	119030	133628	136495	108788	138613	157827	162390	159367
Niben101Scf02513g11004.1	Receptor-like protein kinase 2	BAK1	AT4G33430.2	32528.8	13697.8	9669.77	18498.9	26742.9	34311.8	8774.5	8313.87	17141.9	31045.1	32592.6	132132	87122.9	13952.9	94694.2	13869.5	9336.56	8867.46	11599.7	36247	31389.2	29301.8	31931.2	27156.1	30488.3	16147.6	15841.6	16594.2	25310.9	14287.5	81275.1	30533.9	35429.2	85890.9	85648.6	90356.6	24568.2	86692.4	91701.7
Niben101Scf02520g00005.1	26S proteasome non-ATPase regulatory subunit 12 homolog A	RPN5B	AT5G64760.1	88996.4	103082	88839	114476	118241	111214	146908	140293	149487	90274.8	100114	108247	136884	187235	172739	107153	110965	144781	106456	107633	105922	236096	110432	96456.2	100634	100161	102885	91093.4	96641	95278.6	75566.2	87110.9	85547.8	101098	100553	98316	115344	120875	117237
Niben101Scf02522g01006.1	rib PSRP-3/Ycf65 [Geitlerinema sp. PCC 7407]	PSRP3/1	AT1G68590.1	20513.4	35739.9	39472.6	33025.9	47133	37200.8	41538.1	44100.5	48423.2	45962.8	47046.6	39682.3	32609.7	35665.1	38372.9	37547.5	46846.4	49113.3	38606.1	49709.5	38581.2	45400.9	46722.2	53082.9	36010.9	30830.9	46126.5	27481.7	50392.3	34975.9	35171.5	14698	46855	31869	15570.3	22667.5	48171.3	28505.6	39867.6
Niben101Scf02523g00009.1	arsenic transporter ATPase [Methanothermus fervidus] ref|YP_004004366.1| arsenite efflux ATP-binding protein arsa [Methanothermus fervidus DSM 2088] gb|ADP77604.1| arsenite efflux ATP-binding protein ArsA [Methanothermus fervidus DSM 2088]	AT3G10350	AT3G10350.2	111377	118923	118303	126175	118958	100693	107654	121404	110258	103934	102190	97292.6	120177	126622	97913.5	111285	127041	128823	109360	103215	107208	117776	128918	106122	122717	109109	113169	122985	128503	131840	149858	109060	140540	127100	125777	132158	133938	131166	140038
Niben101Scf02525g04006.1	fibrillin [Fischerella sp. PCC 9339]	FIB4	AT3G23400.1	3.08362e+06	3.06442e+06	3.05115e+06	2.84069e+06	2.94233e+06	2.90325e+06	2.53629e+06	2.51196e+06	2.47916e+06	3.05502e+06	3.07288e+06	3.13782e+06	3.24805e+06	3.25943e+06	3.16202e+06	2.43781e+06	2.5158e+06	2.48107e+06	2.50813e+06	2.4662e+06	2.54752e+06	3.21318e+06	3.21911e+06	3.19239e+06	3.24716e+06	3.30573e+06	3.40399e+06	3.02973e+06	3.13793e+06	3.13236e+06	4.05101e+06	3.9389e+06	4.15511e+06	5.10724e+06	5.59169e+06	5.84087e+06	5.07929e+06	5.07978e+06	5.1879e+06
Niben101Scf02526g00002.1	Glutathione peroxidase 1	GPX7	AT4G31870.1	351391	333492	318084	370404	388465	391813	307724	339780	331590	356373	341458	328824	400146	358035	387602	377456	356970	333341	343819	340518	336319	386793	355569	341069	380568	341447	339326	345003	323808	322901	248597	220934	238114	214726	192827	225275	249137	261756	260742
Niben101Scf02526g02010.1	5-keto-4-deoxy-D-glucarate aldolase	AT4G10750	AT4G10750.1	105643	118899	113383	133158	145820	142526	132546	144321	144813	117064	115799	117007	80361.1	104421	78548.5	89899.4	114521	121367	100308	99936.9	98178.2	102438	111286	126715	95908.6	106642	126627	114695	128819	124634	181466	158972	166926	132315	202328	217059	125756	143838	148601
Niben101Scf02530g08016.1	Galactokinase	ARA1	AT4G16130.1	23427.2	22172.7	34504.6	14569.3	17667.2	24586.7	30814.4	28319.6	24394.8	28712.5	25766.2	28095.9	25133	14478.4	24889.1	29783.8	34955.1	36574.6	34830.1	35666	32156	38145.4	34865.5	36240.1	32728.4	35555.3	39330.7	36303.2	36195.4	35905.8	48507.3	52146	57447.2	66613.3	59392.8	61060.1	48084.8	48005	45708.7
Niben101Scf02537g02002.1	Serine--tRNA ligase	SRS	AT1G11870.2	177874	170146	165370	126033	177713	175258	167495	180013	162105	147944	157176	166153	138872	115190	135759	144265	147407	150721	165589	161495	170032	139847	132798	156767	147283	162276	170538	149209	124431	170079	179749	205792	205057	175162	199277	197814	208359	161981	200602
Niben101Scf02537g02023.1	ascorbate peroxidase 4 LENGTH=349	TL29	AT4G09010.1	853277	815956	833110	816916	805864	821447	753093	813556	794368	803148	835695	810229	744513	740970	726875	642120	673809	672197	704776	655930	675181	763433	733347	722230	768812	796067	835795	767603	766042	775826	916900	847284	861563	637097	717703	735837	1.21943e+06	1.26415e+06	1.21034e+06
Niben101Scf02537g06002.1	Protein EXORDIUM	EXO	AT4G08950.1	59655.4	53801.9	56001.8	44576.7	47426	47939.7	50456.7	52601.7	11249.3	9210.15	52032	57584.4	34381.2	45790.3	40238.6	29988.6	38711.6	38693.2	39849.9	47593.9	50847.8	11627.3	45415.9	56581.2	52343.2	52169.1	54558.6	63594.9	62535.5	63701.8	52995.7	58432	68561.3	73723.1	68383.6	81310.1	71316.3	67073.5	67311.1
Niben101Scf02538g06008.1	Oxalyl-CoA decarboxylase	AT5G17380	AT5G17380.1	258807	256285	329389	269070	252202	252302	233101	239497	147393	234938	165105	239110	258290	154211	156835	205215	205507	207703	188495	194899	191399	256552	236217	226212	229807	160141	224548	216998	212611	223465	305272	267358	297313	286981	298203	321808	258469	314469	293371
Niben101Scf02543g04010.1	3-isopropylmalate dehydratase large subunit	ACO3	AT2G05710.1	1.65672e+06	1.63154e+06	1.606e+06	1.36985e+06	1.36631e+06	1.36437e+06	1.30244e+06	1.31658e+06	1.30095e+06	1.37475e+06	1.33551e+06	1.32737e+06	1.35496e+06	1.32789e+06	1.32115e+06	1.27187e+06	1.30752e+06	1.25438e+06	1.24452e+06	1.23008e+06	1.23435e+06	1.28397e+06	1.27287e+06	1.27218e+06	1.28746e+06	1.29597e+06	1.28783e+06	1.19618e+06	1.24045e+06	1.23082e+06	1.75959e+06	1.66255e+06	1.70494e+06	1.78841e+06	1.78843e+06	1.74969e+06	1.60146e+06	1.61608e+06	1.61314e+06
Niben101Scf02549g03007.1	chloroplast outer envelope protein 37 LENGTH=343	OEP37	AT2G43950.1	233719	149246	229900	239473	247564	239367	178249	236980	224648	158939	238828	240986	240946	238726	261623	238063	238333	223642	243084	252622	239421	227157	216707	218226	243288	244243	168267	216471	227445	225533	261129	271584	262216	281344	264612	258600	244884	190881	239751
Niben101Scf02552g03025.1	Thioredoxin superfamily protein LENGTH=225	AT1G76020	AT1G76020.1	139789	135278	144156	100273	121929	111384	91685.3	89582.8	85378.1	117063	117865	120157	102191	102376	112863	76660.9	103529	90377.8	102311	71886	155492	98455.7	119316	129724	86301.4	123166	187741	148011	143236	153165	132375	143089	141494	179181	196046	188536	168368	160151	181080
Niben101Scf02553g00001.1	Nucleolar GTP-binding protein 2	BPG2	AT3G57180.1	5810.81	3588.09	4946.35	3023.24	2881.06	4256.28	7414.51	3179.19	2954.64	6552.56	2734.43	2490.69	6310.89	14080.7	4966.3	6659.67	7273.69	5745.04	869.978	4418.85	3254.67	3990.69	4710.19	3988.6	3025.16	1019.61	4161.52	5869.95	5649.34	9040.15	13089.5	4798.79	5068.93	11046.8	6122.1	2133.96	10463.6	10346.9	949.117
Niben101Scf02553g02002.1	glutamate-1-semialdehyde 2,1-aminomutase 2 LENGTH=472	GSA2	AT3G48730.1	1.87872e+06	3.08702e+06	3.02356e+06	2.1418e+06	3.77873e+06	3.77709e+06	4.34758e+06	4.25093e+06	4.20098e+06	3.53699e+06	3.6834e+06	3.5474e+06	3.24347e+06	3.25961e+06	3.3126e+06	4.5788e+06	4.56366e+06	2.43114e+06	4.2066e+06	4.0877e+06	4.12485e+06	3.33577e+06	3.41525e+06	1.86227e+06	3.70918e+06	3.72261e+06	3.76628e+06	3.13781e+06	3.22564e+06	3.22161e+06	1.94885e+06	3.25358e+06	2.00332e+06	1.44249e+06	2.33739e+06	2.39851e+06	2.23183e+06	2.2427e+06	1.27091e+06
Niben101Scf02562g00020.1	Cytosol aminopeptidase family protein LENGTH=583	LAP2	AT4G30920.1	1.06382e+06	1.10006e+06	1.0855e+06	927224	924110	947568	913088	942636	935899	1.04655e+06	1.02679e+06	1.04781e+06	931616	918495	912308	963307	922766	889452	884658	886529	856538	957831	898060	899462	1.00431e+06	950061	976842	1.03469e+06	973274	961487	1.35371e+06	1.30143e+06	1.36572e+06	1.54751e+06	1.50972e+06	1.48975e+06	1.30709e+06	1.28798e+06	1.30207e+06
Niben101Scf02562g00023.1	Signal recognition particle protein	AT4G30600	AT4G30600.1	41832.5	13728.5	14266.2	14638.8	6744.45	47540.5	15223.3	43552.4	12908.7	11906	44951.1	43358.8	52188	9668.23	16960.9	27447.2	7158.16	30333.4	60473.8	65153.2	10761.4	25414.1	10028.6	26141.6	37966.7	30204.7	14418.3	26237.1	5430.82	11796.8	63327.1	75612.9	57635.1	16990.5	59909.3	13700.2	47133.1	15704.2	45046.8
Niben101Scf02564g12002.1	xylulose kinase-2 LENGTH=558	XK-2	AT5G49650.1	65536.4	26762.1	33653.7	31526.7	43749.2	41453.1	41196.2	35708.1	35768.3	46000.4	34688.6	36893.7	34875.3	18646	49454	45337.3	38822.1	40606	50438.3	24341.4	36254.1	52769.5	45167.1	62057.6	51694.6	31592.7	45790.5	45954.9	36651.1	42379.1	88650.1	96871.9	95796.5	121163	111611	113012	78161.2	81387	79802.6
Niben101Scf02567g01003.1	ADP,ATP carrier protein 1	NTT1	AT1G80300.1	70786.3	61438.3	75230.8	83018.1	85965.8	88897	61364.1	84305.4	70521.6	46612.9	58506.4	47549.1	55475.8	60389.9	54563.1	54915.6	46159	43675.6	40911.7	43173	54401	54314.4	57987.2	61011.9	58979.7	40449.1	46905.6	58759.7	62058.2	26697.1	51290.4	94192.4	45593.1	94901.8	106865	70497.2	58165.3	59052.3	139303
Niben101Scf02572g03001.1	Cyclin A2;4 LENGTH=461	AT1G80360	AT1G80360.1	221476	73594.4	197679	201283	81776	90655.1	202992	116418	101975	187108	173136	158173	91105	54855	67510	60004.1	122917	167109	39071	207461	91174	44293	188260	80147.4	128681	197138	200400	123876	51296.7	80225.3	108015	312156	140641	195451	89478.3	328317	300946	329550	334108
Niben101Scf02572g03008.1	D-glycerate 3-kinase, chloroplastic	AT1G80380	AT1G80380.2	673440	691779	678452	700003	777222	774345	685943	512676	740023	722013	735664	699345	724352	720149	699942	682798	752611	466240	627720	633783	645997	770747	736989	478243	682118	689384	697354	735180	758655	769453	1.00439e+06	953232	755034	1.02324e+06	1.09529e+06	1.09413e+06	994523	1.02369e+06	981926
Niben101Scf02573g02004.1	Pyruvate dehydrogenase complex, dehydrogenase (E1) component [Richelia intracellularis]	AT2G01755	AT2G01755.1	17877.3	14032.3	14815.5	14611.8	12179.9	14681.5	13838.7	14545.4	13813.5	16518.3	12925.3	12256.8	15508.1	16515.8	19642.1	17543.3	14211.8	16493.6	14424.7	14756.9	14197.9	17228.5	15629.4	16189.8	15903.6	15238.7	12333.8	13028.3	12684.2	10503.1	5492.26	18439.9	11884.8	16517.5	12796.3	10480.7	9134.87	11484	7575.8
Niben101Scf02581g00008.1	transferases, transferring glycosyl groups LENGTH=206	AT3G23760	AT3G23760.1	300669	281850	279342	269614	328385	293532	254196	275187	267752	322274	344247	343681	313960	360697	327687	306507	287559	249817	299309	262800	269738	330970	284864	265764	328450	307891	384991	348588	265181	275499	363400	326249	460786	559314	469530	569116	366298	470702	377815
Niben101Scf02581g05002.1	ATP-dependent Clp protease ATP-binding subunit ClpA	ERD1	AT5G51070.1	71857.5	74899.9	102725	81663.3	81690.3	75962.7	64886.6	73055	89750.2	101708	53931.4	56611.7	54258	87815.8	52616.4	156454	125103	119556	111275	112326	113320	157112	160333	139890	133381	222337	249775	271946	286220	295159	413330	360835	438235	245784	348769	338811	371616	340205	356797
Niben101Scf02581g05010.1	Bifunctional uridylyltransferase/uridylyl-removing enzyme	ACR11	AT1G16880.1	3.07416e+06	2.98836e+06	2.97193e+06	3.31401e+06	3.39362e+06	3.50985e+06	3.25852e+06	3.29267e+06	3.30355e+06	3.32949e+06	3.32162e+06	3.32209e+06	3.097e+06	3.07179e+06	3.04671e+06	3.36847e+06	3.37588e+06	3.37491e+06	3.2281e+06	3.26511e+06	3.20423e+06	3.07147e+06	3.11627e+06	3.01625e+06	3.36212e+06	3.43015e+06	3.39672e+06	3.06157e+06	3.14381e+06	3.16779e+06	3.31219e+06	3.29975e+06	3.41683e+06	2.91463e+06	3.01229e+06	3.06236e+06	2.5981e+06	2.62675e+06	2.61084e+06
Niben101Scf02582g00003.1	60S acidic ribosomal protein P2	AT2G27710	AT2G27710.1	1.59266e+06	1.56725e+06	1.618e+06	1.60692e+06	1.77664e+06	1.85894e+06	1.94461e+06	1.86881e+06	1.79626e+06	1.47763e+06	1.48995e+06	1.52298e+06	1.53367e+06	1.5203e+06	1.50955e+06	1.84051e+06	1.81006e+06	1.75923e+06	1.65952e+06	1.65316e+06	1.54651e+06	1.38913e+06	1.36247e+06	1.30388e+06	1.64331e+06	1.53543e+06	1.47731e+06	1.23222e+06	1.20377e+06	1.25216e+06	1.1627e+06	1.17339e+06	1.08113e+06	1.03107e+06	924718	1.00307e+06	588433	569475	508250
Niben101Scf02583g02013.1	Ribulose bisphosphate carboxylase/oxygenase activase	RCA	AT2G39730.1	1.4174e+07	1.42555e+07	1.47054e+07	1.76806e+07	1.80169e+07	1.78072e+07	1.67341e+07	1.6426e+07	1.65249e+07	1.48327e+07	1.50044e+07	1.50649e+07	1.59832e+07	1.42819e+07	1.59077e+07	1.70548e+07	1.67797e+07	1.7137e+07	1.89709e+07	1.69927e+07	1.77031e+07	1.3274e+07	1.338e+07	1.45329e+07	1.47347e+07	1.48155e+07	1.47444e+07	1.46548e+07	1.34275e+07	1.30919e+07	1.74446e+07	1.29443e+07	1.37045e+07	9.62214e+06	9.63287e+06	9.85918e+06	9.72228e+06	1.02397e+07	9.84665e+06
Niben101Scf02583g06003.1	Ferredoxin--NADP reductase, chloroplastic	FNR1	AT5G66190.1	6.17677e+06	6.21955e+06	6.23321e+06	6.89233e+06	7.02182e+06	7.03718e+06	6.63865e+06	6.64513e+06	6.47328e+06	7.29948e+06	7.177e+06	7.20977e+06	6.48856e+06	6.35023e+06	6.40463e+06	6.61862e+06	6.703e+06	6.55354e+06	6.7609e+06	6.91702e+06	6.865e+06	6.70306e+06	6.71229e+06	6.56716e+06	6.55126e+06	6.75968e+06	6.70577e+06	5.92226e+06	6.02966e+06	5.99847e+06	5.38784e+06	5.5634e+06	5.65593e+06	3.86259e+06	3.97471e+06	3.94851e+06	3.38013e+06	3.44524e+06	3.35106e+06
Niben101Scf02585g00014.1	50S ribosomal protein L5	AT4G01310	AT4G01310.1	2.78934e+06	2.76815e+06	2.75769e+06	3.39011e+06	3.48716e+06	3.43639e+06	3.98375e+06	4.02889e+06	4.08614e+06	3.2337e+06	3.21654e+06	3.30384e+06	2.71418e+06	2.6809e+06	2.62937e+06	3.4957e+06	3.51752e+06	3.52185e+06	3.27219e+06	3.30001e+06	3.3317e+06	3.01867e+06	2.8524e+06	2.9098e+06	3.01922e+06	3.08731e+06	3.17364e+06	3.51852e+06	3.52673e+06	3.53273e+06	4.51921e+06	4.27384e+06	4.50211e+06	3.81906e+06	4.15743e+06	4.26347e+06	4.07925e+06	4.27654e+06	4.30062e+06
Niben101Scf02585g00029.1	structural constituent of cell wall protein, putative [Medicago truncatula]	AT3G01560	AT3G01560.1	13382.1	20431.1	8824.01	13290	13496.2	26903.6	14814.6	17373.9	13585.1	11697.8	13633.3	11667.8	17997.5	17110.2	14374.6	17380	14522.4	14841.4	13201.6	17518.9	25251.1	14078.6	8060.47	15627.5	13379.2	10992.5	16749.4	10365.1	5938.8	13391.6	17191.3	12621.8	7277.32	2715.9	9293.97	11171.3	14040.2	11256.7	9705.05
Niben101Scf02594g03005.1	6,7-dimethyl-8-ribityllumazine synthase	COS1	AT2G44050.1	101469	102077	97456.7	92599.2	91277.7	94709.6	95884	94715.8	99930.9	96721.8	100887	99134.9	108563	97078.1	118568	111132	117870	123331	116500	105151	111012	122330	124730	113081	123127	130239	126284	128811	132743	150662	164162	157692	160477	226365	201258	198079	203747	200917	202730
Niben101Scf02602g00001.1	Thioredoxin superfamily protein LENGTH=186	TRX-M4	AT3G15360.1	1.63131e+06	1.54471e+06	1.68311e+06	1.93736e+06	1.56642e+06	1.66074e+06	1.69009e+06	1.75813e+06	1.78205e+06	1.79956e+06	1.96297e+06	1.83151e+06	1.76926e+06	1.63721e+06	1.59881e+06	1.76585e+06	1.6566e+06	1.66147e+06	1.81719e+06	1.76477e+06	1.75452e+06	1.56756e+06	1.56141e+06	1.41827e+06	1.76285e+06	1.63422e+06	1.6377e+06	1.45553e+06	1.56567e+06	1.38972e+06	1.55192e+06	1.33561e+06	1.50584e+06	1.34023e+06	1.24862e+06	1.16552e+06	1.21919e+06	1.12974e+06	1.16893e+06
Niben101Scf02608g01016.1	synechocystis YCF37-like protein [Phaseolus vulgaris]	YCF37	AT2G23670.1	451277	457179	485257	438680	435946	495563	455457	455875	449201	551404	552975	522586	664185	649358	668034	594276	570481	556292	585362	501768	514798	560714	554599	525128	588037	562635	488208	382089	393477	379908	486325	491117	495501	539045	512785	519128	352495	381244	418491
Niben101Scf02613g02012.1	60S ribosomal protein L18a	AT2G34480	AT2G34480.1	336015	309073	142838	217129	328852	379965	390986	216182	235674	171516	184555	156942	495674	266462	142705	316266	371277	350942	462915	291964	185753	160825	283917	289861	252359	281443	142683	271849	250201	300272	168220	162302	142489	170694	178318	289534	168224	127557	172741
Niben101Scf02622g04003.1	WD repeat-containing protein 61	PHF1	AT3G52190.1	25589	36648.1	28643.8	27259.6	29075.6	29030.2	32968.7	29322.6	426141	16250	411291	43293.2	368771	392329	355571	379904	352384	352213	5740.24	28862.7	389544	26796.5	323226	337751	394915	23944	30154	22442.8	18955.5	28656.5	29134.7	27630.8	25063	31043.5	27270.6	9877.34	24058.8	29632.6	15418.3
Niben101Scf02622g12036.1	NAD(P)H-quinone oxidoreductase subunit 2 A, chloroplastic	RPS7.2	ATCG01240.1	428763	435837	428571	484692	490434	485560	597148	596703	619022	517537	502970	497875	447316	442520	450865	649797	679018	660487	569713	567587	578835	505939	511816	512804	563257	564562	549337	545316	554320	544771	596647	595262	613583	437171	394076	401512	303879	294028	287107
Niben101Scf02631g01015.1	methylcrotonoyl-CoA carboxylase [Marinobacter sp. HL-58]	MCCB	AT4G34030.1	91120.7	69064.8	57398.8	80390.3	71791.3	59706.2	92406.2	76136.2	77392	110492	101285	145558	111952	116115	123759	214858	199731	193659	169279	192394	194981	282992	271876	260256	375336	369729	337783	438864	443863	422422	991504	997091	1.00709e+06	1.23108e+06	1.21543e+06	1.1809e+06	899244	944116	919085
Niben101Scf02631g01016.1	Thioredoxin superfamily protein LENGTH=174	ATHM3	AT2G15570.2	39293.1	82145.8	82032.5	68678.5	77137.9	68900	66939.2	78719.1	87148.4	75423.5	69969.2	72343.7	74665.1	62387.9	67733	74047.6	94035.3	83399.2	73356.1	72926.7	70861.6	56207.2	59548	66871.5	27129.5	52916.8	56005.3	50223.7	26742.3	52752	41166	43938	30651	39774.6	45239.6	37731.2	16296.3	15523.3	5641.39
Niben101Scf02637g00012.1	Vacuolar protein sorting-associated protein 27	AT1G21380	AT1G21380.1	63431.5	55518.3	56616.3	56934.8	48826.6	95806.6	64772.1	63697.2	98654.1	52758.6	51042.8	59799.2	77560.7	63582.1	64846.5	67253.7	65244.8	61987.4	85953.7	97040.3	66794	58716.7	48432.4	57401.1	68012.1	51571.3	60608.9	60173.5	60459.4	58821.1	72114.6	77001.4	85482.2	95574.6	88633.9	86375.7	83196.3	65219.4	75848.4
Niben101Scf02647g04003.1	unknown protein; FUNCTIONS IN: molecular_function unknown; INVOLVED IN: biological_process unknown; LOCATED IN: chloroplast; BEST Arabidopsis thaliana protein match is: unknown protein . LENGTH=125	AT4G13500	AT4G13500.1	71890.9	75167	74413.3	69707.6	76648.2	70704.8	52971.3	67935.3	71205.4	77108	70338.3	70851.4	69792	80950.2	77486.1	82706.1	82951.8	74669	88504.6	94854.7	71910.6	79783.2	77026.9	80633.7	68461.3	77682.5	75343.4	75697.6	74193.5	77318.5	69102.1	73315.4	59751.4	69500.7	80797.1	57713.6	73166.9	67992	64828.5
Niben101Scf02652g01033.1	ATP-dependent Clp protease proteolytic subunit	CLP2	AT1G12410.1	430429	438883	420978	441572	523411	435231	466247	462186	460017	431638	416563	417642	399530	353342	379389	409717	411732	417855	396517	398542	395846	377365	373482	372663	395468	398384	405999	383089	440453	333653	498124	462150	481974	440231	465554	476702	442324	442336	429319
Niben101Scf02653g04017.1	Mitochondrial glycoprotein family protein LENGTH=250	AT5G05990	AT5G05990.1	102358	97067.2	103184	95735.8	102452	102480	92640.1	93205.8	92998.6	88330.4	91744.7	87288.9	104848	97854.2	107107	94221.9	108506	108783	111178	106835	94858.2	96518.7	99006.3	98937.3	144974	108420	111750	94927	94521.4	83525	100911	98040.6	106639	119445	108210	107374	58536.2	54645.4	56439.2
Niben101Scf02665g09004.1	Phosphoglucomutase-1	PGM3	AT1G23190.1	737703	736990	705932	738515	726569	752335	701738	681514	697167	705449	709138	728579	789839	744486	767486	700267	708959	672131	722525	726131	728456	686738	676630	663003	649489	629150	623996	527511	568732	600100	500800	488601	513934	588701	541635	513528	465008	378883	403980
Niben101Scf02665g14007.1	Protein of unknown function (DUF1191) LENGTH=316	AT3G08600	AT3G08600.1	22751.6	21587.2	14834.6	16590.5	20121.3	22571.4	27163.3	24312.2	23038.7	19377.3	13761.5	22128	18281.2	24069.9	21959.3	20216.6	23118.2	14608.6	16309.4	19641.1	16287	25328.4	37341	16383.8	19624	21816.4	16494.6	21094.9	25523.7	18355.6	37277.7	29037.5	27736	36587.1	38656.5	30809.9	35742.5	36845.8	41658.2
Niben101Scf02681g01015.1	Red chlorophyll catabolite reductase	ACD2	AT4G37000.1	284860	301316	199151	236321	281987	269599	214185	179546	263807	251701	257410	181804	269847	247136	224184	208950	281816	293014	181497	255758	212554	306866	302187	302478	323635	286221	261729	346300	285190	351207	322704	441405	437827	469850	523180	511275	508078	499676	463383
Niben101Scf02685g00006.1	ATP-dependent zinc metalloprotease FtsH	VAR2	AT2G30950.1	2.76562e+06	2.745e+06	2.76165e+06	3.13755e+06	3.19259e+06	3.19771e+06	3.04261e+06	3.08908e+06	3.08698e+06	3.01538e+06	2.97056e+06	3.00113e+06	2.98202e+06	2.91734e+06	2.72505e+06	2.69972e+06	2.56621e+06	2.6199e+06	2.6769e+06	2.65478e+06	2.65078e+06	2.79543e+06	2.57539e+06	2.50635e+06	2.68994e+06	2.69018e+06	2.67628e+06	2.60389e+06	2.47747e+06	2.50716e+06	2.33703e+06	2.11292e+06	2.18954e+06	1.75917e+06	1.80432e+06	1.83147e+06	2.01289e+06	2.09677e+06	2.08627e+06
Niben101Scf02690g01006.1	Villin-2	VLN3	AT3G57410.1	356491	363588	349897	343907	315086	328582	337391	337541	356400	366662	197482	403128	407949	397122	412305	220047	341249	328931	384404	217578	402001	367641	237648	375889	419129	390687	359760	241088	361474	331736	462160	497453	480879	528132	463532	455254	419049	391920	397811
Niben101Scf02706g00013.1	Membrane steroid-binding protein 1	MAPR2	AT2G24940.1	235375	231080	235679	179816	191147	199039	184572	241042	207363	214903	197213	176071	218193	203116	201896	169138	232967	196656	203389	187515	192128	179845	170670	153086	182520	201800	214850	548847	186218	160420	181922	163219	143920	154573	161715	197351	167698	173528	173854
Niben101Scf02706g01001.1	Cysteine--tRNA ligase	SYCO	AT2G31170.1	134288	145410	170232	110573	149936	119746	181377	151434	110302	86579.5	143575	140792	137256	137146	141423	161027	160182	135548	156658	151375	147793	132066	160088	141455	139197	112051	150422	118721	118849	120203	171268	170023	143547	167138	179124	177954	162976	164057	168848
Niben101Scf02725g06001.1	SOUL heme-binding family protein LENGTH=232	HBP1	AT1G17100.1	1.80166e+06	1.80119e+06	1.74567e+06	1.72179e+06	1.69947e+06	1.73179e+06	1.46767e+06	1.48777e+06	1.47221e+06	2.0028e+06	1.95515e+06	2.01996e+06	1.89146e+06	1.86743e+06	1.88247e+06	1.63166e+06	1.60933e+06	1.56983e+06	1.68865e+06	1.66278e+06	1.68089e+06	1.9796e+06	1.885e+06	1.89742e+06	2.09153e+06	2.01089e+06	1.98526e+06	1.94558e+06	1.90324e+06	1.87947e+06	2.59313e+06	2.53949e+06	2.61085e+06	3.42616e+06	3.24709e+06	3.196e+06	2.91938e+06	2.88051e+06	2.97427e+06
Niben101Scf02730g00019.1	formate dehydrogenase LENGTH=384	FDH	AT5G14780.1	897656	889827	894312	449688	455602	465522	411158	418546	409962	622612	611427	605250	595385	597232	584182	664975	684890	658975	740097	737970	758941	956769	939376	950964	1.05784e+06	1.06923e+06	1.09653e+06	1.22397e+06	1.25376e+06	1.2595e+06	1.84507e+06	1.8107e+06	1.87446e+06	1.70607e+06	1.69335e+06	1.71321e+06	1.60363e+06	1.58631e+06	1.6142e+06
Niben101Scf02730g01006.1	Peptidyl-prolyl cis-trans isomerase-like 1	CYP38	AT3G01480.1	1.51484e+06	1.10942e+06	1.51274e+06	1.05354e+06	1.4799e+06	1.50278e+06	1.33317e+06	1.34315e+06	1.30901e+06	1.59755e+06	1.61934e+06	1.59183e+06	1.29125e+06	923762	1.27043e+06	1.17235e+06	1.26168e+06	823787	1.35116e+06	1.40557e+06	997576	1.35148e+06	1.42395e+06	1.42029e+06	1.56902e+06	1.22776e+06	1.64474e+06	1.44935e+06	1.52814e+06	1.11206e+06	2.16557e+06	2.18103e+06	2.26277e+06	2.05859e+06	2.24895e+06	2.26682e+06	2.35618e+06	2.37968e+06	2.30358e+06
Niben101Scf02734g01027.1	ATPase ASNA1 [Homo sapiens] ref|NP_001092334.1| ATPase ASNA1 [B product [Homo sapiens] tpg|DAA28025.1| TPA: arsA arsenite transporter, ATP-binding, homolog 1 [Bos taurus] gb|ADZ15365.1| arsA arsenite transporter, ATP-binding, homolog 1 (bacterial) [synthetic construct] gb|EHH29684.1| ATPase ASNA1 [Macaca mulatta] gb|EHH59253.1| ATPase ASNA1 [Macaca fascicularis] gb|ELK06712.1| ATPase ASNA1 [Ptero…	AT1G01910	AT1G01910.4	140883	174552	159826	165993	177110	189639	188256	182267	165867	152208	126577	145631	175156	165933	190687	175770	182548	220281	167712	119598	156826	168136	171071	167675	157146	157190	171601	161403	160865	178271	154827	191970	192695	163877	148735	207692	179114	219871	198567
Niben101Scf02752g01011.1	Anaphase-promoting complex subunit 7	APC7	AT2G39090.1	95009.3	100961	92494.8	132863	134842	119633	138332	139996	133229	118081	111615	118126	138587	136131	129450	133654	122642	127301	146499	146821	143282	140129	122076	144655	133078	121824	119533	141879	124604	129584	90308.6	67318.8	76790.1	73940.7	73879.7	77657.5	73603	76269.3	72055.6
Niben101Scf02752g12002.1	Bifunctional pinoresinol-lariciresinol reductase 1	PCB2	AT5G18660.1	354549	330703	341000	282689	402943	393854	297224	366917	352701	345241	344220	354740	387388	293961	247062	307657	405556	418828	279717	313283	420398	367181	265197	259984	373042	344915	342778	312307	342374	293121	299151	245308	143355	173282	238828	241420	272374	214987	217348
Niben101Scf02753g01003.1	Transcription termination/antitermination protein NusG	PTAC13	AT3G09210.1	21039.1	19278.4	7100.78	25550	24347.5	25953.5	24052.1	28662.1	10570.1	25033.4	6598.57	17481	25173.9	23623.6	5292.43	20438.2	17150.7	17222.2	21939.8	17865.9	19775.4	17415.1	17077	22493.9	21442.8	12719.3	16883.9	18718.7	9368.03	20716.6	10695.7	6728.77	11142	13328.5	12628	5352.57	151225	10508.8	157788
Niben101Scf02762g01002.1	NADH-quinone oxidoreductase subunit D	NDHH	ATCG01110.1	453890	459826	456825	513414	546394	524208	555239	552541	537265	498686	496471	469518	510618	471124	497723	539423	517204	527653	494980	489721	507478	539689	527414	548204	493524	474076	475333	498213	480798	471319	410473	401264	426119	326694	327829	318222	317421	335109	330803
Niben101Scf02763g05012.1	Cathepsin B-like cysteine proteinase 4	AT3G45310	AT3G45310.1	207944	214184	165359	124577	313624	125720	93336.4	83791.1	111957	298105	101836	322847	101046	262777	110165	109486	99960.1	93745.7	269299	279109	278487	85587.5	96381.2	246890	103996	127718	133303	93624.7	109907	296823	105561	149346	123957	97987.7	104589	92976.2	275908	76469	109059
Niben101Scf02772g02001.1	allene oxide cyclase 3 LENGTH=258	AOC3	AT3G25780.1	764600	774855	752209	595453	620797	597745	494636	556265	553237	669152	670967	665897	730523	752887	732997	527882	530034	499803	563936	541101	536431	779067	754829	733635	662191	666346	632974	823883	779032	769649	754139	737731	739715	1.08891e+06	1.03786e+06	1.01619e+06	843700	910633	898822
Niben101Scf02772g07001.1	HEAT repeat-containing protein LENGTH=2223	SWEETIE	AT1G67140.3	22691.9	3649.82	5217.63	10612.5	13403.5	12359.8	14519.9	3617.13	2576.39	15014.2	15466.1	2267.39	11135.4	10818.2	31266.4	10966.8	21131.3	17373.8	2384.89	17370.3	2875.01	15964.7	1438.12	11084.5	12543.9	4999.02	13331.6	11806.7	2578.82	1580.76	1790.21	10258.4	26035.6	4175.68	2841.91	18116.9	2057.07	5980.48	2086.16
Niben101Scf02791g01003.1	Protein phosphatase 2C family protein LENGTH=371	AT1G43900	AT1G43900.1	224616	117883	226698	235613	238345	232078	248355	249548	249309	208899	203219	186353	241235	231355	239869	282060	278549	278658	243539	246129	251427	257848	247318	234425	266998	248262	256476	248446	79864	119899	279556	279877	284350	313182	303367	274345	300714	98759.6	281364
Niben101Scf02792g01031.1	ribose-5-phosphate isomerase 2 LENGTH=265	EMB3119	AT3G04790.1	1.32496e+06	1.30192e+06	1.27533e+06	1.41715e+06	1.44972e+06	1.47935e+06	1.52884e+06	1.49531e+06	1.50373e+06	1.20476e+06	1.19917e+06	1.14436e+06	1.23084e+06	1.15067e+06	1.11186e+06	1.22845e+06	1.32715e+06	1.27496e+06	1.37138e+06	1.34997e+06	1.36638e+06	1.29961e+06	1.26123e+06	1.33279e+06	1.17742e+06	1.3334e+06	1.42652e+06	1.55404e+06	1.58918e+06	1.61432e+06	1.43245e+06	1.34589e+06	1.3855e+06	1.12463e+06	1.52935e+06	1.51458e+06	2.11843e+06	2.1375e+06	2.07954e+06
Niben101Scf02792g03030.1	tRNA pseudouridine synthase D	AT3G04820	AT3G04820.1	4158.72	5833.72	14411	14368.5	14016.4	13130.8	2485.91	8927.97	4375.4	16230.8	4446.96	1643.2	1770.57	14846.1	6504.69	8421.16	18178.4	14338.4	9466.03	6597.91	15733.9	4651.81	4971.37	13465.6	9120.81	20905.8	1838.32	15325.2	11666.4	2558.41	4769.52	20517	16528.5	15709.2	18566.2	20952.8	5173.69	12273.1	4265.34
Niben101Scf02793g24006.1	Enoyl-[acyl-carrier-protein] reductase [NADH] FabI	MOD1	AT2G05990.2	734736	852871	774988	750721	799780	818117	794249	857551	856366	837073	859490	768217	914223	902449	831175	938177	871129	931937	905272	797842	857857	948119	892604	869072	909318	1.02664e+06	870931	998980	906402	934121	1.32746e+06	1.32474e+06	1.34431e+06	1.531e+06	1.48091e+06	1.42295e+06	1.31182e+06	1.28934e+06	1.29505e+06
Niben101Scf02798g00024.1	Photosystem I P700 chlorophyll a apoprotein A1	PSAA	ATCG00350.1	1.21182e+07	1.15424e+07	1.18824e+07	1.0548e+07	1.0262e+07	1.00136e+07	1.06118e+07	1.04942e+07	1.07338e+07	1.11411e+07	1.12429e+07	1.13272e+07	1.1071e+07	1.11097e+07	1.10508e+07	1.04468e+07	9.67372e+06	9.93007e+06	1.01078e+07	9.99524e+06	1.00053e+07	1.30919e+07	1.18283e+07	1.20886e+07	1.16035e+07	1.05157e+07	1.07494e+07	1.41117e+07	1.36255e+07	1.33918e+07	1.21661e+07	1.13337e+07	1.16831e+07	1.51669e+07	1.48842e+07	1.48669e+07	1.39076e+07	1.43816e+07	1.43098e+07
Niben101Scf02804g00014.1	Zeta-carotene desaturase	ZDS	AT3G04870.2	400925	415593	378632	485037	480582	474397	499813	504841	501948	425650	427287	408703	391774	404148	401426	477400	447540	410844	384345	407531	401624	398485	385350	380806	385726	363850	375916	373055	354775	344635	339779	316287	344655	249987	276855	246860	269428	287880	226723
Niben101Scf02807g11007.1	Pyridoxal phosphate (PLP)-dependent transferases superfamily protein LENGTH=513	POP2	AT3G22200.2	327207	399871	411871	489606	278413	293399	385196	301663	241125	370162	377966	370803	304063	305987	295748	352438	334285	283058	458578	282653	332440	345636	393605	394412	434878	421096	449193	529378	488428	472168	954564	921508	800391	1.01297e+06	1.0279e+06	1.05135e+06	1.01404e+06	1.03645e+06	1.03515e+06
Niben101Scf02814g00001.1	Peroxiredoxin-2B	AT3G52960	AT3G52960.1	1.4776e+06	1.50003e+06	1.58832e+06	1.45399e+06	1.4329e+06	1.48086e+06	1.11186e+06	1.38196e+06	1.38972e+06	1.48092e+06	1.43116e+06	1.50903e+06	1.09394e+06	1.38227e+06	1.27509e+06	1.23986e+06	1.15511e+06	847467	1.20391e+06	1.18932e+06	1.22428e+06	1.16864e+06	973490	1.26371e+06	1.43998e+06	1.38757e+06	1.37984e+06	1.50633e+06	1.36069e+06	1.34688e+06	1.97307e+06	1.70808e+06	1.80862e+06	1.69245e+06	1.95161e+06	2.01528e+06	1.83739e+06	1.92103e+06	1.8297e+06
Niben101Scf02816g16025.1	brefeldin A-inhibited guanine nucleotide-exchange protein [Medicago truncatula]	AT3G60860	AT3G60860.1	18965.9	18191.7	75969.2	80013	29821.4	77978.7	78802.1	14786.8	9172.12	92583.6	23991	37665.4	19744.6	111412	116941	10649.2	10940.6	8347.99	101671	107364	26351	15537.2	107712	95305.6	106726	16237.3	117671	90146.7	82618.8	7722.26	9346.92	24370.9	10501.5	26835.6	24458.1	90779.9	28888.3	10291.9	18259.4
Niben101Scf02819g04004.1	Chaperone protein DnaJ	AT1G80030	AT1G80030.2	135735	138805	138414	106956	116947	112351	124411	124217	122630	144453	118967	121376	116820	101064	71499.5	109306	91555.4	87454	98749.3	81998.3	113053	114564	83227.9	107689	121496	105321	98618.3	120525	100421	124159	173381	113575	166683	158446	177170	192770	166449	174164	172382
Niben101Scf02820g00001.1	Trafficking protein particle complex subunit 8	AT5G16280	AT5G16280.1	260582	260102	259362	85750.4	302347	309223	261005	277452	284393	250541	244020	110063	241847	238831	253279	288829	285621	287780	279649	285187	262217	234556	227319	90532.7	256572	234316	242056	94381.4	223221	221478	32163.2	207498	203738	173677	64687	77162.1	113956	122109	130147
Niben101Scf02821g04003.1	Ubiquinone biosynthesis O-methyltransferase	G-TMT	AT1G64970.1	432170	432052	417190	353130	335812	336782	291419	296960	251287	378746	384988	392233	359269	397588	414055	279535	298087	296496	315672	298853	268435	379424	382785	367566	383793	378123	371340	346736	349753	349589	376464	396141	394709	477295	439657	471329	350826	328609	323501
Niben101Scf02829g06001.1	Acetyl-CoA carboxylase	MCCA	AT1G03090.2	89563.9	87841.5	104923	103013	55271.1	79561	96386	96843.8	67856	141421	127605	157901	127005	110295	110604	208903	188372	218176	201603	233869	221857	229886	253238	265603	315276	324509	281293	365909	346686	321878	654902	671711	650400	767987	700747	699404	575271	570881	556400
Niben101Scf02832g01015.1	Ph phosphatase PTEN [Morus notabilis]	PTEN2		20085.2	30910.8	32894.3	27817.3	55823.5	27243.1	24836.3	40916.3	32229.3	23056.8	20945.6	22337.1	33403.4	28911.2	34316.3	30894.6	64382.5	56185.6	26074.8	22884.4	22289.3	27053.7	22407.4	25253.1	34156.8	28010.5	28557.7	22120.3	18972.5	20695.5	24269.6	26886.6	28098.1	30053.7	22881.7	25941.6	26071.1	18718.7	14660.8
Niben101Scf02837g07021.1	6,7-dimethyl-8-ribityllumazine synthase	COS1	AT2G44050.1	353096	363861	352893	344686	338533	343985	315989	333210	345462	345960	355422	314386	308460	282395	297633	306281	299391	318720	313243	309187	305002	343485	341083	344372	356136	331668	337667	391424	388868	397474	465889	408970	435887	559141	511290	517275	533580	664157	555437
Niben101Scf02838g06004.1	Methyl-CpG-binding domain-containing protein 10	MBD10	AT1G15340.1	143735	127226	111170	105236	100735	99355.5	70223.4	109903	78612.1	134264	129058	133658	95532.7	93958.8	90096.5	93135.1	82126	57346.6	107945	87582.5	99258.7	94396.7	94275.7	101435	100542	110654	103332	110946	94631	223424	183705	166734	341685	186036	324351	170262	101636	103103	98988.5
Niben101Scf02842g00014.1	60 kDa chaperonin 3	HSP60	AT3G23990.1	1.29928e+06	1.28973e+06	1.26e+06	1.31317e+06	1.31298e+06	1.36135e+06	1.4357e+06	1.38861e+06	1.38517e+06	1.30147e+06	1.31222e+06	1.27765e+06	1.21454e+06	1.21777e+06	1.23496e+06	1.45289e+06	1.40462e+06	1.36871e+06	1.29581e+06	1.35432e+06	1.28294e+06	1.25768e+06	1.2253e+06	1.21572e+06	1.42162e+06	1.37498e+06	1.35937e+06	1.28888e+06	1.25503e+06	1.22196e+06	1.77379e+06	1.7186e+06	1.73672e+06	1.75548e+06	1.66283e+06	1.64804e+06	1.86304e+06	1.90833e+06	1.81753e+06
Niben101Scf02844g12012.1	trehalose phosphate synthase LENGTH=861	TPS5	AT4G17770.1	163586	77130.3	143699	178732	141786	166759	94951	161729	180956	150407	208389	156339	152685	151858	135583	171921	169549	178182	158870	140279	155844	152612	169565	164667	173847	81495	106147	149710	180367	169498	160054	110427	153167	112774	138826	181675	158498	74128.9	149290
Niben101Scf02852g02007.1	Chlorophyll a-b binding protein 37, chloroplastic	LHCB2.3	AT3G27690.1	4.52093e+07	4.39168e+07	4.39207e+07	3.99337e+07	3.92609e+07	4.04423e+07	4.14657e+07	4.21652e+07	4.09157e+07	4.38518e+07	4.37668e+07	4.38434e+07	4.67649e+07	4.83975e+07	4.90814e+07	5.0413e+07	5.12291e+07	4.81526e+07	4.49789e+07	4.53181e+07	4.56672e+07	4.80241e+07	5.31109e+07	5.32872e+07	5.05887e+07	4.93966e+07	4.95366e+07	5.69543e+07	5.66559e+07	5.6239e+07	5.5345e+07	5.93011e+07	5.9778e+07	7.30455e+07	6.86979e+07	6.71408e+07	6.98086e+07	6.87505e+07	7.03434e+07
Niben101Scf02853g02003.1	Haloacid dehalogenase-like hydrolase domain-containing protein	AT3G48420	AT3G48420.1	3.06808e+06	3.09484e+06	3.10055e+06	3.74302e+06	3.76666e+06	3.79555e+06	3.29223e+06	3.33094e+06	3.31183e+06	3.41159e+06	3.53439e+06	3.56311e+06	3.13985e+06	3.10629e+06	2.96676e+06	3.01147e+06	2.84695e+06	2.66965e+06	3.10317e+06	3.09129e+06	3.05961e+06	3.18713e+06	2.84108e+06	2.82287e+06	3.08859e+06	3.12494e+06	3.16852e+06	2.80034e+06	2.62633e+06	2.63337e+06	2.45101e+06	2.1938e+06	2.30132e+06	1.49195e+06	1.5471e+06	1.54563e+06	1.51513e+06	1.54889e+06	1.48189e+06
Niben101Scf02854g02005.1	receptor-like kinase 1 LENGTH=655	At3g17840	AT3G17840.1	193301	190039	194779	236589	237524	229706	246320	233497	256050	199843	207191	242666	264500	265381	222961	236850	280508	275636	266213	232994	248518	195258	235896	203359	245627	237610	218753	199281	242860	236151	218512	281453	277375	303882	318085	294845	283368	265121	280475
Niben101Scf02854g03004.1	ADP-ribosylation factor 1	ARLA1A	AT5G37680.1	23572.9	22214.4	2902.64	3653.82	1154.49	20967.6	22533.1	22186.9	21939.5	19749.2	19271.9	20251.7	18320.8	21248.5	2093.25	16855.4	2601.94	15357.1	15903.9	17366.2	732.405	20887.2	2542.83	22621.5	14778.7	20801.7	4729.39	20948.5	21162.5	18962.5	19705.7	16827	20293.5	17816.1	28387.7	27126.2	28475.1	25297.2	31100.3
Niben101Scf02854g08004.1	NADH-quinone oxidoreductase subunit D	NAD7	ATMG00510.1	192580	169778	182900	174230	170103	141524	185513	182041	187971	160246	154916	189175	169567	188378	190958	160357	169837	195436	181636	142401	172723	136566	157081	183865	153494	148295	177833	178166	172543	134929	186490	185093	197055	192813	151529	178230	195539	201000	200426
Niben101Scf02854g09017.1	high mobility group protein I/Y [Brassica napus]	HMGA	AT1G14900.1	116630	123991	128852	122821	107996	111719	126257	111996	104624	129726	95142.7	123682	122937	102152	125809	99345.5	71030.8	119344	106269	112445	112413	112660	93646.4	97938.7	107244	92825.1	89731.7	124883	118005	113610	138460	125196	135127	144801	126552	129961	113251	116542	121593
Niben101Scf02864g04008.1	fructose-bisphosphate aldolase 2 LENGTH=398	FBA2	AT4G38970.1	1.78316e+07	1.74749e+07	1.75945e+07	1.74124e+07	1.74226e+07	1.76133e+07	1.70144e+07	1.7183e+07	1.64622e+07	1.73267e+07	1.76063e+07	1.76767e+07	1.76359e+07	1.79363e+07	1.81932e+07	1.95695e+07	1.92928e+07	1.821e+07	1.88671e+07	1.88209e+07	1.90123e+07	1.82828e+07	1.81745e+07	1.792e+07	1.88021e+07	1.82037e+07	1.8089e+07	1.79835e+07	1.79783e+07	1.75165e+07	1.41635e+07	1.51107e+07	1.50225e+07	1.3874e+07	1.26065e+07	1.24956e+07	1.07441e+07	1.04605e+07	1.04402e+07
Niben101Scf02869g02011.1	HXXXD-type acyl-transferase family protein LENGTH=469	AT5G39090	AT5G39090.1	63542.5	65787.4	60901.7	41944.4	38880	21493.9	21187.2	38257	57921.6	39080.2	46987.5	33859.7	69849.6	58143	77544.3	59856.8	63159.8	69249.6	58780.7	14342.1	43992.8	82035.5	72163	59266.5	60793.8	66734.8	62667.3	68721.7	77048.1	60023	97979.7	93634.8	103124	120453	107816	114754	84590	86744.6	81571.9
Niben101Scf02869g10003.1	Malonyl-coenzyme:anthocyanin 5-O-glucoside-6'''-O-malonyltransferase	PMAT1	AT5G39050.1	84298.2	85372.3	67095.5	57647.4	49821.3	46278.3	47474.6	90141.9	77485.9	53575.6	67588.4	58203.4	56150.8	65463.9	80408.6	46802.1	47928.4	52591.9	44797.7	38806.2	58124.6	78369.9	62571.5	46526.4	86669.7	54479.4	57862	59616.2	83702.6	61290.5	160729	165283	148465	198105	142654	116627	124355	152699	156346
Niben101Scf02869g17006.1	triosephosphate isomerase LENGTH=254	TPI	AT3G55440.1	4.8416e+06	4.86407e+06	4.7625e+06	5.00934e+06	5.01941e+06	5.00377e+06	4.84661e+06	4.78257e+06	4.80555e+06	4.6864e+06	4.64035e+06	4.70347e+06	5.29435e+06	5.28641e+06	5.32341e+06	5.23019e+06	5.03026e+06	4.98169e+06	5.12534e+06	5.24886e+06	5.16668e+06	4.86292e+06	4.84434e+06	4.77355e+06	5.06569e+06	4.84104e+06	4.91396e+06	4.2886e+06	4.27863e+06	4.29244e+06	3.73644e+06	3.71207e+06	3.83579e+06	4.22925e+06	4.03375e+06	4.11041e+06	3.82774e+06	3.70991e+06	3.70409e+06
Niben101Scf02891g04008.1	Proline--tRNA ligase	OVA6	AT5G52520.1	229244	241077	255253	279399	273283	293650	318356	316481	322417	264336	262383	254945	256239	260606	275343	343055	333068	327451	290151	277157	267890	270295	264611	258349	264913	258483	258170	239063	250369	225611	228739	215082	228443	197622	175125	178756	164176	152082	147736
Niben101Scf02893g01003.1	Dihydroxy-acid dehydratase	AT3G23940	AT3G23940.1	666061	639157	660332	708897	726147	712540	835564	844235	839262	746676	740115	732335	775778	768590	776901	900372	886193	847833	807174	779685	784206	838313	790405	802100	916063	858652	889729	858336	844943	802749	1.07165e+06	1.06698e+06	1.10221e+06	1.15908e+06	1.09028e+06	1.10847e+06	1.1437e+06	1.15389e+06	1.13369e+06
Niben101Scf02894g00005.1	3-isopropylmalate dehydratase large subunit	ACO3	AT2G05710.1	1.65672e+06	1.63154e+06	1.606e+06	1.36985e+06	1.36631e+06	1.36437e+06	1.30244e+06	1.31658e+06	1.30095e+06	1.37475e+06	1.33551e+06	1.32737e+06	1.35496e+06	1.32789e+06	1.32115e+06	1.27187e+06	1.30752e+06	1.25438e+06	1.24452e+06	1.23008e+06	1.23435e+06	1.28397e+06	1.27287e+06	1.27218e+06	1.28746e+06	1.29597e+06	1.28783e+06	1.19618e+06	1.24045e+06	1.23082e+06	1.75959e+06	1.66255e+06	1.70494e+06	1.78841e+06	1.78843e+06	1.74969e+06	1.60146e+06	1.61608e+06	1.61314e+06
Niben101Scf02897g02016.1	1,4-alpha-glucan branching enzyme GlgB	SBE2.2	AT5G03650.1	415342	422667	458511	498528	441172	504271	500678	424125	509212	432112	480190	476024	500144	548178	506740	486290	476840	422911	513914	437890	510548	506506	465505	468558	442472	427804	421210	418459	426053	351135	470546	372806	375192	350793	231545	233434	285268	298340	268593
Niben101Scf02902g01014.1	Protein FAM188A	AT1G43690	AT1G43690.1	18063.2	14603.4	15865.5	12235.3	16968.4	13055.4	14152.5	32704.5	16083.9	24393.2	52553.6	14088.6	7487.69	12029.4	15167	15551.7	44864.9	16088	55229.7	53379.4	31906	9409.41	9713.21	47999.1	7899.23	57458.2	9673.87	11143.8	10629.1	4110.79	13276.7	12370	14154.5	11802.3	9368.59	44616.3	9873.48	8784.49	10458.1
Niben101Scf02907g06016.1	Alcohol dehydrogenase	ELI3-2	AT4G37990.1	169742	164862	188569	154864	115392	207598	176253	155658	167137	168460	142034	131781	182384	167792	204999	190213	95813.4	169974	160457	162546	158806	165485	185194	200531	147623	126066	72865.7	163297	163363	82662.8	107609	81949.4	88218.2	119989	43011.7	104263	85531.7	94075.1	115155
Niben101Scf02908g06013.1	RNA polymerase II-associated protein 1	IYO	AT4G38440.1	76035.7	42529.1	40439.3	40972.3	42188.6	42602.4	46345.7	45934.3	44507.6	74270	39750.5	72145.7	40628.8	62335.2	40972.1	48569.8	53218	63842.5	46453.3	95245.1	41536.5	43223.6	38602	42979	46501.8	847.691	40357	6718.77	38139.6	90818.1	64861.6	43271.4	48148.9	50051	4944.64	37596.9	4685.42	6978.7	48389.6
Niben101Scf02913g00014.1	Alpha-galactosidase	AGAL1	AT5G08380.1	122654	121026	116054	103022	115604	131102	118720	117465	127750	151583	141668	152641	176657	172933	176605	136138	140520	134366	141198	137993	128264	194027	190117	190124	179528	161548	166380	165037	172036	177856	247634	243424	257770	339811	323043	330834	317363	300352	301398
Niben101Scf02913g00028.1	Alpha-galactosidase	AGAL1	AT5G08380.1	126802	117900	100330	112032	109001	109217	101184	105723	121079	158757	132062	139645	136486	144881	132761	93863.5	129335	110297	101416	107709	114406	166560	159571	167587	146597	124919	140201	156338	147981	126609	155476	138862	168148	249000	205165	228332	213611	213391	217779
Niben101Scf02914g02032.1	nucleic acid-binding, OB-fold-like protein [Medicago truncatula]	PDE312	AT3G48500.2	58673.7	87355.2	100341	64509.7	75723.5	102345	166006	125345	87086	100576	73609.6	60473.4	99584.6	65455.4	63653.7	89371.7	100476	90916.6	186317	97277.1	91553.8	71191.6	57120.7	76260.1	74705.7	67951.4	80278	118280	94316.1	81653.2	79445.5	55185.3	92156.8	34456.1	74861.9	38089.6	113013	66634.2	40720.3
Niben101Scf02914g02043.1	Glyceraldehyde-3-phosphate dehydrogenase	GAPC2	AT1G13440.1	3.47589e+06	5.1384e+06	5.27231e+06	5.27946e+06	7.11089e+06	7.30269e+06	6.15856e+06	2.63951e+06	4.49228e+06	2.50171e+06	4.9705e+06	5.13922e+06	6.18562e+06	2.15858e+06	2.23201e+06	4.27178e+06	3.93267e+06	4.98402e+06	5.5925e+06	5.43944e+06	2.49308e+06	4.975e+06	5.12874e+06	3.93023e+06	5.70713e+06	7.40001e+06	4.25798e+06	6.20189e+06	3.54224e+06	6.75331e+06	7.19528e+06	6.46579e+06	6.5272e+06	6.71266e+06	7.93224e+06	6.55892e+06	6.14997e+06	5.137e+06	5.99523e+06
Niben101Scf02921g00003.1	Aldehyde dehydrogenase family 1 member A3	ALDH7B4	AT1G54100.1	574054	550026	568312	423282	436728	341646	394354	416613	427783	532491	546553	533246	609162	605773	618899	606418	595243	617625	566182	561974	548629	800932	752286	758595	779089	756267	759725	870758	837275	853205	1.1679e+06	1.13999e+06	1.19407e+06	1.45927e+06	1.38795e+06	1.37269e+06	1.34509e+06	1.33667e+06	1.30781e+06
Niben101Scf02949g00001.1	Membrane protein insertase YidC	ALB4	AT1G24490.1	28110.3	26849	21682.4	26890.7	29304.1	31875.6	22858.5	27528.6	28889.6	25151.6	22423.1	29322.8	58936.4	23285.3	25898.8	26207.6	24554.4	25246.5	30441.6	22455	27224.3	24970.2	22575.5	64354	49460	25391.3	17434.9	52307.4	29114.9	28736.4	34122.3	23772.9	87034.4	28087.6	37204.3	71503	22623.3	28547.6	67561.1
Niben101Scf02952g02005.1	ACT domain-containing protein LENGTH=301	ACR11	AT1G16880.1	708748	681593	666868	760021	816588	841840	771243	776450	780463	634437	637602	635068	784703	788100	803114	802055	864798	767832	760384	765580	703049	666328	651924	632765	674160	667989	670370	597558	605611	603022	581221	574890	597933	619117	544360	548774	491529	568233	481313
Niben101Scf02953g00007.1	Plastid-lipid associated protein PAP / fibrillin family protein LENGTH=310	FIB	AT4G04020.1	1.54553e+06	1.46021e+06	1.45905e+06	1.07488e+06	1.12603e+06	1.11189e+06	817745	856969	835353	1.23812e+06	1.24776e+06	1.21818e+06	1.40979e+06	1.41571e+06	1.381e+06	1.0049e+06	1.05329e+06	1.06103e+06	1.05084e+06	1.06224e+06	1.05044e+06	1.37683e+06	1.35215e+06	1.3937e+06	1.44513e+06	1.45253e+06	1.47348e+06	1.35179e+06	1.3172e+06	1.3298e+06	1.60405e+06	1.48021e+06	1.53206e+06	2.00685e+06	2.14853e+06	2.1125e+06	1.46734e+06	1.53887e+06	1.5148e+06
Niben101Scf02972g07011.1	5-keto-4-deoxy-D-glucarate aldolase	AT4G10750	AT4G10750.1	254479	238374	256772	254023	235623	262752	297236	282802	296504	309856	293798	325175	202119	223591	214397	289297	280582	202979	226091	270367	221319	262198	195292	239537	264235	295184	299982	262909	306477	271309	458746	454510	384771	469600	440316	446085	243899	242237	273522
Niben101Scf02996g06004.1	enoyl-CoA hydratase [Pseudomonas sp. 1-7]	DCI1	AT5G43280.1	29541.8	37429.9	61567	58861.8	22774.8	28097.3	12384.6	27614	32326.5	22834.8	30434.2	37393.5	52906.2	30369.2	22349.1	27806.3	24202	44042.6	43965.6	50344.7	24687.6	65818	20063.8	56303.7	60260	14925.6	31762.7	26381.1	23989.7	50292.6	84226.1	82593.2	37778.1	27298.8	102979	49076.1	61701.9	34802.8	65755.7
Niben101Scf03000g02012.1	Dehydrogenase/reductase SDR family member 4	AT3G01980	AT3G01980.3	14129.2	18379.5	2337.79	2.68988e+06	2774.88	2.89736e+06	2.56962e+06	3.19213e+06	12641.4	20099.5	22574.2	2475	1.33747e+06	1014.22	3848.25	1.04611e+06	1.43888e+06	1.06568e+06	2.47981e+06	2.18186e+06	1.39463e+06	713857	1.40528e+06	1.1483e+06	595985	2.56405e+06	6934.82	1.7024e+06	967892	2.12535e+06	6226.66	11153.5	13677.7	6365.94	12558	9990.35	3228.68	22656.5	2524.62
Niben101Scf03004g03026.1	Glutamate--tRNA ligase	ERS	AT5G64050.1	118103	96333.8	70718.9	112762	127010	123406	69064.8	130950	121634	113213	88117.3	99619	132892	113574	105784	109640	107076	111858	120261	117824	33458.2	101525	95096.7	98416.6	105532	84732.4	108886	103521	107228	86572.4	98864.2	88151.9	93483.6	51790.2	83009.1	79156	80177	83271.1	57368.9
Niben101Scf03011g01012.1	Receptor-like protein kinase	AT5G49760	AT5G49760.1	46765.8	84306.1	21110.5	21850.8	20860	21199.7	25844.5	23388.4	18696.1	33606.8	21986.5	31759.9	23038.2	26021.8	34184	40377.7	30837.9	23700.1	23464.2	23789.6	35536.4	30068.3	27681.1	27952.1	29354.8	21820.9	26729.1	24338.4	28463.2	21471.7	24871.4	18787.9	66081	35252	43441.6	30305.5	33084.9	32365.9	43884.6
Niben101Scf03015g03012.1	membrane protein [Microcystis aerugin [Microcystis aeruginosa PCC 9701]	APE1	AT5G38660.2	760708	786069	762972	786351	826101	799664	903837	836293	865514	702743	816778	726740	904388	881667	875877	976174	906285	903682	820813	826079	840793	955912	892571	885657	862637	834244	818636	936555	917036	849675	806353	661649	794677	839235	856224	851844	742050	743934	776781
Niben101Scf03015g06015.1	Ribulose bisphosphate carboxylase small chain 8B, chloroplastic	RBCS1B	AT5G38430.1	9.41645e+07	9.2022e+07	9.03561e+07	9.26069e+07	8.85948e+07	9.39213e+07	8.92453e+07	9.00507e+07	9.04937e+07	1.03121e+08	1.03623e+08	1.00658e+08	9.90579e+07	9.72784e+07	9.9608e+07	1.03806e+08	9.91089e+07	9.86233e+07	9.45813e+07	9.76009e+07	9.64399e+07	1.00137e+08	9.45798e+07	9.46623e+07	9.14496e+07	9.71954e+07	9.88087e+07	8.16464e+07	9.01206e+07	9.30864e+07	7.28462e+07	7.29832e+07	7.4735e+07	5.23877e+07	5.03333e+07	4.68862e+07	5.01573e+07	4.53624e+07	5.13167e+07
Niben101Scf03018g13022.1	RmlC-like cupins superfamily protein LENGTH=134	AT4G10300	AT4G10300.1	61131.1	61022.2	61262.5	60254.9	58224.6	58479.7	56651.4	50552.9	46235.4	52187.3	51639.6	58586.5	39684.4	60341.2	59521.9	58461	54358	49259.8	58435.1	59988.6	58520.2	44901.8	47176.7	48237.6	53407.2	53580.6	57308.4	44432.4	14757.5	41393.7	48777.5	55424.1	49511.5	41373.1	44671.9	5500.32	33311.8	14020.2	12824
Niben101Scf03019g03010.1	Alcohol dehydrogenase 1	AT3G45770	AT3G45770.1	11734.3	4859.04	73804.4	69234.6	11106.7	20052.6	60393.7	65898.8	9796.35	5794.79	6662.53	72498.8	74141	68187.4	73521.5	65989.9	62853.2	62636.4	6043.12	61393.6	56188.2	68667.4	20654.2	17655.2	85595.9	15955.4	55443.5	64075.7	9857.8	77859.7	11125.2	10844.7	17241.8	9910.18	9940.07	7520.96	13354.5	3775.59	71526.8
Niben101Scf03026g09003.1	FUNCTIONS IN: molecular_function unknown; INVOLVED IN: biological_process unknown; LOCATED IN: mitochondrion; EXPRESSED IN: 26 plant structures; EXPRESSED DURING: 14 growth stages;	AT4G39690	AT4G39690.1	19472	21361.4	11735.1	15079.6	5682.09	3600.23	15257.6	14119.2	11729.2	7885.55	27506.6	20976.8	17964.4	18349.5	18571.9	15680.3	19142.8	6178.12	16281.6	16296.3	12997.9	15971.7	10955.5	17956.7	22170.1	16542.8	22981.5	16633.7	4314.59	6337.74	30683.7	17303.9	19102.9	6340.82	5565.74	36078.4	6876.5	20645.7	25395.3
Niben101Scf03027g01003.1	Glucan endo-1,3-beta-D-glucosidase	AT2G03505	AT2G03505.1	11932.6	10595.5	13633.7	10785.3	13275.4	14379.1	14214.7	11072.5	12911.6	10584.7	9804	11988.9	12618.8	16041.5	14942.7	7271.92	10631.7	10811.6	14418.2	9979.15	13014.9	13673.5	13156.3	12222.6	15308.6	13065.2	15073	12776.1	17857.9	13041.9	12699.8	12490.8	13950.2	16470.9	14945.9	18282.7	23720.6	18506.3	17643.1
Niben101Scf03030g00005.1	Protein of unknown function (DUF1997) LENGTH=239	AT5G39530	AT5G39530.1	62874.2	43936	45249.2	72489.7	81698.2	46789.8	76041	50810.5	73596	65477.6	66537.4	47306.1	35166.2	67401.1	38271	58534	75840.4	77453.6	56699.6	59293.1	70972.4	73270.5	71494.6	66567.8	43135.9	34158.7	48375.2	48029.3	45959.7	75429.6	57959	46131.3	31377.5	37722.5	34524.1	55508.9	37802.8	70128.3	37875.1
Niben101Scf03035g02006.1	Protein phosphatase 2C family protein LENGTH=283	AT4G28400	AT4G28400.1	130794	104110	97742.3	102267	96253.5	85742.7	89566.4	91488.9	103067	76750.4	72258.3	137575	89632.1	88764.6	101440	103030	90706.2	94143.6	87814.9	87463.5	80234	87717.9	142552	81066	128015	83815.7	79835.2	82905.4	81000.6	80692.1	95979.9	93958.5	89075.8	131290	112331	119762	106710	94678	97667.2
Niben101Scf03039g01017.1	V-type ATP synthase alpha chain	VHA-A	AT1G78900.2	2.64635e+06	2.61151e+06	2.6318e+06	2.25877e+06	2.24144e+06	2.32516e+06	2.21391e+06	2.21397e+06	2.08025e+06	2.39969e+06	2.37109e+06	2.38395e+06	2.38328e+06	2.29472e+06	2.24754e+06	2.15339e+06	2.02111e+06	1.92559e+06	2.10378e+06	2.1051e+06	2.00657e+06	2.32546e+06	2.20081e+06	2.17546e+06	2.21529e+06	2.13814e+06	2.23135e+06	2.23535e+06	2.16652e+06	2.08312e+06	2.8599e+06	2.73508e+06	2.84402e+06	3.11521e+06	2.96912e+06	3.05327e+06	2.93685e+06	2.87464e+06	2.95975e+06
Niben101Scf03045g10003.1	Ribose-phosphate pyrophosphokinase	PRS3	AT1G10700.1	112243	115163	120057	107733	99091.7	106310	132253	56665.9	140270	122343	126424	118137	42319	131625	109108	106304	103131	119393	103863	78325	114677	115934	133923	67351.8	84182.7	84710.5	128562	139869	118706	138380	114927	169095	127099	151976	57160.7	147384	130354	78014.9	139610
Niben101Scf03048g04002.1	Cysteine-rich repeat secretory protein 3	PDLP2	AT1G04520.1	13357.4	11118.5	17362.9	14868.5	10978.2	8131.22	8927.6	9419.48	19034.1	17715.3	17444.3	15923.1	2981.51	17616	12609	14279.1	7258.36	17288.9	11997	13004.5	19363.4	2590.95	13056	20725.8	16212.9	17329.4	10609.2	9197.06	10087.7	18684.8	10694.3	17929.9	9765.06	3177.29	14536.8	6099.14	7919.9	8874.52	7711.83
Niben101Scf03053g00001.1	ATP phosphoribosyltransferase	ATP-PRT2	AT1G09795.1	512668	342964	345377	549228	563509	541764	423099	604669	587517	327804	327405	313781	332864	522459	531074	596058	550969	518448	494806	355588	472956	315699	468143	464198	319073	313725	328093	302727	456780	457086	306983	293331	342205	313733	300995	311779	282928	288024	264514
Niben101Scf03064g03017.1	Aldo-keto reductase	AT1G04420	AT1G04420.1	266381	251601	271212	296656	297703	312429	292258	288607	286587	303626	292082	293986	335851	335752	332936	333106	353172	348742	356183	346599	369630	344136	382181	349611	361318	359629	373305	352535	357349	370228	439728	459623	462491	554131	548998	526922	504317	510125	499227
Niben101Scf03068g00011.1	ATP synthase subunit beta, chloroplastic	ATPE	ATCG00470.1	7.33538e+06	7.4664e+06	7.35697e+06	8.27334e+06	8.13071e+06	8.21056e+06	7.83595e+06	7.82e+06	7.84244e+06	7.14084e+06	7.34437e+06	7.38752e+06	7.44205e+06	7.50227e+06	7.45431e+06	8.07418e+06	8.07533e+06	7.69787e+06	8.00206e+06	7.96564e+06	7.95543e+06	7.50003e+06	7.14299e+06	7.04546e+06	8.00971e+06	7.44754e+06	7.41311e+06	7.06593e+06	6.65236e+06	6.62101e+06	6.35601e+06	6.0137e+06	6.07972e+06	5.06148e+06	4.72135e+06	4.60662e+06	4.66135e+06	4.70556e+06	4.70709e+06
Niben101Scf03075g00002.1	Alba DNA/RNA-binding protein LENGTH=405	AT3G07030	AT3G07030.1	14347.3	14021	17367.7	16229.6	17521.8	13785.4	16093.8	15695.6	16362.4	15299.8	13093.8	7254.33	14585.3	13792.5	15091	16173.1	15859.4	16345.9	16284.9	11929.2	14039.1	12562.3	16363	11334.5	9839.32	11683.1	16121.7	12414.8	10769.4	10950.7	7446.16	8449.91	10276.9	9592.61	6773.93	9618.34	10385.5	6156.26	5710.73
Niben101Scf03076g01023.1	ParB domain-containing protein nuclease [Fischerella sp. PCC 9339]	SRX	AT1G31170.4	72398.4	78757.4	75208.5	75727.6	74375.4	74000.2	30165.1	59898.7	41023.1	83226.3	76574.7	72621.9	93276.1	93065.5	86078.3	74539.4	59657.2	27768.4	69874	75944.8	68774.7	76493.8	75527.4	80110.3	30224	88335.6	83823.7	56023.9	66638.8	76946.6	89014.9	76947.8	75793	78678.1	76207.2	75820	75532.2	80865	77568
Niben101Scf03080g04029.1	BnaA03g38890D [Brassica napus]	AT2G15860	AT2G15860.2	35389.1	21324.5	9762.65	18250.3	26315.1	36162.2	8974.91	10932.8	14726.6	4504.56	6363.99	32571.7	57541.1	14646.1	28619.5	12447	34379.1	22970.6	3519.85	21078.6	21849	16783.8	22990	21968.6	13086.6	17189.1	16953.4	39840.7	28945.1	26910.5	23189.4	19432.5	34914.7	14881	37632.5	28932.3	27336.3	32490.4	72688.2
Niben101Scf03085g06004.1	acyl-CoA oxidase 3 LENGTH=675	ACX3	AT1G06290.1	122369	133033	120951	130169	159038	118518	141458	125862	135138	135882	102912	118654	93897.8	80773.3	117698	137265	146931	133609	132773	161463	89346.8	123743	136879	149807	156588	147961	139292	165428	127925	132645	269315	157390	290009	359214	326314	317646	196554	267827	186432
Niben101Scf03098g00008.1	50S ribosomal protein L23, chloroplastic	RPL23.2	ATCG01300.1	143730	142617	139186	166371	176275	192467	235958	274347	246625	134686	136831	119549	106790	103247	90452.1	153545	197119	172388	166963	166447	170889	158646	185442	206027	129456	163814	172084	195534	240562	237848	190273	193130	105368	172445	227946	260380	315648	311732	331251
Niben101Scf03099g03001.1	Glyceraldehyde-3-phosphate dehydrogenase	GAPC2	AT1G13440.1	991597	939331	2.81763e+06	3.322e+06	3.36612e+06	3.44682e+06	2.43447e+06	685472	2.36022e+06	924352	3.25156e+06	3.36402e+06	3.3132e+06	903237	947245	3.24768e+06	903336	3.63395e+06	4.06518e+06	3.9945e+06	996322	3.87889e+06	3.72445e+06	1.0404e+06	4.53334e+06	4.1962e+06	1.04988e+06	3.90943e+06	891103	4.04574e+06	4.53305e+06	4.67717e+06	4.91126e+06	4.98734e+06	4.71555e+06	4.56258e+06	3.40422e+06	3.3996e+06	3.28769e+06
Niben101Scf03110g05008.1	Ubiquitin-conjugating enzyme family protein LENGTH=185	RCE1	AT4G36800.1	29558.3	10293.4	69464.2	62996.7	63387.2	66066.3	64930.3	62187.6	64593.6	64554.2	62253.2	67685.5	19381.6	62647.5	61427.2	66077.3	65126.8	56795.8	15199.9	66455.2	66521.3	57302.6	58715.7	20286.2	48503.6	58264.9	22654.6	53637.1	48576.2	14207.9	9424.09	13181.8	17125.4	24038.3	15584.5	57687.4	8569.23	43722.3	12191.1
Niben101Scf03113g03014.1	GUN4 protein [N [Nostoc sp. PCC 7524]	GUN4	AT3G59400.1	81773.8	83729.5	82060.9	116830	105683	109265	106142	117098	117742	98277	96321.4	97116.4	120639	120824	121511	97730.7	97224.3	85586.2	100038	104541	112334	60130.8	90654.7	68497.8	60230.4	82463.7	57685.7	34319.9	46141.3	91671.7	63728.1	48620.8	58494.6	27462.1	49479.4	49796.4	60184.3	71657.7	67999.8
Niben101Scf03113g03018.1	NAD dependent epimerase/dehydratase family protein [Synechococcus sp. PCC 7002] ref|YP_001735011.1| NAD dependent epimerase/dehydratase family protein [Synechococcus sp. PCC 7002] gb|ACA99755.1| NAD dependent epimerase/dehydratase family protein [Synechococcus sp. PCC 7002]	CRB	AT1G09340.1	4.7949e+06	4.75375e+06	4.64982e+06	4.76865e+06	4.77625e+06	4.87697e+06	4.33944e+06	4.30295e+06	4.38003e+06	4.74108e+06	4.85026e+06	4.79668e+06	4.63391e+06	4.54825e+06	4.69477e+06	4.91158e+06	4.82604e+06	4.76123e+06	4.90575e+06	4.88885e+06	4.90274e+06	4.83086e+06	4.75607e+06	4.78674e+06	5.34928e+06	5.08382e+06	5.03342e+06	5.24742e+06	5.18717e+06	5.12021e+06	6.12689e+06	6.40826e+06	6.5099e+06	6.92326e+06	6.48209e+06	6.57301e+06	4.50298e+06	4.53756e+06	4.52277e+06
Niben101Scf03116g02005.1	RNA-binding protein 39	GR-RBP3	AT5G61030.1	254730	248403	238295	224050	214864	227796	206285	175731	180850	153199	178954	196694	212183	215435	228460	182897	164185	162165	197900	190203	192778	202404	166027	271010	223914	198788	202505	167906	275773	167222	131955	125111	172617	181961	123804	168382	127936	176648	177532
Niben101Scf03121g04008.1	Chaperone protein DnaK	cpHsc70-1	AT4G24280.1	3.15404e+06	3.13965e+06	3.17016e+06	3.4228e+06	3.49994e+06	3.35391e+06	3.61732e+06	3.57596e+06	3.55448e+06	3.2785e+06	3.37198e+06	3.35486e+06	3.0821e+06	3.04867e+06	3.16093e+06	3.78831e+06	3.70508e+06	3.53058e+06	3.58421e+06	3.65122e+06	3.62156e+06	3.24087e+06	3.24868e+06	3.27291e+06	3.99107e+06	3.80331e+06	3.88029e+06	3.46596e+06	3.5175e+06	3.43051e+06	4.62183e+06	4.84953e+06	4.87411e+06	4.64545e+06	4.35123e+06	4.38847e+06	4.83471e+06	4.73407e+06	4.8562e+06
Niben101Scf03138g01018.1	expressed protein [Oryza sativa Japonica Group] gb|ABF98697.1| expressed protein [Oryza sativa Japonica Group] gb|EAZ28473.1| hypothetical protein OsJ_12454 [Oryza sativa Japonica Group]	AT1G49975	AT1G49975.1	46348	22469.9	55574.5	37249.4	50896.2	28162.7	20467.3	36293.3	39932.4	45400.5	25962.1	37907.1	33159.7	26944.7	35940.1	27005.3	33432.3	25021.2	51315.7	31013.3	31242.2	27656.6	56988.2	19424.7	36347.3	27994.2	45668.9	18962.7	49217.9	17934.5	58231.5	54512	60675.6	30500.3	57358.3	55831.3	66472.6	60590.4	68639.6
Niben101Scf03143g12003.1	eukaryotic translation initiation factor 4B1 LENGTH=532	EIF4B1	AT3G26400.1	7039.18	30935	34092.8	58256.9	22360.1	29467.4	26145.9	29083.5	14476.7	27042	18773.5	24982.2	33229.9	36123	25406.5	32428.4	35488.4	27576.3	33704.6	26484.4	30678.7	29097.6	26770.6	25599.7	32568.4	29701.6	25772.9	14846.8	28221.2	26352.8	14805.3	28137.5	13087.1	60623.5	15536.2	17602.3	5590.9	9649.52	16558.5
Niben101Scf03147g07002.1	Proteasome inhibitor PI31 subunit	AT3G53970	AT3G53970.1	57139.4	57425.9	57099.8	62635.8	62863.9	57135.8	66964.3	52358.3	56042.6	57947.5	64206.7	67275.1	45273.6	68315.4	60472.8	63487	97280.6	66392	69687.8	45308.2	66591.4	57577.5	54029.1	44611.7	66611.3	66547.3	70295.4	90208.3	59156.4	59693.2	74829.3	57166.3	78099.4	68342.6	93274.1	84522.1	53517.8	85290.6	52589.5
Niben101Scf03150g05007.1	methionine aminopeptidase 1B LENGTH=369	MAP1C	AT1G13270.1	260309	216540	233214	278514	283870	260189	287552	256694	274193	195419	221529	281887	195313	216745	223320	244000	263808	250211	208975	269610	197344	193451	202332	189186	231119	230850	229485	229876	233474	246756	305445	304155	298964	311831	279639	277085	217884	233764	223593
Niben101Scf03154g04006.1	Protein of unknown function (DUF3411) LENGTH=386	AT5G12470	AT5G12470.1	1.35654e+06	1.3283e+06	1.30268e+06	1.37235e+06	1.35696e+06	1.31725e+06	1.34092e+06	1.29483e+06	1.27195e+06	1.17186e+06	969378	1.28627e+06	1.20868e+06	1.19862e+06	941590	1.27241e+06	1.16669e+06	1.11745e+06	1.24935e+06	1.2433e+06	1.20988e+06	1.12354e+06	1.26415e+06	1.18884e+06	1.25505e+06	1.18518e+06	1.14738e+06	1.42521e+06	1.35503e+06	1.35527e+06	1.56026e+06	1.47116e+06	1.53249e+06	1.8372e+06	1.74852e+06	1.83224e+06	1.69166e+06	1.62332e+06	1.6052e+06
Niben101Scf03156g01016.1	Protein phosphatase 2C family protein LENGTH=298	PBCP	AT2G30170.1	180967	187108	179708	184600	164089	172868	172515	167112	165724	175221	174830	166031	194111	203061	197043	129829	189067	178875	214228	205243	191095	207494	201100	210624	242833	219785	228129	200867	226759	198566	241071	258039	249442	303967	285549	286979	272718	276761	264636
Niben101Scf03164g06008.1	Pentatricopeptide repeat-containing protein	PRORP1	AT2G32230.1	12325.1	25466.9	29006.1	14862.5	540.585	26455	8535.73	8757.9	2316.87	11690.2	11375.5	11010.7	11113.8	19268	10042.5	12065.7	8406.37	9483.5	15079.1	13118.9	11998	1139.94	1876.98	28774.2	12290.1	13765.9	14020.8	8326.24	13171.1	11546.2	4480.75	41045.8	37718.1	5598.22	36101.5	5637.4	36912.7	11668.8	9563.62
Niben101Scf03164g07006.1	Aspartate aminotransferase 1	ASP2	AT5G19550.1	350956	360170	400649	342367	312799	330407	305712	306042	301322	346671	321365	337119	369098	365909	370757	378329	384330	378171	360338	352600	352251	393357	392197	365928	400407	392459	395407	420394	398710	400545	533819	537226	564751	830151	749824	755355	553083	567437	545094
Niben101Scf03167g02011.1	Monocopper oxidase-like protein SKU5	SKU5	AT4G12420.2	675881	682559	673928	601319	628723	566869	669480	693311	667841	716035	719619	713351	642180	628341	656447	643530	600360	518876	556253	508910	501223	720638	647440	698679	590826	590762	639996	642318	676524	707667	957561	757466	868393	922097	978253	882910	1.06985e+06	1.08887e+06	1.0826e+06
Niben101Scf03167g02024.1	Transaldolase	AT1G12230	AT1G12230.2	186313	180480	186582	203773	216159	203886	225297	244232	241616	234835	226773	221501	182023	173258	202617	254633	232682	237887	244956	235758	251697	212698	193423	193135	199422	188613	189394	182199	192385	182310	96530.4	122204	113992	115361	120018	116592	70355.6	95449.3	91453.7
Niben101Scf03171g03002.1	Aspartic proteinase A1	APA1	AT1G11910.1	656495	624952	627325	412108	396966	419425	329204	317749	308581	436544	436966	425011	618151	584748	606571	373480	344993	344928	369303	391468	394446	565508	534713	517898	589948	518334	546572	641814	576882	586470	841377	813318	785165	1.05412e+06	994993	956557	946914	953298	967162
Niben101Scf03184g02002.1	purple acid phosphatase 27 LENGTH=611	PAP27	AT5G50400.1	120384	158701	147017	126958	120643	141473	150709	118058	110675	142030	143184	148024	137600	145411	140488	97288	147765	141242	158983	143329	149619	176076	197360	205750	191506	146698	194470	261084	226252	227545	274208	295462	301107	329872	300473	323468	313492	318596	319875
Niben101Scf03185g01009.1	3-ketoacyl-CoA thiolase	PKT3	AT2G33150.1	261774	272734	258656	247804	241979	252950	216526	223275	229915	289700	260256	267543	260768	255673	252716	294986	260263	275420	278368	283708	270260	416559	398736	384301	484788	488958	488887	569902	520394	542703	1.24487e+06	1.13071e+06	1.21363e+06	1.51219e+06	1.66803e+06	1.64504e+06	1.35053e+06	1.45554e+06	1.42063e+06
Niben101Scf03191g04002.1	Eukaryotic aspartyl protease family protein LENGTH=433	AT1G03220	AT1G03220.1	85545	113763	94363	61235.6	225365	128605	65891.9	96870.9	60097.8	80406	102356	74133.8	68376.4	77192.2	65686.8	57580.8	265104	88492.1	108443	71611.1	110992	82381.2	111680	101377	83989.4	73732.3	86405.8	90184	99866.7	123404	426737	426348	397840	537685	576706	603488	1.03061e+06	981000	1.06191e+06
Niben101Scf03194g00008.1	Vacuolar protein sorting-associated protein 29	MAG1	AT3G47810.2	26650.2	41832.8	20698.7	22998.4	24361.3	29456.3	22514.4	38804.1	8660.51	23526.4	23110.9	22523.5	13918.3	68624	11155.5	17949.7	16715.9	19316.2	34548.1	28993.3	16474.7	16093.7	13222	30559.7	12576.1	52627.6	36259.5	31651.8	32620.2	12640.2	37935.9	9393.3	32655.4	20312.1	23473.6	66711.3	60230.8	41471.6	82538.9
Niben101Scf03194g00009.1	Aldose 1-epimerase	AT3G47800	AT3G47800.1	157742	14062.5	31624.7	19442.6	54273.1	59716.1	10493.3	7170.14	8812.76	25613.4	14634.4	46982	22266.8	58341.5	49815.1	59788.7	8809.43	67077.7	11805.8	36448.7	11346	25503.7	78255.4	67522.7	105069	18161.9	66021.9	14095.2	15088	16135.4	22694.9	22743.2	33074.4	50459	58936.3	61131.7	75500.7	86618.4	201852
Niben101Scf03197g06003.1	60 kDa chaperonin 1	HSP60	AT3G23990.1	1.02374e+06	1.00328e+06	1.00679e+06	1.0739e+06	1.11056e+06	1.12197e+06	1.18966e+06	1.15811e+06	1.1472e+06	1.03078e+06	1.03354e+06	1.02071e+06	925356	942753	924741	1.11515e+06	1.11936e+06	1.06657e+06	1.02136e+06	1.05932e+06	1.00981e+06	972480	943562	930849	1.06221e+06	1.03891e+06	1.05281e+06	993564	981085	953526	1.43097e+06	1.36465e+06	1.3811e+06	1.35993e+06	1.34643e+06	1.32515e+06	1.50176e+06	1.562e+06	1.48323e+06
Niben101Scf03208g02006.1	glutathione reductase LENGTH=565	At3g24170	AT3G24170.1	323566	338207	308909	240516	209934	208684	242393	172216	188896	270635	266028	262217	254598	227743	241286	212986	224925	180867	180261	185444	193650	257274	209783	246645	261609	237383	199931	243584	241075	181276	287690	326007	344634	394425	384825	377925	375117	389093	379683
Niben101Scf03209g00028.1	Acyl-protein thioesterase 1	SOBER1	AT4G22300.1	4714.33	21219.7	5158.59	11800.7	6467.38	26673.4	63191.2	58066.2	58369.3	7301.93	4491.94	62101.4	51979.5	52073.5	47743	41149.6	35255.9	3789.94	47765.3	3927.42	48209.1	32733.7	49759.8	44533.9	36409.1	59830.2	61364.4	3468.75	47177.9	41932.7	7635.33	7773.28	6650.56	4574.7	7795.76	8840.21	58285.9	65300	2635.51
Niben101Scf03209g00031.1	Mitochondrial pyruvate carrier 2	AT4G22310	AT4G22310.1	98055.3	63429.4	87574.9	95072.8	95339.5	42414.6	70372.7	79556	81557.9	83493.9	80078.6	94010.3	80324.2	41050.6	92405.5	38994.8	97998.7	42761.6	88262.5	80037.6	78665.4	81565.7	75033.5	85087.1	88153	93383.8	77729.3	82233.8	87949.2	82149	81819.1	80899.8	82182.2	106881	100718	103385	101266	70604.1	101078
Niben101Scf03221g01002.1	Dolichyl-diphosphooligosaccharide--protein glycosyltransferase subunit STT3A	STT3B	AT1G34130.1	55703.2	58834.2	54802.8	187678	66163.2	54522.2	201317	60701.7	65421.1	200098	214044	222012	51470.2	52433.4	63451.3	228703	279638	51431.6	44378.9	52088.9	38269.7	49072.6	37221.7	45848.5	39510.6	199924	216509	24287	255559	37453.8	22936.3	35957.2	37847.3	279960	265515	52369.3	265695	299171	295839
Niben101Scf03227g02022.1	polyribonucleotide nucleotidyltransferase, putative LENGTH=922	RIF10	AT3G03710.1	246695	243907	233649	276136	282135	303439	271796	283571	290421	227139	232142	244496	249586	247435	240338	288453	270313	267737	262935	255763	258389	276207	242916	254721	266461	233731	228916	276004	243159	248956	308038	272833	259045	225859	194637	187893	128193	158805	141328
Niben101Scf03227g05013.1	IAA-amino acid hydrolase ILR1-like protein 8 [Aegilops tauschii]	ILR1	AT3G02875.1	34436.7	57766.1	38570.1	39112.9	52628.3	47355.5	46472.6	15112.9	54426.3	34924.1	42352.4	53010.2	54747.6	43431.2	49203.6	52835.9	47327.3	50306.4	49172.5	49367.6	36714.9	5748.97	12263.8	44899.7	53505.4	43535.7	50066.3	63346.6	67606.8	54967	63087.9	23858.4	8678.23	3708.54	76803.4	14291.1	30234.9	10717.1	33352.2
Niben101Scf03236g03009.1	Serine protease Do-like HtrA	DEG8	AT5G39830.1	227790	232982	233158	228423	232627	231492	195589	216595	196552	238345	231492	248363	154673	176426	185954	149799	189409	170717	209020	192278	205770	191679	200858	220268	190046	240341	232168	190287	220627	223568	281692	282625	274625	268717	310311	289379	333113	337955	321752
Niben101Scf03239g04002.1	Late embryogenesis abundant protein LENGTH=166	AT2G46140	AT2G46140.1	37042.7	51734.5	51984.5	36288.8	55704	32403.7	36398.9	60764	38773.9	44327.7	52458	53856.6	42407.5	47105.2	39758.4	49375.8	48475.5	44479.4	23457.6	39011.8	43500.3	78725.7	63070.3	44912.7	45976	36766.2	44363	41716.8	46113.5	47332.7	44434.2	39168.9	34516.8	77526.2	73038.2	67568.1	44830.3	51904.4	42748
Niben101Scf03253g02006.1	50S ribosomal protein L1	EMB3126	AT3G63490.1	1.13442e+06	1.1374e+06	1.10387e+06	1.43982e+06	1.42891e+06	1.43826e+06	1.55502e+06	1.5668e+06	1.54979e+06	1.20249e+06	1.1955e+06	1.18936e+06	1.28257e+06	1.21197e+06	1.26003e+06	1.60943e+06	1.56387e+06	1.54792e+06	1.50845e+06	1.47858e+06	1.46912e+06	1.29355e+06	1.27567e+06	1.27019e+06	1.40915e+06	1.38242e+06	1.37226e+06	1.26328e+06	1.2368e+06	1.22752e+06	1.06787e+06	1.08456e+06	1.11553e+06	886104	829739	814889	851132	851015	841204
Niben101Scf03253g02009.1	Protein of unknown function (DUF3411) LENGTH=386	AT5G12470	AT5G12470.1	1.12801e+06	1.10585e+06	1.0425e+06	1.17261e+06	1.18222e+06	1.16248e+06	1.18912e+06	1.18181e+06	1.117e+06	964154	1.01988e+06	1.04349e+06	1.04774e+06	1.00033e+06	770467	1.10905e+06	995278	961873	1.07813e+06	1.07309e+06	1.01788e+06	1.16316e+06	1.08273e+06	1.03181e+06	1.06262e+06	997675	987044	1.23193e+06	1.14631e+06	1.15052e+06	1.31044e+06	1.21095e+06	1.26409e+06	1.53583e+06	1.45874e+06	1.54425e+06	1.48483e+06	1.41877e+06	1.39151e+06
Niben101Scf03262g02007.1	Eukaryotic translation initiation factor 5A-3	ELF5A-1	AT1G13950.1	1.73007e+06	1.72278e+06	1.65356e+06	1.67886e+06	1.65028e+06	1.69316e+06	1.70299e+06	1.72326e+06	1.67651e+06	1.44678e+06	1.40914e+06	1.39652e+06	1.66984e+06	1.66534e+06	1.66611e+06	1.69144e+06	1.65881e+06	1.64989e+06	1.57241e+06	1.56352e+06	1.5554e+06	1.34323e+06	1.32396e+06	1.33153e+06	1.58365e+06	1.50136e+06	1.5318e+06	1.22142e+06	1.18649e+06	1.16549e+06	1.17562e+06	1.16159e+06	1.17077e+06	1.23562e+06	1.1186e+06	1.08545e+06	934643	891360	897730
Niben101Scf03263g02005.1	Photosystem I reaction center subunit IV	PSAE-2	AT2G20260.1	8.26714e+06	8.81981e+06	8.03499e+06	8.27353e+06	8.29832e+06	8.02088e+06	7.33632e+06	7.30167e+06	7.32993e+06	8.68235e+06	8.95098e+06	8.44051e+06	8.53249e+06	8.47587e+06	8.28909e+06	8.03298e+06	7.58517e+06	7.1645e+06	7.77057e+06	7.83496e+06	7.70965e+06	8.53528e+06	7.97265e+06	7.88579e+06	9.60457e+06	8.75075e+06	8.9425e+06	8.9522e+06	8.70591e+06	8.33228e+06	1.05546e+07	1.03773e+07	1.04236e+07	1.17479e+07	1.00687e+07	1.03395e+07	8.61405e+06	8.45798e+06	8.3675e+06
Niben101Scf03263g02006.1	TPA: hypothetical protein ZEAMMB73_248209 [Zea mays]	AT4G28740	AT4G28740.1	109288	168026	110350	77011.4	159860	166177	154867	160895	172151	161881	157260	170259	130407	134172	129875	148282	79199.9	112271	135050	133627	118729	151765	124535	117771	132704	125520	130432	145417	146113	138737	109533	128437	103624	96592.9	108004	101156	89859.2	130435	106183
Niben101Scf03265g00012.1	Cytochrome b5	CB5-B	AT2G32720.1	192629	182829	204730	158774	190956	154699	31394.7	168155	167718	166944	173244	166988	179339	198026	183203	160519	163606	173514	159167	143140	129659	175968	169613	171404	185756	27342.3	145986	18789.5	152253	151149	25837.1	24844	10672.7	30560.7	16274.1	18450.5	16384.3	13492.3	28657.2
Niben101Scf03277g02012.1	Histone H2A.1	HTA6	AT5G59870.1	5.64053e+06	5.79531e+06	5.45771e+06	4.5292e+06	4.61795e+06	4.74485e+06	5.12925e+06	5.27116e+06	5.27229e+06	5.36292e+06	5.46812e+06	5.58378e+06	5.1865e+06	5.07738e+06	5.41264e+06	5.15391e+06	5.20318e+06	5.28805e+06	5.22126e+06	5.03022e+06	5.01177e+06	5.88778e+06	5.95776e+06	5.92151e+06	5.28742e+06	5.28446e+06	5.03525e+06	5.99981e+06	6.24731e+06	6.26983e+06	7.32263e+06	7.55145e+06	7.91887e+06	1.08982e+07	9.93607e+06	1.00956e+07	7.89189e+06	7.99514e+06	7.97658e+06
Niben101Scf03282g07004.1	Ferredoxin--NADP reductase	RFNR2	AT1G30510.2	376621	336838	309838	214463	203153	199528	250683	234166	246179	229859	240440	230817	216614	248153	249434	245071	255373	278711	232390	246266	253208	258979	261543	259888	271889	308096	285656	287410	260472	264867	398028	418458	412110	390070	365407	370708	390470	335800	383407
Niben101Scf03284g07021.1	peptide deformylase 1A LENGTH=269	PDF1A	AT1G15390.1	85888.3	85297.2	80117.5	62283.1	88400.7	85443.5	76216.5	81469.3	82506.1	98803.3	103390	76619.7	97891.6	84534.9	91834.1	70028	252528	73242.6	77795.8	76048.3	60629.7	89078.3	83017.4	99273.8	92212.7	69588	69519.6	104508	85788.5	89586.1	121800	112473	118762	158550	141106	148929	93706.9	102799	92437
Niben101Scf03291g00003.1	Phytochrome B	PHYB	AT2G18790.1	145253	160239	114656	161212	169256	217340	166651	201009	172647	143664	164753	182552	174204	179450	161303	98393.6	148414	106647	140326	157040	94519.2	179020	141890	180943	211316	159128	120755	178742	155549	151308	136790	150939	157966	162773	83447.2	109597	106697	136495	143117
Niben101Scf03321g05006.1	Beta-galactosidase	AT3G54440	AT3G54440.3	43303.9	55022.1	50726	37149.6	41810.5	40647.4	33636.8	36579.3	35696.3	15461.6	33933	71112.2	44008.4	39144.5	40706.7	35417	36859.3	30709.7	41017.3	36397.7	45967.8	39819.4	42235.2	36414.1	39463.6	36908.3	36750.1	46840.6	40606.6	37194.7	86307.3	35658.5	39034.9	89252.4	47173.3	39469	28993.9	38698.2	34417.3
Niben101Scf03351g04004.1	MULTISPECIES: hypothetical protein [Planktothrix]	AT2G43945	AT2G43945.1	51180.6	51644.5	51351.8	38420.4	47308.6	43058.7	38698.8	64579.5	48863.2	42007.1	46751	45628.9	49223.4	46548.5	45964.1	55240.8	46252.3	49276.9	47115.1	47305.6	48725.5	59121.2	56201.2	53555.3	50939.8	49746.1	48081.7	51226	55492.3	54775.7	66574.4	67016.6	98100.7	109884	88948.9	85218	85563.7	82241.2	72501.1
Niben101Scf03371g00013.1	Mitochondrial phosphate carrier protein [Medicago truncatula]	PHT3;1	AT5G14040.1	802235	804355	801032	644838	695372	680111	688595	731355	708549	644158	662609	642917	593701	581829	584964	667374	665860	641906	596641	590515	601354	725632	684680	705519	651460	592692	615373	836032	781028	769554	654595	608340	641596	908359	913393	924612	903012	887476	895845
Niben101Scf03376g03004.1	Cysteine-rich venom protein	PRB1	AT2G14580.1	16466.7	32281.5	18246.3	9020.9	18927.3	11972	9387.11	2925.45	10868.3	14806.1	6906.16	8955.91	9220.14	17641.8	6289.23	10404.1	9399.77	10528.1	11456.9	19370.8	7614.55	8764.46	9048.84	7528.61	10698.4	6132.29	3981.33	10115.4	6754.53	6156.81	14013.7	4542.72	16382.1	5996.05	15121.7	4196.84	31074.9	26471.7	30530.9
Niben101Scf03385g02011.1	Plant basic secretory protein (BSP) family protein LENGTH=225	AT2G15220	AT2G15220.1	209761	199849	202968	43969.6	46930.6	48850.1	67941.1	83036.4	67657.8	36564.3	62554.4	66120.7	67947.6	76689.8	45066.3	39804.4	64710.3	71624.7	52125.2	41360.9	54988.6	73941.9	54487	88048.4	57748	47228.3	58566	64356.4	42933.7	113292	89602.6	62357.7	100196	98365.7	99125.9	103197	281081	275473	278497
Niben101Scf03396g01003.1	60 kDa chaperonin	Cpn60beta2	AT3G13470.1	8.40125e+06	8.4249e+06	8.3575e+06	1.02813e+07	1.03021e+07	1.02504e+07	1.08411e+07	1.09036e+07	8.40584e+06	8.64849e+06	8.63623e+06	8.51204e+06	6.16278e+06	6.16578e+06	5.9955e+06	8.98811e+06	9.52765e+06	9.06471e+06	9.06141e+06	9.03128e+06	8.97633e+06	7.35084e+06	7.55088e+06	7.55814e+06	8.07942e+06	9.14769e+06	9.17872e+06	8.19978e+06	8.94722e+06	8.84789e+06	1.46893e+07	1.38706e+07	1.45679e+07	1.09975e+07	1.28365e+07	1.29753e+07	1.34759e+07	1.40545e+07	1.37046e+07
Niben101Scf03396g07029.1	Mitochondrial substrate carrier family protein LENGTH=298	AT5G19760	AT5G19760.1	536314	522230	562136	532582	514401	517607	537633	549987	556210	466570	491137	496357	468006	464847	452846	548242	558964	582241	565634	570371	543365	559336	576583	585280	478281	506891	318496	620995	660629	603359	447997	473243	529048	720682	681665	681019	676927	689137	610995
Niben101Scf03403g01034.1	Ribonuclease 3	HYL1	AT1G09700.1	44962	34066	27112.5	57070.1	34395.3	19479.4	30952.5	6893.06	36105.6	8733.97	44886.8	8270.16	42607	7731.29	30270.8	6104.61	51170.6	53673	34692.2	16742	33737.2	22177.7	52212.6	4978.58	46691.6	22156.6	26381.4	47521.7	47309.4	27485.1	26583.6	27771.9	46088.1	84323.7	82444.6	76920.7	61339.2	61915.7	55941.6
Niben101Scf03422g04001.1	Peroxyureidoacrylate/ureidoacrylate amidohydrolase RutB	AT3G16190	AT3G16190.1	70182.9	73966.5	72503.3	69860	73432.1	72369.7	73177.9	78520.7	71995.1	71151.3	70571.8	68768.8	75333.5	72465.5	75751.2	80748.9	72067.6	79896.7	70214.6	67906.5	71075.3	77973.1	71066.8	74259.3	87993	80914	82325.6	92009	85372.7	93872.3	110366	107858	111214	115666	131765	129400	121371	122088	131537
Niben101Scf03437g02009.1	BnaC08g38540D [Brassica napus]	AT1G16080	AT1G16080.1	650296	648262	637926	704871	755804	746717	706987	714232	702731	640550	625655	619011	517544	536205	555793	543794	592012	533303	624083	660738	644979	466679	525906	497784	423277	466834	467999	375412	440998	450204	208167	256596	251138	195739	190053	201041	165121	185273	194927
Niben101Scf03438g06004.1	calcium-dependent protein kinase 32 LENGTH=538	CPK32	AT3G57530.1	14580.8	3899.16	22527.4	13172.7	11124.6	12264.3	12801.3	19824	13521.8	9230.56	16147.7	14685.1	11945.4	14582.2	17864.9	14146.6	15626	15224.8	12466.7	15161.6	19825.1	12623.5	20509.2	14672.5	20866.8	15053.5	17497	15822.4	16751	20517	4107.21	26723.4	25403.3	24983.6	23293.5	25481.6	2519.09	24237.3	27720.4
Niben101Scf03444g03013.1	Dehydrogenase/reductase SDR family member 7B	KCR1	AT1G67730.1	49166.6	54354.7	67685.7	51518	50855.5	53417.6	46349.4	58540.9	54533.3	48604.2	52046	58967.7	38439.9	35872.1	33298.2	49977	57771.4	65352.8	56937.6	46766.2	52696.7	50552.3	31416.2	34905.7	26072.2	28752.8	53072.3	51019.7	36269.3	42222.8	137994	48874.5	118568	40232.6	52516.3	33598	95489.1	114861	87955.7
Niben101Scf03455g01006.1	Chlorophyll a-b binding protein 21, chloroplastic	LHB1B2	AT2G34420.1	5.3341e+07	5.38909e+07	5.27961e+07	4.71725e+07	4.82891e+07	4.20886e+07	5.0315e+07	4.5003e+07	5.1422e+07	5.20792e+07	5.11256e+07	4.6075e+07	4.71842e+07	4.71051e+07	4.15222e+07	4.24444e+07	4.45756e+07	4.75118e+07	5.08255e+07	4.64276e+07	5.19491e+07	5.13861e+07	5.51376e+07	6.18864e+07	4.64945e+07	5.14558e+07	5.56485e+07	5.77896e+07	5.56663e+07	5.69392e+07	5.92803e+07	6.13431e+07	5.62156e+07	5.90749e+07	6.38235e+07	7.02926e+07	7.99938e+07	7.28429e+07	7.37366e+07
Niben101Scf03455g06020.1	epimerase [Fischerella sp. PCC 9605]	AT2G34460	AT2G34460.1	551579	490854	532867	492265	465337	488889	471106	463600	479923	531483	537516	525731	580630	603860	596299	528591	512904	514391	496308	463131	484030	626515	582093	598578	621978	569837	579852	618828	613430	615957	677266	646628	661611	939796	871656	887049	683386	656495	643858
Niben101Scf03460g04004.1	Peroxidase 53	PA2	AT5G06720.1	310753	311932	310061	211993	200799	222209	138088	220025	129280	232218	211615	208141	211298	245668	224953	147948	84476.2	103300	136956	187065	159667	248125	201789	203426	201708	207141	180049	209452	267630	213236	180583	175337	202436	293093	339093	325838	373587	362746	372883
Niben101Scf03469g04001.1	Homocysteine S-methyltransferase 3	HMT3	AT3G22740.1	123355	97509	83181.8	74037.9	92282.4	82159.4	53624.5	31408.4	83367.8	50840.9	108494	123443	123082	66019	69164.1	109645	127880	92663.1	141363	137470	140224	198004	192668	180451	225046	244230	238974	304485	300487	334555	544432	521706	538941	413222	486476	515423	378967	386425	406292
Niben101Scf03481g00014.1	FKBP-like peptidyl-prolyl cis-trans isomerase family protein LENGTH=230	AT3G10060	AT3G10060.1	547491	533856	528678	570629	574947	579858	504039	499477	498908	635837	649490	653088	670672	649996	648018	582617	561128	546873	604201	589386	595325	689956	662491	676773	752692	695437	686097	721474	717235	709181	875162	864064	875902	1.08861e+06	985864	990262	879156	882211	874194
Niben101Scf03486g03002.1	PF07386 family protein [Lept [Leptospira terpstrae serovar Hualin str. LT 11-33 = ATCC 700639]	AT3G60810	AT3G60810.1	110006	119377	110116	103315	102244	98673	89189.3	82427.5	79176.8	125960	117109	111278	105569	102166	107491	53547	80801.3	56185.2	94506.6	84965.5	93376	116337	102919	99110.7	115646	122599	131056	100962	104319	102129	137708	144274	152596	161654	163324	166562	174001	161141	168251
Niben101Scf03487g00013.1	ATP synthase protein I -related LENGTH=350	AT2G31040	AT2G31040.1	2834.51	4367.64	3433.96	10129.2	10414.1	11693.2	9530.57	7408.99	9094.77	7844.33	7766.21	8756.39	9460.53	8208.73	11353.4	9204.3	8912.15	11317.4	5003.62	9646.74	7734.92	5531.94	7108.4	6714.74	4826.34	4443.15	2205.94	3555.22	2095.59	6476.43	2037.73	2586.23	6735.77	1160.81	2070.07	2456.34	4936.27	4400.18	2844.27
Niben101Scf03493g00019.1	triosephosphate isomerase LENGTH=254	TPI	AT3G55440.1	4.71389e+06	4.68197e+06	4.61883e+06	4.83022e+06	4.82954e+06	4.84118e+06	4.75484e+06	4.71211e+06	4.74367e+06	4.58724e+06	4.54343e+06	4.60729e+06	5.17011e+06	5.15102e+06	5.22722e+06	5.07876e+06	4.92047e+06	4.8606e+06	4.91015e+06	5.03576e+06	4.95705e+06	4.71683e+06	4.72418e+06	4.62369e+06	4.8957e+06	4.65657e+06	4.72929e+06	4.13471e+06	4.11809e+06	4.12793e+06	3.6386e+06	3.61034e+06	3.73245e+06	4.12238e+06	3.92971e+06	3.99876e+06	3.74233e+06	3.63325e+06	3.63421e+06
Niben101Scf03494g11004.1	Rhodanese-like domain-containing protein 9, chloroplastic	AT2G42220	AT2G42220.1	297816	252878	268946	263988	266507	262001	287671	282001	274050	303707	266869	279891	311463	266162	295436	285422	276190	274232	341319	291755	282509	323996	271409	338322	296345	243346	216802	249747	293112	228075	350955	277133	328174	274701	241270	247525	389425	459724	380190
Niben101Scf03514g00003.1	Cathepsin B-like cysteine proteinase	AT3G45310	AT3G45310.1	8513.66	11099.1	8533.49	13643.2	14217.9	11722.8	11828.3	8306.68	11884.5	3669.57	5575.82	4741.41	13475.3	10095.6	12279.8	8259.64	12940.7	5773.16	14654.2	6273.7	4863.94	11104.4	13952.9	13907.3	2628.8	10628.2	11729.5	3566.78	5754.34	11826.1	12645.6	55046.2	6694.47	14356.4	6309.89	4958.24	3925.12	40544.9	36122.5
Niben101Scf03514g00004.1	Embryo-specific protein 3, (ATS3) LENGTH=179	AT2G41475	AT2G41475.1	122682	119780	125687	123135	113216	115137	96231.3	113727	109465	136341	148246	139121	124426	116766	109063	99036.7	101307	110086	100402	115967	113309	72441	131983	132834	111694	117446	110300	128527	129701	126337	120764	129937	142764	153654	159335	163903	114582	101651	122869
Niben101Scf03523g01022.1	60S ribosomal protein L19-2	AT3G16780	AT3G16780.1	202386	197519	179513	242448	254984	252202	312262	289593	277134	224479	227866	227273	190062	173308	222865	224094	210610	202592	207603	213907	219219	174776	209911	218930	165422	173378	169010	210494	199178	193563	129493	146218	151362	139039	123996	134136	90340.5	150759	114755
Niben101Scf03526g01002.1	Nuclear transport factor 2	AT5G43960	AT5G43960.1	9448.85	20821.8	17700.6	12690.7	12250.4	17805.1	3935.58	16163.8	14456.4	15408.4	16256.8	26865.6	11134.9	12875.7	17386.9	7322.07	14048.1	12610.6	7857.28	15901.9	26024.5	4999.65	17567.1	16800	23137.3	18878.4	8633.9	21299.7	17960.7	15549.1	17575.8	5525.84	5570.75	11922.1	18347.2	12038.6	11780.2	4321.23	11350.1
Niben101Scf03534g01005.1	Aldehyde dehydrogenase family 2 member C4	ALDH2B7	AT1G23800.1	492893	504405	470314	411501	391916	398605	377760	444583	379375	471435	470808	470008	404307	408963	358258	378203	415779	386347	506396	403788	418858	454838	423137	439085	481431	501922	488976	520667	523731	485867	852739	884140	939199	1.05527e+06	1.01235e+06	995051	801225	818520	821727
Niben101Scf03546g01023.1	Dehydrogenase/reductase SDR family member 4	IBR1	AT4G05530.1	26581.3	26750	87743.4	15456	52476.4	22045.5	12522.4	45595.6	25504.9	47036.1	25803.1	17405.2	18360.8	9366.27	39585.1	28794.4	20566.4	38537.7	17261.3	27582.9	24964.9	16012	21814.4	26134.7	63065.9	20250.7	17313.7	20556.9	36124	62604	47963.5	41921	44945.5	74871.3	55322.2	106818	69868.1	56205.7	62734.5
Niben101Scf03548g01011.1	Glycine--tRNA ligase	AT1G29880	AT1G29880.1	589498	568741	578884	618979	647467	639257	663992	678629	633306	573031	569835	542365	718010	673413	674316	670332	646595	639130	577083	593396	566543	609888	581782	566512	571924	543067	523161	498502	479808	484239	477861	469253	487488	525609	502147	491574	454878	472923	451651
Niben101Scf03563g00036.1	Threonine--tRNA ligase	EMB2761	AT2G04842.1	183487	192220	198360	176218	216937	225553	228643	217627	201000	138384	217489	165492	192038	181474	210827	218304	225520	202804	195185	228323	219593	184130	171181	191610	204661	134677	202922	156309	183424	195351	207677	170698	216294	162882	156914	165168	151449	149649	153180
Niben101Scf03565g07018.1	PENTATRICOPEPTIDE REPEAT 596 LENGTH=596	AT1G60770	AT1G60770.1	40087.2	39748.7	13105.3	46321.1	34202.3	49532.6	48737.9	39275.7	7101.55	32662.4	35551.1	4163.72	58910.7	5379.3	26574.8	5561.02	5028.4	50908.6	9905.24	59991.5	48549.6	54743.9	3108.19	30386.3	5809.28	52667.3	51253.2	33366.8	57980.7	36248.2	21089.7	10368.4	34018.7	6528.41	36294.7	23041.3	10947.7	9760.83	11951.9
Niben101Scf03572g02001.1	alpha/beta fold hydrolase [Medicago truncatula]	PPH	AT5G13800.1	48113.3	92523.2	52160.6	78427.8	38366.7	41272.6	67907.1	64015.2	81715.4	68158.9	98710.8	81847.3	61154.2	61638.6	34578.2	35163.9	74575.6	46332.7	77015.7	69592.9	74139	60942.6	41173.5	43968.8	17745.4	76046.7	68730.7	48759.6	56499	92149.1	125668	139717	134279	128247	122366	150267	133462	132565	157449
Niben101Scf03573g00017.1	Ubiquinone/menaquinone biosynthesis C-methyltransferase UbiE	APG1	AT3G63410.1	1.26843e+06	1.27893e+06	1.22334e+06	1.1977e+06	1.22177e+06	1.18948e+06	1.23605e+06	1.16973e+06	1.21009e+06	1.19239e+06	1.1463e+06	1.17373e+06	1.18695e+06	1.18594e+06	1.20873e+06	1.22322e+06	1.18823e+06	1.16573e+06	1.19605e+06	1.18667e+06	1.19812e+06	1.24724e+06	1.17963e+06	1.21343e+06	1.15084e+06	1.15344e+06	1.15937e+06	1.25726e+06	1.28254e+06	1.2888e+06	1.54439e+06	1.54398e+06	1.6006e+06	1.75714e+06	1.75071e+06	1.77407e+06	1.40878e+06	1.43568e+06	1.41285e+06
Niben101Scf03587g00002.1	ADP/ATP carrier 2 LENGTH=385	AAC2	AT5G13490.1	3.308e+06	3.18492e+06	3.13631e+06	2.45332e+06	2.54371e+06	2.46029e+06	2.61724e+06	2.62092e+06	2.57307e+06	2.70135e+06	2.76064e+06	2.76659e+06	2.07625e+06	2.04869e+06	2.14127e+06	2.4874e+06	2.35102e+06	2.30995e+06	2.3043e+06	2.26212e+06	2.3281e+06	2.68466e+06	2.64395e+06	2.51714e+06	2.56379e+06	2.40861e+06	2.41118e+06	3.11435e+06	3.00011e+06	3.0035e+06	2.76308e+06	2.66786e+06	2.73261e+06	3.68671e+06	3.48571e+06	3.50667e+06	3.04913e+06	3.03557e+06	3.07921e+06
Niben101Scf03592g02002.1	Inosine-5'-monophosphate dehydrogenase	AT1G16350	AT1G16350.1	175921	182357	170774	203031	219839	171782	172818	186342	174252	173700	171466	140372	222514	166462	183554	220152	227255	208414	164827	191111	186979	130847	193245	136101	151343	133413	189469	170779	112494	183336	161651	168032	108333	146870	119261	136367	127016	134608	123550
Niben101Scf03595g01002.1	Mitochondrial pyruvate carrier 2	AT4G22310	AT4G22310.1	59904.2	25311.6	54979.9	60131.3	63520.6	6413.84	40869.6	48944	54158.3	53524.5	48283.9	59968	56187.1	10861.2	63837.7	11705.5	67542.9	12797.1	57612.4	49347.8	47181.2	57695.4	46708.9	52702.6	59315.3	63998	52160.8	55302.2	56631.3	49005.5	55492.2	47555.3	48196.8	66651.2	54919.1	63847.9	61126.7	53723.4	54956.6
Niben101Scf03599g01016.1	Vesicle-associated membrane protein-associated protein A	PVA12	AT2G45140.1	59739.8	58761.7	15952.1	8107.51	60375.9	67738.8	61449.1	59708.1	51667.7	54975.3	62905.6	23120.8	52688.1	53069	18728.4	14530.2	56055.2	63734.8	53856.9	61318.8	56928.2	50022.9	56897.4	62709.7	49480.5	61821.9	65319.4	5792.72	62423	67485	64737	14299.2	73634.1	54139	66456.7	63585.1	66455.6	76728.1	73297.4
Niben101Scf03599g01017.1	Phosphatidate cytidylyltransferase	CDS5	AT3G60620.1	3776.44	2263.58	3358.69	3013.41	3168.09	4156.78	4635.96	979.782	2621.84	953.546	2541.09	3943.56	2626.92	1179.31	3438.17	2566.08	3137.92	3166.5	743.74	1345.36	2412.35	3041.14	1318.69	2035.07	2697.31	1058.49	2189.23	4768.69	4337.31	876.149	3033.44	1454.66	2269.96	4098.82	2754.92	4778	3477.26	3911.82	3641.74
Niben101Scf03600g04008.1	glucose-6-phosphate dehydrogenase 6 LENGTH=515	G6PD6	AT5G40760.1	398023	412671	398175	357244	418443	295616	342270	320130	363199	371425	312856	348305	388570	432821	369132	345433	380402	357047	379409	409131	323907	372526	319477	440931	426370	393819	352869	313788	367501	242875	387847	380264	372769	388917	432613	410952	397510	385271	385389
Niben101Scf03624g07013.1	serine hydroxymethyltransferase 2 LENGTH=533	SHM2	AT5G26780.3	9.11372e+06	8.98181e+06	9.10693e+06	9.54064e+06	9.42018e+06	9.66236e+06	8.39325e+06	8.4798e+06	8.39715e+06	9.38864e+06	9.2991e+06	9.2538e+06	9.49782e+06	9.43733e+06	9.81821e+06	8.75413e+06	8.57294e+06	8.50366e+06	8.70452e+06	8.61674e+06	8.42513e+06	8.65919e+06	8.79429e+06	8.40692e+06	8.70601e+06	8.4058e+06	8.38954e+06	7.451e+06	7.63981e+06	7.54258e+06	6.90051e+06	7.12808e+06	7.18488e+06	6.73887e+06	6.32736e+06	6.38205e+06	5.75309e+06	5.81753e+06	5.74323e+06
Niben101Scf03628g14016.1	ketol-acid reductoisomerase LENGTH=591	AT3G58610	AT3G58610.3	1.42425e+06	1.43657e+06	1.45136e+06	1.69319e+06	1.76208e+06	1.69335e+06	1.93458e+06	1.96576e+06	1.93378e+06	1.49803e+06	1.54946e+06	1.5461e+06	1.60431e+06	1.56016e+06	1.61443e+06	1.96106e+06	1.93869e+06	1.92345e+06	1.7648e+06	1.77149e+06	1.79926e+06	1.6141e+06	1.62704e+06	1.55838e+06	1.4061e+06	1.34944e+06	1.35332e+06	1.17554e+06	1.13707e+06	1.21902e+06	1.02629e+06	1.03062e+06	1.08838e+06	1.00068e+06	967164	953245	854230	900985	894423
Niben101Scf03631g00005.1	Catalase	CAT	AT4G35090.1	2.91108e+06	2.84912e+06	2.90796e+06	2.97342e+06	2.93995e+06	2.98488e+06	2.90505e+06	2.82392e+06	2.80964e+06	2.87097e+06	2.86222e+06	2.98102e+06	2.7112e+06	2.60288e+06	2.6345e+06	2.68853e+06	2.71489e+06	2.71515e+06	2.8009e+06	2.79188e+06	2.7467e+06	2.82128e+06	2.9621e+06	2.92455e+06	2.60018e+06	2.78419e+06	2.85792e+06	2.7735e+06	2.99425e+06	2.99445e+06	3.4827e+06	3.55563e+06	3.61651e+06	3.50339e+06	3.67095e+06	3.73791e+06	3.23873e+06	3.29356e+06	3.22803e+06
Niben101Scf03631g01004.1	1,4-alpha-glucan branching enzyme GlgB	SBE2.2	AT5G03650.1	42659.5	81021	22507.3	188475	282450	37406.3	188944	188324	157511	62092.8	163373	28906.3	77437.5	112366	202237	13325	327595	144759	77466.8	137857	20066	60811	190282	119053	22831.6	23800.5	156725	39768.1	111420	207973	64674.2	120092	97951.7	89541.2	85071.1	88872.6	42216.2	77069.6	47314.8
Niben101Scf03634g06015.1	V-type proton ATPase subunit d2	AT3G28715	AT3G28715.1	588024	565439	556990	511291	502207	516286	461032	502456	501828	480856	470173	485272	409740	448332	419988	390301	422447	395146	441267	421897	429324	420577	447368	441888	383607	446496	433791	412160	462821	459482	559261	550402	582111	539215	639447	677887	620263	663069	641833
Niben101Scf03645g04018.1	peptide deformylase 1A LENGTH=269	PDF1A	AT1G15390.1	86950.4	90503.4	83548.9	66987.6	86237.3	94576.1	83816.9	89834	88839.1	104033	109232	91593.5	105499	89496.4	94153.1	73193.8	256617	68799.4	83218.5	89110.2	59672	97066.3	89821.2	107218	100930	64984.6	70486.6	107699	97380.5	93222.7	127583	119661	111454	179546	157573	164504	101895	112548	107346
Niben101Scf03670g00002.1	Chaperone protein DnaJ	AT2G01710	AT2G01710.1	20688.7	6857.93	16586	5886.18	4609.09	16876.1	18550.5	3482.37	9217.86	8430.64	34437.3	12988.9	24124	2149.48	7286.8	19368.1	9774.72	18042.5	12456.2	28643.4	7133.7	28222.3	3870.87	31036.9	8686.88	27588.2	2491.02	5652.06	6733.78	5357.86	4855.53	10317.9	4068.39	4305.25	6615.16	6067.3	4945.34	7626.25	5933.72
Niben101Scf03671g00015.1	Glucose-1-phosphate adenylyltransferase family protein LENGTH=521	APL1	AT5G19220.1	1.10263e+06	1.12208e+06	1.08968e+06	1.12471e+06	1.12337e+06	1.1806e+06	1.09527e+06	1.12451e+06	1.12517e+06	1.16005e+06	1.13213e+06	1.14771e+06	1.13906e+06	1.13667e+06	1.1365e+06	1.13419e+06	1.09703e+06	1.07827e+06	1.02618e+06	1.01511e+06	1.01604e+06	1.1859e+06	1.12537e+06	1.1176e+06	1.13978e+06	1.10341e+06	1.09917e+06	1.20382e+06	1.1497e+06	1.00077e+06	1.4449e+06	1.34385e+06	1.38281e+06	1.19842e+06	1.22044e+06	1.20194e+06	1.30931e+06	1.36118e+06	1.32791e+06
Niben101Scf03671g02013.1	alkyl hydroperoxide reductase [Rhizobium sp. YS-1r]	PRXIIF	AT3G06050.1	663276	644041	649420	583406	605268	590349	565723	572704	562783	590858	599101	597517	597268	580033	603346	615083	606214	600763	644414	633824	613013	572179	575978	565995	676833	671293	687651	582499	567772	585919	648826	689609	706214	698512	639728	635274	682893	679974	680667
Niben101Scf03676g04015.1	ATPase ASNA1 [Homo sapiens] ref|NP_001092334.1| ATPase ASNA1 [B product [Homo sapiens] tpg|DAA28025.1| TPA: arsA arsenite transporter, ATP-binding, homolog 1 [Bos taurus] gb|ADZ15365.1| arsA arsenite transporter, ATP-binding, homolog 1 (bacterial) [synthetic construct] gb|EHH29684.1| ATPase ASNA1 [Macaca mulatta] gb|EHH59253.1| ATPase ASNA1 [Macaca fascicularis] gb|ELK06712.1| ATPase ASNA1 [Ptero…	AT1G01910	AT1G01910.4	140883	174552	159826	165993	177110	189639	188256	182267	165867	152208	126577	145631	175156	165933	190687	175770	182548	220281	167712	119598	156826	168136	171071	167675	157146	157190	171601	161403	160865	178271	154827	191970	192695	163877	148735	207692	179114	219871	198567
Niben101Scf03679g01006.1	Hydroxyacylglutathione hydrolase	GLY2	AT3G10850.1	85965.6	72082.9	135360	111624	93566.7	125282	79910.3	94586.2	77457.6	72335.4	141159	93401	93107.8	109949	104211	155312	103617	101493	89149.8	102939	69004.9	120474	102312	106969	153449	114761	102113	134683	82609.9	107590	113531	110855	118547	148670	142336	149049	110051	107669	120205
Niben101Scf03679g03009.1	Fe superoxide dismutase 2 LENGTH=305	FSD1	AT4G25100.1	1.41812e+06	1.3675e+06	1.42279e+06	1.15742e+06	1.13804e+06	1.17022e+06	1.18436e+06	1.23276e+06	1.18689e+06	1.29536e+06	1.3143e+06	1.32769e+06	1.6786e+06	1.63569e+06	1.65589e+06	1.43608e+06	1.43196e+06	1.36251e+06	1.38734e+06	1.35607e+06	1.41022e+06	1.48756e+06	1.43485e+06	1.45672e+06	1.41733e+06	1.39748e+06	1.37018e+06	1.27736e+06	1.29334e+06	1.29455e+06	1.62803e+06	1.59028e+06	1.70609e+06	1.96977e+06	1.97099e+06	1.98299e+06	2.43154e+06	2.48896e+06	2.47701e+06
Niben101Scf03679g04002.1	Glutamate dehydrogenase A	GDH2	AT5G07440.1	530213	549886	527337	483052	479615	498149	553514	587864	554822	512514	545473	510040	628977	606860	632937	705680	754164	693534	612396	613686	609980	716433	714512	728571	822341	807077	826548	814510	864475	844728	1.27342e+06	1.35083e+06	1.38934e+06	1.53019e+06	1.42119e+06	1.39956e+06	1.96772e+06	1.92967e+06	1.93624e+06
Niben101Scf03689g01006.1	Photosystem I P700 chlorophyll a apoprotein A2	PSAB	ATCG00340.1	1.53227e+06	1.59249e+06	1.56387e+06	1.32261e+06	1.24705e+06	1.26277e+06	1.27323e+06	1.28363e+06	1.29325e+06	1.36614e+06	1.35802e+06	1.34625e+06	1.57903e+06	1.48014e+06	1.6223e+06	1.47297e+06	1.47303e+06	1.47269e+06	1.4438e+06	1.43347e+06	1.38612e+06	1.61068e+06	1.70419e+06	1.67717e+06	1.53618e+06	1.47314e+06	1.52191e+06	1.84644e+06	1.9217e+06	2.13816e+06	1.62031e+06	1.73716e+06	1.76425e+06	2.234e+06	2.28859e+06	2.21745e+06	2.15087e+06	2.07268e+06	2.21405e+06
Niben101Scf03705g02009.1	Bifunctional purine biosynthesis protein PurH	AT2G35040	AT2G35040.1	37529.7	36548.5	43764.3	40893.3	42618.9	34927.9	39305	46001.4	48323.3	50295.2	44739.9	40331.9	43217.7	38761.2	52921.1	44268.1	39146.7	44140	50810.7	37777.9	34140.2	39779.8	35330.8	38013.6	54622.1	50968.3	38969.8	43817.5	36161.2	41641.9	55613.2	50529.7	50160.3	52821.9	53449.4	49057.4	46277.3	49137.8	46028.6
Niben101Scf03706g02006.1	Pectinesterase 3	AT4G02320	AT4G02320.1	490741	493712	495623	436280	454389	467154	518720	524318	518090	541833	549429	550888	541383	523447	543573	544755	559053	562468	488908	479641	503151	658888	647509	646636	583681	586763	560731	634669	600999	656816	618062	608812	655601	1.04267e+06	1.04127e+06	1.05169e+06	1.0094e+06	971841	960361
Niben101Scf03708g02006.1	Villin-4	VLN4	AT4G30160.2	90532.6	57365.9	95513.8	43697.3	69037	83599.7	45814.3	45388.4	63825.2	81986.1	66748.5	86701.6	47924.8	66198.5	66211.2	77432.7	76571.2	69822.8	65348.2	75319.5	69026.2	62010.6	42495.2	42459.1	66740.8	69397.4	67744	68021.8	73409.1	67492	90691.4	92447.3	51117.3	79815.4	96057.3	94069.4	78678.1	78721.9	79491.6
Niben101Scf03708g02009.1	Villin-4	VLN4	AT4G30160.2	119749	99578.1	89941.3	70675	75366.3	92833.5	71108.9	69917.7	126675	50678.4	81843.4	82537.3	73475	83860.1	83507.9	90245.4	88480.1	75606	107962	56284.1	68783.9	119571	117593	114704	117426	46650.8	78955.2	118033	76275.1	69983.3	99482.1	104756	110779	146984	104699	142112	79661	72922.3	79805.1
Niben101Scf03717g01006.1	phosphate transporter 2;1 LENGTH=613	PHT2;1	AT3G26570.1	143288	123056	152129	133085	123109	156510	173407	145214	144686	129658	126608	124159	121499	135992	140470	134474	129609	122753	140735	149954	126611	127041	156912	148999	136353	112738	137618	156961	166772	163605	145068	169177	170533	145774	149569	158131	161945	149583	149943
Niben101Scf03723g01001.1	3-isopropylmalate dehydratase large subunit	ACO3	AT2G05710.1	1.54798e+06	1.54001e+06	1.54914e+06	1.26981e+06	1.26779e+06	1.26999e+06	1.20037e+06	1.23363e+06	1.20857e+06	1.29111e+06	1.26972e+06	1.26787e+06	1.35008e+06	1.32093e+06	1.3419e+06	1.31563e+06	1.31509e+06	1.26121e+06	1.20902e+06	1.18496e+06	1.20992e+06	1.28856e+06	1.24725e+06	1.24363e+06	1.34528e+06	1.26076e+06	1.25354e+06	1.2133e+06	1.22184e+06	1.20753e+06	1.69534e+06	1.65094e+06	1.68454e+06	1.88444e+06	1.75922e+06	1.70533e+06	1.56331e+06	1.55227e+06	1.56141e+06
Niben101Scf03723g04003.1	Zinc metalloprotease RasP	AT1G05140	AT1G05140.1	108874	119050	127466	65023.3	88249.4	68959	91773.7	102813	98399.7	44590.7	78046.2	117167	80661.8	41135.4	39587.2	86646.6	80409.4	81443.1	81430.4	43810.5	90990.2	55328.7	95160.4	89827.5	88968.6	79887.7	87362.8	83552.7	100053	114860	93709.5	65458.5	102401	107918	115357	73597.9	109422	113857	111208
Niben101Scf03733g03020.1	Photosystem I reaction center subunit V, chloroplastic	PSAG	AT1G55670.1	578784	483040	578234	301154	310355	406215	455449	453175	276280	305523	486346	304359	339897	403317	421190	457727	567864	411012	364092	364889	263447	435240	439791	351884	450810	483955	365421	462242	438887	546553	576096	591660	437231	723732	399691	526107	461442	610803	361906
Niben101Scf03735g07010.1	V-type proton ATPase 16 kDa proteolipid subunit	AVA-P2	AT1G19910.1	420988	427566	443873	355492	358030	368192	381001	391653	388021	363088	362965	371092	373610	402744	395935	451822	435407	435793	365220	373240	355052	465141	475055	442774	420389	384816	393031	487583	462702	477613	379203	365234	350599	493759	468008	474325	541776	554134	543107
Niben101Scf03736g02006.1	GDP-L-fucose synthase 1	At1g17890	AT1G17890.1	86380.4	80336.5	84091.5	87410	91766.3	89321.1	99319.2	95041.4	99229.5	79502.8	76402.6	75861.9	93496	92000.9	89224.9	192701	105971	104825	166308	87181.8	101024	98197.7	88824.3	87732.1	76689.6	75864.5	80575.5	79847.5	75853.4	98810.9	60810.5	65278.2	67456.8	86171.6	86321.8	93501.8	71953.8	83640.4	80838.3
Niben101Scf03738g00006.1	plastid movement impaired1 LENGTH=843	PMI1	AT1G42550.1	386616	374288	387357	396240	332866	344928	367974	368489	385787	417355	381800	400152	403636	398672	381032	383633	338304	352415	374527	363405	357446	410275	384623	338934	337857	334592	319578	377691	356817	345644	391905	369574	409073	333608	316719	353803	259581	260068	280338
Niben101Scf03747g04002.1	ADP-ribosylation factor 1	ARLA1D	AT5G67560.1	270185	292623	150542	153546	250117	170279	278273	269135	263153	263484	256860	258806	110387	97915.2	244179	279481	260195	235528	243062	263132	252564	251762	266538	265575	216497	254116	107738	252649	295031	269246	143506	279710	258597	316359	343982	345772	337873	344268	339452
Niben101Scf03753g00018.1	Endoglucanase 25	GH9A1	AT5G49720.1	46575.4	44776.7	46464.2	35832.2	32489.7	30835.3	35869.9	36232.4	30889	24851.3	22412	17511.8	14791.7	24004.9	23900.4	24909.9	31310.4	23936.3	17912	15284.1	121388	30440.5	28371.3	21574.8	113601	22250	23486	22220	30541.5	23454.8	22123.2	24283.3	21214.5	24020.4	26910.8	27431.8	24261.1	29308.9	23498.4
Niben101Scf03764g04008.1	Syntaxin-43	SYP43	AT3G05710.2	7864.59	9683.59	9433.07	14429.8	8034.57	2445.8	17759.2	8343.49	4841.49	16631.3	9885.58	22129.8	9524.73	11268.3	4716.13	9613.53	6083.48	6679.06	10508.4	8743.1	12824.8	8793.04	22954.4	7053.88	8831.99	10362.7	8124.52	3440.92	12960.1	17166.2	10897.1	24734.4	6680.61	11223.4	18420.1	10835.2	14531.4	8669.43	49520.4
Niben101Scf03766g00008.1	Orotate phosphoribosyltransferase	AT3G54470	AT3G54470.1	124051	134245	106266	113946	113829	115170	119949	136184	119077	105373	96844.3	58000	69537.6	86512	125964	67300.4	95515.1	128741	102294	123541	117781	90691.8	126702	123443	100904	93424.3	49884	135469	141029	142305	93312	106586	81290.2	78014.8	73319.3	84935.9	94920.2	81274.7	132490
Niben101Scf03766g09005.1	aldose 1-epimerase family protein LENGTH=306	AT5G14500	AT5G14500.1	85368.7	70974.9	45242.2	56375.6	36330.4	43833.9	60915.7	53264.4	74694.3	76648.7	39525	37344.4	75971.9	31155.2	82277.7	21897.5	27439.7	49917.7	94261.8	51414.3	12622	25154.8	27881.9	76289	23846.2	72241	98708.1	78632.4	19658.3	23090	79722.6	24701.1	73516.2	61152.8	74528.5	65968	95807.9	92779.4	53983.9
Niben101Scf03766g11002.1	GPI transamidase component family protein / Gaa1-like family protein LENGTH=699	AT5G19130	AT5G19130.1	19268.2	13638.9	20915.3	22750.4	34230.3	29243.2	27498.2	38149.5	20828	19024.7	21838.6	19125.4	16732.7	13385.1	17208.4	25308.8	28248.8	14355.8	20761.9	23909.4	25435.9	9503.01	13750.5	20014.2	14744.9	16596.2	13830.9	17226.2	28301.5	19021.9	11877	15375.1	4935.68	10992.9	7240.42	8895.5	12893.4	6026.58	11465.9
Niben101Scf03770g00004.1	Glucan endo-1,3-beta-glucosidase 6	AT5G58090	AT5G58090.1	150590	160867	309051	141606	131715	146968	138567	139527	132381	155471	163832	190375	98700.4	100350	139156	73444.8	197257	117418	158688	146170	261916	119055	171438	103524	254614	126793	171740	134546	174480	287807	196562	376277	251067	224305	272296	273563	293876	318042	414497
Niben101Scf03776g00015.1	Phosphoinositide phosphatase family protein LENGTH=831	AT3G43220	AT3G43220.1	27223.5	65408.5	32803.5	31792.6	3401.83	36048.7	40479.5	39144.4	32147.3	29607.8	61476.9	5131.9	68377.8	19199.2	17081.6	25388.4	30135.3	26622.1	28990.9	55448.6	15462.3	10787.8	25547.2	28962.7	24655	25860.8	35847.2	22792.2	92559.8	29053.1	70483.8	69341.1	40628.7	106017	81472.1	113061	88391.3	34929.9	33862.3
Niben101Scf03790g00009.1	Cytosol aminopeptidase family protein LENGTH=583	LAP2	AT4G30920.1	1.15878e+06	1.12613e+06	1.10127e+06	992456	1.02387e+06	1.0306e+06	1.01227e+06	1.05786e+06	1.05672e+06	1.14477e+06	1.13532e+06	1.14379e+06	1.04947e+06	1.02635e+06	1.03803e+06	1.08714e+06	1.06336e+06	747105	1.01067e+06	1.00203e+06	982872	1.02509e+06	907731	911789	1.02236e+06	973702	998022	1.13252e+06	994164	1.07335e+06	1.41723e+06	1.3807e+06	1.44588e+06	1.58208e+06	1.54251e+06	1.53118e+06	1.35092e+06	1.34692e+06	1.36318e+06
Niben101Scf03790g00014.1	MULTISPECIES: hypothetical protein [Prochlorococcus]	AT4G30620	AT4G30620.1	159938	192935	378984	268252	266081	183366	213226	210963	285534	245396	211504	200318	247251	272026	198789	295712	243365	187956	275429	289897	205491	181677	169705	160105	169884	261606	242206	164202	226999	163975	182321	176948	182359	142062	102370	122977	164314	164577	158525
Niben101Scf03794g01004.1	Beta-hexosaminidase 1	HEXO1	AT3G55260.1	71265.4	121032	82475.3	92282.6	72253.9	79703.8	95808	31447.1	76729.8	78989.4	93639.4	75948.2	92438.5	105942	101237	74017.4	71925.3	74175.6	66040.2	51406.5	73336.9	85026.8	104415	108893	121709	76908.4	81434.9	86084.1	95624.8	93446.7	119152	83208.2	103340	161461	146938	142561	155294	137302	155719
Niben101Scf03804g01001.1	Catalase-peroxidase	TAPX	AT1G77490.1	707408	714997	709656	679802	687454	722987	642510	655152	637148	772650	766765	778788	629780	641116	650133	690459	659213	642395	629051	631456	631482	688760	645722	649103	753448	708625	718147	688450	706826	682566	827871	839290	878888	916171	860379	836373	629763	653763	642780
Niben101Scf03822g00016.1	[Oryza sativa Japonica Group] dbj|BAF10757.1| [Oryza sativa Japonica Group]	AT4G38225	AT4G38225.3	134485	107789	148997	141306	164602	160894	129366	148016	132803	118727	126400	155527	125466	113795	107700	132676	150943	135008	142936	128539	154228	117811	112589	122953	124209	118849	131959	95171.7	81116.3	88894.6	80872.4	71762.6	65162.6	95213.6	55172.4	57055.7	60720.5	63991.9	66936.1
Niben101Scf03823g01005.1	Pectinesterase 3	PME3	AT3G14310.1	824067	804699	832512	630651	648691	665622	664324	677620	643566	945065	943479	923073	1.02373e+06	1.00843e+06	1.07717e+06	763546	788763	734621	731797	691190	730714	1.05763e+06	1.08554e+06	1.04542e+06	883871	865776	883969	918286	945375	954377	1.07564e+06	1.16618e+06	1.17941e+06	1.93134e+06	1.76953e+06	1.80821e+06	1.25825e+06	1.24675e+06	1.22959e+06
Niben101Scf03823g02013.1	Translation initiation factor eIF-2B subunit alpha	AT1G72340	AT1G72340.1	204098	181130	165475	209283	217300	217338	213527	189100	206471	62088.4	149450	141055	237525	119232	106709	223154	240929	250416	237191	229210	225998	225124	225116	227205	216959	228370	217540	180359	200580	174822	133030	131135	142021	169956	159377	149916	184426	186709	93719.1
Niben101Scf03839g04019.1	Glycine dehydrogenase (decarboxylating)	GLDP2	AT2G26080.1	1.1582e+07	1.12919e+07	1.15523e+07	1.16502e+07	1.14558e+07	1.14541e+07	9.92282e+06	1.00915e+07	9.95734e+06	1.13437e+07	1.13689e+07	1.15002e+07	1.20249e+07	1.20146e+07	1.21903e+07	1.10077e+07	1.07803e+07	1.06928e+07	1.09695e+07	1.07889e+07	1.08461e+07	1.11307e+07	1.10212e+07	1.10894e+07	1.09512e+07	1.06719e+07	1.05412e+07	9.68544e+06	9.81703e+06	9.61185e+06	9.71121e+06	9.70334e+06	9.99129e+06	1.03816e+07	9.57441e+06	9.39246e+06	7.66043e+06	7.41333e+06	7.62823e+06
Niben101Scf03840g02006.1	30S ribosomal protein S1	RPS1	AT5G30510.1	2.08521e+06	2.52908e+06	2.59927e+06	2.61175e+06	2.66139e+06	2.64129e+06	2.97856e+06	2.93993e+06	2.90277e+06	2.45857e+06	2.51121e+06	2.47594e+06	2.31686e+06	2.31879e+06	2.39536e+06	3.09565e+06	3.14832e+06	3.04595e+06	3.07995e+06	3.10819e+06	3.10779e+06	2.62845e+06	2.60992e+06	2.54709e+06	3.03643e+06	2.93233e+06	2.91615e+06	2.75152e+06	2.83536e+06	2.83156e+06	2.45172e+06	2.57298e+06	2.7325e+06	1.87158e+06	1.73938e+06	1.75337e+06	1.81058e+06	1.8252e+06	1.76477e+06
Niben101Scf03853g01003.1	Monocopper oxidase-like protein SKU5	SKS1	AT4G25240.1	79243.3	57212.6	76993.7	82055.7	69615.2	72057.5	81661.6	68687.9	91745.2	84633.6	104824	86454.4	52235.4	54737.2	44504	79467.3	56487.6	78016.1	78960.2	73273.5	74727.8	103690	61810	67981.9	29637.2	84162.6	65782.3	71971.8	98553.1	94184.2	111436	110763	105627	120235	114714	112045	130906	117315	104341
Niben101Scf03853g02005.1	Acid beta-fructofuranosidase	AT1G62660	AT1G62660.1	175647	191209	325895	213332	204187	270517	219797	162202	132854	224716	255072	235457	190137	313836	339830	143413	161174	148124	289676	187205	262125	248343	381560	402018	380152	379731	410621	451816	264552	470214	895453	910640	933357	1.09649e+06	1.07249e+06	1.0709e+06	1.36783e+06	1.4073e+06	1.37872e+06
Niben101Scf03854g02014.1	acyl-CoA oxidase 2 LENGTH=692	ACX2	AT5G65110.1	90529.1	104708	79330.9	88633.2	96350.6	114610	111349	113571	117820	79252.2	86413.6	87418	99889.2	90333.2	101086	103392	122136	113219	101276	102042	93416.1	97779.6	104477	105239	106196	92446.1	101912	98538.3	103867	95283.6	86959.5	83790.3	84594.2	101748	98501	136325	75017	79194.4	76295.7
Niben101Scf03855g00003.1	acyl carrier protein 5 LENGTH=139	ACP5	AT5G27200.1	353870	337948	367144	310370	320882	320753	290243	322060	312670	334391	343840	366670	291840	309928	288807	316290	330882	322626	370858	370619	319698	337656	290446	286243	379972	392719	364529	318617	314839	332314	447426	433482	501331	508422	414744	424211	370964	344061	336757
Niben101Scf03861g02013.1	mitogen-activated protein kinase kinase kinase 7 LENGTH=1368	MAPKKK7	AT3G13530.1	25426.1	27803	12335.9	22580.3	14075.3	29185.1	26887.2	24964.4	24640.1	26759.8	19252.6	10982.5	23468.7	20843.2	20496.5	15468	16011.5	19566	26195.6	24734.9	34890.7	16273.8	6616.02	27811	16180.7	10606	27056.4	15144.5	28182.9	8053.88	29571.5	61405.6	22147.3	7455.81	20470.3	22898.6	42489.1	16009	46006
Niben101Scf03865g00008.1	Plastocyanin A'/A''	PETE1	AT1G76100.1	5.44241e+06	5.38157e+06	5.24635e+06	6.57651e+06	6.80166e+06	6.90097e+06	6.36658e+06	6.43172e+06	6.16987e+06	5.847e+06	5.74258e+06	5.31405e+06	3.13036e+06	3.02067e+06	2.78799e+06	4.14744e+06	4.7633e+06	4.28913e+06	5.87396e+06	5.89554e+06	5.54453e+06	4.52534e+06	5.42008e+06	4.8219e+06	5.17877e+06	6.54919e+06	7.27811e+06	5.36902e+06	6.26759e+06	6.9222e+06	9.51085e+06	9.90507e+06	9.52258e+06	5.65294e+06	9.29545e+06	9.80628e+06	8.88655e+06	9.09212e+06	9.49556e+06
Niben101Scf03867g01011.1	Glutathione S-transferase family protein LENGTH=382	AT4G19880	AT4G19880.2	148379	145543	154796	113658	115356	112031	115651	101820	106401	134379	135702	133475	101442	132918	136162	134158	120096	122577	133109	145030	132677	138940	134927	136389	152727	159308	157222	154076	154062	160615	184859	208832	206042	235511	215733	216785	185086	177854	181408
Niben101Scf03867g02037.1	Inositol-1-monophosphatase	IMPL1	AT1G31190.1	424553	424507	432163	434367	445397	430846	406034	420855	397509	411641	402915	417052	404625	419564	420516	386179	394217	401334	413609	421076	399390	410421	396414	410503	420175	419151	423527	394744	409352	401439	556875	475838	538062	531913	582756	584870	628146	629542	613707
Niben101Scf03877g00007.1	Oxygen-evolving enhancer protein 2-1, chloroplastic	PPD6	AT3G56650.1	1.06967e+06	1.06891e+06	1.0615e+06	1.06685e+06	1.08488e+06	1.09653e+06	993613	1.02733e+06	997215	1.25212e+06	1.30928e+06	1.29075e+06	1.26498e+06	1.21586e+06	1.31826e+06	1.13645e+06	1.17338e+06	1.15161e+06	1.17352e+06	1.16726e+06	1.19496e+06	1.31575e+06	1.32406e+06	1.32041e+06	1.49048e+06	1.49304e+06	1.44953e+06	1.38436e+06	1.39123e+06	1.40443e+06	1.70135e+06	1.74268e+06	1.80277e+06	1.82935e+06	1.71722e+06	1.68706e+06	1.80831e+06	1.82005e+06	1.82577e+06
Niben101Scf03881g00002.1	Beta-D-xylosidase 4	XYL4	AT5G64570.1	449340	439937	416159	414356	425770	412122	462681	455786	443540	441267	428512	426213	454276	436738	456216	473330	474932	465666	472029	471589	467484	481467	491966	492058	523394	503988	513262	492837	518795	531337	562908	580112	607169	718705	678461	677293	642421	620961	628867
Niben101Scf03882g04001.1	50S ribosomal protein L2, chloroplastic	RPL2.2	ATCG01310.1	6.82598e+06	7.00954e+06	7.0888e+06	7.45282e+06	7.61359e+06	7.48756e+06	7.54436e+06	7.63542e+06	7.4304e+06	7.89832e+06	7.80906e+06	7.86294e+06	7.74279e+06	7.61716e+06	7.57475e+06	8.17642e+06	8.02623e+06	7.85608e+06	7.27477e+06	7.58474e+06	7.38859e+06	7.77026e+06	7.53234e+06	7.3124e+06	8.07649e+06	7.52896e+06	7.37812e+06	7.28029e+06	6.94802e+06	6.85994e+06	6.80428e+06	6.45105e+06	6.68591e+06	6.0546e+06	5.56629e+06	5.56893e+06	5.30888e+06	5.28509e+06	5.30673e+06
Niben101Scf03888g00002.1	Selenium-binding protein 1	FCAALL.79	AT4G14030.1	310126	316824	320234	320064	332549	331337	234517	243076	215375	293963	295755	299387	240746	242432	242334	230229	217610	199105	257768	251349	257784	335450	294658	298085	359728	352313	354937	348721	334111	321163	542318	490667	511723	497467	539179	568713	541859	549743	537168
Niben101Scf03895g01018.1	iron ABC transporter substrate-binding protein [Synechococcus sp. PCC 7336]	AT4G32590	AT4G32590.3	15253.5	14205.8	13545.6	15303.3	16867.1	17411.5	11951.6	13377.7	12550.3	6881.29	3465.05	9903.74	13066.6	11865.7	12591.5	12338.1	6892.44	9650.33	9918.61	6028.61	8820.78	8386.04	13198	12204.9	16000.6	3791.54	14679.1	10914.5	6703.03	12574.8	12395.9	3253.51	19604.1	13289.4	15792.1	11747.3	8217.06	13320.4	33596.9
Niben101Scf03913g01042.1	Alanine--tRNA ligase	EMB1030	AT5G22800.1	353773	349343	344184	457795	405460	418631	366662	396572	361998	400383	308881	406084	382499	370229	329128	396202	397185	407920	352585	408155	422072	412630	390673	261125	378381	381545	414848	362406	407075	257799	402615	227816	371245	432812	313816	386040	220432	239115	219699
Niben101Scf03914g00001.1	2,3-bisphosphoglycerate-dependent phosphoglycerate mutase 2	AT5G22620	AT5G22620.1	288763	312433	341136	395455	381169	149502	370896	411584	267984	388834	375722	346511	358181	385111	384683	387758	215607	403930	379820	376739	377543	313399	247577	418739	319618	356747	264298	411816	427856	444182	509809	470615	350785	500857	571444	577576	341693	558344	548434
Niben101Scf03918g00029.1	Calcium-binding EF-hand family protein LENGTH=536	AT5G28900	AT5G28900.1	130445	109948	179274	135888	132807	111332	124256	140422	158249	97025.3	125890	118064	93681.2	148356	141561	74629.4	148965	105251	144113	120050	209697	135066	128452	126169	114621	177154	108911	115402	138717	119365	77612.9	169558	163270	113115	83538.7	70580.6	54254	101652	94810.3
Niben101Scf03923g14010.1	Ubiquinone/menaquinone biosynthesis C-methyltransferase UbiE	APG1	AT3G63410.1	1.11116e+06	1.09944e+06	1.07354e+06	964568	1.04014e+06	1.04769e+06	1.06392e+06	1.03145e+06	1.05804e+06	1.08282e+06	1.06541e+06	1.11566e+06	1.1258e+06	1.12023e+06	1.16666e+06	1.16307e+06	1.1688e+06	1.14756e+06	1.12462e+06	1.10895e+06	1.10438e+06	1.15879e+06	1.15275e+06	1.20669e+06	1.13773e+06	1.13034e+06	1.1414e+06	1.1556e+06	1.21766e+06	1.22401e+06	1.44485e+06	1.49299e+06	1.51656e+06	1.81319e+06	1.69451e+06	1.67033e+06	1.34018e+06	1.33381e+06	1.36286e+06
Niben101Scf03923g14012.1	Histone H2A.V	HTA11	AT3G54560.1	5.67648e+06	5.69297e+06	5.53727e+06	4.52315e+06	4.56833e+06	4.69609e+06	5.06437e+06	5.18193e+06	5.25671e+06	5.36705e+06	5.48944e+06	5.59523e+06	5.20244e+06	5.10457e+06	5.48579e+06	5.20682e+06	5.26309e+06	5.31209e+06	5.18388e+06	5.03776e+06	5.07886e+06	5.82245e+06	5.99914e+06	5.96297e+06	5.36814e+06	5.21427e+06	5.08426e+06	5.97156e+06	6.32442e+06	6.33136e+06	7.3537e+06	7.64124e+06	7.79666e+06	1.08873e+07	9.91834e+06	1.00834e+07	7.83876e+06	7.96074e+06	7.91324e+06
Niben101Scf03929g04002.1	Cytochrome b6-f complex iron-sulfur subunit	PETC	AT4G03280.1	5.68756e+06	5.65011e+06	5.54445e+06	6.18419e+06	6.67127e+06	6.44293e+06	5.96091e+06	6.01238e+06	5.99817e+06	5.32092e+06	5.19678e+06	5.25624e+06	6.86206e+06	6.91424e+06	7.05362e+06	6.00266e+06	5.2887e+06	5.32961e+06	6.24809e+06	6.29878e+06	6.32675e+06	6.50868e+06	5.85906e+06	5.78873e+06	6.33132e+06	6.01907e+06	6.0923e+06	5.82689e+06	5.39205e+06	5.43574e+06	5.23919e+06	4.84342e+06	5.06567e+06	4.64975e+06	4.51867e+06	4.68497e+06	6.13113e+06	6.26197e+06	6.30039e+06
Niben101Scf03932g04007.1	Ornithine aminotransferase 1	DELTA-OAT	AT5G46180.1	25571.6	24197.7	29165.5	18124.7	36377.6	32676.8	70199.8	24674.8	26064.1	28283	26893.4	46565.4	17623.2	32665.3	28356.3	32028.8	16650.5	36929.8	45259.9	47646.8	29434	67407.8	23794.3	59630.4	53062.1	64259	37698.1	61502.8	38055.2	51129.9	84583.3	61257.5	78706.4	70588.5	61553.2	89809.2	85338.5	101595	72559.5
Niben101Scf03934g00016.1	Tetratricopeptide repeat-like superfamily protein isoform 1 [Theobroma cacao] gb|EOY27304.1| Tetratricopeptide repeat-like superfamily protein isoform 1 [Theobroma cacao]	FLU	AT3G14110.3	99233.6	90454.4	104886	89503.3	101561	91399.2	82144.8	95780.2	63823.8	101276	71391.4	110115	100502	31138.5	69875.9	76193.7	59919	50824	97102.9	89518.2	85618.4	77975.9	81809.4	85879.6	85931.3	91887.4	89238.9	86803.6	98464.5	84694.9	145788	154379	143921	175329	146440	155619	117001	117237	104133
Niben101Scf03934g01019.1	RmlC-like cupins superfamily protein LENGTH=96	AT4G28703	AT4G28703.1	6723.97	9450.91	22176.4	15947	19523.9	19403.6	14709.3	20763.9	19931.6	13433.6	14179.2	15347.8	13819.7	19069.4	8489.65	12053.1	10944.5	15389.9	7256.69	2998.71	7811.97	4758.48	6464.03	9117.83	12615	10623.4	14499.2	7451.24	19314.8	3136.13	44014.6	6633.66	42267.8	39901.2	41886.5	41268.4	40279	51412.9	10093.1
Niben101Scf03937g02012.1	fibrillin [Fischerella sp. PCC 9431]	AT3G26070	AT3G26070.1	64740.8	28831	69448.3	24985.4	53125.7	146538	67601.6	107673	108078	74493.5	143206	53676.1	55929	46275.5	55815.3	51133.1	61949.6	39525	48340.4	38554.4	45979.7	57296.6	33343.7	62479	61424	110302	67417.7	53966.7	62503.1	65963.7	60541.1	80190.6	57557	99289.6	84476.7	75553.2	147638	90242	64802.8
Niben101Scf03941g02002.1	Nitrilase 2	NIT4	AT5G22300.1	82278.8	85009.9	81556.9	82486	90612	70772.3	93197.6	77298.7	103783	90379	103001	92101.6	83717.4	86277.8	86693.7	79323	85076.2	79217.8	90543.1	80100.5	81710.1	88696.6	79223.7	93784.4	83843.6	75770.9	92936.5	92362.3	90224.1	82591.4	89483.4	100344	90760.5	93800.7	123893	115723	103862	107008	102146
Niben101Scf03945g00015.1	Peroxisomal membrane protein 11-5	PEX11D	AT2G45740.1	290068	308583	289682	257285	225497	71707.5	216373	173061	228524	166668	168830	226502	154661	183831	143084	158895	268495	170359	201295	212160	267340	248090	227877	229002	229808	244721	159004	123759	318889	298715	310954	189809	167769	288391	385784	448215	367791	384643	383921
Niben101Scf03947g00011.1	universal stress protein [Prochlorococcus marinus] ref|YP_001018793.1| universal stress protein [Prochlorococcus marinus str. MIT 9303] gb|ABM79528.1| Universal stress protein (Usp) [Prochlorococcus marinus str. MIT 9303]	AT5G66090	AT5G66090.1	406757	352628	409133	396717	362823	384389	404186	355025	416739	459495	465390	503993	397817	386451	420526	426089	432015	402268	426730	436720	427430	436600	397237	407865	440788	419292	422594	407255	436823	420591	501581	501382	501871	531778	494764	508866	429674	412568	436076
Niben101Scf03949g00023.1	Chitinase 12	HCHIB	AT3G12500.1	110574	59907.9	70195.2	83032.3	102837	66124	97370.9	69283.4	63195.1	68210.1	74246.1	77664.5	95234.7	115416	93684.6	98787.1	128043	78318.4	116997	137580	92713.1	244983	183673	238940	235980	298587	286630	417248	433909	448637	877677	935038	953406	990735	1.01755e+06	1.05001e+06	974033	945542	960803
Niben101Scf03949g07017.1	RNA-binding protein 1	AT1G33470	AT1G33470.1	38441.1	42412.5	47752.1	43305.9	42445.8	41839.7	41125.2	50098.8	39661.3	29351.4	36148.3	34253.6	44937.1	46171.6	41578.8	48438.6	44817.2	44341.8	31767.8	37574.5	38891	44607.3	39367.9	48541.2	30242.3	39756.2	36806.8	43853.5	35121.3	42586.8	34119.9	20182.2	9544.41	35437.6	42709.8	33309.6	38347.7	33076.9	18354.6
Niben101Scf03963g02006.1	Serine carboxypeptidase-like 51	SCPL51	AT2G27920.1	135801	125084	120700	104258	112177	102152	93666.5	72857.5	88559.7	131499	118205	98226.5	104416	69166.9	98884.6	74158.8	111735	86361.7	107776	62081.2	109429	110659	119622	116303	75176.2	116995	112762	108738	110498	88631.6	115225	106052	154525	177990	177390	204939	169088	161795	161676
Niben101Scf03964g04005.1	Tetratricopeptide repeat protein 1	AT4G30480	AT4G30480.2	5481.2	6959.61	3568.77	3702.1	4424.88	2776.24	3665.35	3712.75	3335.95	2994.5	3652.68	3324.38	3665.22	2831.11	3471.85	5106.54	3821.14	2682.5	6948.55	4363.58	2819.47	3804.87	3019.32	4237.69	6265.26	3304.19	3629.78	3080.69	3414.07	4569.78	3783.72	4257.2	4795.73	4541.32	5124.08	4901.57	4495.59	4671.52	5423.31
Niben101Scf03969g06002.1	Haloacid dehalogenase-like hydrolase (HAD) superfamily protein LENGTH=372	AT5G45170	AT5G45170.1	112629	95101.9	110966	142654	126073	107503	79301.1	108658	114850	133550	114114	105729	119528	115422	115017	107126	110565	123780	101665	106525	107641	113969	107141	103355	127833	110482	109551	112118	111932	102330	117772	110076	117916	109152	111670	113943	90696.5	69050.5	95005.4
Niben101Scf03977g01014.1	Phosphoribosylglycinamide formyltransferase	AT1G31220	AT1G31220.1	112171	106748	114029	100760	134452	132310	129603	125673	153723	91314.9	146640	135065	95211	139566	138610	134593	121631	121793	68847.6	121897	101597	56605	163154	130866	151848	140040	152574	165722	179543	180397	202158	188676	175475	236408	227025	205820	212640	200031	139475
Niben101Scf03977g02004.1	Acyl-protein thioesterase 1	SOBER1	AT4G22300.1	123918	134394	107764	165138	107014	105192	104145	91043.8	143960	163896	110318	118153	177282	129067	103844	88003.6	69447.6	110985	156263	104992	110470	100101	153607	102290	111330	113782	154677	79830	171060	113214	137280	138417	107401	167372	162771	168601	135677	140523	117851
Niben101Scf03977g02005.1	Mitochondrial pyruvate carrier 2	AT4G22310	AT4G22310.1	98055.3	63429.4	87574.9	95072.8	95339.5	42414.6	70372.7	79556	81557.9	83493.9	80078.6	94010.3	80324.2	41050.6	92405.5	38994.8	97998.7	42761.6	88262.5	80037.6	78665.4	81565.7	75033.5	85087.1	88153	93383.8	77729.3	82233.8	87949.2	82149	81819.1	80899.8	82182.2	106881	100718	103385	101266	70604.1	101078
Niben101Scf03979g01011.1	Acetyl-coenzyme A synthetase	ACS	AT5G36880.2	105502	86574.5	119286	105947	112313	96360.9	103706	108981	95866.7	103592	125383	112866	113976	113124	117797	114287	118630	124210	104231	112428	102801	113301	101791	110675	121215	103968	130449	124677	111627	120750	144420	141453	159449	150711	133090	139885	124182	128543	123213
Niben101Scf03979g05027.1	homogentisate phytyltransferase 1 LENGTH=393	HPT1	AT2G18950.1	51260.4	40670.2	42850.1	13325.7	31400.3	28537.4	25369.4	25031.6	22730.9	31004.8	38323	29046.3	35280.1	31840.9	16564.6	22300	16584.9	28863.5	8320.86	16186.5	21906.6	43205.6	31428.1	34384.6	33201.4	13850.4	31780.5	29063.8	33970.4	30707.4	46971	34724.2	39477.6	56757	52320.6	46605.8	47233	37766.1	42543.4
Niben101Scf03991g00007.1	Peroxiredoxin-2B	AT3G52960	AT3G52960.1	678433	667174	660023	703644	685148	678855	714026	691204	690437	734927	707836	692460	655460	696691	651400	665886	624675	620683	668382	661034	673492	720361	661761	635379	797227	760194	783983	764894	732686	751866	916184	864619	936993	944547	928782	941835	839518	895837	864762
Niben101Scf03998g00019.1	Aldehyde dehydrogenase family 1 member A3	ALDH7B4	AT1G54100.1	634438	594539	524653	435557	470261	291247	297770	313457	448810	518335	598624	530098	675467	658249	568236	660991	659674	639344	587467	574873	564756	768829	733614	747924	759972	810018	763508	875779	796154	798134	1.0275e+06	1.07383e+06	1.1193e+06	1.37752e+06	1.31125e+06	1.27819e+06	1.35295e+06	1.34715e+06	1.21888e+06
Niben101Scf04007g01012.1	Cathepsin B-like cysteine proteinase	RD21A	AT1G47128.1	1.8845e+06	1.87452e+06	1.92813e+06	977607	948132	995512	701161	729032	713861	961125	1.00114e+06	1.02393e+06	1.18404e+06	1.19035e+06	1.21321e+06	719584	729275	781748	854261	816392	851654	987822	1.01909e+06	1.00252e+06	1.20135e+06	1.20044e+06	1.22894e+06	1.08003e+06	1.1528e+06	1.15364e+06	1.31243e+06	1.29415e+06	1.3902e+06	1.77149e+06	1.6646e+06	1.71964e+06	1.32041e+06	1.31348e+06	1.29292e+06
Niben101Scf04007g05005.1	subtilisin-like serine protease 2 LENGTH=764	AT5G67090	AT5G67090.1	23754.9	26550.4	22824.3	13249	37077.5	24397.9	23400.5	31884.2	14989	23707.2	10347.4	15373.5	13517.6	12764.4	8754.44	13859.5	9790.46	3805.59	25806.8	30750.4	5529.05	17224.4	15145.5	27623.8	13212.9	27450.1	28290.2	17288.3	34208.7	36564.6	26348.4	31596.2	34426.6	7222.26	32430.6	24310.4	49133.2	28044.3	12494.4
Niben101Scf04011g00009.1	Acetylornithine aminotransferase	AGT2	AT4G39660.1	105739	100279	113870	80826.5	97438.6	96747.9	82862.3	71662.6	78621.3	108652	90620.5	107723	94531.9	84149.3	87297.4	90863.2	83607.1	85565.1	86067.7	94506.4	84424.1	96114.6	95431.7	85056.8	95502.5	82231.8	76595.5	68538.6	95846.1	84381.8	91771.8	94243.4	103360	108383	111618	117694	80948.1	96340.1	94620.1
Niben101Scf04015g02018.1	beta-propeller domain-containing protein, methanol dehydrogenase [Leptolyngbya sp. PCC 6406]	TLP18.3	AT1G54780.1	3.51629e+06	3.54687e+06	3.54572e+06	3.50073e+06	3.52643e+06	3.54309e+06	3.40616e+06	3.35022e+06	3.38344e+06	3.92018e+06	3.90428e+06	3.93492e+06	3.4771e+06	3.52229e+06	3.42492e+06	3.40568e+06	3.26915e+06	3.11349e+06	3.3792e+06	3.34696e+06	3.37092e+06	3.81988e+06	3.56902e+06	3.5081e+06	3.86773e+06	3.68968e+06	3.81988e+06	4.12429e+06	3.89717e+06	3.87346e+06	5.07457e+06	4.77388e+06	4.93307e+06	5.35413e+06	5.3241e+06	5.46212e+06	5.02805e+06	5.03828e+06	4.9762e+06
Niben101Scf04016g00009.1	Defensin-like protein	LCR69	AT2G02100.1	98487.8	86142.3	84118.6	57632.3	45112.5	47945.6	57594.4	49558.3	53431.9	70503.6	60142.2	59424.2	108269	100796	99272.3	61322.4	52286.7	55492.7	71214.1	64269.2	60638.4	89451.1	87072.2	82338.6	87794.1	73822.6	72828.2	80375.8	69767.5	74053.8	82097.4	70627.4	73976.4	176051	142298	139850	108241	97340.5	96056.9
Niben101Scf04019g02005.1	Chaperone protein DnaJ 1	NdhT	AT4G09350.1	9948.84	22105.1	15328.9	13699.1	26044.8	22204.5	15573.1	7678.75	23426.2	3948.39	20946.3	14896.3	9959.19	20092.4	21037.2	5307.85	7549.35	26357.1	10754.2	19416.3	8529.81	13468.9	10932.7	2389.24	20872.6	18602.5	7812.51	15187.7	26245	13436.8	21901.5	22463.5	31713.7	14923.9	21723	17284.7	14461.9	25227	29435.4
Niben101Scf04024g00021.1	2-oxoglutarate (2OG) and Fe(II)-dependent oxygenase superfamily protein LENGTH=394	AT3G18210	AT3G18210.1	5933.82	13294.1	13153.5	21899	20351.7	24535.1	19250	21934	30099.8	3721.12	18841.9	15183.7	13545.1	10834.8	5643.91	12328.3	18042	24743	21920.8	26092.9	21000.9	23917.2	27507.2	12242.9	11814.2	11993.4	6479.14	16906.6	7375.46	21721.1	13958.8	11296.4	3541.08	10269.5	15365.2	11164.9	18264.9	6056.58	19135
Niben101Scf04028g02017.1	Caffeoyl-CoA O-methyltransferase	AT4G26220	AT4G26220.1	91800.6	85938.4	88151.7	97457	131741	100496	98159.8	142990	101346	101368	120420	86811.7	137832	122126	122603	105540	95141.5	107329	103243	94549.4	107128	129914	121424	138701	130508	147400	107812	132298	115090	128554	151879	156916	151924	133051	147604	139707	196091	201694	213471
Niben101Scf04036g05010.1	Uroporphyrinogen decarboxylase LENGTH=418	HEME1	AT3G14930.2	730933	737922	706331	843380	837920	851151	861210	888374	888173	762082	799809	715595	713189	730239	751280	870696	977656	1.00062e+06	828358	779002	834916	763343	781989	812629	784720	796113	776649	768653	844540	866483	816995	821181	850457	671277	768038	704680	672444	669656	659791
Niben101Scf04040g06006.1	Aminopeptidase M1	APM1	AT4G33090.1	342538	308215	329205	285999	301517	267178	298210	295854	299679	317746	320562	306166	315092	320653	306019	303247	292009	296036	275139	274940	270225	292063	289298	304015	292101	281091	278771	272766	267051	275991	339139	344889	359373	415272	388665	390837	337884	338591	338423
Niben101Scf04044g01026.1	plastid-specific ribosomal protein 4 LENGTH=118	PSRP4	AT2G38140.1	8959.2	116434	19983.1	137867	148540	28995	10906.5	146796	146821	25539.2	20729.4	23502.2	16536	19478	163390	152179	139369	131375	9022.18	168681	23437	25543.3	11324.9	123116	124635	17829.6	15692.2	34153.3	42633.2	120791	27241.5	19418.2	20766.3	15312.2	71387.2	14386.7	24883.4	4434.87	3773.54
Niben101Scf04053g02006.1	Cysteine-rich venom protein	AT4G33720	AT4G33720.1	66462.9	51461.1	32182.8	56749.4	47801.6	57907.5	61599.6	60007.6	75797.3	44639.1	25390.8	60314.9	46908.7	67698.4	64485.1	71008.3	70313.9	39750.8	49830	68586.5	39020.8	44599.6	36240.4	58683	68431.7	49359	30256.5	68413.5	60252.8	56397.9	163708	153564	168917	109371	92759.6	94181.3	426054	423044	422016
Niben101Scf04053g02007.1	Cysteine-rich venom protein	AT4G33720	AT4G33720.1	2277.81	16505.9	2534.95	5988.34	11444.3	7110.37	2814.83	727.162	2950.22	8467.82	3822.41	5026.48	6396.16	16481.8	2512.41	6033.15	7172.7	6049.27	7460.44	16094.2	6166.09	4421.49	4042.56	5072.22	8227.9	3961.28	1942.25	4728.01	3304.77	3349.43	8324.38	2066.39	12501.3	2553.49	8558.6	872.807	22816.6	20900.5	22918.2
Niben101Scf04060g02019.1	universal stress protein [Prochlorococcus marinus] ref|YP_001018793.1| universal stress protein [Prochlorococcus marinus str. MIT 9303] gb|ABM79528.1| Universal stress protein (Usp) [Prochlorococcus marinus str. MIT 9303]	AT5G66090	AT5G66090.1	406757	352628	409133	396717	362823	384389	404186	355025	416739	459495	465390	503993	397817	386451	420526	426089	432015	402268	426730	436720	427430	436600	397237	407865	440788	419292	422594	407255	436823	420591	501581	501382	501871	531778	494764	508866	429674	412568	436076
Niben101Scf04060g03003.1	Eukaryotic aspartyl protease family protein LENGTH=513	AT2G17760	AT2G17760.1	82833.9	78608.1	23236.6	40140.9	53243.5	51758.6	54611.7	16892	49391.4	23451.9	52331.2	48123.4	49214.9	31349.2	13935.3	29515.1	22587.7	36633	28069.3	55634.4	41544.3	52798.9	59516.7	62046.1	62437	64008.1	58114.2	53793	62942.4	17766.5	107935	137491	98556.4	119196	117457	108009	167178	171911	147711
Niben101Scf04073g00006.1	transferases, transferring acyl groups other than amino-acyl groups;acyltransferases LENGTH=662	PES1	AT1G54570.1	377104	376486	368970	427081	421080	419343	536678	572197	556795	360215	365596	379469	454721	488060	495484	460278	442152	458397	540179	538941	534893	303131	337799	332371	357819	346893	331198	282427	288028	281171	284993	305440	301433	239732	233512	203126	265965	253759	257477
Niben101Scf04077g05008.1	Phenylalanine--tRNA ligase beta subunit	AT1G72550	AT1G72550.1	76004	71319	78248	112550	135658	103796	82703.5	97495.1	111463	120580	107499	103376	122985	116854	97889.9	105539	93890	111823	86077.5	98796.5	113547	81624.2	101761	106679	96312.3	82486.6	100750	54590	69491.5	73075.6	92667.4	81917.4	82460.2	75830.4	86235.8	60019.1	66758.7	58056.8	65167.6
Niben101Scf04078g00002.1	kunitz trypsin inhibitor 1 LENGTH=215	AT1G17860	AT1G17860.1	159656	157737	150947	113542	122993	121533	120429	131073	123253	140018	149852	142131	133431	134471	126622	110068	112520	131534	131552	120193	132355	149737	165660	158325	140349	138479	142557	164201	148585	174861	171871	163931	185872	266908	241463	242712	215652	197787	197795
Niben101Scf04082g01004.1	Ribonuclease 1	RNS1	AT2G02990.1	79884.2	104292	88260.1	170723	132873	64906.3	121975	160516	75374.1	74167.9	85205.6	106399	281534	175318	95888.6	87301.7	64832.5	64862.4	197195	141919	100805	160027	154685	137152	95961.5	80254.1	157174	152072	152249	143272	564648	571980	602684	586549	564747	551452	880544	868698	865336
Niben101Scf04083g01022.1	Glycogen synthase	SS1	AT5G24300.1	66342.1	107008	74749.7	122118	113821	111898	122103	139004	130213	57768.2	113609	130824	110769	80396	126779	139943	132833	119184	136777	76378.5	138235	116070	133814	123460	74828.4	129026	66016.5	96404.7	99050.8	64597.8	145126	109932	57265.7	80702.7	50997.6	118933	86282.4	83997.1	74129.1
Niben101Scf04099g03003.1	Elongation factor Tu	RABE1b	AT4G20360.1	6.2907e+06	6.39419e+06	5.98522e+06	7.21113e+06	7.34786e+06	7.55153e+06	6.97263e+06	6.90005e+06	8.38767e+06	6.27359e+06	6.22399e+06	6.16736e+06	5.8188e+06	5.72255e+06	5.25793e+06	5.78811e+06	5.39492e+06	5.13309e+06	5.71514e+06	5.63808e+06	5.75464e+06	5.72565e+06	6.355e+06	5.33144e+06	5.62063e+06	5.77358e+06	5.84353e+06	5.97008e+06	5.50242e+06	5.61381e+06	7.85791e+06	7.089e+06	8.7524e+06	5.78558e+06	6.79593e+06	7.07193e+06	7.11135e+06	7.49612e+06	7.41389e+06
Niben101Scf04104g07003.1	Peptidyl-prolyl cis-trans isomerase	AT3G60370	AT3G60370.1	274720	271894	272240	259601	249300	260551	250694	214034	254877	259200	272346	280756	263012	179023	259121	286836	273429	279931	273064	259135	269813	262321	272255	279605	312212	303905	312438	292984	299619	298961	384964	381860	407167	421303	387398	393359	316187	317131	302515
Niben101Scf04110g00002.1	ketol-acid reductoisomerase LENGTH=591	AT3G58610	AT3G58610.3	1.29069e+06	1.28695e+06	1.31921e+06	1.55618e+06	1.58571e+06	1.54545e+06	1.71812e+06	1.73127e+06	1.62311e+06	1.42737e+06	1.45949e+06	1.44918e+06	1.40534e+06	1.35507e+06	1.40016e+06	1.7152e+06	1.79187e+06	1.78744e+06	1.61359e+06	1.60026e+06	1.61977e+06	1.37914e+06	1.43136e+06	1.43646e+06	1.30287e+06	1.27245e+06	1.27132e+06	1.07608e+06	1.05095e+06	1.11324e+06	947764	962582	996456	892807	884743	883593	723702	753212	758468
Niben101Scf04120g03015.1	Rhodanese-like domain-containing protein 4A, chloroplastic	AT3G25480	AT3G25480.1	100394	66061.4	72583.9	60684.7	68407.8	106878	70873.8	90492.4	74732.2	79241.8	69621.5	60290.4	62542	83821	110523	96979.5	65477.1	70895.4	60287.7	38006.9	67452.5	86099	74901.8	80449.5	67197.9	51747.1	85277.1	77687.4	56378.6	76730	86343.2	88251.2	76756.3	97207	74705.6	83699.7	69005.2	80365.2	97468.5
Niben101Scf04126g01012.1	Peptidyl-prolyl cis-trans isomerase B	Pnsl5	AT5G13120.1	6.07271e+06	5.9019e+06	5.99339e+06	5.75484e+06	5.56496e+06	5.50581e+06	6.22464e+06	6.15604e+06	6.38603e+06	6.08803e+06	6.13403e+06	6.1592e+06	4.67223e+06	4.77406e+06	4.49823e+06	4.82523e+06	4.55816e+06	4.49063e+06	4.43713e+06	4.25419e+06	4.18646e+06	5.22318e+06	3.96173e+06	4.41744e+06	5.09289e+06	5.13829e+06	5.28008e+06	5.86011e+06	4.92563e+06	5.10233e+06	7.9365e+06	7.23868e+06	7.75243e+06	6.4608e+06	7.53557e+06	7.84279e+06	7.35455e+06	7.58792e+06	7.7451e+06
Niben101Scf04156g00009.1	Protein phosphatase 2C 57	TAP38	AT4G27800.1	330143	304253	342847	316019	314274	323701	278195	292454	281430	270149	281149	287320	336268	268816	325880	238948	257967	326134	297019	308766	293721	291590	299494	310130	295356	300099	302716	288004	296217	292213	333107	337999	368245	343204	317800	341319	294963	266691	284197
Niben101Scf04156g01028.1	molecular chaperone DnaJ [Fischerella sp. PCC 9431]	CPP1	AT5G23040.1	17754.5	28352.3	3066.47	14085.8	53926.4	58737.2	51369.7	52512.1	50084.7	49590.8	33110.4	5746.36	10785.6	47193.4	50678.1	51277.7	45907.2	45448.6	53242	15212.1	51073.2	45665.7	42472.6	22837.5	19727.3	2912.71	20170.7	54311.6	47247	18559.6	27274	45653.2	31815.2	67586.8	22766.2	3204.99	29456.6	29115.1	8061.92
Niben101Scf04172g02006.1	Photosystem I reaction center subunit IV	PSAE-2	AT2G20260.1	7.61305e+06	8.1507e+06	7.34975e+06	7.59158e+06	7.58847e+06	7.35295e+06	6.77224e+06	6.74118e+06	6.74857e+06	8.02999e+06	8.28444e+06	7.76478e+06	7.97322e+06	7.93929e+06	7.7278e+06	7.47439e+06	6.98883e+06	6.59686e+06	7.10905e+06	7.16738e+06	7.00919e+06	7.94412e+06	7.39057e+06	7.30746e+06	8.90505e+06	8.05758e+06	8.27788e+06	8.26225e+06	8.00875e+06	7.63235e+06	9.78752e+06	9.62923e+06	9.63546e+06	1.09668e+07	9.39077e+06	9.67999e+06	8.1432e+06	7.99022e+06	7.9106e+06
Niben101Scf04172g02016.1	TPA: hypothetical protein ZEAMMB73_248209 [Zea mays]	AT4G28740	AT4G28740.1	109288	168026	110350	77011.4	159860	166177	154867	160895	172151	161881	157260	170259	130407	134172	129875	148282	79199.9	112271	135050	133627	118729	151765	124535	117771	132704	125520	130432	145417	146113	138737	109533	128437	103624	96592.9	108004	101156	89859.2	130435	106183
Niben101Scf04172g04012.1	pfkB-like carbohydrate kinase family protein LENGTH=440	AT4G28706	AT4G28706.4	82368.3	82967.6	79347.2	73224.1	92256	82901.2	70423.5	73604.8	70044.2	87569.8	82262.4	84957.5	75576.9	76060	72129.8	75757	71680.9	64180	65113.8	73722	73193.4	85510.8	78930.4	73058.3	78801	78377.4	73706.9	83202.4	82929.2	83954.2	106879	89205.6	89875.8	117961	107473	101731	98156.7	106770	111244
Niben101Scf04174g01004.1	Glutathione S-transferase 3	GSTU19	AT1G78380.1	785041	810330	846316	642508	652182	657966	626916	645749	607688	667484	673753	684369	795396	771610	829359	744282	757585	774614	702879	721640	683680	780113	801834	777694	768690	754050	757725	725146	724637	581018	761439	814667	806573	778404	927183	885776	625107	797437	803327
Niben101Scf04174g05001.1	L-lactate dehydrogenase	GOX1	AT3G14420.1	1.29897e+07	1.28237e+07	1.29136e+07	1.45246e+07	8.80066e+06	1.51931e+07	8.55007e+06	1.43698e+07	8.70564e+06	1.28758e+07	1.32119e+07	1.32634e+07	7.16344e+06	1.17093e+07	1.13744e+07	1.19158e+07	1.20032e+07	7.45507e+06	1.28032e+07	1.29548e+07	7.79621e+06	1.37046e+07	7.91557e+06	7.79637e+06	1.14009e+07	1.22593e+07	1.20845e+07	8.79097e+06	1.39232e+07	1.39615e+07	1.33278e+07	1.2101e+07	1.24751e+07	1.25143e+07	1.3682e+07	1.35093e+07	1.31329e+07	1.37796e+07	1.33445e+07
Niben101Scf04184g02003.1	Adenylate kinase isoenzyme 6 homolog	AAK6	AT5G60340.1	6409.27	1414.96	5593.29	4932.43	7296.33	2968.77	7761.08	6630.34	5336.87	12652.5	2376.71	5313.74	3301.31	16469.1	16235.3	2997.79	5417.8	4475.54	6247.4	3842.46	4948.85	5648.96	3452.77	4644.22	3616.95	4203.46	2930.81	5066.39	6828.23	5775.98	3631.97	3607.12	2697.4	2629.17	7868.92	2927.45	2082.66	950.171	1937.41
Niben101Scf04195g01006.1	V-type ATP synthase alpha chain	VHA-A	AT1G78900.2	3.00014e+06	2.99858e+06	2.98707e+06	2.57623e+06	2.56738e+06	2.62667e+06	2.45351e+06	2.42595e+06	2.48187e+06	2.81896e+06	2.80168e+06	2.80568e+06	2.90572e+06	2.81234e+06	2.8708e+06	2.68044e+06	2.52742e+06	2.46886e+06	2.4405e+06	2.47709e+06	2.41634e+06	2.7535e+06	2.651e+06	2.63661e+06	2.79668e+06	2.58288e+06	2.63478e+06	2.69749e+06	2.59926e+06	2.55918e+06	3.42378e+06	3.33864e+06	3.40184e+06	4.00972e+06	3.64386e+06	3.67042e+06	3.53412e+06	3.44413e+06	3.53812e+06
Niben101Scf04196g00005.1	Ribulose bisphosphate carboxylase small chain, chloroplastic	RBCS1B	AT5G38430.1	9.16588e+07	9.05961e+07	9.18612e+07	9.42029e+07	8.94362e+07	7.69978e+07	9.38111e+07	9.43874e+07	9.32397e+07	1.01851e+08	1.01447e+08	1.00948e+08	1.02684e+08	1.02896e+08	1.04628e+08	7.52397e+07	9.09566e+07	1.05222e+08	1.04276e+08	1.06644e+08	1.04838e+08	7.56088e+07	1.04257e+08	1.04916e+08	1.07668e+08	1.04903e+08	9.0431e+07	1.02174e+08	9.9721e+07	1.02148e+08	7.93549e+07	8.08816e+07	5.35855e+07	5.32189e+07	5.7929e+07	3.86456e+07	6.03808e+07	6.09739e+07	6.07154e+07
Niben101Scf04198g01001.1	Ferredoxin-dependent glutamate synthase	GLU1	AT5G04140.2	2.75296e+06	2.75422e+06	2.73553e+06	3.15244e+06	3.22091e+06	3.17598e+06	3.37419e+06	3.36115e+06	3.36193e+06	3.05839e+06	3.0028e+06	3.04568e+06	3.32229e+06	3.37433e+06	3.32283e+06	3.63797e+06	3.50244e+06	3.44832e+06	3.45854e+06	3.37177e+06	3.38333e+06	3.57807e+06	3.51689e+06	3.48444e+06	3.19278e+06	3.08731e+06	3.08841e+06	3.26822e+06	3.18656e+06	3.20966e+06	2.81385e+06	2.82415e+06	2.86821e+06	2.12353e+06	2.05645e+06	2.10377e+06	2.43938e+06	2.48496e+06	2.48676e+06
Niben101Scf04198g01002.1	Ferredoxin-dependent glutamate synthase 2	GLU1	AT5G04140.2	2.14266e+06	2.1552e+06	2.17509e+06	2.33507e+06	2.29687e+06	2.32296e+06	2.33486e+06	2.33997e+06	2.28788e+06	2.20702e+06	2.23095e+06	2.2829e+06	2.27068e+06	2.3323e+06	2.39501e+06	2.55704e+06	2.57781e+06	2.51761e+06	2.55307e+06	2.50279e+06	2.51966e+06	2.47783e+06	2.50538e+06	2.48266e+06	2.30769e+06	2.25595e+06	2.18747e+06	2.36643e+06	2.35438e+06	2.36983e+06	2.1361e+06	2.19046e+06	2.24966e+06	1.59767e+06	1.51041e+06	1.47802e+06	1.63547e+06	1.61157e+06	1.60038e+06
Niben101Scf04216g02006.1	Phot [Microcystis aeruginosa PCC 9809]	PPD6	AT3G56650.1	1.14936e+06	1.15383e+06	1.14169e+06	1.08658e+06	1.11442e+06	1.12062e+06	1.01567e+06	1.04891e+06	1.03447e+06	1.32945e+06	1.38958e+06	1.23828e+06	1.25585e+06	1.20604e+06	1.29669e+06	1.12223e+06	1.15038e+06	1.11219e+06	1.12124e+06	1.14559e+06	1.15288e+06	1.25943e+06	1.26476e+06	1.26165e+06	1.44849e+06	1.43658e+06	1.41048e+06	1.35689e+06	1.33703e+06	1.35579e+06	1.7816e+06	1.77403e+06	1.85302e+06	1.79292e+06	1.71741e+06	1.69355e+06	1.7452e+06	1.77846e+06	1.75906e+06
Niben101Scf04218g00008.1	BnaC05g49910D [Brassica napus]	AT1G16080	AT1G16080.1	629603	645595	623180	715171	721786	741525	679847	694313	687697	669698	669368	653591	657158	663110	665504	677064	685231	629976	711443	712944	732403	586161	586175	559006	543014	507784	530095	470398	456572	478977	264741	275603	265079	241549	206495	207057	163101	202937	198442
Niben101Scf04231g02010.1	Cytosolic sulfotransferase 15	ST2A	AT5G07010.1	47841.5	27909.7	52931.6	60060.6	65656.7	56270.8	61767.4	46356.7	59098.5	65156.1	62109.3	64244.3	41925.7	39701	38377.6	8756.33	19661.2	44747.4	17059.4	66494.7	88639.1	49764.6	55509.6	61387.1	36565.3	80061	66864.2	44620.7	50878.9	58709.3	41540.7	43415.1	34376.1	20105.8	14204.3	29373.3	30348.2	33984.6	20493.5
Niben101Scf04236g00013.1	Uroporphyrinogen decarboxylase LENGTH=418	HEME1	AT3G14930.2	775954	780664	756020	888803	879618	889227	910089	893532	930594	803471	836786	757995	724084	747513	765558	887612	985069	1.00699e+06	856031	810235	870554	780953	816035	828043	800413	830761	810289	788001	866410	895147	841880	864685	858597	693027	801548	736172	703428	702958	690918
Niben101Scf04240g00007.1	Xaa-Pro aminopeptidase 1	APP1	AT4G36760.1	73245.3	78603.6	81989.8	90138	105592	26103.6	17220.3	22714.1	76272.5	99593.4	81193.9	114347	21753.4	26106.7	23323.4	85245.1	38461.8	40519.2	12130.7	51824.7	81923.1	27568.1	38424.6	79044.4	61008.4	60061.4	69350	35886.2	80960.3	59684.4	97931.4	86730.5	63002	75367.3	101553	81184.2	79516	87234.5	87821.1
Niben101Scf04240g03003.1	pentatricopeptide repeat 336 LENGTH=408	AT2G18520	AT2G18520.1	7621.15	3553.56	20367	29152.1	34222.7	30500.2	26145.6	31488.6	31915.7	17937.3	1813.62	3042.12	6624.31	28408	27622.1	33967	40613.3	8791.89	5119.19	7057.6	6304.92	30469.6	37739.6	3709.93	29539.7	3349.6	2593.72	5606.69	32257.6	3509.38	5178.68	1682.87	2233.78	6200.22	3301.67	3282.02	2594.41	25835.3	8421.92
Niben101Scf04283g10001.1	3-beta hydroxysteroid dehydrogenase [Fischerella sp. PCC 9605]	CSP41A	AT3G63140.1	3.12898e+06	3.45996e+06	3.14028e+06	3.54521e+06	3.68955e+06	3.6166e+06	4.05222e+06	3.59399e+06	3.64865e+06	3.86294e+06	3.60476e+06	3.88675e+06	3.615e+06	3.45947e+06	3.48856e+06	3.63927e+06	2.68642e+06	3.2274e+06	3.31946e+06	2.72368e+06	3.29617e+06	3.50521e+06	3.0442e+06	2.91921e+06	2.81542e+06	2.58783e+06	2.65618e+06	2.6355e+06	2.26798e+06	2.61947e+06	2.25257e+06	1.91144e+06	2.1577e+06	1.27592e+06	1.33192e+06	1.35643e+06	1.18968e+06	1.41528e+06	1.40023e+06
Niben101Scf04292g05001.1	Ca-2+ dependent nuclease LENGTH=323	AtCaN2	AT2G40410.2	29136	48840.4	44352.8	43000.9	32529.4	43584.2	36461.9	37670	46253.2	33734.8	33175.2	32773.5	34743.6	40315.5	44204.2	41460.6	37872.6	49172.7	41243.8	31476.8	41005.9	44402.4	39914.1	45068.3	46141.7	42273	12725.9	40599.2	43645.8	44252.6	59987	58913.3	56537.8	74912.8	71349.7	61539.3	57741.8	53186.2	50925.8
Niben101Scf04292g12001.1	Syntaxin-71	SYP71	AT3G09740.1	208276	206185	198454	189741	218209	246724	243431	247915	210504	183281	190494	188065	224237	221902	211971	214143	195547	217507	210867	203992	203801	209261	176921	200334	185841	171268	196057	216683	207537	198398	274781	249626	260272	253469	284011	285816	211601	229277	226047
Niben101Scf04316g00001.1	21.7 kDa class VI heat shock protein	AT5G54660	AT5G54660.1	15753.1	20388.3	15096.4	20229.9	9950.7	18662.5	19301.9	21862.1	8205.34	16047.3	21414.2	19100.8	13885.2	3730.87	9154.77	13477.8	21803.1	2931.03	10322.9	12297.4	7393.91	15820.2	26444.1	26177.3	12419.1	9598.67	24889.9	21285.5	21402.1	22712.5	19694	23123.7	23987.1	13958.9	20248.5	23915.9	26654.8	7631.4	26421.4
Niben101Scf04318g01016.1	Chlorophyll a-b binding protein 37, chloroplastic	LHCB2.3	AT3G27690.1	4.52093e+07	4.39168e+07	4.39207e+07	3.99337e+07	3.92609e+07	4.04423e+07	4.14657e+07	4.21652e+07	4.09157e+07	4.38518e+07	4.37668e+07	4.38434e+07	4.67649e+07	4.83975e+07	4.90814e+07	5.0413e+07	5.12291e+07	4.81526e+07	4.49789e+07	4.53181e+07	4.56672e+07	4.80241e+07	5.31109e+07	5.32872e+07	5.05887e+07	4.93966e+07	4.95366e+07	5.69543e+07	5.66559e+07	5.6239e+07	5.5345e+07	5.93011e+07	5.9778e+07	7.30455e+07	6.86979e+07	6.71408e+07	6.98086e+07	6.87505e+07	7.03434e+07
Niben101Scf04319g04007.1	receptor-like protein kinase 4 LENGTH=818	AT2G19130	AT2G19130.1	16899.3	21105.8	18540.4	7721.16	3237.71	12228.9	23102.8	17645.8	16345.8	11833	5760.36	10812.3	5292.67	17042.5	6982.69	16634.1	3941.88	8569.64	6869.46	7251.03	3993.56	16920.6	20415.1	8000.36	10866.4	18806	10852.2	3212.49	22107.8	16127.9	20546.6	3680.47	18292.9	12577.8	19633.7	14449.8	19066.8	13890.8	14473.1
Niben101Scf04323g04024.1	50S ribosomal protein L20	AT1G16740	AT1G16740.1	33872.8	31099.9	26625.1	25153.7	31184.8	14561.8	25574.4	26218.6	25617.7	32103.2	29453.7	7597.16	41940.3	39482.8	43025.3	27185.4	16547.9	14971.6	16467.2	26342.9	22570.2	36838.5	31864.2	35347	20333.7	35415	19685.8	17169.2	21137.2	21228	19108.3	19051.8	34879.9	39607.5	43650.6	37278.7	43342.2	17002.5	45755.2
Niben101Scf04327g01005.1	triosephosphate isomerase LENGTH=315	TIM	AT2G21170.1	3.12839e+06	3.17042e+06	3.1486e+06	3.38689e+06	3.30896e+06	3.38754e+06	3.23206e+06	3.23891e+06	3.29307e+06	3.45526e+06	3.32577e+06	3.36083e+06	3.39301e+06	3.34709e+06	3.34822e+06	3.53517e+06	3.05084e+06	3.05133e+06	3.1342e+06	3.21166e+06	3.1768e+06	3.19815e+06	3.07367e+06	2.96035e+06	3.40889e+06	3.14001e+06	3.25441e+06	2.95075e+06	2.7819e+06	2.71086e+06	2.74338e+06	2.5543e+06	2.62697e+06	2.45381e+06	2.34019e+06	2.41724e+06	2.32281e+06	2.25853e+06	2.26802e+06
Niben101Scf04328g00019.1	nucleoside diphosphate kinase 2 LENGTH=231	NDPK2	AT5G63310.1	1.29938e+06	1.2599e+06	1.27562e+06	1.24088e+06	1.23021e+06	1.25351e+06	1.26982e+06	1.26813e+06	1.27258e+06	1.33765e+06	1.3464e+06	1.349e+06	1.30516e+06	1.23752e+06	1.32814e+06	1.40797e+06	1.47632e+06	1.38778e+06	1.29413e+06	1.30059e+06	1.30063e+06	1.3473e+06	1.31138e+06	1.28486e+06	1.52537e+06	1.46661e+06	1.49492e+06	1.42832e+06	1.36812e+06	1.41818e+06	2.03611e+06	1.98735e+06	2.07294e+06	2.39136e+06	2.25479e+06	2.26794e+06	1.76741e+06	1.75632e+06	1.75001e+06
Niben101Scf04328g00040.1	NADH-quinone oxidoreductase subunit C	NDHJ	ATCG00420.1	209502	207060	201212	206144	208367	201903	193218	214206	208285	229060	216115	223299	186513	181683	190563	217049	222580	207843	213291	206807	222835	244759	219246	223739	210621	204844	207016	243574	228932	241138	171181	166125	176463	179647	159466	164104	141830	107906	146069
Niben101Scf04328g00042.1	NADH-quinone oxidoreductase subunit B 1	PSBG	ATCG00430.1	43896.4	44196.5	41994.6	51734.4	49190.7	31639.3	45080.6	14894.6	51052.3	68044.6	50378	52617	42841.6	39127.7	38411.2	37915.4	41428.2	38806.7	41561.8	6762.78	49088.5	45002.8	43673.4	44712	37798.3	47555	46678.9	48654.3	45385.2	45202.1	25425.7	15867.4	33746	29455.8	20038.3	24009.2	22483.1	26698.9	28089
Niben101Scf04328g00044.1	Photosystem I P700 chlorophyll a apoprotein A2	PSAB	ATCG00340.1	7.92178e+06	7.61198e+06	7.70076e+06	7.07803e+06	7.04582e+06	6.85096e+06	7.19611e+06	7.23718e+06	7.11352e+06	8.03817e+06	7.82664e+06	7.592e+06	7.96403e+06	7.78005e+06	8.09172e+06	7.82059e+06	7.98286e+06	7.53786e+06	7.77565e+06	7.7795e+06	7.87613e+06	9.50493e+06	9.27778e+06	9.22185e+06	8.78132e+06	8.27223e+06	8.20493e+06	1.03845e+07	1.03573e+07	9.86676e+06	9.37795e+06	9.59633e+06	9.79919e+06	1.34489e+07	1.23408e+07	1.20767e+07	1.17413e+07	1.12498e+07	1.13549e+07
Niben101Scf04328g00046.1	Photosystem I P700 chlorophyll a apoprotein A1	PSAA	ATCG00350.1	1.12372e+07	1.11349e+07	1.14601e+07	9.74292e+06	9.62761e+06	1.00567e+07	1.06572e+07	1.05799e+07	1.01316e+07	1.07662e+07	9.99225e+06	1.0348e+07	1.11339e+07	1.10423e+07	1.15138e+07	1.06831e+07	1.13132e+07	1.12124e+07	1.08176e+07	1.09425e+07	1.08099e+07	1.32947e+07	1.3737e+07	1.36936e+07	1.15619e+07	1.17291e+07	1.17244e+07	1.41584e+07	1.51228e+07	1.54462e+07	1.22469e+07	1.27534e+07	1.29964e+07	1.76674e+07	1.82283e+07	1.80646e+07	1.73793e+07	1.7225e+07	1.66371e+07
Niben101Scf04329g06015.1	Signal recognition particle protein	CPSRP54	AT5G03940.1	832391	791739	797400	993131	1.0007e+06	982539	1.12813e+06	1.11572e+06	1.15022e+06	865749	851368	845523	742706	688880	698900	997429	1.10284e+06	1.07424e+06	941910	945132	1.00005e+06	729912	808279	801786	760728	766583	866105	818662	913431	926109	1.16913e+06	1.19721e+06	1.26839e+06	1.08287e+06	1.15793e+06	1.14504e+06	1.09294e+06	1.13643e+06	1.08998e+06
Niben101Scf04335g00004.1	purple acid phosphatase 27 LENGTH=611	AT1G13750	AT1G13750.1	37147.7	34951.2	40946.4	47193.8	37381.8	35733.1	55748.3	30734.2	33657.7	33308.1	27360.3	48441.5	25058.2	52545.2	43214.2	37196.4	47568.2	35182.5	34683.7	37312.3	59013.4	45496.4	44125.2	46358.3	49566.1	41841.3	49648.6	51864.8	42690.9	43045.8	60792.8	60107.8	68464.4	79614.4	72889.4	75429.3	64198.2	64281.5	64191.1
Niben101Scf04339g04004.1	Ankyrin repeat domain-containing protein 6	GDC1	AT1G50900.1	72545.2	101491	74623.3	92466.6	105142	112913	123289	151239	150148	74119.6	68113.4	78715.2	108551	130997	123547	129212	127322	115021	118867	116878	112168	112578	105273	97228.1	99437.6	118349	97385.6	97185.9	87015.1	91850.7	52018.1	62399.6	45421.5	33572.6	43178.5	35303.1	63269.2	76138.7	59674
Niben101Scf04339g07004.1	endoribonuclease L-PSP family protein LENGTH=187	AT3G20390	AT3G20390.1	1.02401e+06	982694	988017	959626	948384	943830	1.00853e+06	1.02797e+06	983300	893846	906482	920219	1.04399e+06	1.03676e+06	1.04764e+06	1.07898e+06	997918	1.01389e+06	1.06892e+06	1.04226e+06	1.03454e+06	1.04341e+06	1.00163e+06	978928	1.09009e+06	1.05219e+06	1.04854e+06	1.09245e+06	1.06052e+06	1.07473e+06	1.07348e+06	1.05502e+06	1.09126e+06	1.16397e+06	1.08122e+06	1.09204e+06	1.56195e+06	1.54827e+06	1.55403e+06
Niben101Scf04368g00007.1	Receptor like protein kinase S.3	BSK5	AT5G59010.1	107924	89008.9	96890.6	87489.6	85509.8	85730.7	78932.3	93302.2	85711.5	82202.9	72422.1	83916.7	77917	94533.9	77131.9	83430.7	70580.1	80737.8	75354.4	88406	98090.1	73170.3	75432.9	85866.1	72082.7	71441.8	64056	77830.1	96702.5	78017.1	113963	113093	104572	107180	115096	118562	111251	97186.1	98743.3
Niben101Scf04370g00018.1	Mitochondrial outer membrane protein porin [Medicago truncatula] gb|AES92333.1| porin/voltage-dependent anion-selective channel protein [Medicago truncatula]	VDAC4	AT5G57490.1	128898	128864	109054	135634	155473	96012	101382	152139	116854	127234	138499	125362	121685	93708.8	114768	124276	137160	117808	113607	100107	116352	93380.7	97898.3	125421	103582	112153	135127	118257	106181	84974.1	149611	126729	119945	123667	149440	112061	120089	149748	163735
Niben101Scf04375g06003.1	Carboxyvinyl-carboxyphosphonate phosphorylmutase	AT2G43180	AT2G43180.1	133945	183304	167290	161648	161482	151050	149599	149883	139388	172800	181364	165867	174846	179070	196636	181246	180158	169095	137584	136279	172385	178746	123275	143438	188618	171534	178951	190999	179480	188663	212326	161782	229695	261917	183989	237656	156443	203355	213481
Niben101Scf04387g00001.1	BnaA09g03030D [Brassica napus]	AT3G07470	AT3G07470.1	56060.3	63325.7	57104.1	51143	53358.9	37365.2	56539.6	57365.5	49017.7	43957.8	64334	64713.7	55774.5	49637.9	62265.4	69055.7	73455	73916	37821.7	36753.5	72677.4	62278.2	77048	67946.2	76598.5	69378.1	77365.3	86981.2	78864.2	79343.6	107233	115410	120355	177535	160938	165752	154697	147232	153787
Niben101Scf04392g04008.1	Xyloglucan endotransglucosylase/hydrolase protein 22	XTR6	AT4G25810.1	81574.8	64429.4	58496.3	78819.8	69694.6	81400	116859	106261	90656.8	101547	85471.9	97941.8	57267.3	58549.3	76097.8	97264.5	99154.6	89336.2	109636	97036.4	87831.2	79149	71611.3	76999.7	143493	147554	159331	155211	158733	160674	299224	278101	329148	391268	489411	515661	468394	478414	443754
[truncated: 841 more rows]

## Sheet: Genes displayed in Fig 3B
Table 3 sheet 2: List of genes are part of the actual networks displayed in Figure 3B
AGI codes
EMB1467
AT3G12260
VAB2
AT3G28710
NAD9
ATPA
ATPC1
PB
AT4G26910
AT3G55410
AT3G54210
RPL9
AT4G16155
PSAE-2
PSAF
EMB3113
AT4G01310
AT5G47030
RPS17
At5g06290
CAT
[truncated: 148 more rows]

## Sheet: SNRK1
N. benthamiana ID	Niben101Scf06750g00014.1
[truncated: 2,687 more rows]
