# Supplementary material for: Proteomic and metabolomic analysis of Nicotiana benthamiana under dark stress
Source: FEBS Open Bio. 2021 Dec 16;12(1):231–49. doi: 10.1002/2211-5463.13331 (PMC8727940; doi:10.1002/2211-5463.13331)
Supplement: Supplementary file 4 — Table S4. List of AGI codes in Figure 3C which are supposedly orthologs of the identified N. benthamiana proteins. [file FEB4-12-231-s003.xlsx]

## Sheet: All genes in predict-PPI
Table 4 sheet 1: List of AGI codes in Figure 3C which are supposedly orthologs of the identified N. benthamiana proteins
N. benthamiana ID	N. benthamiana Annotations	Arabidopsis thaliana Code	Arabidopsis thaliana ID	0h-1	0h-2	0h-3	8h-1	8h-2	8h-3	16h-1	16h-2	16h-3	24h-1	24h-2	24h-3	32h-1	32h-2	32h-3	40h-1	40h-2	40h-3	48h-1	48h-2	48h-3	3d-1	3d-2	3d-3	4d-1	4d-2	4d-3	5d-1	5d-2	5d-3	6d-1	6d-2	6d-3	7d-1	7d-2	7d-3	8d-1	8d-2	8d-3
Niben101Ctg05133g00002.1	Pyridoxal biosynthesis lyase PdxS	PDX1.1	AT2G38230.1	410511	382615	386744	545822	505123	534546	580537	581202	553887	403542	381520	383750	399480	386894	410431	414060	419143	423230	393912	385138	387788	282122	272134	265182	268360	257213	295442	205638	219850	192700	154463	113876	141950	87945.6	81765.4	97218.8	93128.5	107951	118045
Niben101Scf00054g01013.1	5-methyltetrahydropteroyltriglutamate--homocysteine methyltransferase	ATMS1	AT5G17920.1	4.45496e+06	4.38926e+06	4.44724e+06	4.70398e+06	4.93223e+06	4.87128e+06	4.68201e+06	4.81862e+06	4.82611e+06	3.86194e+06	3.77222e+06	3.87782e+06	3.88379e+06	3.78132e+06	3.89732e+06	4.83882e+06	4.9169e+06	4.89609e+06	4.20343e+06	4.13895e+06	4.21627e+06	3.26365e+06	3.27319e+06	3.25001e+06	3.3167e+06	3.14969e+06	3.10851e+06	2.92745e+06	2.92608e+06	2.95816e+06	2.51731e+06	2.60442e+06	2.66115e+06	2.64462e+06	2.42227e+06	2.43272e+06	2.50263e+06	2.42716e+06	2.46085e+06
Niben101Scf00059g04019.1	diaminopimelate epimerase family protein LENGTH=362	AT3G53580	AT3G53580.1	302850	278178	272394	289340	271801	277190	293162	303786	293104	236626	242312	235466	218409	262127	259494	302267	287378	285768	261150	255388	283812	217349	223187	218547	243379	236350	220956	214703	210840	215870	211056	217806	226580	208013	194963	195689	146848	184520	179156
Niben101Scf00063g03007.1	Eukaryotic translation initiation factor 5A-1	ELF5A-1	AT1G13950.1	1.07073e+06	1.07949e+06	1.03486e+06	1.06578e+06	1.09968e+06	1.1153e+06	1.05948e+06	1.08261e+06	1.07986e+06	931535	969875	932720	804300	836483	783776	844004	841254	837943	860597	846017	878236	678909	685948	690650	766844	783049	819701	639778	652315	645134	648583	671925	687331	562196	601520	592239	464846	478663	488265
Niben101Scf00063g13014.1	Geranylgeranyl diphosphate reductase	AT1G74470	AT1G74470.1	2.28619e+06	2.275e+06	2.2496e+06	2.64292e+06	2.71883e+06	2.68158e+06	2.92651e+06	2.85978e+06	2.83115e+06	1.68044e+06	2.17848e+06	2.23237e+06	1.9335e+06	1.87456e+06	1.87347e+06	2.41042e+06	1.74399e+06	2.16332e+06	1.96666e+06	1.93088e+06	1.50829e+06	1.56073e+06	1.48068e+06	1.46928e+06	1.46182e+06	1.45002e+06	1.45443e+06	1.23145e+06	1.18076e+06	1.14155e+06	1.39862e+06	1.00574e+06	1.32565e+06	919388	1.19385e+06	936515	1.02057e+06	791050	1.06037e+06
Niben101Scf00087g06008.1	Delta-aminolevulinic acid dehydratase	HEMB1	AT1G69740.1	1.13404e+06	1.11837e+06	1.13533e+06	1.42641e+06	1.45294e+06	1.47265e+06	1.55077e+06	1.55149e+06	1.53489e+06	1.01589e+06	1.03072e+06	1.02937e+06	1.01192e+06	1.04186e+06	1.01762e+06	1.26689e+06	1.22255e+06	1.21778e+06	1.06083e+06	1.05642e+06	1.03299e+06	740767	710467	703473	718169	678978	687861	559739	550615	540667	294277	293495	297946	148330	158403	150163	273382	199237	193024
Niben101Scf00130g05009.1	T-complex protein 1 subunit alpha	AT3G11830	AT3G11830.1	348346	340592	342544	343817	353970	342683	341969	343862	325950	297941	299855	299665	253128	259554	255515	327408	280615	275710	290122	291694	282312	231302	226176	230586	236401	241940	235163	213757	198030	210377	218092	222752	192211	212352	187429	199236	151343	162903	157356
Niben101Scf00157g04001.1	Tryptophan synthase beta chain	TSB1	AT5G54810.1	397806	401937	383452	415246	451754	380866	462900	466513	400781	325757	359285	376000	296975	296654	325224	362207	361052	394127	321485	376879	379327	273624	295077	309888	260393	301825	302373	214883	246103	209796	220136	211080	244018	215710	169425	182968	169841	180460	174093
Niben101Scf00163g08019.1	Pterin-4-alpha-carbinolamine dehydratase	AT5G51110	AT5G51110.1	110332	151603	111700	168549	161353	149524	122860	134468	142340	126590	101628	111992	123342	117521	124200	149150	117564	140528	116495	127620	120385	72905.8	68607.8	79057.9	97142.9	54225.4	62232.6	72263.8	65009.2	64646.7	50811.1	67646.9	80728.7	67841	50845.9	48502	56010.6	50367.3	38649.7
Niben101Scf00168g08008.1	50S ribosomal protein L6	PGY2	AT1G33140.1	1.90526e+06	1.87306e+06	1.8522e+06	1.96418e+06	2.02341e+06	2.11657e+06	2.27559e+06	2.34591e+06	2.33355e+06	1.73334e+06	1.7599e+06	1.72499e+06	1.76589e+06	1.77341e+06	1.74995e+06	1.84541e+06	1.86477e+06	1.79021e+06	1.66758e+06	1.67223e+06	1.66421e+06	1.57209e+06	1.50538e+06	1.51007e+06	1.61034e+06	1.5175e+06	1.53963e+06	1.2944e+06	1.33505e+06	1.31089e+06	1.23462e+06	1.19431e+06	1.1976e+06	1.16437e+06	1.1838e+06	1.13741e+06	969581	1.01035e+06	1.00982e+06
Niben101Scf00212g03010.1	phosphoenolpyruvate carboxylase 3 LENGTH=968	PPC3	AT3G14940.1	1.56941e+06	1.83354e+06	1.571e+06	1.39408e+06	1.3953e+06	1.53589e+06	1.7289e+06	1.79348e+06	1.54484e+06	1.31916e+06	1.33966e+06	1.40118e+06	1.29652e+06	1.47208e+06	1.33129e+06	1.58331e+06	1.55391e+06	1.48821e+06	1.25719e+06	1.24996e+06	1.2604e+06	1.19604e+06	1.15172e+06	1.17157e+06	973029	971840	978649	856474	824344	1.01139e+06	568544	522348	604188	619170	512250	587337	117721	394808	145264
Niben101Scf00262g05007.1	Eukaryotic translation initiation factor 2 subunit beta	EIF2B	AT5G20920.3	84447.1	81774.4	85084.5	88027.4	96848	87447.9	95547	96111.8	90667.1	75886.3	82488.4	80971.7	88231.6	75585.1	74402.1	89188.8	83645	75705.6	79793.9	70922	71211	69752.9	64773.6	67078.2	71163.5	68765.9	71297.8	63555.3	59839	57170.3	56803.6	58941.9	58392.3	51936.2	56215.3	52910.4	41143.7	41567	37203.4
Niben101Scf00270g07003.1	Eukaryotic translation initiation factor 3 subunit H	TIF3H1	AT1G10840.1	359869	384845	362816	243985	394448	359954	382101	381032	392076	289901	333222	318429	269755	293442	312119	333822	292954	302446	321024	315985	325523	198027	198309	228480	189231	207580	240374	203921	205135	219422	196168	222964	245016	199062	212592	175534	131886	164331	182436
Niben101Scf00288g16005.1	40S ribosomal protein S4	AT5G58420	AT5G58420.1	2.04351e+06	2.03149e+06	2.01594e+06	2.06436e+06	2.10453e+06	2.07973e+06	2.38841e+06	2.37164e+06	2.40353e+06	1.80832e+06	1.81056e+06	1.82557e+06	1.54458e+06	1.52768e+06	1.56681e+06	2.0049e+06	1.90963e+06	1.89944e+06	1.70352e+06	1.7277e+06	1.68924e+06	1.54922e+06	1.5292e+06	1.54417e+06	1.46046e+06	1.39637e+06	1.46737e+06	1.56492e+06	1.50587e+06	1.5462e+06	1.2705e+06	1.20391e+06	1.24243e+06	1.29195e+06	1.26574e+06	1.22829e+06	682054	679467	719329
Niben101Scf00294g03034.1	60S ribosomal protein L4	AT3G09630	AT3G09630.1	1.22983e+06	1.22467e+06	1.21795e+06	1.1855e+06	1.14364e+06	1.19544e+06	1.4509e+06	1.48547e+06	1.43698e+06	965590	1.04867e+06	964080	917496	903293	917934	1.2416e+06	1.20999e+06	1.18576e+06	1.03116e+06	1.06935e+06	1.01596e+06	959375	949641	951323	840073	837293	840858	951865	988403	1.00583e+06	704406	661074	738958	847475	786130	786413	633956	606601	611747
Niben101Scf00308g00002.1	Nascent polypeptide-associated complex subunit alpha-like protein 2	NACA2	AT3G49470.1	445045	439651	471124	532352	570032	554033	570776	578830	585827	348603	350128	343026	322164	349438	326487	400425	433755	432456	358117	340289	362424	250772	226690	244152	318747	334142	331576	232653	236028	271285	185712	182655	264189	120781	191018	229745	166596	151916	135071
Niben101Scf00328g07006.1	Cysteine synthase	OASA1	AT4G14880.4	2.74619e+06	2.70369e+06	2.72042e+06	2.72085e+06	2.73123e+06	2.81378e+06	3.00048e+06	2.9556e+06	2.98741e+06	2.57609e+06	2.62362e+06	2.64696e+06	2.33624e+06	2.35323e+06	2.23373e+06	2.62284e+06	2.24292e+06	2.1591e+06	2.16786e+06	2.12899e+06	2.12634e+06	2.45232e+06	2.12139e+06	2.09098e+06	2.21615e+06	2.05388e+06	2.07076e+06	2.28272e+06	2.03097e+06	1.9847e+06	2.13218e+06	1.75162e+06	1.86776e+06	1.59897e+06	1.75296e+06	1.79494e+06	1.73109e+06	1.80001e+06	1.74902e+06
Niben101Scf00360g01005.1	40S ribosomal protein S6	EMB3010	AT5G10360.1	1.95477e+06	1.94895e+06	1.94765e+06	1.9068e+06	1.9595e+06	1.95948e+06	2.3692e+06	2.40602e+06	2.37117e+06	1.70372e+06	1.69367e+06	1.69839e+06	1.27033e+06	1.25318e+06	1.29139e+06	1.69717e+06	1.86133e+06	1.85804e+06	1.59102e+06	1.5605e+06	1.56198e+06	1.24681e+06	1.36183e+06	1.3506e+06	1.16829e+06	1.23613e+06	1.23888e+06	1.36917e+06	1.50104e+06	1.47703e+06	1.04584e+06	1.0912e+06	1.11339e+06	1.22161e+06	1.21146e+06	1.19819e+06	683098	689668	696211
Niben101Scf00369g11018.1	Translationally-controlled tumor protein homolog	AT3G05540	AT3G05540.1	2.37084e+06	2.40224e+06	2.43449e+06	2.38191e+06	2.4615e+06	2.42933e+06	2.41779e+06	2.43136e+06	2.4289e+06	2.19791e+06	2.15786e+06	2.26131e+06	2.09287e+06	2.1391e+06	2.22193e+06	2.53111e+06	2.47396e+06	2.48787e+06	2.26921e+06	2.27047e+06	2.27043e+06	1.94696e+06	1.98665e+06	1.95173e+06	2.23603e+06	2.13435e+06	2.1625e+06	1.78096e+06	1.80946e+06	1.80042e+06	1.63505e+06	1.71877e+06	1.7423e+06	1.69281e+06	1.62423e+06	1.60203e+06	1.52961e+06	1.53189e+06	1.47873e+06
Niben101Scf00487g06021.1	sulfite reductase LENGTH=642	SIR	AT5G04590.1	511284	484161	348947	531419	475436	495882	491227	542518	508252	431547	450955	339538	282491	438859	451280	500663	480149	510964	423348	440447	406375	395324	280256	308687	160214	229154	260937	259807	300213	317409	123809	189966	266354	164180	161400	151910	89044.7	131270	79157.1
Niben101Scf00496g01001.1	60S ribosomal protein L4	AT3G09630	AT3G09630.1	1.22983e+06	1.22467e+06	1.21795e+06	1.1855e+06	1.14364e+06	1.19544e+06	1.4509e+06	1.48547e+06	1.43698e+06	965590	1.04867e+06	964080	917496	903293	917934	1.2416e+06	1.20999e+06	1.18576e+06	1.03116e+06	1.06935e+06	1.01596e+06	959375	949641	951323	840073	837293	840858	951865	988403	1.00583e+06	704406	661074	738958	847475	786130	786413	633956	606601	611747
Niben101Scf00573g05005.1	Pyridoxal biosynthesis lyase PdxS	RSR4	AT5G01410.1	1.06998e+06	1.08412e+06	1.08603e+06	1.26351e+06	1.28976e+06	1.31957e+06	1.25669e+06	1.34101e+06	1.3097e+06	1.0202e+06	1.02044e+06	972932	1.0314e+06	1.02908e+06	1.05717e+06	1.15002e+06	1.26858e+06	789400	1.05301e+06	1.07963e+06	1.05973e+06	896294	507791	506826	864403	693254	818998	290407	392455	270828	226079	437893	285885	141651	198844	124322	129409	160392	122905
Niben101Scf00626g02015.1	Tubulin beta-4 chain	TUB8	AT5G23860.1	1.85562e+06	1.85056e+06	1.84834e+06	1.90011e+06	1.88214e+06	1.8425e+06	1.61256e+06	1.65939e+06	1.69198e+06	1.40029e+06	1.4294e+06	1.35343e+06	1.62746e+06	1.59959e+06	1.68638e+06	1.2462e+06	1.17347e+06	889981	1.13329e+06	1.15454e+06	1.13841e+06	795539	834571	811592	741237	704886	700654	598896	586108	614086	385657	381690	398282	403562	377855	363797	221008	221504	219186
Niben101Scf00646g04009.1	50S ribosomal protein L3	RPL3B	AT1G61580.1	602844	564481	599893	589768	598881	589179	613050	686111	696185	489130	489184	506130	463183	487571	502774	499408	529722	533060	478779	473851	492461	438204	401508	479161	361719	392978	390873	408321	424166	396915	337582	322290	339285	323166	299650	292201	280771	304360	320680
Niben101Scf00647g02011.1	Eukaryotic translation initiation factor 3 subunit G-2	EIF3G1	AT3G11400.2	405606	397329	406793	439874	463299	440703	445694	455196	432198	378801	358112	325933	381175	365128	336658	365761	386520	368941	334381	379972	365721	334783	315279	303619	345830	340872	336207	271869	286683	271788	283371	294837	276990	234187	273327	256889	218911	246958	243508
Niben101Scf00653g01009.1	thioredoxin F2 LENGTH=185	TRXF1	AT3G02730.1	996226	977995	986426	1.10089e+06	1.13793e+06	1.13024e+06	1.14134e+06	1.14877e+06	1.14109e+06	985684	935372	973827	866764	849491	803036	807029	786970	796980	891307	889649	868468	677836	620344	669249	495195	540250	533779	485396	513577	472874	367088	330183	354190	231254	321793	327582	336349	345597	361768
Niben101Scf00671g00006.1	ubiquitin family protein LENGTH=551	DSK2	AT2G17200.1	52211.9	45511.8	49719.6	46685.8	46714.2	47659.6	48171.8	46424	43240	41820	44787.2	41039.7	44526.7	44605.4	50895.8	47713.9	51716.5	45383.5	45806.5	45474.2	42125.3	38001.7	34677.1	32201.1	39809.1	40181.8	38142.3	31521.7	32600.6	32785.9	39260.2	34525.4	34645.7	34372.6	34640.5	35278.6	27707.8	31180.6	26401.9
Niben101Scf00684g01002.1	60S ribosomal protein L23a	RPL23AB	AT3G55280.1	961916	983457	974677	925883	966122	948923	1.06043e+06	1.10173e+06	1.00865e+06	784549	831272	825243	720020	692176	714549	893674	880626	880118	805567	781735	765065	569631	552193	564482	600812	609009	576376	612387	613423	596695	555121	582704	594087	539266	523754	510752	415729	408728	423566
Niben101Scf00700g01006.1	BnaCnng58260D [Brassica napus]	CEST	AT5G44650.1	395805	445622	412404	479637	532849	478944	538973	520517	516393	393259	410403	375023	378906	382928	357789	383734	414922	421987	444938	442460	460141	369020	358274	282261	342090	375306	389692	271640	301875	271388	271557	281498	232879	217424	190632	207538	184830	212003	201353
Niben101Scf00749g04008.1	30S ribosomal protein S7	RPS5A	AT3G11940.1	2.23665e+06	2.25447e+06	2.2678e+06	2.29249e+06	2.23964e+06	2.22604e+06	2.43234e+06	2.50595e+06	2.41641e+06	1.95901e+06	1.94581e+06	1.99431e+06	1.78038e+06	1.78948e+06	1.82764e+06	2.01025e+06	2.09945e+06	2.05636e+06	1.86101e+06	1.89717e+06	1.89791e+06	1.58941e+06	1.63411e+06	1.68611e+06	1.69545e+06	1.6532e+06	1.64504e+06	1.53966e+06	1.53841e+06	1.54904e+06	1.40834e+06	1.3749e+06	1.4245e+06	1.13227e+06	1.12324e+06	1.17844e+06	922435	836803	939099
Niben101Scf00795g00009.1	Porphobilinogen deaminase	HEMC	AT5G08280.1	1.86067e+06	1.85684e+06	1.80409e+06	2.59233e+06	2.57764e+06	2.62534e+06	2.91858e+06	2.95825e+06	2.95343e+06	1.86743e+06	1.91202e+06	1.89691e+06	1.77881e+06	1.79937e+06	1.87545e+06	2.51769e+06	2.50392e+06	2.5267e+06	2.01e+06	2.01521e+06	2.01298e+06	1.22774e+06	1.2506e+06	1.2459e+06	1.20223e+06	1.1353e+06	1.13912e+06	850128	833788	824965	387512	427431	313891	323195	256177	249914	287448	276303	223472
Niben101Scf00821g00003.1	Alpha-1,4-glucan-protein synthase [UDP-forming] 2	RGP1	AT3G02230.1	670361	659762	664318	654930	648771	631796	640002	636043	635895	565781	556976	577371	474335	584570	583573	649189	590412	569512	552102	555304	563064	512522	498442	490420	497250	484950	500554	479063	441517	431914	388450	419143	409197	482323	433428	457049	419424	404474	431541
Niben101Scf00860g00001.1	ABC transporter ATP-binding protein [Calothrix sp. 336/3]	NAP7	AT3G10670.1	202784	200651	198615	209255	220285	216651	230895	219696	289314	182635	183472	188198	159513	164219	190309	185432	226477	158839	146537	155275	160532	138656	172903	126660	129860	128676	134715	122184	121285	105226	126161	101532	97307.1	88305.8	109609	99810.9	112118	90424.5	62086.4
Niben101Scf00860g01011.1	Autophagy-related protein 18	ATG18D	AT3G56440.1	15356.1	18719.7	18308.8	31647.5	32616.7	32479.9	23309.6	23071.3	23439.1	22802.8	22158.6	22911.1	15925.1	15549.5	13013.6	16272	16171.1	15296.9	15149.5	13913.6	16166.8	14929.1	14305.1	16501.2	15583.7	15925.4	16937.6	15181.7	14531.5	17261.3	14055.7	15256.1	14965.4	17120.1	15065.2	14126.3	14314.4	16153.3	15769.7
Niben101Scf00861g02013.1	ABC transporter ATP-binding protein/permease wht-1	ABCG22	AT5G06530.2	57361.6	54659	56121.5	73705	62546	62577.3	83757.1	68414.2	69069.8	47345.5	51310.6	65028.1	49543	48444.1	44239.5	39702.4	59168.1	41492.1	47436.8	43880.4	47265.8	37121	49175.2	38834	39839.1	35131.1	48360.8	33958.1	33897	37480.6	25396.1	37394.9	25679.1	19956.1	28347.7	22313.2	21759.8	22847.6	20475.4
Niben101Scf00983g02001.1	isocitrate dehydrogenase LENGTH=416	cICDH	AT1G65930.1	2.37556e+06	2.33425e+06	2.35567e+06	2.36272e+06	2.37516e+06	2.49581e+06	2.41948e+06	2.56404e+06	2.48331e+06	2.23348e+06	2.14527e+06	2.22116e+06	1.94099e+06	1.84436e+06	1.83527e+06	1.92395e+06	1.9596e+06	1.85417e+06	1.80854e+06	1.78395e+06	1.73896e+06	1.75687e+06	1.60569e+06	1.60455e+06	1.61071e+06	1.61492e+06	1.61976e+06	1.49471e+06	1.56392e+06	1.45534e+06	1.72251e+06	1.57117e+06	1.61431e+06	1.58943e+06	1.70827e+06	1.75698e+06	1.44224e+06	1.46831e+06	1.48588e+06
Niben101Scf00991g05009.1	60S ribosomal protein L26-1	AT3G49910	AT3G49910.1	443718	424774	444584	447840	437282	446844	472750	505713	477496	383684	396475	389198	322798	330644	316341	448436	424784	414598	366845	359272	363557	319936	333281	336926	276594	288817	292514	317277	354052	350254	290401	255753	270457	295669	304683	337289	233837	228333	216518
Niben101Scf01054g13006.1	40S ribosomal protein S12	AT2G32060	AT2G32060.1	1.44765e+06	1.41448e+06	1.41362e+06	1.51108e+06	1.53172e+06	1.48431e+06	1.58339e+06	1.63602e+06	1.60654e+06	1.22189e+06	1.26374e+06	1.27759e+06	1.22291e+06	1.19872e+06	1.22771e+06	1.4731e+06	1.40847e+06	1.40901e+06	1.34474e+06	1.307e+06	1.35247e+06	1.04124e+06	1.01696e+06	995654	1.17399e+06	1.12976e+06	1.15577e+06	980364	959016	964742	841095	850055	842039	770174	706882	725217	639918	637084	641543
Niben101Scf01091g00014.1	calcium homeostasis regulator CHoR1 [Zea mays]	PDE329	AT3G55250.1	172907	198035	187016	238744	196383	205850	249864	221389	266506	170470	204340	166581	129184	149867	139267	160604	145095	137443	114004	117114	118377	89054.8	92416	106488	60240.2	64937.7	92442.3	60664.1	67082.4	40087.1	25155.3	62154.1	59947	13168.1	29491.3	61863.2	10157.9	41453.7	34568.8
Niben101Scf01171g03015.1	serine hydroxymethyltransferase 4 LENGTH=471	SHM4	AT4G13930.1	1.3529e+06	1.30181e+06	1.28758e+06	1.2882e+06	1.28837e+06	1.27786e+06	1.28978e+06	1.27816e+06	1.2619e+06	1.10224e+06	1.07255e+06	1.13097e+06	1.1677e+06	1.13751e+06	1.15108e+06	1.20543e+06	1.18198e+06	1.13472e+06	1.08594e+06	1.10972e+06	1.10687e+06	899929	875210	839954	941243	905092	907093	818823	798733	799327	756014	813961	785183	851664	833724	831734	727129	728968	712362
Niben101Scf01171g06004.1	50S ribosomal protein L13	AT5G48760	AT5G48760.2	1.14856e+06	1.14807e+06	1.16241e+06	1.10198e+06	1.15221e+06	1.11827e+06	1.28419e+06	1.3078e+06	1.30243e+06	1.07831e+06	1.02619e+06	1.03443e+06	902477	886181	905324	1.09585e+06	1.12674e+06	1.1118e+06	964189	972843	951641	939534	904359	911260	883476	821992	861002	896649	915448	877297	780538	740900	792873	736256	733082	713118	611766	635847	620337
Niben101Scf01212g01010.1	GTPase Era	AT5G66470	AT5G66470.1	62754.6	58118.9	68349.2	84051.5	60179.5	69194.2	79103.8	83985.9	83755.2	65095.5	58228.7	67336.8	66498.1	63252.6	73702.8	68575.2	75736.7	71835.3	57356.5	56237.8	68058.8	44225.1	53009.7	53615.5	56552.2	51004.6	54300.2	49356.7	27835	53113.4	39787.6	33068.5	38563.5	35562.6	28876.1	39253.9	35831.9	32698.7	31636.6
Niben101Scf01221g02001.1	3-isopropylmalate dehydratase large subunit 2	IIL1	AT4G13430.1	333451	290415	306059	334817	308655	336291	312528	368445	352013	260162	275009	253081	246488	282395	267219	281117	281706	276559	277633	245834	276706	262312	239834	210098	265427	195111	209801	186222	153176	183800	189038	160160	212881	171697	153560	147716	186590	142626	161653
Niben101Scf01239g03007.1	Nascent polypeptide-associated complex subunit alpha-like protein 2	NACA2	AT3G49470.1	445045	439651	471124	532352	570032	554033	570776	578830	585827	348603	350128	343026	322164	349438	326487	400425	433755	432456	358117	340289	362424	250772	226690	244152	318747	334142	331576	232653	236028	271285	185712	182655	264189	120781	191018	229745	166596	151916	135071
Niben101Scf01240g06009.1	Eukaryotic translation initiation factor 2 subunit beta	EIF2B	AT5G20920.3	93733.3	108908	96307.5	88940.5	85068.3	113236	105163	117394	109951	84517.8	98153.5	102022	102714	66532.4	87150	104786	97503.5	92425.5	82171.4	79084.6	91234.3	85952.9	66390.6	70348.4	92657.7	80263	71025.7	77336.4	70779.2	57675.1	69171.7	67326.8	58926.9	54540.4	59461.4	52409.9	48437.7	46337.4	41897.8
Niben101Scf01284g02011.1	ABC transporter ATP-binding protein/permease wht-1	ABCG22	AT5G06530.2	57361.6	54659	56121.5	73705	62546	62577.3	83757.1	68414.2	69069.8	47345.5	51310.6	65028.1	49543	48444.1	44239.5	39702.4	59168.1	41492.1	47436.8	43880.4	47265.8	37121	49175.2	38834	39839.1	35131.1	48360.8	33958.1	33897	37480.6	25396.1	37394.9	25679.1	19956.1	28347.7	22313.2	21759.8	22847.6	20475.4
Niben101Scf01308g03004.1	Magnesium-chelatase subunit ChlI	CHLI1	AT4G18480.1	1.38055e+06	1.35685e+06	1.40177e+06	1.7822e+06	1.80547e+06	1.82983e+06	1.84905e+06	1.89472e+06	1.89502e+06	1.28632e+06	1.28198e+06	1.31476e+06	1.15788e+06	1.14037e+06	1.17911e+06	1.38934e+06	1.36076e+06	1.30707e+06	1.09877e+06	1.0962e+06	1.09388e+06	800520	695919	702776	707543	665900	658796	450834	412394	343098	208633	197060	243555	176775	134604	87762.4	122924	129835	129126
Niben101Scf01326g05008.1	Tubulin alpha-1 chain	TUA6	AT4G14960.2	4.73521e+06	4.78522e+06	4.62271e+06	4.65023e+06	4.6936e+06	4.60251e+06	4.11648e+06	4.11803e+06	4.14389e+06	3.02715e+06	3.11948e+06	3.10453e+06	2.92053e+06	2.95753e+06	2.87496e+06	2.11253e+06	2.37605e+06	2.24359e+06	2.31205e+06	2.3548e+06	2.26818e+06	1.50998e+06	1.39872e+06	1.51536e+06	1.2851e+06	1.3886e+06	1.41128e+06	1.14378e+06	1.1915e+06	1.23076e+06	844845	813856	828264	781616	676716	838009	423756	492507	499879
Niben101Scf01382g03002.1	Translation initiation factor 3 protein LENGTH=281	AT2G24060	AT2G24060.1	398903	410486	386649	463162	486872	472234	455273	441984	446037	382699	388846	388693	399665	380191	395456	418868	437823	427683	398911	376230	386857	330670	333201	308572	328526	326793	322356	287744	269478	302801	303375	299148	298220	302065	235985	265196	272861	266443	251807
Niben101Scf01440g02010.1	40S ribosomal protein S17	AT5G04800	AT5G04800.4	1.00775e+06	982934	1.00484e+06	1.02031e+06	1.07166e+06	1.03193e+06	1.13186e+06	1.13604e+06	1.1248e+06	916269	929705	906243	841240	835687	861923	1.00257e+06	959906	946222	779015	795986	812896	751361	691474	686743	753068	712099	702506	651735	614719	614073	638553	613298	619299	627094	569069	576653	263510	273361	283518
Niben101Scf01491g02005.1	30S ribosomal protein S5	RF12		1.72304e+06	1.74369e+06	1.70222e+06	1.66252e+06	1.71692e+06	1.69541e+06	1.9884e+06	2.0129e+06	2.01192e+06	1.58711e+06	1.51288e+06	1.55571e+06	1.3177e+06	1.28909e+06	1.29865e+06	1.55988e+06	1.46922e+06	1.44958e+06	1.3679e+06	1.3578e+06	1.38817e+06	1.32787e+06	1.27142e+06	1.22983e+06	1.14885e+06	1.16856e+06	1.192e+06	1.2848e+06	1.2464e+06	1.26934e+06	1.01855e+06	1.00112e+06	1.00762e+06	948756	1.05978e+06	1.06683e+06	859375	929754	926679
Niben101Scf01497g02003.1	ubiquitin family protein LENGTH=551	DSK2	AT2G17200.1	113673	113706	102329	105849	118548	119691	99450.1	134265	98059.8	90542.3	104760	96175	106682	97785.9	91371.6	105094	104302	100924	98823.8	100547	93078.4	83664.2	109351	90637.7	104144	92051.9	88411.7	77043.8	71325	87517.9	77983.1	72218.5	84680	72624.2	80413	80209.6	66369.7	73261.3	61933.4
Niben101Scf01521g02015.1	Alpha-1,4-glucan-protein synthase [UDP-forming] 2	RGP2	AT5G15650.1	670361	659762	664318	654930	648771	631796	640002	636043	635895	565781	556976	577371	474335	584570	583573	649189	590412	569512	552102	555304	563064	512522	498442	490420	497250	484950	500554	479063	441517	431914	388450	419143	409197	482323	433428	457049	419424	404474	431541
Niben101Scf01552g05013.1	Elongation factor 1-gamma 2	AT1G09640	AT1G09640.1	2.25637e+06	2.2114e+06	2.20716e+06	2.22669e+06	2.26357e+06	2.26334e+06	2.36914e+06	2.37863e+06	2.35854e+06	1.99114e+06	1.98092e+06	1.97963e+06	2.07596e+06	2.03129e+06	2.09217e+06	2.21992e+06	2.25759e+06	2.15449e+06	2.04782e+06	2.04988e+06	2.04421e+06	1.92028e+06	1.88914e+06	1.86692e+06	1.7631e+06	1.75501e+06	1.75056e+06	1.61461e+06	1.61582e+06	1.59619e+06	1.56957e+06	1.56983e+06	1.65282e+06	1.66161e+06	1.6449e+06	1.59842e+06	1.28431e+06	1.25678e+06	1.27884e+06
Niben101Scf01568g01024.1	30S ribosomal protein S17	EMB1080	AT3G48930.1	404953	391196	404559	427348	422316	424240	452977	485608	477487	395761	393670	360299	377508	378934	334347	402639	403389	408610	356990	352051	344632	336074	321326	331050	298618	246566	250375	294915	306297	313334	218447	281234	252355	297453	246639	278633	201447	168194	199030
Niben101Scf01578g03010.1	Eukaryotic translation initiation factor 3 subunit E	EIF3E	AT3G57290.1	270244	254661	255557	286469	293867	286162	313894	327590	320586	224530	225940	215641	274398	277898	283938	295145	269816	270438	242759	257767	248023	239259	226607	165385	217574	222581	203811	195319	191052	197185	155643	166564	171428	178179	142180	150766	140697	125825	125278
Niben101Scf01585g01017.1	60S ribosomal protein L7-4	AT3G13580	AT3G13580.3	1.33963e+06	1.32622e+06	1.38959e+06	1.33403e+06	1.36695e+06	1.33977e+06	1.45086e+06	1.5474e+06	1.50315e+06	1.24497e+06	1.22464e+06	1.25685e+06	964506	977717	922714	1.14904e+06	1.149e+06	1.09144e+06	1.07321e+06	1.04931e+06	1.04343e+06	916117	864144	915820	961136	870358	916356	868811	902094	957047	930583	888862	892431	831848	808001	809580	643669	686131	688882
Niben101Scf01592g01001.1	Adenosylhomocysteinase	HOG1	AT4G13940.1	2.48698e+06	2.44671e+06	2.48084e+06	2.43402e+06	2.42906e+06	2.48718e+06	2.71509e+06	2.73445e+06	2.67988e+06	2.00824e+06	2.03338e+06	2.03649e+06	2.09412e+06	2.0905e+06	2.17054e+06	2.67956e+06	2.69173e+06	2.60408e+06	2.13745e+06	2.06916e+06	2.01719e+06	1.74986e+06	1.72261e+06	1.70657e+06	1.63533e+06	1.64321e+06	1.63279e+06	1.42705e+06	1.45725e+06	1.42301e+06	1.05908e+06	1.09104e+06	1.13977e+06	1.01525e+06	945741	933064	1.24533e+06	1.17278e+06	1.18843e+06
Niben101Scf01628g04009.1	60S ribosomal protein L18-2	RPL18	AT3G05590.1	954321	949120	942327	972226	979981	995817	1.10014e+06	1.05966e+06	1.06256e+06	880650	928904	933743	774205	757299	754829	828405	827077	799821	793739	810208	821802	741652	721493	767155	669270	667975	668371	669642	747425	699688	607008	620376	659856	650522	609373	629083	539306	553405	553205
Niben101Scf01696g06050.1	ADP-L-glycero-D-manno-heptose-6-epimerase	GME	AT5G28840.2	1.71655e+06	1.74397e+06	1.69939e+06	1.81306e+06	1.83237e+06	1.84626e+06	1.78191e+06	1.79125e+06	1.78083e+06	1.49405e+06	1.48471e+06	1.49356e+06	1.46309e+06	1.478e+06	1.45602e+06	1.59593e+06	1.55752e+06	1.50167e+06	1.40363e+06	1.38695e+06	1.35727e+06	1.13146e+06	1.12325e+06	1.10147e+06	1.02033e+06	986162	1.00562e+06	912298	855839	873458	856401	822207	851571	826580	840311	826708	610583	613542	608087
Niben101Scf01728g00004.1	Porphobilinogen deaminase	HEMC	AT5G08280.1	2.12596e+06	2.09508e+06	2.04534e+06	2.88035e+06	2.87844e+06	2.95048e+06	3.25899e+06	3.3394e+06	3.32264e+06	2.14148e+06	2.2057e+06	2.1474e+06	2.03252e+06	2.06169e+06	2.12576e+06	2.84557e+06	2.84186e+06	2.82574e+06	2.30083e+06	2.27281e+06	2.30888e+06	1.4821e+06	1.49853e+06	1.44251e+06	1.44189e+06	1.37415e+06	1.37203e+06	999664	991941	993749	580948	555883	518861	301697	296853	266014	323870	401067	234579
Niben101Scf01764g00009.1	60S ribosomal protein L28-1	AT2G19730	AT2G19730.3	863222	913614	866063	936550	1.07659e+06	1.08241e+06	1.02375e+06	1.02315e+06	1.11829e+06	823398	689713	805623	852325	841209	607319	921527	830055	836878	779717	802543	853140	681701	654728	658839	677069	702904	684618	607083	628628	573433	450754	465604	473345	447782	480523	461634	235175	258960	262741
Niben101Scf01777g03022.1	Elongation factor 2	LOS1	AT1G56070.1	2.74803e+06	2.74191e+06	2.69911e+06	2.5791e+06	2.56941e+06	2.55332e+06	2.68413e+06	2.63532e+06	2.6499e+06	2.20896e+06	2.20297e+06	2.23238e+06	1.73701e+06	1.70906e+06	1.70376e+06	1.98177e+06	2.03535e+06	2.04337e+06	1.96399e+06	2.01148e+06	2.0082e+06	1.47305e+06	1.5633e+06	1.59308e+06	1.47704e+06	1.5702e+06	1.5632e+06	1.41985e+06	1.53251e+06	1.55931e+06	1.65484e+06	1.63817e+06	1.60838e+06	1.28501e+06	1.41652e+06	1.40154e+06	1.17985e+06	1.24691e+06	1.19764e+06
Niben101Scf01812g02025.1	5-methyltetrahydropteroyltriglutamate--homocysteine methyltransferase	ATMS1	AT5G17920.1	4.9097e+06	4.86293e+06	4.88942e+06	5.2242e+06	5.43848e+06	5.39176e+06	5.22421e+06	5.34806e+06	5.35562e+06	4.22505e+06	4.12371e+06	4.2239e+06	4.2299e+06	4.12259e+06	4.17635e+06	5.20338e+06	5.2686e+06	5.21975e+06	4.51717e+06	4.45299e+06	4.5545e+06	3.6082e+06	3.55097e+06	3.52143e+06	3.55709e+06	3.3793e+06	3.36778e+06	3.19387e+06	3.16265e+06	3.20932e+06	2.73781e+06	2.77109e+06	2.84565e+06	2.78866e+06	2.63802e+06	2.64928e+06	2.73857e+06	2.67633e+06	2.71737e+06
Niben101Scf01848g04005.1	Elongation factor 2	LOS1	AT1G56070.1	2.1944e+06	2.15541e+06	2.14342e+06	2.09609e+06	2.08001e+06	2.09838e+06	2.21749e+06	2.17753e+06	2.17366e+06	1.78832e+06	1.7759e+06	1.80449e+06	1.72956e+06	1.71308e+06	1.77163e+06	2.06072e+06	1.87133e+06	1.93122e+06	1.75337e+06	1.77023e+06	1.79765e+06	1.471e+06	1.41631e+06	1.45543e+06	1.49055e+06	1.38578e+06	1.39049e+06	1.40101e+06	1.35176e+06	1.37406e+06	1.3376e+06	1.36674e+06	1.33433e+06	1.25294e+06	1.15904e+06	1.13612e+06	1.00293e+06	1.01355e+06	975461
Niben101Scf01899g07007.1	isopropylmalate dehydrogenase 2 LENGTH=405	IMD2	AT1G80560.1	638951	623034	618699	674454	647476	631471	673862	703966	696421	525874	521720	524894	594528	583538	556430	550032	500864	493594	455651	437196	443710	497897	405703	432160	440284	412621	433688	378992	351813	300848	335806	369494	303971	360196	318625	270870	290289	289789	277361
Niben101Scf01951g00023.1	Tubulin beta-2 chain	TUB8	AT5G23860.1	1.85562e+06	1.85056e+06	1.84834e+06	1.90011e+06	1.88214e+06	1.8425e+06	1.61256e+06	1.65939e+06	1.69198e+06	1.40029e+06	1.4294e+06	1.35343e+06	1.62746e+06	1.59959e+06	1.68638e+06	1.2462e+06	1.17347e+06	889981	1.13329e+06	1.15454e+06	1.13841e+06	795539	834571	811592	741237	704886	700654	598896	586108	614086	385657	381690	398282	403562	377855	363797	221008	221504	219186
Niben101Scf01958g03003.1	60S ribosomal protein L6	AT1G74050	AT1G74050.1	909499	896590	887664	826445	827017	865433	1.04865e+06	1.02628e+06	1.06587e+06	837861	841546	856290	704525	672976	689505	846435	886545	864230	738561	729009	737204	709198	718299	586143	544004	651169	645236	676753	667680	697347	598381	588729	607960	683199	640913	605159	451889	428942	429702
Niben101Scf01968g01006.1	Acetyl-coenzyme A carboxylase carboxyl transferase subunit alpha	CAC3	AT2G38040.1	247008	266718	235058	255113	268149	281896	273785	273719	275720	226981	204864	195900	239958	229029	213601	245434	216189	256984	240607	204749	204850	153068	198141	121191	163979	169858	147615	153647	160645	128436	144574	129065	132678	110060	131997	92776.4	92783.7	81686.2	115923
Niben101Scf01970g06011.1	40S ribosomal protein S12	AT2G32060	AT2G32060.1	1.13715e+06	1.1261e+06	1.11452e+06	1.19515e+06	1.22112e+06	1.17425e+06	1.25802e+06	1.31108e+06	1.27855e+06	999172	1.02406e+06	1.04395e+06	987632	994047	1.01454e+06	1.19705e+06	1.18144e+06	1.16582e+06	1.09858e+06	1.05897e+06	1.12035e+06	851184	847225	830408	943975	932108	945267	777240	774760	790492	671968	706962	694391	639737	577131	577975	516431	522234	524063
Niben101Scf01998g03010.1	Elongation factor 2	LOS1	AT1G56070.1	2.74803e+06	2.74191e+06	2.69911e+06	2.5791e+06	2.56941e+06	2.55332e+06	2.68413e+06	2.63532e+06	2.6499e+06	2.20896e+06	2.20297e+06	2.23238e+06	1.73701e+06	1.70906e+06	1.70376e+06	1.98177e+06	2.03535e+06	2.04337e+06	1.96399e+06	2.01148e+06	2.0082e+06	1.47305e+06	1.5633e+06	1.59308e+06	1.47704e+06	1.5702e+06	1.5632e+06	1.41985e+06	1.53251e+06	1.55931e+06	1.65484e+06	1.63817e+06	1.60838e+06	1.28501e+06	1.41652e+06	1.40154e+06	1.17985e+06	1.24691e+06	1.19764e+06
Niben101Scf02041g03005.1	ubiquitin family protein LENGTH=551	DSK2	AT2G17200.1	113673	113706	102329	105849	118548	119691	99450.1	134265	98059.8	90542.3	104760	96175	106682	97785.9	91371.6	105094	104302	100924	98823.8	100547	93078.4	83664.2	109351	90637.7	104144	92051.9	88411.7	77043.8	71325	87517.9	77983.1	72218.5	84680	72624.2	80413	80209.6	66369.7	73261.3	61933.4
Niben101Scf02182g18008.1	60S ribosomal protein L15	AT4G17390	AT4G17390.1	703414	723771	694719	868599	827516	1.13488e+06	908335	915477	929944	797090	826672	787005	742315	763795	751268	726931	693787	738261	672367	663059	696714	716453	677120	685808	529977	518285	505166	649164	628415	618963	517678	545177	564113	526682	500635	505059	405196	423037	439221
Niben101Scf02227g00003.1	60S ribosomal protein L4-1	AT3G09630	AT3G09630.1	1.15033e+06	1.12292e+06	1.11587e+06	1.0794e+06	1.04233e+06	1.08627e+06	1.31947e+06	1.3515e+06	1.32355e+06	899985	928701	898192	835004	835493	843821	1.11273e+06	1.14134e+06	1.11832e+06	929348	958105	958977	884460	898051	881434	790174	752882	773185	894840	908911	928291	636480	631289	675671	771118	708140	714152	575951	539809	554543
Niben101Scf02232g03006.1	BnaA06g36100D [Brassica napus]	SVB	AT1G56580.1	856597	865547	873573	846150	872414	810833	839692	853209	862467	782428	756336	791706	804712	766140	787693	722979	731511	677940	702955	691762	703195	589786	584900	584916	575024	578303	578281	478071	490206	459063	400276	428469	410317	362534	381228	373373	262161	275180	298163
Niben101Scf02240g02009.1	60S ribosomal protein L13-2	BBC1	AT3G49010.3	1.11655e+06	1.06842e+06	1.09474e+06	1.05053e+06	1.08072e+06	1.10279e+06	1.27917e+06	1.29199e+06	1.28538e+06	908280	942993	928485	846820	799665	819711	1.09048e+06	1.12874e+06	1.12093e+06	935508	926374	908169	811573	815145	812478	644038	628884	627814	866141	869198	851691	555118	577555	678891	779773	684470	694477	530552	499772	528645
Niben101Scf02249g02011.1	60S ribosomal protein L13-1	BBC1	AT3G49010.3	1.05367e+06	1.04267e+06	1.03511e+06	1.02223e+06	1.04898e+06	1.06998e+06	1.21881e+06	1.25681e+06	1.25284e+06	890729	905606	904674	807671	770275	788658	1.0486e+06	1.08212e+06	1.08239e+06	886473	872225	872731	774796	772828	762380	609589	610300	605277	828210	840999	813607	531712	557288	563774	746496	650895	681210	514512	499940	495967
Niben101Scf02339g01003.1	ADP-L-glycero-D-manno-heptose-6-epimerase	GME	AT5G28840.2	1.36255e+06	1.37842e+06	1.39512e+06	1.45476e+06	1.44219e+06	1.48379e+06	1.39334e+06	1.42747e+06	1.4182e+06	1.26289e+06	1.24167e+06	1.2538e+06	1.1751e+06	1.19668e+06	1.16875e+06	1.2425e+06	1.19546e+06	1.1776e+06	1.09108e+06	1.08546e+06	1.0639e+06	943406	900245	893929	835235	813090	817330	748820	715901	697717	743819	705120	727312	709415	734308	715355	533482	532253	535742
Niben101Scf02353g02004.1	40S ribosomal protein SA	P40	AT1G72370.1	2.34314e+06	2.39751e+06	2.42889e+06	2.47758e+06	2.45446e+06	2.52081e+06	2.56877e+06	2.7094e+06	2.7146e+06	2.05308e+06	2.12271e+06	2.15979e+06	2.10591e+06	2.03917e+06	2.0593e+06	2.71101e+06	2.43833e+06	2.40275e+06	2.16209e+06	2.11203e+06	2.07064e+06	1.85656e+06	1.75865e+06	1.81821e+06	1.87469e+06	1.81615e+06	1.84759e+06	1.60231e+06	1.63826e+06	1.60553e+06	1.54349e+06	1.64416e+06	1.65047e+06	1.59313e+06	1.39782e+06	1.49596e+06	1.24065e+06	1.15357e+06	1.14642e+06
Niben101Scf02354g12007.1	Eukaryotic translation initiation factor 3 subunit L	AT5G25757.1	AT5G25757.1	347380	337472	342036	335942	363498	347124	357299	373796	340815	291384	308561	292013	252547	284766	261462	299532	298627	279373	275060	278780	285627	257386	249013	230193	227693	211680	233895	225088	203318	203715	245176	223614	254228	193478	214321	205916	156576	162746	169165
Niben101Scf02381g08015.1	50S ribosomal protein L5	AT3G58700	AT5G45775.2	982206	879194	904912	819244	841325	838255	1.00806e+06	1.1184e+06	1.09124e+06	789378	800184	791355	855931	755608	773354	941869	922983	1.0095e+06	878192	844135	864340	807731	798851	775330	652648	634457	714979	743693	755772	678460	618578	544300	563433	664797	619865	665952	586803	577354	573286
Niben101Scf02383g00003.1	60S acidic ribosomal protein P0	AT3G09200	AT3G09200.1	1.48355e+06	1.47155e+06	1.43992e+06	1.51265e+06	1.46766e+06	1.48733e+06	1.62091e+06	1.61753e+06	1.63062e+06	1.1113e+06	1.12559e+06	1.10997e+06	832048	835363	705212	874007	1.0077e+06	937403	1.01213e+06	1.0117e+06	1.03565e+06	762647	787958	822474	704616	898114	921348	741527	823997	805361	771550	732412	811576	543673	767556	771667	513822	545639	531627
Niben101Scf02407g04002.1	Nucleoside diphosphate kinase A 1	NDPK1	AT4G09320.1	4.4252e+06	4.36404e+06	4.30126e+06	4.18322e+06	4.26526e+06	4.1911e+06	4.21289e+06	4.33244e+06	4.30176e+06	4.11194e+06	4.17326e+06	4.24568e+06	3.82739e+06	3.69536e+06	3.70147e+06	4.15862e+06	3.79919e+06	3.91245e+06	3.61943e+06	3.58206e+06	3.61776e+06	3.55941e+06	3.30336e+06	3.33827e+06	3.57591e+06	3.28571e+06	3.3595e+06	3.06054e+06	2.94604e+06	2.88116e+06	3.0275e+06	2.89517e+06	2.95336e+06	3.41118e+06	3.27834e+06	3.27856e+06	3.03475e+06	3.1224e+06	3.05479e+06
Niben101Scf02420g00003.1	Autophagy-related protein 3	ATG3	AT5G61500.1	6446.5	6700.13	7144.1	13999.8	15203.3	14249.8	8359.9	7353.56	7706.18	7661.09	7578.26	7865.88	4088.64	5982.14	6810.68	7360.91	7023.81	7368	5298.48	5573.9	5481.01	7170.79	8028.84	6772.17	6368.24	6925.68	6316.93	5834.19	5891.81	6002.92	5904.87	5962.5	6035.57	4487.31	5577.42	5684.2	5204.13	5950.37	5657.66
Niben101Scf02420g04001.1	Calcium-binding EF-hand family protein LENGTH=148	AT1G12310	AT1G12310.1	422568	422623	419702	452234	438595	459822	421629	470503	413013	393480	365916	353583	450839	409396	421444	472316	380218	374542	438011	390757	371635	374792	321740	344947	371850	330286	363114	287675	267255	297316	282407	300839	270579	293871	315238	295147	289176	297265	298259
Niben101Scf02455g01010.1	Cobalamin biosynthesis CobW-like protein LENGTH=448	PTAC17	AT1G80480.1	647480	654029	623187	795512	827615	816235	750733	761852	747753	575208	574063	579118	708726	598879	691375	638556	560130	533944	549419	556619	562804	603571	519029	504558	530088	474821	489521	394257	431129	409003	299243	291959	260332	274649	284649	285063	186720	232712	281068
Niben101Scf02541g08002.1	Polyadenylate-binding protein 1-B	RBP45B	AT1G11650.2	254438	261257	275346	290127	292625	293518	263807	277525	267282	241989	232694	237901	234890	249126	255114	278232	261505	272370	250990	250665	247031	200560	189862	214844	194829	162703	187158	184034	167131	198761	138440	165347	186354	186400	165024	160501	133874	148418	148803
Niben101Scf02543g01008.1	1-aminocyclopropane-1-carboxylate oxidase 3	EFE	AT1G05010.1	635031	668112	666016	626067	604397	636216	666613	626341	640548	516033	513085	535241	610171	584209	578097	539318	476352	457765	507065	528478	514639	477809	469805	434501	479682	498516	466582	429739	383847	379844	392786	372349	372685	282215	303403	309789	336002	354544	344076
Niben101Scf02548g06001.1	sn-glycerol-3-phosphate import ATP-binding protein UgpC	ABCE2	AT4G19210.1	177447	139752	177712	180591	179714	188910	199681	198637	168183	146918	130726	149862	146391	145596	136914	153516	133127	130441	141106	148117	140345	112521	116203	110862	107402	110117	99047.8	88999	103902	100083	91058.1	89424.5	99531.9	86507.5	53780.4	114254	80908.8	70369.4	75669.9
Niben101Scf02552g03024.1	Alba DNA/RNA-binding protein LENGTH=350	AT1G76010	AT1G76010.1	90640.7	83406.1	82106	89979.3	85926.9	83217.3	112578	107637	102382	71610.9	63432.8	67860.8	74646.9	66522.1	64629.2	81971.5	66931	75496.6	57746.4	67416.4	69192.1	65023.6	61463.8	59144	49828	49993.8	53978.6	50561.7	39802.5	54707.1	41285.8	43067	27752.6	48463	46515.1	44769.4	38349	51782.8	45505.6
Niben101Scf02562g01011.1	Eukaryotic translation initiation factor 4G	eIFiso4G1	AT5G57870.1	135970	142800	133261	137114	140988	141566	139486	136285	138841	120792	125542	122050	101874	117690	119523	130810	115522	127612	102961	106354	108335	116369	110828	104057	86591.2	92849.2	99559	99771.6	100058	98642.9	80407.3	88404.2	98248.9	96844.7	73840.5	91417.2	77137.5	89205.8	81634.1
Niben101Scf02564g14006.1	Tubulin alpha-2 chain	TUA6	AT4G14960.2	5.07294e+06	5.15037e+06	4.95e+06	4.99786e+06	5.04716e+06	4.94046e+06	4.46733e+06	4.43104e+06	4.45283e+06	3.33467e+06	3.43093e+06	3.42923e+06	3.3601e+06	3.38176e+06	3.31298e+06	2.36769e+06	2.61826e+06	2.501e+06	2.55199e+06	2.59868e+06	2.51788e+06	1.69122e+06	1.66561e+06	1.71074e+06	1.41466e+06	1.53184e+06	1.55619e+06	1.24801e+06	1.28571e+06	1.32293e+06	901249	872640	887298	862290	736909	907861	449007	516769	511419
Niben101Scf02646g02007.1	40S ribosomal protein S19-3	AT5G61170	AT5G61170.1	1.18457e+06	1.2024e+06	1.14481e+06	1.22059e+06	1.22565e+06	1.1914e+06	1.2957e+06	1.29747e+06	1.32029e+06	1.04199e+06	1.00758e+06	975291	848479	839842	810159	929322	961259	963150	963702	939814	942287	776171	690247	804619	746269	776119	772404	742469	781262	812362	705297	689477	701113	530962	568797	588652	540359	564211	550097
Niben101Scf02653g03003.1	Mannose-1-phosphate guanyltransferase alpha-B	CYT1	AT2G39770.1	340645	313765	284057	361390	329573	345215	348096	379119	364701	368134	292569	294350	318827	319471	308335	307531	279602	302256	280518	195232	271830	241240	236022	259669	208447	282465	209261	192949	183748	313449	179759	118617	125022	191107	201530	183322	159773	133268	142036
Niben101Scf02730g00005.1	calcium homeostasis regulator CHoR1 [Zea mays]	PDE329	AT3G55250.1	208145	232728	213489	275039	226253	237197	279493	249579	298108	199474	227586	188906	151729	178331	165985	188929	174734	166732	142907	148542	146236	106718	117009	154402	95780.2	75721.5	105146	89610.1	102791	89766.7	56089.3	84931.2	85261.8	29676.5	57626.7	72535.2	41640.5	65354	65785.6
Niben101Scf02757g01001.1	elongation factor Ts family protein LENGTH=953	emb2726	AT4G29060.1	1.20822e+06	1.17307e+06	1.19955e+06	1.34642e+06	1.32498e+06	1.32594e+06	1.42147e+06	1.46369e+06	1.44613e+06	1.28077e+06	1.31809e+06	1.30498e+06	990500	929280	964983	1.24468e+06	1.30083e+06	1.26293e+06	1.09929e+06	1.14126e+06	1.1482e+06	902009	876413	889792	901890	953119	972348	757233	812933	808313	690812	649767	677378	474164	471331	458272	302863	303008	253750
Niben101Scf02762g01005.1	ATP-dependent RNA helicase DBP2	emb1138	AT5G26742.2	426667	446540	410014	540584	543821	560088	537034	533751	525535	320059	362268	348152	380167	353167	340717	354068	363395	356018	292683	312970	296827	241954	241965	231666	219235	219268	183916	173368	155160	162957	131892	143834	130692	117227	113792	151706	96259.6	95405.9	82332.1
Niben101Scf02790g05015.1	40S ribosomal protein S3-3	AT5G35530	AT5G35530.1	635316	617665	632315	638764	661114	648080	735451	748983	736786	503917	501604	492199	572109	570451	571354	685484	697899	666289	606731	595599	583544	522966	519132	537284	487934	479169	491709	450288	467406	402470	367310	357378	390853	415353	388557	365581	315196	306202	312906
Niben101Scf02793g17007.1	zinc ion binding LENGTH=405	AT3G54360	AT3G54360.1	172280	174027	184217	175751	168154	188070	156444	155591	137325	140502	155031	146080	161381	152137	158842	135905	129177	139972	130820	148720	139399	124747	112858	116679	116975	112631	111545	107867	94994.7	82426.2	73949.3	71716.1	80084.6	94330.5	102758	76689.2	69232.1	53299	55464.9
Niben101Scf02802g00009.1	50S ribosomal protein L3	RPL3B	AT1G61580.1	603261	568017	600316	588600	597249	579713	609900	638096	697832	491005	490789	507185	463928	490008	502163	461535	528190	534299	479064	441130	492890	440417	404197	481075	365336	393559	390715	409455	425764	401601	340688	322790	340216	326831	303674	256964	269018	306717	324189
Niben101Scf02814g03006.1	Geranylgeranyl diphosphate synthase	GGR	AT4G38460.1	247313	251708	249745	238426	244644	232194	227341	230086	226792	211697	219558	200316	183692	197862	195274	191015	158188	180332	193470	181746	164358	153387	167260	137525	163637	165652	161620	95672.1	107762	76108.7	82518.3	75472	115129	75499.5	60884.6	79093.7	75679.7	72089.1	62161.3
Niben101Scf02824g03017.1	Chaperone protein htpG family protein LENGTH=780	CR88	AT2G04030.1	1.09158e+06	1.07338e+06	1.09451e+06	1.12582e+06	1.12549e+06	1.15355e+06	1.17139e+06	1.21384e+06	1.20407e+06	1.09517e+06	1.05408e+06	1.07882e+06	873048	884238	879282	1.17857e+06	1.1132e+06	1.14253e+06	1.00457e+06	997232	984214	815908	806250	819558	813179	743622	773906	692293	691192	711688	739147	700548	724644	610503	565848	573830	417871	471665	450597
Niben101Scf02852g00013.1	Chaperone protein htpG family protein LENGTH=780	Hsp89.1	AT3G07770.1	644038	848770	832587	754740	736455	1.04886e+06	935631	981542	635890	641413	630589	661846	483529	531075	523289	580312	943574	613322	542895	785491	536752	494740	462275	468542	430716	498982	432789	422618	404562	401308	390130	423939	421215	382006	385732	373601	230545	248527	238793
Niben101Scf02857g03005.1	40S ribosomal protein S4	AT5G07090	AT5G07090.1	2.35342e+06	2.3438e+06	2.31769e+06	2.36362e+06	2.37104e+06	2.35994e+06	2.73311e+06	2.69273e+06	2.72247e+06	2.06205e+06	2.05334e+06	2.07321e+06	1.80528e+06	1.7614e+06	1.83344e+06	2.32303e+06	2.26205e+06	2.24653e+06	2.02566e+06	2.02973e+06	1.99665e+06	1.80728e+06	1.79548e+06	1.8043e+06	1.70562e+06	1.66289e+06	1.73237e+06	1.81487e+06	1.777e+06	1.84008e+06	1.47567e+06	1.43116e+06	1.48764e+06	1.55753e+06	1.49548e+06	1.45774e+06	787820	781313	828006
Niben101Scf02949g14009.1	60S ribosomal protein L18-2	RPL18	AT3G05590.1	767266	772297	778475	809725	815854	814830	903119	874181	858859	782537	795979	804529	700709	670642	690942	758410	747540	721904	709284	726906	731351	660901	653397	683711	615399	598562	588749	605123	672220	616038	523317	557484	593104	596561	498399	511025	441760	451082	445932
Niben101Scf02953g00003.1	diphosphate--fructose-6-phosphate 1-phosphotransferase [Proteiniphilum acetatigenes]	AT1G12000	AT1G12000.1	303935	301989	297287	300311	303121	292414	286398	282592	277767	250371	271608	264282	243862	231462	258347	257246	273450	262968	245777	251420	255712	203066	206555	204779	205934	194459	201391	172046	157797	190635	147544	174248	197500	221675	156776	176631	163562	154198	157580
Niben101Scf02979g01007.1	ATP-dependent RNA helicase DED1	emb1138	AT5G26742.2	426667	446540	410014	540584	543821	560088	537034	533751	525535	320059	362268	348152	380167	353167	340717	354068	363395	356018	292683	312970	296827	241954	241965	231666	219235	219268	183916	173368	155160	162957	131892	143834	130692	117227	113792	151706	96259.6	95405.9	82332.1
Niben101Scf02992g03010.1	Kinesin-5	KAC2	AT5G65460.1	352083	356194	342357	349804	363485	387354	329714	356244	363143	313924	307408	307833	235993	230763	213271	233121	241978	229507	241834	227704	263137	208622	207540	211275	195434	207574	223044	202437	212390	198465	204074	206030	211631	184796	186580	174343	173475	183704	151128
Niben101Scf03000g01002.1	Chaperone protein htpG family protein LENGTH=780	Hsp89.1	AT3G07770.1	644038	848770	832587	754740	736455	1.04886e+06	935631	981542	635890	641413	630589	661846	483529	531075	523289	580312	943574	613322	542895	785491	536752	494740	462275	468542	430716	498982	432789	422618	404562	401308	390130	423939	421215	382006	385732	373601	230545	248527	238793
Niben101Scf03056g02021.1	3-isopropylmalate dehydratase small subunit	AT2G43090	AT2G43090.1	717556	703212	697677	680381	720176	707052	713199	722850	608373	615832	627130	631585	548975	556616	530879	620349	537715	503647	531628	506766	528861	482944	434834	435891	484719	455438	470079	429615	420049	412952	379977	350665	371535	315835	336920	348164	267513	263565	260420
Niben101Scf03065g00008.1	60S ribosomal protein L7-3	AT3G13580	AT3G13580.3	1.5812e+06	1.55374e+06	1.61327e+06	1.56648e+06	1.59617e+06	1.57771e+06	1.74225e+06	1.84607e+06	1.79897e+06	1.44851e+06	1.41542e+06	1.45497e+06	1.24327e+06	1.22529e+06	1.17929e+06	1.49648e+06	1.48108e+06	1.41752e+06	1.31555e+06	1.29483e+06	1.30713e+06	1.18898e+06	1.12165e+06	1.16258e+06	1.20828e+06	1.0865e+06	1.13459e+06	1.11761e+06	1.1454e+06	1.16905e+06	1.07231e+06	1.02113e+06	1.02586e+06	1.00348e+06	946628	936477	761945	803831	805885
Niben101Scf03069g01001.1	Calcium-binding EF-hand family protein LENGTH=148	AT1G12310	AT1G12310.1	499324	502201	504128	535154	506290	514874	490972	503491	505483	463005	438724	422911	497896	493821	513250	523246	476344	469135	482237	457130	457718	408517	385227	362858	369836	385568	395942	323182	304739	323233	342695	332222	314051	337176	358316	326761	347937	337866	343368
Niben101Scf03069g01002.1	Calcium-binding EF-hand family protein LENGTH=148	AT1G12310	AT1G12310.1	506045	501142	507623	521553	489271	491262	487632	498575	490555	456888	433925	414540	486913	468337	493846	506718	459969	446498	455416	439024	410018	397268	364309	347736	412169	366733	379542	318314	299660	311760	337932	332686	318067	345233	357717	334021	338485	325035	314569
Niben101Scf03104g03018.1	Polyadenylate-binding protein	RBP45B	AT1G11650.2	161512	161243	167568	169614	173787	172492	157190	155856	156918	148197	122989	134920	152609	137903	149142	167409	151646	155366	151265	150682	157397	120071	130407	125944	132103	117536	125767	115142	112054	113687	95076.3	91017.3	108944	112832	108996	109478	90064.2	84632.8	86761.9
Niben101Scf03142g02005.1	elongation factor Ts family protein LENGTH=953	emb2726	AT4G29060.1	1.20822e+06	1.17307e+06	1.19955e+06	1.34642e+06	1.32498e+06	1.32594e+06	1.42147e+06	1.46369e+06	1.44613e+06	1.28077e+06	1.31809e+06	1.30498e+06	990500	929280	964983	1.24468e+06	1.30083e+06	1.26293e+06	1.09929e+06	1.14126e+06	1.1482e+06	902009	876413	889792	901890	953119	972348	757233	812933	808313	690812	649767	677378	474164	471331	458272	302863	303008	253750
Niben101Scf03166g00008.1	Eukaryotic translation initiation factor 5A-1/2	ELF5A-1	AT1G13950.1	794241	809544	769576	769781	770077	811811	752643	775186	765812	703660	719303	691894	653037	680739	647794	703523	694499	682121	686645	691616	710514	546844	566856	556771	661296	615003	645724	521117	525240	501813	496711	522881	516153	470006	443838	424341	335319	354495	355438
Niben101Scf03209g00029.1	60S ribosomal protein L6	AT1G74060	AT1G74060.1	1.1016e+06	988035	926768	888946	956173	929297	1.13687e+06	1.12342e+06	1.30692e+06	843692	853489	994652	751536	787225	806856	898878	923725	911653	750482	761858	785996	851319	807766	739918	793741	674422	744320	793719	767838	728139	598155	681576	688658	662368	680381	654757	549411	520710	527244
Niben101Scf03224g05003.1	40S ribosomal protein S12	AT2G32060	AT2G32060.1	1.44765e+06	1.41448e+06	1.41362e+06	1.51108e+06	1.53172e+06	1.48431e+06	1.58339e+06	1.63602e+06	1.60654e+06	1.22189e+06	1.26374e+06	1.27759e+06	1.22291e+06	1.19872e+06	1.22771e+06	1.4731e+06	1.40847e+06	1.40901e+06	1.34474e+06	1.307e+06	1.35247e+06	1.04124e+06	1.01696e+06	995654	1.17399e+06	1.12976e+06	1.15577e+06	980364	959016	964742	841095	850055	842039	770174	706882	725217	639918	637084	641543
Niben101Scf03263g08013.1	Alcohol dehydrogenase 1	HOT5	AT5G43940.2	857809	853608	854641	824178	833180	804377	790759	783122	764858	786790	774323	785878	739408	737715	767579	726098	722816	700748	716420	718255	674141	681618	636666	668166	642555	638171	656208	568356	558734	560106	539789	551043	561344	608068	595002	537265	438012	423353	450076
Niben101Scf03275g00016.1	Tubulin alpha chain	TUA5	AT5G19780.1	3.99272e+06	4.01118e+06	4.0042e+06	4.08008e+06	4.19765e+06	4.12221e+06	3.97532e+06	3.90922e+06	3.91062e+06	2.92369e+06	2.97052e+06	2.99428e+06	3.1829e+06	3.23324e+06	3.08926e+06	2.24561e+06	2.37298e+06	2.30482e+06	2.30598e+06	2.18488e+06	2.25378e+06	1.70973e+06	1.56629e+06	1.64057e+06	1.44999e+06	1.49932e+06	1.54693e+06	1.31873e+06	1.26343e+06	1.27405e+06	954091	918405	939662	904999	805219	970382	533500	605100	598860
Niben101Scf03329g01002.1	Tubulin beta chain	TUB3	AT5G62700.1	2.14126e+06	2.156e+06	2.15627e+06	2.14528e+06	2.32472e+06	2.32064e+06	2.05661e+06	2.17213e+06	2.17048e+06	1.64608e+06	1.59252e+06	1.6523e+06	1.79679e+06	1.81845e+06	1.83435e+06	1.4843e+06	1.36917e+06	1.30986e+06	1.39443e+06	1.42717e+06	1.40936e+06	978475	961643	928548	890991	820287	876452	772702	728544	761357	486918	396147	402562	385802	366231	388769	216974	205575	212855
Niben101Scf03350g00002.1	Elongation factor 1-gamma 2	AT1G09640	AT1G09640.1	2.38652e+06	2.35164e+06	2.33017e+06	2.36915e+06	2.39047e+06	2.39899e+06	2.46595e+06	2.47897e+06	2.45822e+06	2.11042e+06	2.08267e+06	2.07557e+06	2.16253e+06	2.11222e+06	2.18575e+06	2.31791e+06	2.32987e+06	2.22343e+06	2.15927e+06	2.13691e+06	2.12553e+06	1.98226e+06	1.93568e+06	1.92173e+06	1.83514e+06	1.83686e+06	1.80469e+06	1.70055e+06	1.68484e+06	1.67126e+06	1.63666e+06	1.62391e+06	1.7079e+06	1.71408e+06	1.70737e+06	1.65518e+06	1.29367e+06	1.26794e+06	1.29435e+06
Niben101Scf03396g07014.1	Importin subunit beta-3	emb2734	AT5G19820.1	407888	386165	412871	401467	433733	430306	432608	436704	435199	346492	379922	346681	387236	392198	366468	392984	406273	463568	367414	360652	326845	299429	307278	311644	322353	309403	296610	302909	307325	287658	308027	325169	322413	320013	306238	281397	258912	216454	217353
Niben101Scf03410g03002.1	Actin-5C	ACT7	AT5G09810.1	7.38963e+06	7.43519e+06	7.46087e+06	7.39408e+06	7.36938e+06	7.38764e+06	7.44462e+06	7.60828e+06	7.41279e+06	6.33743e+06	6.50459e+06	6.56867e+06	7.96919e+06	7.92615e+06	8.02607e+06	7.3876e+06	7.62118e+06	7.29684e+06	7.05534e+06	6.96101e+06	6.93758e+06	6.23572e+06	6.14995e+06	6.10792e+06	5.89894e+06	5.67895e+06	5.71135e+06	5.41164e+06	5.28515e+06	5.49074e+06	5.17217e+06	5.31188e+06	5.39052e+06	6.08068e+06	5.73903e+06	5.60994e+06	5.18204e+06	5.1256e+06	5.07401e+06
Niben101Scf03526g01005.1	RNA-binding protein 39	AT1G60000	AT1G60000.1	208552	193210	219139	269432	280743	271854	260467	254884	282075	204803	222442	264241	223921	225993	234683	289462	288532	267073	248535	233345	225198	155769	156390	160893	140419	131854	153699	114616	109938	107752	82289.5	72215.8	93928.8	77890.8	51294.2	83192.9	46626.1	39641.6	186360
Niben101Scf03548g02030.1	magnesium-protoporphyrin IX methyltransferase LENGTH=312	CHLM	AT4G25080.5	211807	215078	221414	222943	221607	171268	212207	202461	195779	158329	158946	168361	150527	118500	131710	170724	171221	196095	154495	150636	147581	117198	104292	95869.6	94378.7	93820.7	88262.6	63561.7	89323.3	80534.3	47451.1	34034.1	37374	49820.9	34808.6	35908.3	27470.2	44916.5	40411.9
Niben101Scf03548g02031.1	magnesium-protoporphyrin IX methyltransferase LENGTH=312	CHLM	AT4G25080.5	950935	952319	943573	1.04249e+06	1.05672e+06	1.07117e+06	1.06274e+06	1.09499e+06	1.08134e+06	789109	759307	788584	861434	851666	878470	889734	900987	885773	746092	731333	740927	566123	549013	532984	471723	444705	474391	375461	340185	377592	156172	142735	145502	148051	116680	235959	72353.1	121676	96731
Niben101Scf03584g01006.1	40S ribosomal protein S6	EMB3010	AT5G10360.1	1.85808e+06	1.84786e+06	1.85134e+06	1.81581e+06	1.85693e+06	1.87304e+06	2.25634e+06	2.31255e+06	2.27607e+06	1.63607e+06	1.6248e+06	1.62087e+06	1.21356e+06	1.19123e+06	1.23678e+06	1.60208e+06	1.77757e+06	1.78642e+06	1.5207e+06	1.49068e+06	1.49367e+06	1.19134e+06	1.29686e+06	1.30016e+06	1.10643e+06	1.18208e+06	1.18614e+06	1.29288e+06	1.42706e+06	1.41808e+06	997806	1.04286e+06	1.07051e+06	1.16414e+06	1.16504e+06	1.15419e+06	651043	661712	673496
Niben101Scf03628g14021.1	phosphoenolpyruvate carboxylase 1 LENGTH=967	PPC1	AT1G53310.3	1.35474e+06	1.3758e+06	1.35295e+06	1.20114e+06	1.16592e+06	1.17647e+06	1.45034e+06	1.43398e+06	1.45948e+06	1.02923e+06	1.23813e+06	1.06935e+06	1.12113e+06	1.105e+06	1.08836e+06	1.33349e+06	1.19986e+06	1.1926e+06	980820	1.01545e+06	1.00443e+06	1.0928e+06	977150	974550	807771	739927	773664	710761	662053	663570	507152	519504	332638	436547	386487	414872	341638	360657	345324
Niben101Scf03634g04009.1	5-methyltetrahydropteroyltriglutamate--homocysteine methyltransferase	ATMS1	AT5G17920.1	4.9097e+06	4.86293e+06	4.88942e+06	5.2242e+06	5.43848e+06	5.39176e+06	5.22421e+06	5.34806e+06	5.35562e+06	4.22505e+06	4.12371e+06	4.2239e+06	4.2299e+06	4.12259e+06	4.17635e+06	5.20338e+06	5.2686e+06	5.21975e+06	4.51717e+06	4.45299e+06	4.5545e+06	3.6082e+06	3.55097e+06	3.52143e+06	3.55709e+06	3.3793e+06	3.36778e+06	3.19387e+06	3.16265e+06	3.20932e+06	2.73781e+06	2.77109e+06	2.84565e+06	2.78866e+06	2.63802e+06	2.64928e+06	2.73857e+06	2.67633e+06	2.71737e+06
Niben101Scf03647g03024.1	Tubulin beta chain	TUB8	AT5G23860.1	2.14126e+06	2.156e+06	2.15627e+06	2.14528e+06	2.32472e+06	2.32064e+06	2.05661e+06	2.17213e+06	2.17048e+06	1.64608e+06	1.59252e+06	1.6523e+06	1.79679e+06	1.81845e+06	1.83435e+06	1.4843e+06	1.36917e+06	1.30986e+06	1.39443e+06	1.42717e+06	1.40936e+06	978475	961643	928548	890991	820287	876452	772702	728544	761357	486918	396147	402562	385802	366231	388769	216974	205575	212855
Niben101Scf03648g02002.1	tRNA modification GTPase MnmE	TOC159	AT4G02510.1	365129	356391	358197	438756	448628	423562	427386	396091	417043	307388	320272	313958	309652	325975	335978	382085	376203	367352	312074	321350	304676	254225	243673	271548	253645	225205	252720	207986	205000	223127	176827	179044	171790	155976	148325	142106	134291	135414	126193
Niben101Scf03673g04010.1	ubiquitin family protein LENGTH=551	DSK2	AT2G17200.1	95642.8	87560.2	87638.3	85725.5	87207.1	88954.6	84238.2	83144.5	77631.2	73506.6	75258.7	72665.4	77526.3	73637.9	82460	85615.7	90407.9	80074.2	79481.2	79799.1	75346.5	64550	67504.4	65267.6	78385.1	78183	72464.2	60106.8	59102.2	62973	60603.9	62526.2	60480.2	62361.4	60721.9	65821.9	48451.1	55650.5	51178.6
Niben101Scf03679g00007.1	ABC transporter ATP-binding protein [Calothrix sp. 336/3]	NAP7	AT3G10670.1	202784	200651	198615	209255	220285	216651	230895	219696	289314	182635	183472	188198	159513	164219	190309	185432	226477	158839	146537	155275	160532	138656	172903	126660	129860	128676	134715	122184	121285	105226	126161	101532	97307.1	88305.8	109609	99810.9	112118	90424.5	62086.4
Niben101Scf03706g02013.1	60S ribosomal protein L19-2	AT3G16780	AT3G16780.1	291819	283343	267816	334202	362548	353662	432561	419685	404815	336490	334452	331058	260824	239094	297855	293605	281087	269007	269365	282159	277461	243085	274001	286058	210386	213860	213994	278258	264551	261179	185758	201361	210600	201347	182545	195423	131485	184586	152544
Niben101Scf03710g04014.1	3-isopropylmalate dehydratase small subunit 3	AT2G43090	AT2G43090.1	707591	692992	692502	682415	710219	686920	735135	725887	742977	644152	640221	641164	555397	568403	547274	641496	592884	583092	570157	549207	561637	518422	481020	486846	503813	511976	514876	457801	453162	444894	397917	357524	398412	338899	377694	351621	279818	292650	285019
Niben101Scf03751g01002.1	Polyadenylate-binding protein 1	PAB2	AT4G34110.1	286315	279645	275362	325273	314973	289746	348893	352267	350093	246007	276488	267960	274720	280365	270533	307441	266912	269320	232979	267647	276272	232878	208959	232603	253541	247180	230226	238450	208480	234745	213997	162862	207963	179367	138355	157205	157505	171007	170244
Niben101Scf03779g01012.1	Differentiation-associated protein 1, putative isoform 2 [Theobroma cacao] gb|EOY17731.1| Differentiation-associated protein 1, putative isoform 2 [Theobroma cacao]	AT3G56010	AT3G56010.1	79439	98832.7	96745	94088.8	79276.3	90194	80119	93437	87723.8	54123.3	55626.2	54383.3	62276.1	54586.5	70243.6	79247.5	71666.6	78555.5	64995.4	55525.4	77508	39076.5	42469	39309.5	50135.5	27482.9	49655.4	28052.4	33671	32951.1	25856.5	33754.9	24428.7	19560.6	19069.8	22247.5	18099	30616.7	43652.5
Niben101Scf03856g03009.1	Porphobilinogen deaminase	HEMC	AT5G08280.1	2.12596e+06	2.09508e+06	2.04534e+06	2.88035e+06	2.87844e+06	2.95048e+06	3.25899e+06	3.3394e+06	3.32264e+06	2.14148e+06	2.2057e+06	2.1474e+06	2.03252e+06	2.06169e+06	2.12576e+06	2.84557e+06	2.84186e+06	2.82574e+06	2.30083e+06	2.27281e+06	2.30888e+06	1.4821e+06	1.49853e+06	1.44251e+06	1.44189e+06	1.37415e+06	1.37203e+06	999664	991941	993749	580948	555883	518861	301697	296853	266014	323870	401067	234579
Niben101Scf03937g01009.1	60S acidic ribosomal protein P1-3	AT5G47700	AT5G47700.1	1.75649e+06	1.80947e+06	1.76064e+06	1.90523e+06	1.8724e+06	1.90261e+06	2.06992e+06	2.02762e+06	2.03882e+06	1.63071e+06	1.54538e+06	1.52528e+06	1.26598e+06	1.31232e+06	1.19061e+06	1.34565e+06	1.29927e+06	1.31596e+06	1.40222e+06	1.4375e+06	1.4453e+06	1.17792e+06	1.08754e+06	1.11545e+06	1.11741e+06	1.28558e+06	1.31705e+06	1.08967e+06	1.06428e+06	1.12897e+06	1.17958e+06	1.08366e+06	996751	702985	927070	918312	611513	671359	661538
Niben101Scf04007g02013.1	Polyadenylate-binding protein 4-like	PAB8	AT1G49760.1	521642	525830	506024	543385	523468	538887	541138	543395	531212	446118	489366	482506	455839	442100	448921	530362	493131	494993	460553	489199	497131	398067	370468	383520	457144	460151	436824	377635	362147	383688	391343	358016	404648	353032	318682	287676	267869	257625	261837
Niben101Scf04036g04008.1	phosphoenolpyruvate carboxylase 3 LENGTH=968	PPC3	AT3G14940.1	1.24723e+06	1.27943e+06	1.24079e+06	1.09535e+06	1.1036e+06	1.24273e+06	1.46934e+06	1.48649e+06	1.30355e+06	1.04618e+06	1.08489e+06	1.1167e+06	1.00828e+06	1.16463e+06	965866	1.15297e+06	1.03042e+06	989914	864713	875072	886342	948600	792627	824398	690499	646420	637117	632752	554976	755378	440271	401824	339792	384430	352121	364537	241002	298831	287693
Niben101Scf04082g02016.1	Aldose reductase	AT1G59950	AT1G59950.1	315089	309607	317801	332359	332471	331035	306075	301695	304410	275495	298677	298012	250833	276688	269073	271857	255238	275601	212849	246147	250846	271429	201555	211641	210129	220511	235361	215587	196803	208079	130873	119762	138719	118401	196162	202206	163139	179729	186412
Niben101Scf04133g01027.1	Cystathionine gamma-synthase	MTO1	AT3G01120.1	205053	194992	165188	206240	277077	270900	268727	243120	237913	204265	188414	210086	151474	151298	178300	196284	131845	169954	139668	131327	176852	183686	109841	143847	137620	75654.1	96382	106768	88906.4	75648.7	64004.7	87359.6	46173.6	109754	84454.6	101653	53234.3	61773.9	38385.6
Niben101Scf04187g00037.1	Chaperone protein htpG family protein LENGTH=780	CR88	AT2G04030.1	1.09158e+06	1.07338e+06	1.09451e+06	1.12582e+06	1.12549e+06	1.15355e+06	1.17139e+06	1.21384e+06	1.20407e+06	1.09517e+06	1.05408e+06	1.07882e+06	873048	884238	879282	1.17857e+06	1.1132e+06	1.14253e+06	1.00457e+06	997232	984214	815908	806250	819558	813179	743622	773906	692293	691192	711688	739147	700548	724644	610503	565848	573830	417871	471665	450597
Niben101Scf04288g01012.1	30S ribosomal protein S7	RPS5A	AT3G11940.1	2.10026e+06	2.12676e+06	2.14568e+06	2.14303e+06	2.10067e+06	2.10653e+06	2.30106e+06	2.36421e+06	2.27916e+06	1.85345e+06	1.82825e+06	1.89142e+06	1.68822e+06	1.71773e+06	1.747e+06	1.88028e+06	1.98779e+06	1.91598e+06	1.75215e+06	1.76593e+06	1.77447e+06	1.5161e+06	1.55608e+06	1.61689e+06	1.6008e+06	1.56926e+06	1.56792e+06	1.44596e+06	1.44751e+06	1.46864e+06	1.33514e+06	1.31976e+06	1.35338e+06	1.08291e+06	1.0868e+06	1.138e+06	892456	808576	911248
Niben101Scf04300g03003.1	60S ribosomal protein L22-2	AT3G05560	AT3G05560.3	763093	748130	764899	815541	791080	781547	836677	838835	861139	653319	694194	702063	648205	622278	688288	755248	810777	760878	688171	724454	712299	590594	587151	641508	681882	649553	653836	597784	589737	592210	518236	523922	516247	578875	519401	520030	318926	328878	322776
Niben101Scf04323g04023.1	40S ribosomal protein S25	AT4G34555	AT4G34555.1	799689	819979	805224	818547	808894	811680	919276	926809	925546	727360	708196	714235	675656	673318	666870	825758	857920	874640	690661	703162	663885	495025	511786	519622	540619	523077	528714	533073	539038	534443	433137	458655	462896	450696	460057	445133	280336	264853	281321
Niben101Scf04339g04002.1	Tryptophan synthase beta chain	TSB1	AT5G54810.1	395574	362601	362194	406586	433857	402540	426616	442578	404755	337485	338910	328986	275552	280297	295974	321530	346874	362845	340382	344499	373879	256130	270965	292431	248065	294940	265899	195821	224577	191317	180535	204732	208069	175194	176490	165134	171100	164596	178740
Niben101Scf04424g03004.1	Heat shock 70 kDa protein 2	HSP91	AT1G79930.1	625605	625993	649356	600101	579990	611132	599599	591689	592193	469793	475211	533606	548810	546809	554978	493523	540616	529676	528154	490110	517890	459894	429813	440815	415786	414666	370210	362862	378270	341300	340202	373511	353961	403372	357356	296024	292367	275895	265361
Niben101Scf04432g08005.1	30S ribosomal protein S10	AT3G47370	AT3G47370.1	1.28238e+06	1.28487e+06	1.28572e+06	1.22565e+06	1.2603e+06	1.28689e+06	1.39336e+06	1.39456e+06	1.36964e+06	1.2074e+06	1.16009e+06	1.16567e+06	956602	998476	980738	1.14306e+06	1.04929e+06	1.07111e+06	939190	970173	972189	906712	773744	803102	951078	887108	892664	828449	758575	786948	846367	747349	767803	703413	726415	760228	616384	643088	626007
Niben101Scf04448g02007.1	30S ribosomal protein S13	RPS18C	AT4G09800.1	1.88042e+06	1.83662e+06	1.82791e+06	1.87011e+06	1.78577e+06	1.81393e+06	2.09367e+06	2.09666e+06	2.06883e+06	1.67983e+06	1.64543e+06	1.67291e+06	1.39328e+06	1.35573e+06	1.35088e+06	1.75088e+06	1.70602e+06	1.68782e+06	1.53911e+06	1.53352e+06	1.48261e+06	1.26004e+06	1.3019e+06	1.26905e+06	1.19957e+06	1.18778e+06	1.1603e+06	1.3064e+06	1.30893e+06	1.29909e+06	1.04992e+06	1.06028e+06	1.06144e+06	1.17623e+06	1.12495e+06	1.14097e+06	807506	804647	849163
Niben101Scf04560g03018.1	T-complex protein 1 subunit beta (Fragments)	AT5G20890	AT5G20890.1	368661	375421	348539	338670	360052	370271	366309	377501	376127	298401	300873	306980	238873	228716	213795	250109	260723	255996	247834	255015	247887	201430	203444	210863	206226	208568	229789	182318	203701	192768	216058	204605	203139	179278	205683	198057	155887	150556	162349
Niben101Scf04583g00008.1	RNA-binding protein 39	AT2G37220	AT2G37220.1	1.11931e+06	1.08877e+06	1.0733e+06	1.61722e+06	1.5286e+06	1.58919e+06	1.64776e+06	1.62301e+06	1.67627e+06	870048	891654	863337	980863	990258	939728	1.15077e+06	1.1182e+06	1.13334e+06	921883	915534	914929	600324	580922	583012	532791	519053	569734	494834	467971	427954	296858	301020	291128	188191	171804	216016	277130	335719	316387
Niben101Scf04608g01007.1	40S ribosomal protein S17	AT5G04800	AT5G04800.4	1.2803e+06	1.23758e+06	1.24757e+06	1.39329e+06	1.42039e+06	1.36691e+06	1.47508e+06	1.46943e+06	1.47547e+06	1.08215e+06	1.07735e+06	1.05473e+06	1.06696e+06	1.0798e+06	1.0942e+06	1.26572e+06	1.24965e+06	1.22886e+06	1.1453e+06	1.12964e+06	1.15862e+06	949448	904974	906814	948209	911752	930546	827238	801780	807276	740789	711755	719218	695445	658569	659617	333652	344708	343776
Niben101Scf04652g00002.1	Adenosine kinase 2	ADK2	AT5G03300.1	1.34027e+06	1.26739e+06	1.27373e+06	1.24695e+06	1.33504e+06	1.31874e+06	1.45526e+06	1.46251e+06	1.40104e+06	1.21097e+06	1.1775e+06	1.15838e+06	1.20071e+06	1.15535e+06	1.22833e+06	1.41923e+06	1.42522e+06	1.4167e+06	1.27023e+06	1.25818e+06	1.27161e+06	1.12418e+06	1.10178e+06	1.12297e+06	1.11154e+06	1.05644e+06	1.07807e+06	999213	1.01665e+06	1.02854e+06	988930	983574	1.02237e+06	1.24565e+06	1.18478e+06	1.17124e+06	977523	951776	977091
Niben101Scf04703g11013.1	3-phosphoshikimate 1-carboxyvinyltransferase	AT2G45300	AT2G45300.1	526895	631549	580358	593833	641072	604378	668591	635669	674782	456926	479688	472341	392502	383541	364084	448922	501276	496760	481878	431493	401608	351026	371634	348526	292011	322245	299379	245598	278254	297404	244236	193115	176380	171492	205676	286718	147356	148965	176817
Niben101Scf04706g01026.1	Kinesin-like protein 3	KAC1	AT5G10470.2	365524	367685	344738	353530	366912	376700	328265	349945	351841	323707	327522	322215	254331	253476	228605	267292	250267	244964	251989	236833	271728	225424	216460	212891	224563	214252	233506	226449	218763	212817	215138	222136	226439	201362	187940	182785	173913	180030	164799
Niben101Scf04763g01015.1	Domain of unknown function (DUF3598) LENGTH=411	AT3G29185	AT3G29185.2	237908	218611	232893	256957	197300	234597	252078	293559	283846	261869	234179	249089	171370	160045	201763	262349	235623	262760	227804	227711	183829	204120	193716	193030	216403	163333	106954	104180	164353	108757	191984	173310	103570	108463	139571	93044.7	111304	102397	108157
Niben101Scf04779g01006.1	Elongation factor G 1	SCO1	AT1G62750.1	1.14998e+06	1.12877e+06	1.16789e+06	1.34993e+06	1.36173e+06	1.33246e+06	1.2829e+06	1.3081e+06	1.25982e+06	1.12045e+06	1.08234e+06	1.0874e+06	1.11883e+06	1.08265e+06	1.12082e+06	1.27494e+06	1.22939e+06	1.15806e+06	1.09603e+06	1.08423e+06	1.07725e+06	940161	960477	1.01459e+06	881145	838705	785522	639132	664179	689729	605655	627621	616909	512697	496505	467456	418093	501443	485309
Niben101Scf04782g02006.1	pfkB-like carbohydrate kinase family protein LENGTH=384	AT1G66430	AT1G66430.1	625258	627099	611696	637624	623808	633798	654217	627337	628809	578845	573599	600590	557761	551559	531628	541708	529330	496650	561669	538359	540532	513636	485982	487106	483023	479034	498743	403981	376397	390199	342493	338404	348136	265624	267980	280606	294632	281644	287143
Niben101Scf04906g00013.1	Alcohol dehydrogenase	ELI3-1	AT4G37980.1	829052	797659	839849	765531	781828	791679	820113	827433	794874	776489	762328	785328	777508	749454	736654	661937	620968	623564	690426	682957	675999	567413	522819	521622	543762	511107	503754	429272	416211	410327	250006	233799	240838	237274	196632	207977	174397	171898	174177
Niben101Scf04907g01014.1	Chorismate synthase	EMB1144	AT1G48850.1	391526	399369	380069	378862	375826	387542	408574	408456	415583	279977	297381	306655	287544	270481	287175	359488	388011	373257	339023	324877	335814	288666	260274	268000	275164	280042	280077	249404	232728	233235	239147	233181	249938	230596	214036	227814	188818	169614	120735
Niben101Scf04926g04006.1	Pterin-4-alpha-carbinolamine dehydratase	AT5G51110	AT5G51110.1	89157.1	116640	87988.7	130737	130238	121997	104750	87865.8	115003	86349.7	68698.2	84626	99172.6	97388	94101.2	114769	90730.9	111144	101294	104146	98339.1	55648.8	44422.7	60702.9	70719.4	46694.1	56618.1	49506.7	44423.7	48158	44605.1	49923.7	56386.1	49092.4	43603.5	36220.4	39543.1	33005.4	32189.3
Niben101Scf04958g02014.1	UPF0061 protein YdiU	AT5G13030	AT5G13030.1	238599	238942	247897	243659	240890	248028	236002	232398	229390	209049	227252	226225	243476	230789	248396	224660	215842	247862	201700	207872	211165	186130	206787	176907	180570	153917	170185	152279	154859	175777	137558	142953	184432	167902	144125	132537	116014	130880	112885
Niben101Scf05002g03030.1	30S ribosomal protein S3	AT5G35530	AT5G35530.1	644023	633521	637664	630103	639298	639214	676167	683121	671018	521346	523396	516291	512846	506951	511571	639820	648896	606614	568301	560134	544674	492291	493542	509809	457813	452151	458111	431363	439376	373670	382435	379843	411667	443308	410677	388133	298094	281542	295906
Niben101Scf05084g00006.1	40S ribosomal protein S3a	AT4G34670	AT4G34670.1	1.67335e+06	1.65503e+06	1.62441e+06	1.72392e+06	1.70327e+06	1.70886e+06	2.08337e+06	1.98785e+06	1.97438e+06	1.43756e+06	1.39682e+06	1.3786e+06	1.35113e+06	1.35286e+06	1.34044e+06	1.63142e+06	1.54067e+06	1.51406e+06	1.37673e+06	1.41142e+06	1.41507e+06	1.25792e+06	1.19539e+06	1.19402e+06	1.10695e+06	1.10368e+06	682282	1.18443e+06	1.13401e+06	1.15537e+06	917133	901231	918724	574285	949901	949258	794151	802313	784081
Niben101Scf05183g09004.1	RAB GDP dissociation inhibitor 2 LENGTH=444	GDI1	AT2G44100.1	570329	554071	559605	560337	558485	564937	548117	580046	564972	495318	524128	502622	472062	482602	474574	468714	477586	483391	454762	450988	445448	400534	405111	410619	373115	407223	410460	333661	348622	354209	343197	349145	318021	346201	371633	368058	352987	355586	338846
Niben101Scf05381g01001.1	ADP-L-glycero-D-manno-heptose-6-epimerase	GME	AT5G28840.2	1.36255e+06	1.37842e+06	1.39512e+06	1.45476e+06	1.44219e+06	1.48379e+06	1.39334e+06	1.42747e+06	1.4182e+06	1.26289e+06	1.24167e+06	1.2538e+06	1.1751e+06	1.19668e+06	1.16875e+06	1.2425e+06	1.19546e+06	1.1776e+06	1.09108e+06	1.08546e+06	1.0639e+06	943406	900245	893929	835235	813090	817330	748820	715901	697717	743819	705120	727312	709415	734308	715355	533482	532253	535742
Niben101Scf05381g03004.1	Pyruvate kinase family protein LENGTH=596	PKP-ALPHA	AT3G22960.1	167231	125030	156157	159184	173293	124201	166402	174770	186891	139967	145672	150096	125201	119839	127692	157978	110280	155499	150055	111441	158118	122383	115620	122794	106101	95425.3	111943	82239.2	97764.2	88866.2	92292	100486	95416	73732.4	71427.6	85947.6	77709.4	78619.5	55551.1
Niben101Scf05392g01005.1	histone deacetylase 3 LENGTH=245	HD2C	AT5G03740.1	87915.7	91656.2	83494.8	73223.8	68126.7	76648.1	101454	103937	101598	79495.3	77082.5	76529	66650.5	72119	70046.9	57022.5	61312.2	57451.5	62634.5	57217.8	60248.4	39818.2	43167.5	37915.4	26323.4	28574.1	28323.6	30582	28503.3	32517.8	21622.4	23289.5	23511.3	15989.1	12057.3	8655.74	12940.4	8586.97	6177.69
Niben101Scf05414g00004.1	Alpha-1,4-glucan-protein synthase [UDP-forming] 1	RGP1	AT3G02230.1	670361	659762	664318	654930	648771	631796	640002	636043	635895	565781	556976	577371	474335	584570	583573	649189	590412	569512	552102	555304	563064	512522	498442	490420	497250	484950	500554	479063	441517	431914	388450	419143	409197	482323	433428	457049	419424	404474	431541
Niben101Scf05435g01001.1	60S ribosomal protein L22-2	AT5G27770	AT5G27770.1	1.21312e+06	1.18922e+06	1.1981e+06	1.27131e+06	1.29318e+06	1.32482e+06	1.37892e+06	1.4167e+06	1.34408e+06	1.04814e+06	1.05925e+06	1.06297e+06	1.00085e+06	983794	1.03374e+06	1.21045e+06	1.25112e+06	1.21759e+06	1.07556e+06	1.08392e+06	1.04398e+06	879349	877816	907695	974962	949581	974172	829251	871328	854055	773435	772593	817944	764922	695103	679445	421446	412007	426640
Niben101Scf05442g03016.1	RNA-binding protein 39	AT2G37220	AT2G37220.1	779839	743124	737266	1.16927e+06	1.09366e+06	1.12001e+06	1.16549e+06	1.14343e+06	1.2051e+06	534000	583970	562047	709291	736006	678321	812491	801636	816392	639117	650163	674555	368811	374941	360637	320306	286885	354368	279641	214832	194404	129935	153563	93897.1	65805.3	91909.5	154178	132048	138685	152918
Niben101Scf05467g02001.1	Malonyl CoA-acyl carrier protein transacylase	EMB3147	AT2G30200.1	850579	824071	823160	831251	825903	850758	887322	909354	898685	793991	789549	778447	680959	676842	648419	787545	755409	735595	730894	720371	715986	681885	652311	606314	698903	640304	636823	679627	645764	634891	694097	621121	646563	517086	530612	534941	450595	466621	478921
Niben101Scf05549g02005.1	Chaperone protein htpG family protein LENGTH=780	CR88	AT2G04030.1	828558	840565	817206	887476	919351	912836	896294	938780	884972	805923	764112	774194	613995	617955	603107	751265	738466	734458	695047	669806	696575	570640	549042	570210	477791	526701	527395	484587	431654	463671	509658	475340	478218	381234	358361	371952	290480	300595	288985
Niben101Scf05588g12010.1	60S ribosomal protein L30	AT1G36240	AT1G36240.1	529821	555649	489499	565240	557633	467784	619072	573731	661463	458130	455708	500975	466951	432998	378972	512516	435711	430477	488725	502554	458459	405357	340100	449740	427391	346337	339235	361428	419520	366222	267907	304930	306045	339273	298791	349881	245777	230033	221802
Niben101Scf05692g07023.1	Trigger factor	AT5G55220	AT5G55220.1	497434	532974	487445	650413	661282	688125	693683	678328	685983	459202	447597	461914	398318	352114	417100	523617	414997	494946	484093	462530	437368	342739	319768	327195	333501	330648	287586	313738	278734	278184	319307	260443	317224	209288	207626	193422	203088	218739	215113
Niben101Scf05750g04010.1	50S ribosomal protein L22	AT1G27400	AT1G27400.1	348375	328255	327578	324753	318195	345207	343665	359006	337249	253696	262730	267195	189284	184166	168277	201237	220251	219284	206705	202367	205346	157781	177493	179596	153060	191073	181935	156392	166731	180321	173617	170863	188851	128665	173506	185804	135816	141189	133839
Niben101Scf05767g02003.1	60S ribosomal protein L30	AT1G36240	AT1G36240.1	505450	502890	487132	513105	506548	491260	563598	585288	556741	458683	462602	459962	407611	346244	395648	438428	426663	420371	408679	423613	393227	421912	345546	388875	370395	355859	291617	372248	362741	364935	268056	254477	258149	290782	261022	316859	242689	232249	231490
Niben101Scf05782g00006.1	Phosphoglycerate mutase, 2,3-bisphosphoglycerate-independent LENGTH=560	iPGAM2	AT3G08590.2	1.38706e+06	1.35664e+06	1.36755e+06	1.3112e+06	1.34485e+06	1.34353e+06	1.33808e+06	1.36867e+06	1.33157e+06	1.06879e+06	1.10615e+06	1.12743e+06	977261	939370	919874	984750	1.0146e+06	1.05135e+06	967970	914588	949753	833622	789263	771384	816179	822238	812208	683590	693094	633887	780738	715102	673236	636533	659696	634832	660933	756812	689836
Niben101Scf05811g02022.1	Tubulin beta-1 chain	TUB8	AT5G23860.1	1.21367e+06	1.1959e+06	1.18315e+06	1.19649e+06	1.20194e+06	1.19963e+06	1.08208e+06	1.09494e+06	1.12022e+06	931482	939855	890765	1.10831e+06	1.06016e+06	1.14854e+06	850556	835866	792911	774268	795632	784323	547089	569069	577094	484033	465401	491182	420095	417547	393438	258781	279139	272115	263784	281066	238343	136760	143456	150816
Niben101Scf05824g12005.1	Tubulin alpha-2 chain	TUA6	AT4G14960.2	4.73521e+06	4.78522e+06	4.62271e+06	4.65023e+06	4.6936e+06	4.60251e+06	4.11648e+06	4.11803e+06	4.14389e+06	3.02715e+06	3.11948e+06	3.10453e+06	2.92053e+06	2.95753e+06	2.87496e+06	2.11253e+06	2.37605e+06	2.24359e+06	2.31205e+06	2.3548e+06	2.26818e+06	1.50998e+06	1.39872e+06	1.51536e+06	1.2851e+06	1.3886e+06	1.41128e+06	1.14378e+06	1.1915e+06	1.23076e+06	844845	813856	828264	781616	676716	838009	423756	492507	499879
Niben101Scf05824g13010.1	isopropylmalate dehydrogenase 2 LENGTH=405	IMD2	AT1G80560.1	580586	573293	565745	621935	594286	582941	634471	651919	649803	469992	482412	473809	546972	551921	521061	519685	488780	473433	431158	415860	419866	469920	415726	406768	414961	387787	406916	361096	337006	279995	312827	352350	287911	334827	299007	256548	267955	270766	261011
Niben101Scf05890g02025.1	T-complex protein 1 subunit beta (Fragments)	AT5G20890	AT5G20890.1	368661	375421	348539	338670	360052	370271	366309	377501	376127	298401	300873	306980	238873	228716	213795	250109	260723	255996	247834	255015	247887	201430	203444	210863	206226	208568	229789	182318	203701	192768	216058	204605	203139	179278	205683	198057	155887	150556	162349
Niben101Scf05928g03010.1	Eukaryotic translation initiation factor 5A-1	ELF5A-1	AT1G13950.1	802366	861221	783044	849963	834297	878769	806636	832310	821992	712767	718761	674117	707995	710221	677785	739806	767627	729651	735664	735929	744166	595246	612065	586464	677885	644448	664171	541157	548581	523796	501142	522063	525226	484326	442738	459879	355258	363517	366707
Niben101Scf05929g02002.1	RNA-binding protein 39	AT1G60000	AT1G60000.1	440803	387772	436778	555119	504122	564940	507729	567195	509049	398678	441399	386547	438835	444736	467668	539621	524437	531871	479527	423261	476597	322932	286664	279647	286660	245504	311445	203546	189608	271404	78506.6	135312	146171	195573	93071.5	111883	87730.2	74666.4	203191
Niben101Scf06026g01005.1	Domain of unknown function (DUF3598) LENGTH=411	AT3G29185	AT3G29185.2	230501	212637	232305	249495	191725	173686	251159	288348	283290	253614	219634	241535	167250	150539	203729	251105	227157	250021	219693	216146	144556	193907	190774	184778	206118	157236	97615.9	98943.5	160472	82469.5	186330	165750	74141.5	102083	135273	91603.1	104460	92661.3	99352.4
Niben101Scf06084g00003.1	Polyadenylate-binding protein 4	RBP45B	AT1G11650.2	226510	230641	237934	242326	244045	248416	222094	232356	227208	203827	198398	200166	185417	201065	201419	232128	225731	231345	205560	206765	201705	155225	139430	175191	151537	125525	146898	150162	136582	155770	107564	135406	144970	139241	134208	119307	96869.5	106993	145999
Niben101Scf06172g04003.1	Tubulin alpha-1A chain	TUA6	AT4G14960.2	4.53967e+06	4.58662e+06	4.39454e+06	4.44286e+06	4.43609e+06	4.37371e+06	3.90839e+06	3.87985e+06	3.87388e+06	2.79217e+06	2.88221e+06	2.88092e+06	2.70593e+06	2.69628e+06	2.55755e+06	1.86929e+06	2.07748e+06	1.98863e+06	2.08672e+06	2.15253e+06	2.07352e+06	1.34978e+06	1.2509e+06	1.3509e+06	1.07955e+06	1.21211e+06	1.21182e+06	982712	1.02578e+06	1.04443e+06	701857	664914	660029	614615	681663	674376	297546	373205	387229
Niben101Scf06180g00016.1	T-complex protein 1 subunit alpha	AT3G11830	AT3G11830.1	440171	428606	426926	457707	472836	459959	461660	470185	446015	378213	345547	376230	318308	335750	331537	403388	357484	407803	356401	294023	393108	278409	284955	290149	320699	307666	325799	255443	253680	270398	244372	231715	241222	240834	223388	216160	196353	199704	206366
Niben101Scf06186g03002.1	HXXXD-type acyl-transferase family protein LENGTH=484	PEL3	AT5G23940.1	332326	320996	308221	330254	361200	351637	384929	401117	391827	264897	289307	302509	354097	348310	382595	336105	309700	270559	328391	338614	330488	262532	237848	273108	272159	233132	247694	197633	201555	219561	185887	100397	187981	168488	145170	148247	199196	191227	158471
Niben101Scf06218g00003.1	Tubulin beta-6 chain	TUB1	AT1G75780.1	3.72031e+06	3.65424e+06	3.75593e+06	3.64577e+06	3.85367e+06	3.92924e+06	3.38255e+06	3.59209e+06	3.50982e+06	2.78221e+06	2.77947e+06	2.85337e+06	3.20569e+06	3.15915e+06	3.25112e+06	2.59449e+06	2.55435e+06	2.42645e+06	2.43589e+06	2.49242e+06	2.48458e+06	1.69699e+06	1.69186e+06	1.66176e+06	1.54428e+06	1.41496e+06	1.49771e+06	1.2867e+06	1.31269e+06	1.29602e+06	820381	808023	834991	776803	767342	709218	387647	378828	404775
Niben101Scf06223g00005.1	Acetyl-coenzyme A carboxylase carboxyl transferase subunit alpha	CAC3	AT2G38040.1	283551	302666	280422	220909	268597	290578	281599	316601	303747	239306	219720	250448	250896	222193	207817	286291	247114	279898	281590	264417	265354	165222	206656	151148	180615	184242	199289	140981	173685	144881	152970	145654	130080	128819	127107	133011	104790	72370.9	127453
Niben101Scf06249g03002.1	Geranylgeranyl diphosphate reductase	AT1G74470	AT1G74470.1	2.25498e+06	2.22461e+06	2.19951e+06	2.63717e+06	2.71299e+06	2.63297e+06	2.87469e+06	2.80809e+06	2.77122e+06	1.64031e+06	2.13972e+06	2.17273e+06	1.92761e+06	1.865e+06	1.86439e+06	2.36087e+06	1.68049e+06	2.11593e+06	1.9327e+06	1.90482e+06	1.50138e+06	1.55784e+06	1.44621e+06	1.46142e+06	1.45353e+06	1.44462e+06	1.44982e+06	1.20168e+06	1.15173e+06	1.11165e+06	1.36935e+06	1.00423e+06	1.27295e+06	916976	1.18901e+06	934095	1.01295e+06	759849	1.01621e+06
Niben101Scf06263g01001.1	phosphoserine aminotransferase LENGTH=430	PSAT	AT4G35630.1	287143	268281	289940	279542	282974	292623	290519	286034	311126	264112	262099	257479	234172	252647	268755	302802	290619	289113	266265	248027	280347	264628	237549	240869	252308	227004	224323	230853	182429	189216	179170	196079	198779	222444	199655	200584	117610	169228	125217
Niben101Scf06344g01021.1	Polyadenylate-binding protein 1	PAB8	AT1G49760.1	276443	330056	331656	334638	328832	332578	381100	369873	368371	336282	330987	347314	281975	288602	269221	330819	292003	265994	296797	304042	326327	249764	256867	229709	293846	303432	284472	250782	243212	243210	258268	273196	275287	238264	240861	245968	210484	232134	189825
Niben101Scf06447g00005.1	40S ribosomal protein S24-2	AT3G04920	AT3G04920.1	256307	238257	240969	228085	230972	232284	288656	302335	288571	206345	208284	200350	165224	171894	208602	227389	229244	228077	210889	215449	177397	140236	152723	183408	132399	119500	106595	176151	183322	191600	118966	115324	124001	161370	152299	161533	112478	102332	109939
Niben101Scf06457g00005.1	Cystathionine gamma-synthase	MTO1	AT3G01120.1	205053	194992	165188	206240	277077	270900	268727	243120	237913	204265	188414	210086	151474	151298	178300	196284	131845	169954	139668	131327	176852	183686	109841	143847	137620	75654.1	96382	106768	88906.4	75648.7	64004.7	87359.6	46173.6	109754	84454.6	101653	53234.3	61773.9	38385.6
Niben101Scf06761g01029.1	30S ribosomal protein S17	EMB1080	AT3G48930.1	374205	364598	382005	401410	405261	403258	426638	460599	453907	377750	373365	346365	314584	364545	317915	366996	375779	379683	337971	334348	327651	324565	312416	311682	286427	235365	241583	281637	291282	298382	211970	219750	244133	285554	236618	267906	194840	158933	141979
Niben101Scf06825g03009.1	40S ribosomal protein SA	P40	AT1G72370.1	2.81299e+06	2.84517e+06	2.92852e+06	3.0338e+06	2.98064e+06	3.02231e+06	3.1616e+06	3.30829e+06	3.29268e+06	2.53301e+06	2.61753e+06	2.65252e+06	2.59605e+06	2.49798e+06	2.5614e+06	3.29915e+06	3.00566e+06	2.95267e+06	2.70946e+06	2.63308e+06	2.60979e+06	2.28737e+06	2.18836e+06	2.25168e+06	2.33983e+06	2.29072e+06	2.29262e+06	1.99488e+06	2.04818e+06	1.97536e+06	1.933e+06	2.05379e+06	2.05605e+06	1.98988e+06	1.75895e+06	1.85136e+06	1.55369e+06	1.46699e+06	1.4442e+06
Niben101Scf06826g08015.1	Oxygen-evolving enhancer protein 2-2, chloroplastic	PSBP-1	AT1G06680.1	2.00644e+07	2.01852e+07	1.97296e+07	2.11013e+07	2.10724e+07	2.12199e+07	1.92168e+07	1.99693e+07	1.98091e+07	2.11254e+07	2.10141e+07	2.06717e+07	2.54316e+07	2.52933e+07	2.51935e+07	2.22029e+07	2.31281e+07	2.31913e+07	2.38767e+07	2.48887e+07	2.45603e+07	2.48563e+07	2.51533e+07	2.5461e+07	2.79868e+07	2.77078e+07	2.80466e+07	2.52804e+07	2.61055e+07	2.6299e+07	2.71385e+07	2.82431e+07	2.82493e+07	2.85604e+07	2.72832e+07	2.68422e+07	3.08585e+07	3.14248e+07	3.14205e+07
Niben101Scf06831g01009.1	Tubulin beta chain	TUB6	AT5G12250.1	1.96219e+06	1.94228e+06	1.96532e+06	1.90467e+06	1.92561e+06	1.90273e+06	1.59448e+06	1.63434e+06	1.62269e+06	1.45028e+06	1.44957e+06	1.42891e+06	1.70301e+06	1.62928e+06	1.73252e+06	1.20169e+06	1.16858e+06	1.12189e+06	1.17526e+06	1.17325e+06	1.18173e+06	851873	856114	853933	776905	740788	753761	617132	604860	615976	377460	380513	385851	387421	371553	354742	210373	199600	208288
Niben101Scf06848g10001.1	30S ribosomal protein S7	RPS5A	AT3G11940.1	1.38634e+06	1.41533e+06	1.3797e+06	1.41518e+06	1.37827e+06	1.38498e+06	1.52751e+06	1.57207e+06	1.52444e+06	1.20575e+06	1.17322e+06	1.19281e+06	967654	949787	939749	1.06881e+06	1.12913e+06	1.01549e+06	1.09942e+06	1.10405e+06	1.10728e+06	858197	906740	959467	879183	936647	938139	845880	888526	906242	790334	788934	768106	641098	693096	752612	526929	509167	542585
Niben101Scf06898g00001.1	Tubulin beta-3 chain	TUB6	AT5G12250.1	4.86113e+06	4.77458e+06	4.76577e+06	5.10744e+06	4.99782e+06	5.08694e+06	4.6582e+06	4.70426e+06	4.68216e+06	3.63228e+06	3.61408e+06	3.56928e+06	4.10179e+06	4.03735e+06	4.15735e+06	3.0209e+06	2.97205e+06	2.8833e+06	2.9632e+06	2.92008e+06	2.89014e+06	2.0528e+06	2.0409e+06	2.05361e+06	1.77675e+06	1.77336e+06	1.77333e+06	1.48124e+06	1.53772e+06	1.51477e+06	959190	939716	955543	909249	946376	930563	478071	465300	511433
Niben101Scf06902g00007.1	60S ribosomal protein L37a	AT3G10950	AT3G10950.1	433298	426853	424004	440128	418575	410698	565254	545742	541590	406715	407623	418569	381213	381779	409878	510240	524739	495309	395615	386077	372371	319531	319032	305595	308429	274508	288027	352935	338692	354807	265480	261918	272068	345642	314053	308332	207916	196393	216429
Niben101Scf06933g02041.1	Pyruvate dehydrogenase E1 component subunit alpha	At1g01090	AT1G01090.1	359553	349723	356822	411857	390900	405287	489837	485009	475190	449356	394807	428670	368294	335633	338167	416219	400523	414183	409800	383725	378516	351519	310335	308813	315609	303412	324824	296298	272306	276782	262339	246312	246311	241075	286704	253739	182670	212043	196226
Niben101Scf06954g00015.1	Actin-2	ACT7	AT5G09810.1	7.38963e+06	7.43519e+06	7.46087e+06	7.39408e+06	7.36938e+06	7.38764e+06	7.44462e+06	7.60828e+06	7.41279e+06	6.33743e+06	6.50459e+06	6.56867e+06	7.96919e+06	7.92615e+06	8.02607e+06	7.3876e+06	7.62118e+06	7.29684e+06	7.05534e+06	6.96101e+06	6.93758e+06	6.23572e+06	6.14995e+06	6.10792e+06	5.89894e+06	5.67895e+06	5.71135e+06	5.41164e+06	5.28515e+06	5.49074e+06	5.17217e+06	5.31188e+06	5.39052e+06	6.08068e+06	5.73903e+06	5.60994e+06	5.18204e+06	5.1256e+06	5.07401e+06
Niben101Scf06976g02010.1	60S ribosomal protein L7-1	AT1G80750	AT1G80750.1	379584	376496	371112	370380	369623	373640	451299	455427	453309	316645	322908	325295	329208	297796	301435	398126	401922	403050	321423	332762	341993	326836	325666	320188	289919	284210	288768	296625	315231	288657	211393	213472	218013	216950	215418	205795	189380	188572	186552
Niben101Scf07086g00019.1	tRNA modification GTPase MnmE	TOC159	AT4G02510.1	365129	356391	358197	438756	448628	423562	427386	396091	417043	307388	320272	313958	309652	325975	335978	382085	376203	367352	312074	321350	304676	254225	243673	271548	253645	225205	252720	207986	205000	223127	176827	179044	171790	155976	148325	142106	134291	135414	126193
Niben101Scf07161g00011.1	serine hydroxymethyltransferase 4 LENGTH=471	SHM4	AT4G13930.1	1.3529e+06	1.30181e+06	1.28758e+06	1.2882e+06	1.28837e+06	1.27786e+06	1.28978e+06	1.27816e+06	1.2619e+06	1.10224e+06	1.07255e+06	1.13097e+06	1.1677e+06	1.13751e+06	1.15108e+06	1.20543e+06	1.18198e+06	1.13472e+06	1.08594e+06	1.10972e+06	1.10687e+06	899929	875210	839954	941243	905092	907093	818823	798733	799327	756014	813961	785183	851664	833724	831734	727129	728968	712362
Niben101Scf07162g04010.1	Glucose-1-phosphate adenylyltransferase family protein LENGTH=361	AT1G74910	AT1G74910.1	166554	170464	177952	161965	181822	182878	186695	193263	135618	145874	152652	149963	164505	164418	146156	136673	163098	158925	116489	108201	139039	136797	110177	139417	106599	104849	105902	90680.3	90806.4	102375	97603.6	80760.9	86375.1	92477	89790.3	83577.5	73914.6	74786.3	58120.6
Niben101Scf07168g02010.1	Bifunctional protein FolD	EMB3127	AT4G00620.1	120616	120661	119824	128370	124411	130223	105795	106904	100925	111847	115191	112506	100936	101458	91343.1	151380	103341	95583.5	98566.5	104847	96394.2	82736.2	78198.5	81603.9	96920	81857.9	89044.1	80101.6	66932.5	81412.6	74997.7	72184.1	69018.4	63366	66090.4	70362.7	51383.3	56673.8	47343
Niben101Scf07223g01007.1	60S ribosomal protein L4-1	AT3G09630	AT3G09630.1	1.20345e+06	1.17903e+06	1.1823e+06	1.14223e+06	1.10567e+06	1.15452e+06	1.39202e+06	1.42838e+06	1.39733e+06	938500	973416	936641	890911	885405	896173	1.17319e+06	1.20655e+06	1.18471e+06	998754	1.03278e+06	1.01904e+06	940941	957752	938823	833270	799006	813328	950400	971481	987265	665834	663681	709385	810449	740034	752567	609611	570284	584784
Niben101Scf07252g00007.1	Eukaryotic translation initiation factor 3 subunit E	EIF3E	AT3G57290.1	270244	254661	255557	286469	293867	286162	313894	327590	320586	224530	225940	215641	274398	277898	283938	295145	269816	270438	242759	257767	248023	239259	226607	165385	217574	222581	203811	195319	191052	197185	155643	166564	171428	178179	142180	150766	140697	125825	125278
Niben101Scf07352g00001.1	phosphoenolpyruvate carboxylase 3 LENGTH=968	PPC3	AT3G14940.1	1.217e+06	1.24975e+06	1.22154e+06	1.11537e+06	1.12156e+06	1.13683e+06	1.36298e+06	1.33551e+06	1.34879e+06	1.00142e+06	1.03586e+06	1.06251e+06	946155	940486	875865	1.0697e+06	1.01195e+06	979490	898543	893319	891102	924678	827322	838832	654427	656279	654134	596006	583439	582927	397232	370904	326060	320810	326282	339328	278027	304404	286999
Niben101Scf07438g04014.1	5-methyltetrahydropteroyltriglutamate--homocysteine methyltransferase	ATMS1	AT5G17920.1	4.95727e+06	4.89371e+06	4.96005e+06	5.28024e+06	5.53213e+06	5.45414e+06	5.29548e+06	5.43387e+06	5.4516e+06	4.32841e+06	4.23168e+06	4.30503e+06	4.38078e+06	4.2783e+06	4.40641e+06	5.45016e+06	5.50742e+06	5.50402e+06	4.67917e+06	4.66318e+06	4.72576e+06	3.70353e+06	3.70356e+06	3.64999e+06	3.74184e+06	3.53088e+06	3.49962e+06	3.28399e+06	3.28679e+06	3.31131e+06	2.83034e+06	2.89776e+06	2.95998e+06	2.99133e+06	2.72228e+06	2.72694e+06	2.84756e+06	2.79721e+06	2.83634e+06
Niben101Scf07493g03007.1	Polyadenylate-binding protein 4-like	PAB8	AT1G49760.1	473991	469135	447465	518485	513241	516784	540568	532322	526781	363590	399741	372422	332056	334370	321058	364418	366872	384221	348046	357676	381383	294543	239064	274429	295237	337418	270969	277456	279860	314423	279299	235856	278033	179195	193662	226005	196549	188277	180569
Niben101Scf07573g00003.1	2-dehydro-3-deoxyphosphoheptonate aldolase (3-deoxy-d-arabino-heptulosonate 7-phosphate synthase) [Medicago truncatula] gb|AES98110.1| phospho-2-dehydro-3-deoxyheptonate aldolase [Medicago truncatula]	DHS1	AT4G39980.1	329410	327589	336433	539605	417588	391258	402320	419794	420536	314281	268774	327356	290197	303501	328129	370923	352601	371596	292336	273723	307521	240936	218656	218559	190982	251093	190236	156357	167747	156004	99670	133737	125209	77086.2	124480	88848.5	158603	179253	77033.4
Niben101Scf07650g02001.1	Actin-depolymerizing factor 2	ADF4	AT5G59890.1	651773	650155	635746	670593	678863	686397	628301	647683	653393	608242	598962	610402	572813	573114	570205	644024	597339	563135	540566	557159	536307	517205	498310	503053	558655	515031	536412	460086	443314	394748	443062	434769	454416	483291	465672	471592	345616	355768	344393
Niben101Scf07765g01010.1	60S ribosomal protein L7-3	AT3G13580	AT3G13580.3	1.57884e+06	1.56437e+06	1.60906e+06	1.58529e+06	1.61709e+06	1.59471e+06	1.78894e+06	1.86211e+06	1.84495e+06	1.42235e+06	1.40001e+06	1.43137e+06	1.23061e+06	1.19446e+06	1.16718e+06	1.45984e+06	1.45524e+06	1.39103e+06	1.30855e+06	1.28185e+06	1.33997e+06	1.2214e+06	1.15825e+06	1.15595e+06	1.17809e+06	1.08525e+06	1.1125e+06	1.15223e+06	1.13815e+06	1.16754e+06	1.06141e+06	989110	1.006e+06	957425	929814	920307	764394	811369	789931
Niben101Scf07788g03005.1	RNA-binding protein 1 LENGTH=360	AT5G40490	AT5G40490.1	263521	280758	264340	242350	253889	248822	241163	244003	247836	205697	207490	206704	205407	206268	228489	216393	206072	231157	201914	199477	198644	176682	169614	172984	192838	178945	176752	154587	152828	147908	162654	137594	165910	170033	157395	151819	128010	118629	138089
Niben101Scf07825g06017.1	sulfite reductase LENGTH=642	SIR	AT5G04590.1	511284	484161	348947	531419	475436	495882	491227	542518	508252	431547	450955	339538	282491	438859	451280	500663	480149	510964	423348	440447	406375	395324	280256	308687	160214	229154	260937	259807	300213	317409	123809	189966	266354	164180	161400	151910	89044.7	131270	79157.1
Niben101Scf08032g00001.1	T-complex protein 1 subunit beta (Fragments)	AT5G20890	AT5G20890.1	207603	211809	203081	211806	217127	222957	217972	226676	218205	152158	168936	171725	161267	147931	150137	154723	178916	166829	169659	171587	170008	132935	136188	140244	126015	138196	141126	115187	128901	120117	127194	124620	120582	116571	116055	117635	93572.6	92362.4	96010.8
Niben101Scf08080g00009.1	Cycloartenol Synthase	CAS1	AT2G07050.1	100856	101747	101913	104453	103325	113614	110079	118437	115967	77840.9	84136.1	86897.4	93838.3	87804.6	92738.5	97052.3	99748.1	99008.3	91346.4	85239.2	94270.1	68678.8	73680.4	74510.8	65859.7	61690.1	62233.7	62605.5	53146.2	61881.4	61839.9	59331.5	40703.8	67358.3	66071.1	63537.5	68944.9	34031.3	26511.1
Niben101Scf08088g03002.1	3-isopropylmalate dehydratase large subunit 2	IIL1	AT4G13430.1	702517	680282	698223	680668	677474	686876	706457	738677	741002	569113	576697	576043	593652	573510	593737	654410	624629	609262	583442	567374	551746	510615	492158	468253	476116	480864	467661	453295	443476	435639	397891	378460	389653	335932	335378	341779	270705	289885	287704
Niben101Scf08128g00006.1	Eukaryotic translation initiation factor 3 subunit B	EIF3B-2	AT5G25780.1	474998	465152	466360	471165	484830	500317	511637	505422	519000	405796	409380	409240	365399	365264	346489	378142	376920	377978	346963	353454	360842	331977	324838	307744	287679	303398	311976	283142	283731	283662	297455	291033	294980	250526	247600	277490	188563	190941	191868
Niben101Scf08341g06011.1	Cytosolic Fe-S cluster assembly factor NUBP2 homolog	HCF101	AT3G24430.1	178346	152808	212825	242840	277621	235480	299361	291056	305529	167150	191683	185893	210353	254995	252777	167063	242123	245156	202883	168791	188752	101827	103882	127142	90429.6	108089	86238.7	128368	94690.7	77304.3	77152.6	85483.4	93572.6	70732.9	109398	77591.4	86716.9	131745	80338.5
Niben101Scf08564g04001.1	Porphobilinogen deaminase	HEMC	AT5G08280.1	1.86067e+06	1.85684e+06	1.80409e+06	2.59233e+06	2.57764e+06	2.62534e+06	2.91858e+06	2.95825e+06	2.95343e+06	1.86743e+06	1.91202e+06	1.89691e+06	1.77881e+06	1.79937e+06	1.87545e+06	2.51769e+06	2.50392e+06	2.5267e+06	2.01e+06	2.01521e+06	2.01298e+06	1.22774e+06	1.2506e+06	1.2459e+06	1.20223e+06	1.1353e+06	1.13912e+06	850128	833788	824965	387512	427431	313891	323195	256177	249914	287448	276303	223472
Niben101Scf08588g00016.1	Eukaryotic translation initiation factor 5A-2	ELF5A-3	AT1G69410.1	1.02724e+06	1.03829e+06	998592	1.01609e+06	1.04746e+06	1.06594e+06	1.0186e+06	1.04888e+06	1.03782e+06	898539	943243	902572	789167	821366	767915	828342	819095	814024	827444	813320	844554	663497	661892	668565	753664	752081	790362	622279	624673	614887	633506	646404	660852	549701	577644	563710	438336	455888	462689
Niben101Scf08618g01001.1	Elongation factor 1-alpha	At1g07940	AT5G60390.1	1.35848e+07	1.34105e+07	1.33572e+07	1.35372e+07	1.37136e+07	1.42927e+07	1.51813e+07	1.51268e+07	1.50675e+07	1.23195e+07	1.23227e+07	1.20084e+07	1.25078e+07	1.26357e+07	1.28684e+07	1.32206e+07	1.41386e+07	1.40165e+07	1.28431e+07	1.26644e+07	1.251e+07	1.14032e+07	1.14831e+07	1.14518e+07	1.08187e+07	1.1201e+07	1.14086e+07	9.94116e+06	1.05117e+07	1.05476e+07	9.39915e+06	9.57423e+06	1.01437e+07	1.04295e+07	1.04445e+07	1.05913e+07	8.36645e+06	8.3635e+06	8.42978e+06
Niben101Scf08653g00001.1	Elongation factor 1-alpha	AT1G18070	AT1G18070.3	78054.4	77242.3	79707.7	71877.1	72398.7	71336.8	70607.2	73293.7	73640	66322.2	66358	61943.3	64353.8	63726.3	66068.8	64267.3	69300.9	61766	64507.5	65397.7	59917.3	56059	51822.6	55001.5	54391.3	48103.9	49805.9	54719.8	44046	48901.7	49748.1	43729.6	46904.3	48302.5	47745.6	54064.4	35628.4	42211.2	39956
Niben101Scf08665g02009.1	Bifunctional protein FolD	EMB3127	AT4G00620.1	120616	120661	119824	128370	124411	130223	105795	106904	100925	111847	115191	112506	100936	101458	91343.1	151380	103341	95583.5	98566.5	104847	96394.2	82736.2	78198.5	81603.9	96920	81857.9	89044.1	80101.6	66932.5	81412.6	74997.7	72184.1	69018.4	63366	66090.4	70362.7	51383.3	56673.8	47343
Niben101Scf08721g01019.1	40S ribosomal protein S19-3	AT5G61170	AT5G61170.1	1.19467e+06	1.22049e+06	1.15521e+06	1.19727e+06	1.28737e+06	1.20557e+06	1.31879e+06	1.304e+06	1.30244e+06	1.01732e+06	978229	946720	819994	791930	797748	898775	948585	936890	956073	942670	935011	741574	698175	779161	699373	756953	742642	717719	756678	778856	675067	676008	674614	518061	545913	568602	530656	563068	540264
Niben101Scf08724g02009.1	6-phosphofructo-2-kinase/fructose-2,6-bisphosphatase	F2KP	AT1G07110.1	96693.4	101834	111814	108914	100873	104472	103739	111610	109229	97241.1	93982.2	104569	76407	63103.2	95970.4	92450	99282	78785.2	87316.2	84462	91555.9	77158.8	65921.9	77068.2	74043	87853.6	68075	57563.3	61389.3	52701.6	57554.4	52399.3	69707.2	53435.6	49731.4	47780.7	41871.2	42969.1	41215.8
Niben101Scf09014g01003.1	Fructose-bisphosphate aldolase	FBA6	AT2G36460.1	1.70289e+06	1.66133e+06	1.65866e+06	1.6821e+06	1.70108e+06	1.68822e+06	1.72975e+06	1.74303e+06	1.71597e+06	1.476e+06	1.45952e+06	1.4746e+06	1.74682e+06	1.72391e+06	1.72566e+06	1.63679e+06	1.65801e+06	1.56701e+06	1.67633e+06	1.69107e+06	1.67772e+06	1.5061e+06	1.49033e+06	1.48979e+06	1.52437e+06	1.42229e+06	1.43346e+06	1.34633e+06	1.30739e+06	1.31349e+06	1.19853e+06	1.17824e+06	1.16637e+06	1.37188e+06	1.28042e+06	1.26161e+06	1.25714e+06	1.25007e+06	1.23964e+06
Niben101Scf09123g00004.1	Acetyl-coenzyme A carboxylase carboxyl transferase subunit alpha	CAC3	AT2G38040.1	266573	322758	255901	297957	290378	273295	332492	334157	335020	238925	248517	240585	248151	249456	285290	260321	286752	288049	264092	252344	267657	197158	217539	167323	210028	191236	197592	161976	173735	162390	177166	152981	152590	144135	158481	133236	123815	123504	147419
Niben101Scf09169g01002.1	50S ribosomal protein L5	AT3G58700	AT5G45775.2	711015	637227	649875	579874	588290	587728	712402	809849	788257	596430	597334	592940	630964	532675	546744	651548	644313	730826	633444	600141	618090	606176	581816	561160	469919	452020	522357	546385	566737	479538	477070	407130	416247	491608	443014	501102	444773	436185	434070
Niben101Scf09178g01017.1	Cysteine desulfurase	CPNIFS	AT1G08490.1	365618	342320	295599	343359	341669	316228	335163	328988	327678	274327	305638	275610	221628	262401	269941	292241	280788	266565	215546	220595	256619	241142	241847	228593	221334	158638	256639	208430	218948	133880	207644	190590	210492	189729	122911	185627	114280	115187	111091
Niben101Scf09242g00008.1	60S ribosomal protein L13-1	BBC1	AT3G49010.3	1.18465e+06	1.18916e+06	1.16457e+06	1.13105e+06	1.14873e+06	1.19428e+06	1.35824e+06	1.25223e+06	1.39671e+06	980610	993709	900653	928261	866861	885162	1.15146e+06	1.19754e+06	1.0927e+06	896919	972897	967550	849617	857046	842182	698690	619273	671884	932211	957016	890602	590875	567860	640416	820062	764991	743325	569586	590165	547018
Niben101Scf09387g03016.1	Elongation factor G	SCO1	AT1G62750.1	1.1299e+06	1.13201e+06	1.14275e+06	1.36413e+06	1.38055e+06	1.37882e+06	1.30759e+06	1.34317e+06	1.27687e+06	1.09281e+06	1.06148e+06	1.11697e+06	1.05281e+06	1.03288e+06	1.07801e+06	1.22849e+06	1.20477e+06	1.21024e+06	1.15216e+06	1.11955e+06	1.14767e+06	886281	887254	895767	746909	728472	737268	687057	640105	681995	603493	633415	644092	479885	484215	469118	520676	545146	524545
Niben101Scf09432g00008.1	60S ribosomal protein L35a-3	AT1G74270	AT1G74270.1	255747	261256	256401	253985	262535	258146	294964	320115	306721	218963	201149	203802	179599	180940	187668	262436	249092	278231	216386	227783	221105	184651	181587	187777	165093	155094	160465	185812	192138	211069	121243	130438	141549	161778	160669	158835	123571	135626	134632
Niben101Scf09436g05005.1	30S ribosomal protein S13	RPS18C	AT4G09800.1	2.06357e+06	2.01447e+06	2.01757e+06	2.09339e+06	1.98489e+06	2.00703e+06	2.34819e+06	2.35385e+06	2.33678e+06	1.87927e+06	1.8436e+06	1.87528e+06	1.54985e+06	1.51579e+06	1.5104e+06	1.96252e+06	1.92553e+06	1.90853e+06	1.70141e+06	1.69596e+06	1.65102e+06	1.42172e+06	1.47684e+06	1.42623e+06	1.33741e+06	1.32554e+06	1.30258e+06	1.46554e+06	1.45848e+06	1.45689e+06	1.16476e+06	1.16373e+06	1.18309e+06	1.31907e+06	1.25318e+06	1.26605e+06	900093	907318	942754
Niben101Scf09467g02007.1	30S ribosomal protein S5	RF12		1.67781e+06	1.63691e+06	1.68148e+06	1.69441e+06	1.72615e+06	1.73644e+06	1.93054e+06	2.00154e+06	1.9598e+06	1.47547e+06	1.39686e+06	1.39671e+06	1.32257e+06	1.31832e+06	1.34621e+06	1.57897e+06	1.54516e+06	1.52373e+06	1.44688e+06	1.47521e+06	1.49068e+06	1.33287e+06	1.29801e+06	1.28032e+06	1.20784e+06	1.17178e+06	1.17392e+06	1.28135e+06	1.28514e+06	1.30206e+06	932226	943412	931363	932160	959292	957316	796839	850944	848328
Niben101Scf09584g00032.1	Acetyl-coenzyme A carboxylase carboxyl transferase subunit alpha	CAC3	AT2G38040.1	272729	295145	250159	288882	301245	309592	303691	297400	302365	234342	242016	220623	261387	258032	235153	265384	243625	278991	256917	224660	225825	173367	210614	136852	182241	187184	161049	196741	172778	137026	166741	140502	151931	119224	164006	98318.2	99849.9	92975.8	136551
Niben101Scf09589g00015.1	Pyruvate dehydrogenase E1 component subunit alpha	At1g01090	AT1G01090.1	292219	285791	289724	336549	319368	333364	412661	402943	397274	376938	325813	355322	298211	270092	270624	338419	325459	340267	344270	313663	309787	288522	253899	249723	255714	250178	267795	238644	213864	220341	208800	190468	193162	183005	228250	197437	120711	159353	134675
Niben101Scf09659g01005.1	Eukaryotic translation initiation factor 3 subunit D	AT4G20980	AT4G20980.2	97606.9	99294	99229.1	94179.9	92980.6	89500.8	90659.9	99605.2	95389.6	90423.5	82625.4	80947.3	69779.5	71525.1	65662.5	74122.8	72534.6	70166.3	70150	69286.2	67399.9	62441.7	60687	60055.5	58850.9	64134.4	57444.2	68534.1	49782.4	52796.6	62111.7	66220.1	63726.9	49943.6	61044.9	57061.6	51608.6	45239.6	52864.1
Niben101Scf09725g00022.1	5-methyltetrahydropteroyltriglutamate--homocysteine methyltransferase	ATMS1	AT5G17920.1	4.9097e+06	4.86293e+06	4.88942e+06	5.2242e+06	5.43848e+06	5.39176e+06	5.22421e+06	5.34806e+06	5.35562e+06	4.22505e+06	4.12371e+06	4.2239e+06	4.2299e+06	4.12259e+06	4.17635e+06	5.20338e+06	5.2686e+06	5.21975e+06	4.51717e+06	4.45299e+06	4.5545e+06	3.6082e+06	3.55097e+06	3.52143e+06	3.55709e+06	3.3793e+06	3.36778e+06	3.19387e+06	3.16265e+06	3.20932e+06	2.73781e+06	2.77109e+06	2.84565e+06	2.78866e+06	2.63802e+06	2.64928e+06	2.73857e+06	2.67633e+06	2.71737e+06
Niben101Scf09813g00005.1	5-methyltetrahydropteroyltriglutamate--homocysteine methyltransferase	ATMS1	AT5G17920.1	4.73701e+06	4.6836e+06	4.75899e+06	5.23134e+06	5.46521e+06	5.42582e+06	5.45194e+06	5.59425e+06	5.60926e+06	4.38911e+06	4.2956e+06	4.37127e+06	4.57617e+06	4.52254e+06	4.65459e+06	5.54934e+06	5.68576e+06	5.69733e+06	4.94595e+06	4.8499e+06	4.92315e+06	3.83444e+06	3.88679e+06	3.86059e+06	3.93317e+06	3.77867e+06	3.69677e+06	3.37915e+06	3.43987e+06	3.44837e+06	2.83861e+06	2.96592e+06	3.03129e+06	3.01529e+06	2.79085e+06	2.78134e+06	2.95325e+06	2.81919e+06	2.91115e+06
Niben101Scf09832g00001.1	Eukaryotic translation initiation factor 3 subunit L	AT5G25757.1	AT5G25757.1	347380	337472	342036	335942	363498	347124	357299	373796	340815	291384	308561	292013	252547	284766	261462	299532	298627	279373	275060	278780	285627	257386	249013	230193	227693	211680	233895	225088	203318	203715	245176	223614	254228	193478	214321	205916	156576	162746	169165
Niben101Scf09869g01021.1	Magnesium-protoporphyrin IX monomethyl ester [oxidative] cyclase 3	CRD1	AT3G56940.1	780661	797771	785136	786153	771580	773499	900825	889441	859270	638377	583953	599385	567144	552057	547795	485949	504212	492388	502598	510968	519697	387576	379354	386318	254765	313520	302167	309619	263644	288924	255988	260772	256832	162441	167443	147663	207146	221923	204186
Niben101Scf09906g02025.1	Mycothiol acetyltransferase	NSI	AT1G32070.2	112121	57328.9	113978	119322	109449	120570	116197	139625	109283	126601	113267	88524.3	117839	77198.3	77878.9	75817	73513.9	128573	63015.3	67434.9	70268.7	100022	59559.9	100978	54718.8	30730.1	52244.7	63726.8	58055	45943.3	25476.5	27890	58854.6	53315.8	18805.1	26040.2	17103.1	8000.33	12281
Niben101Scf09954g00010.1	Eukaryotic translation initiation factor 3 subunit B	EIF3B-2	AT5G25780.1	474998	465152	466360	471165	484830	500317	511637	505422	519000	405796	409380	409240	365399	365264	346489	378142	376920	377978	346963	353454	360842	331977	324838	307744	287679	303398	311976	283142	283731	283662	297455	291033	294980	250526	247600	277490	188563	190941	191868
Niben101Scf10055g10004.1	60S ribosomal protein L7-4	AT3G13580	AT3G13580.3	1.60321e+06	1.60154e+06	1.64295e+06	1.62032e+06	1.64099e+06	1.62231e+06	1.81536e+06	1.89832e+06	1.86725e+06	1.44011e+06	1.44299e+06	1.46924e+06	1.22688e+06	1.19086e+06	1.16554e+06	1.45054e+06	1.45773e+06	1.40451e+06	1.32353e+06	1.31073e+06	1.35924e+06	1.21973e+06	1.17278e+06	1.16975e+06	1.17422e+06	1.09786e+06	1.13557e+06	1.14371e+06	1.147e+06	1.18366e+06	1.06881e+06	1.02254e+06	1.02844e+06	964367	955192	944164	789198	827530	806270
Niben101Scf10228g00002.1	60S ribosomal protein L4-1	AT3G09630	AT3G09630.1	1.20345e+06	1.17903e+06	1.1823e+06	1.14223e+06	1.10567e+06	1.15452e+06	1.39202e+06	1.42838e+06	1.39733e+06	938500	973416	936641	890911	885405	896173	1.17319e+06	1.20655e+06	1.18471e+06	998754	1.03278e+06	1.01904e+06	940941	957752	938823	833270	799006	813328	950400	971481	987265	665834	663681	709385	810449	740034	752567	609611	570284	584784
Niben101Scf10305g01003.1	Magnesium-protoporphyrin IX monomethyl ester [oxidative] cyclase	CRD1	AT3G56940.1	799220	803665	796153	764854	743162	770669	870126	852493	832267	593275	565713	567780	542758	542149	520910	445821	461589	454279	467130	489071	493431	365232	358784	364575	223128	287630	275779	276782	236200	259484	232546	236890	229187	135917	135541	107001	171393	180252	168506
Niben101Scf10540g00002.1	Elongation factor 1-gamma 2	AT1G09640	AT1G09640.1	2.38652e+06	2.35164e+06	2.33017e+06	2.36915e+06	2.39047e+06	2.39899e+06	2.46595e+06	2.47897e+06	2.45822e+06	2.11042e+06	2.08267e+06	2.07557e+06	2.16253e+06	2.11222e+06	2.18575e+06	2.31791e+06	2.32987e+06	2.22343e+06	2.15927e+06	2.13691e+06	2.12553e+06	1.98226e+06	1.93568e+06	1.92173e+06	1.83514e+06	1.83686e+06	1.80469e+06	1.70055e+06	1.68484e+06	1.67126e+06	1.63666e+06	1.62391e+06	1.7079e+06	1.71408e+06	1.70737e+06	1.65518e+06	1.29367e+06	1.26794e+06	1.29435e+06
Niben101Scf10608g02009.1	Adenosylhomocysteinase	HOG1	AT4G13940.1	2.68459e+06	2.65077e+06	2.64885e+06	2.6392e+06	2.63018e+06	2.7194e+06	2.92701e+06	2.96893e+06	2.87447e+06	2.18386e+06	2.19352e+06	2.18509e+06	2.29265e+06	2.31064e+06	2.38219e+06	2.98387e+06	3.00459e+06	2.91054e+06	2.39992e+06	2.3084e+06	2.28818e+06	1.94226e+06	1.92961e+06	1.90767e+06	1.82285e+06	1.82525e+06	1.81163e+06	1.60076e+06	1.62449e+06	1.58107e+06	1.1808e+06	1.22756e+06	1.27591e+06	1.11499e+06	1.04366e+06	1.01889e+06	1.3646e+06	1.29638e+06	1.29426e+06
Niben101Scf10636g00008.1	40S ribosomal protein S10-1	AT4G25740	AT4G25740.1	1.06593e+06	1.07681e+06	1.05376e+06	1.0519e+06	1.00631e+06	1.02687e+06	1.08494e+06	1.1265e+06	1.12541e+06	887100	889382	878457	721755	724562	688207	861887	764904	805658	724735	578961	699837	671924	582920	647020	611027	594663	596103	637288	589475	598440	582548	555673	545110	491255	511622	471477	440788	412070	435960
Niben101Scf10798g00006.1	60S ribosomal protein L7-4	AT2G01250	AT2G01250.1	1.60321e+06	1.60154e+06	1.64295e+06	1.62032e+06	1.64099e+06	1.62231e+06	1.81536e+06	1.89832e+06	1.86725e+06	1.44011e+06	1.44299e+06	1.46924e+06	1.22688e+06	1.19086e+06	1.16554e+06	1.45054e+06	1.45773e+06	1.40451e+06	1.32353e+06	1.31073e+06	1.35924e+06	1.21973e+06	1.17278e+06	1.16975e+06	1.17422e+06	1.09786e+06	1.13557e+06	1.14371e+06	1.147e+06	1.18366e+06	1.06881e+06	1.02254e+06	1.02844e+06	964367	955192	944164	789198	827530	806270
Niben101Scf10873g00008.1	Ubiquitin-conjugating enzyme E2 E3	UEV1D-4	AT3G52560.4	330418	380346	382610	337590	343567	337110	342272	354688	361020	321005	318408	305423	323913	308065	316934	338274	356577	336862	311608	314726	310854	252597	247553	259144	287445	279694	255696	225603	226510	233851	239942	238761	258120	253792	236722	220624	199827	183968	167559
Niben101Scf11361g00005.1	3-phosphoshikimate 1-carboxyvinyltransferase	AT2G45300	AT2G45300.1	526895	631549	580358	593833	641072	604378	668591	635669	674782	456926	479688	472341	392502	383541	364084	448922	501276	496760	481878	431493	401608	351026	371634	348526	292011	322245	299379	245598	278254	297404	244236	193115	176380	171492	205676	286718	147356	148965	176817
Niben101Scf11383g00015.1	40S ribosomal protein S24-2	AT3G04920	AT3G04920.1	204706	217624	190597	189955	191825	159239	241392	247639	265987	197958	195365	172046	142368	131302	152787	195477	181013	178372	159998	145846	154771	141835	132915	125882	106222	106296	108605	160420	144651	128563	97786.9	105662	86510.9	132408	122547	117837	62824.1	63296.1	100066
Niben101Scf11737g00024.1	Pyrophosphate--fructose 6-phosphate 1-phosphotransferase	AT1G76550	AT1G76550.1	302919	311450	309680	294779	272490	305911	274321	240703	287587	256897	247209	250751	224950	220134	217501	228450	203569	230146	222608	196628	211064	190555	190421	226353	168835	153103	157147	142216	145316	145476	146829	109001	115577	109113	97573.8	126451	114343	93529.4	105749
Niben101Scf11802g02006.1	30S ribosomal protein S17	EMB1080	AT3G48930.1	374205	364598	382005	401410	405261	403258	426638	460599	453907	377750	373365	346365	314584	364545	317915	366996	375779	379683	337971	334348	327651	324565	312416	311682	286427	235365	241583	281637	291282	298382	211970	219750	244133	285554	236618	267906	194840	158933	141979
Niben101Scf11886g03036.1	BnaCnng58260D [Brassica napus]	CEST	AT5G44650.1	395805	445622	412404	479637	532849	478944	538973	520517	516393	393259	410403	375023	378906	382928	357789	383734	414922	421987	444938	442460	460141	369020	358274	282261	342090	375306	389692	271640	301875	271388	271557	281498	232879	217424	190632	207538	184830	212003	201353
Niben101Scf11895g03018.1	Trigger factor	AT5G55220	AT5G55220.1	497434	532974	487445	650413	661282	688125	693683	678328	685983	459202	447597	461914	398318	352114	417100	523617	414997	494946	484093	462530	437368	342739	319768	327195	333501	330648	287586	313738	278734	278184	319307	260443	317224	209288	207626	193422	203088	218739	215113
Niben101Scf11937g00001.1	Aldo-keto reductase	AT2G27680	AT2G27680.1	675653	679741	675643	730793	737428	643655	731227	720384	752675	739120	720242	746022	686530	696673	692816	775694	734011	704246	703009	677989	708877	638628	609705	609508	558558	518594	536581	550188	540402	533182	517548	483918	545574	529328	535795	556389	550888	534069	547742
Niben101Scf12270g02001.1	30S ribosomal protein S11	AT3G11510	AT3G11510.1	1.06863e+06	1.03643e+06	1.02775e+06	1.03122e+06	1.02239e+06	1.03198e+06	1.17124e+06	1.1676e+06	1.13996e+06	825504	818684	828233	734640	680034	701124	960977	967420	923432	867766	881155	858223	657217	658159	651253	629276	610246	618825	675864	683493	690459	515189	563168	569284	540832	495913	484472	345093	347677	368056
Niben101Scf12308g00006.1	Na(+)-translocating NADH-quinone reductase subunit F	AT1G15140	AT1G15140.1	955915	936651	932268	999048	1.00279e+06	981991	974003	970525	1.00016e+06	772327	786382	773564	823831	815378	798010	772614	811361	796406	560567	676244	620919	569612	528416	544281	587127	516302	575762	509701	540277	412350	252914	295668	193584	170535	208418	144649	431318	385435	415629
Niben101Scf12360g00006.1	Phenylalanine--tRNA ligase alpha subunit	AT3G58140	AT3G58140.1	223972	228870	236933	247241	248151	257664	245387	205771	235382	176321	209844	221038	160035	185643	125923	206914	212516	208679	201057	213219	203751	169734	109890	164781	160620	151248	166000	174807	123999	183159	103144	116334	153440	128608	176117	78124.7	116043	126451	83092.1
Niben101Scf12414g01019.1	40S ribosomal protein S13	RPS13A	AT4G00100.1	1.06756e+06	1.03808e+06	1.0255e+06	1.1754e+06	1.1761e+06	1.19099e+06	1.37636e+06	1.40588e+06	1.38851e+06	765784	758681	733621	731120	720853	798142	869395	935004	884051	874223	867208	839834	756143	744051	846748	571884	573747	642485	764272	713748	737995	414413	395098	417422	418680	436346	430635	415478	431217	362830
Niben101Scf12919g00016.1	Polyadenylate-binding protein 1	PAB8	AT1G49760.1	453649	522401	499579	509888	502398	520617	529705	536049	538015	468617	475098	472966	431218	446729	435669	511022	487871	455065	474508	477867	494646	390128	385397	352381	442050	446226	433483	367280	367635	372292	387332	386779	400629	379356	371099	376909	294795	316665	260535
Niben101Scf13146g00006.1	Geranylgeranyl diphosphate synthase	GGR	AT4G38460.1	334615	342671	344388	345448	325941	332581	330088	320614	323965	302333	298323	289427	258428	257348	259829	273758	250116	233535	252538	248021	242175	205083	203828	198883	222752	200007	196731	119338	139608	119842	110265	98901.4	130430	91918.7	87397	89442.8	70767.6	85260.9	72563.9
Niben101Scf13379g00006.1	30S ribosomal protein S7	RPS5A	AT3G11940.1	2.07081e+06	2.10156e+06	2.1201e+06	2.14199e+06	2.10822e+06	2.08085e+06	2.28556e+06	2.34473e+06	2.26888e+06	1.83181e+06	1.81502e+06	1.86412e+06	1.65321e+06	1.6939e+06	1.72605e+06	1.87332e+06	1.9794e+06	1.92112e+06	1.74692e+06	1.76497e+06	1.77007e+06	1.49216e+06	1.53656e+06	1.60564e+06	1.58752e+06	1.55642e+06	1.56088e+06	1.42639e+06	1.43705e+06	1.45821e+06	1.31888e+06	1.30271e+06	1.33826e+06	1.06185e+06	1.06928e+06	1.11711e+06	876810	795236	897698
Niben101Scf13411g05026.1	Phosphoglycerate mutase, 2,3-bisphosphoglycerate-independent LENGTH=560	iPGAM2	AT3G08590.2	1.38706e+06	1.35664e+06	1.36755e+06	1.3112e+06	1.34485e+06	1.34353e+06	1.33808e+06	1.36867e+06	1.33157e+06	1.06879e+06	1.10615e+06	1.12743e+06	977261	939370	919874	984750	1.0146e+06	1.05135e+06	967970	914588	949753	833622	789263	771384	816179	822238	812208	683590	693094	633887	780738	715102	673236	636533	659696	634832	660933	756812	689836
Niben101Scf13703g01007.1	40S ribosomal protein S10-1	AT4G25740	AT4G25740.1	1.4982e+06	1.47398e+06	1.45865e+06	1.46845e+06	1.43733e+06	1.44949e+06	1.55866e+06	1.60283e+06	1.63384e+06	1.17896e+06	1.19499e+06	1.19371e+06	938247	949504	884019	1.10806e+06	1.06907e+06	1.1469e+06	966437	839387	952023	874659	818737	878513	785756	823505	833126	827253	792279	799663	748951	728552	734697	602619	703844	665811	477354	571189	594022
Niben101Scf14009g00002.1	RNA-binding protein 1 LENGTH=360	AT5G40490	AT5G40490.1	263521	280758	264340	242350	253889	248822	241163	244003	247836	205697	207490	206704	205407	206268	228489	216393	206072	231157	201914	199477	198644	176682	169614	172984	192838	178945	176752	154587	152828	147908	162654	137594	165910	170033	157395	151819	128010	118629	138089
Niben101Scf14010g01001.1	60S ribosomal protein L23a	RPL23AB	AT3G55280.1	1.18273e+06	1.21215e+06	1.1672e+06	1.18411e+06	1.19569e+06	1.22804e+06	1.33724e+06	1.355e+06	1.30741e+06	1.04205e+06	1.058e+06	1.06311e+06	974047	974154	1.00051e+06	1.16091e+06	1.15206e+06	1.14197e+06	1.05253e+06	822566	1.02771e+06	757233	761192	778059	840843	802954	817544	824447	801033	778689	698887	745537	747621	693323	653434	645973	538243	527041	535855
Niben101Scf14717g00010.1	40S ribosomal protein S4	AT5G58420	AT5G58420.1	2.2707e+06	2.2538e+06	2.23292e+06	2.24394e+06	2.26441e+06	2.2504e+06	2.55376e+06	2.5161e+06	2.54266e+06	1.97265e+06	1.97125e+06	1.9975e+06	1.68352e+06	1.63589e+06	1.68129e+06	2.16027e+06	2.07269e+06	2.06805e+06	1.84101e+06	1.83314e+06	1.80115e+06	1.68727e+06	1.63513e+06	1.65326e+06	1.59128e+06	1.55617e+06	1.59278e+06	1.71153e+06	1.64789e+06	1.69174e+06	1.41e+06	1.35734e+06	1.40346e+06	1.47267e+06	1.43484e+06	1.39227e+06	729860	735857	763059
Niben101Scf15049g00002.1	Thioredoxin z LENGTH=183	CITRX	AT3G06730.1	239887	238044	244652	284654	266604	276542	281681	304829	317451	266468	262613	265634	202195	227656	217508	256063	253839	279155	233697	215605	224868	226950	189610	191618	172574	192304	191914	202372	201859	199564	170493	190389	179654	186881	131635	184639	118230	174642	174616
Niben101Scf16244g02036.1	30S ribosomal protein S10	AT3G47370	AT3G47370.1	1.31859e+06	1.32386e+06	1.31662e+06	1.26594e+06	1.30783e+06	1.32808e+06	1.45154e+06	1.45331e+06	1.42297e+06	1.24718e+06	1.21073e+06	1.21598e+06	988752	1.02987e+06	1.00868e+06	1.18487e+06	1.09868e+06	1.11673e+06	959086	995435	999561	922605	788618	822116	968753	914506	912693	837217	773882	795391	856975	773603	792981	712104	748151	772213	623065	655130	635987
Niben101Scf16532g01001.1	Cycloartenol Synthase	CAS1	AT2G07050.1	97737.3	97518.7	101461	103636	103223	111741	112096	115893	112550	76416	85511.4	85944.3	93499.6	85387.4	92997.5	98134.2	94075.3	97305.4	84512.2	84670.2	94032.1	80275.4	74021.4	69529.1	63954.4	61095.9	60626.8	57446.1	50955.9	70491.3	58706.9	51083.7	46008.1	43264.1	42682.5	49330.5	62359.8	47687.8	17850.9
Niben101Scf17834g00013.1	MULTISPECIES: hypothetical protein [Prochlorococcus]	EMB3143	AT5G58250.1	957457	1.00315e+06	969696	1.15703e+06	1.15649e+06	1.16802e+06	1.2673e+06	1.29848e+06	1.27145e+06	940933	906146	916244	938038	896007	880435	1.07205e+06	1.09175e+06	1.0553e+06	1.02539e+06	1.03305e+06	1.01951e+06	789863	764856	775158	813256	845622	826025	716783	756513	749312	762418	736993	756772	581624	647703	666480	592331	579732	592749
Niben101Scf18308g01001.1	Eukaryotic translation initiation factor 5A-3	ELF5A-1	AT1G13950.1	870104	884812	847823	825475	828647	873206	775560	806318	793687	765541	768527	729900	665761	678747	649779	709714	689269	679696	698977	697102	724955	560254	563405	559301	713154	630539	666914	532407	540003	517781	541991	562000	570851	490401	494543	462470	352173	359417	376418
Niben101Scf18396g00002.1	30S ribosomal protein S5	RF12		1.72304e+06	1.74369e+06	1.70222e+06	1.66252e+06	1.71692e+06	1.69541e+06	1.9884e+06	2.0129e+06	2.01192e+06	1.58711e+06	1.51288e+06	1.55571e+06	1.3177e+06	1.28909e+06	1.29865e+06	1.55988e+06	1.46922e+06	1.44958e+06	1.3679e+06	1.3578e+06	1.38817e+06	1.32787e+06	1.27142e+06	1.22983e+06	1.14885e+06	1.16856e+06	1.192e+06	1.2848e+06	1.2464e+06	1.26934e+06	1.01855e+06	1.00112e+06	1.00762e+06	948756	1.05978e+06	1.06683e+06	859375	929754	926679
Niben101Scf19230g01011.1	50S ribosomal protein L22	AT1G27400	AT1G27400.1	348375	328255	327578	324753	318195	345207	343665	359006	337249	253696	262730	267195	189284	184166	168277	201237	220251	219284	206705	202367	205346	157781	177493	179596	153060	191073	181935	156392	166731	180321	173617	170863	188851	128665	173506	185804	135816	141189	133839
Niben101Scf19454g00004.1	Elongation factor 1-beta 1	eEF-1Bb1	AT1G30230.2	1.29959e+06	1.32351e+06	1.27296e+06	1.31656e+06	1.31762e+06	1.36786e+06	1.38141e+06	1.368e+06	1.37202e+06	1.10187e+06	1.1104e+06	1.15299e+06	1.19862e+06	1.20904e+06	1.2037e+06	1.26516e+06	1.2169e+06	1.18352e+06	1.1239e+06	1.12069e+06	1.1287e+06	1.03163e+06	960973	961238	1.04601e+06	1.01287e+06	1.01784e+06	900101	851231	856390	840021	767540	819601	817550	780223	765844	649426	673819	662091
Niben101Scf19719g00009.1	30S ribosomal protein S11	AT3G11510	AT3G11510.1	790855	753238	739060	839574	847878	842579	969053	967697	949153	578309	601189	595449	636501	582241	613409	773479	771997	751683	716127	718100	698247	564079	567413	562169	515656	483388	489712	547365	557991	571981	367693	399373	399014	397364	358484	353926	300125	296606	308728
Niben101Scf21813g00002.1	Alanine--tRNA ligase	ALATS	AT1G50200.1	660803	652943	644979	649938	651012	686628	639077	643504	625096	540105	561995	564460	522857	530438	597926	597859	492201	586881	495391	561076	538420	460695	443604	395253	502887	437165	409523	365987	431975	348338	388455	414227	426322	233733	240867	300283	317180	336597	276952
Niben101Scf22195g00025.1	40S ribosomal protein S24-2	AT3G04920	AT3G04920.1	412248	407053	381513	372920	376319	346089	471049	484161	491198	360980	357899	333270	273252	265438	282113	376022	360663	320892	299780	290462	295429	244486	250545	245450	208240	200436	186202	300664	291068	275274	186212	191131	180710	253695	235357	235007	136682	129086	181523
Niben101Scf24096g00038.1	Pyrophosphate--fructose 6-phosphate 1-phosphotransferase	AT1G76550	AT1G76550.1	302919	311450	309680	294779	272490	305911	274321	240703	287587	256897	247209	250751	224950	220134	217501	228450	203569	230146	222608	196628	211064	190555	190421	226353	168835	153103	157147	142216	145316	145476	146829	109001	115577	109113	97573.8	126451	114343	93529.4	105749
Niben101Scf25430g00015.1	phosphoenolpyruvate carboxylase 1 LENGTH=967	PPC1	AT1G53310.3	1.3661e+06	1.38527e+06	1.3572e+06	1.21096e+06	1.20554e+06	1.3321e+06	1.58092e+06	1.61386e+06	1.42231e+06	1.19113e+06	1.21104e+06	1.24074e+06	1.13036e+06	1.2772e+06	1.11395e+06	1.30682e+06	1.20828e+06	1.16804e+06	980909	988463	999685	1.08341e+06	938160	964072	791622	738056	732919	706930	638695	837872	481238	458101	398045	437547	396173	409547	280472	337709	321656
Niben101Scf25706g00003.1	Adenosine kinase 2	At3g09820	AT3G09820.1	1.29036e+06	1.27083e+06	1.22726e+06	1.27127e+06	1.31335e+06	1.30647e+06	1.46407e+06	1.45509e+06	1.42989e+06	1.16313e+06	1.1368e+06	1.03446e+06	1.21639e+06	1.14312e+06	1.2112e+06	1.34056e+06	1.24782e+06	1.2373e+06	1.22679e+06	1.20016e+06	1.15229e+06	1.10438e+06	983926	1.05153e+06	1.08002e+06	956338	1.01615e+06	967819	944221	883802	860761	864198	958175	1.12289e+06	1.09224e+06	1.08861e+06	940142	879186	951912
Niben101Scf27265g00026.1	Translationally-controlled tumor protein homolog	TCTP	AT3G16640.1	2.44788e+06	2.47368e+06	2.52361e+06	2.50358e+06	2.54785e+06	2.52723e+06	2.48152e+06	2.52219e+06	2.50853e+06	2.24525e+06	2.20822e+06	2.30252e+06	2.14318e+06	2.18884e+06	2.2645e+06	2.63225e+06	2.58857e+06	2.5841e+06	2.34552e+06	2.35698e+06	2.34941e+06	2.01246e+06	2.05044e+06	2.00375e+06	2.3031e+06	2.20209e+06	2.22288e+06	1.83846e+06	1.87675e+06	1.86406e+06	1.68066e+06	1.77984e+06	1.7865e+06	1.72529e+06	1.61387e+06	1.63852e+06	1.56018e+06	1.57093e+06	1.53184e+06
Niben101Scf28696g00003.1	Asparagine--tRNA ligase	SYNC1	AT5G56680.1	223512	228095	222145	225445	247428	247198	263679	246542	258594	195722	171737	211404	197950	203399	188854	196311	214487	184903	198646	186492	205743	182109	160660	159260	164561	170630	143923	134355	141486	149908	103198	139666	145898	140147	153539	153644	121897	85759.4	90531.2
Niben101Scf30958g00013.1	Cytosolic Fe-S cluster assembly factor NUBP2 homolog	HCF101	AT3G24430.1	185284	181171	201170	265485	270826	256651	287816	281277	286700	185363	196454	199793	236983	218282	252791	192059	227652	199923	193348	165201	183022	113460	120639	142461	92952.9	64650.4	80565.7	136746	105091	72353	89638.3	93523	100853	67766.2	108046	81579.6	94015.3	128808	49200.9
Niben101Scf32453g00001.1	60S ribosomal protein L13-2	BBC1	AT3G49010.3	1.09513e+06	1.08122e+06	1.07581e+06	1.05878e+06	1.09571e+06	1.11404e+06	1.27561e+06	1.30561e+06	1.29849e+06	921241	952712	938978	856434	807624	780013	1.10431e+06	1.13664e+06	1.13236e+06	930219	916836	917833	815902	824776	793051	652367	637186	631077	877834	877144	861894	561260	586149	594458	786381	687178	704023	533014	501646	512345
Niben101Scf32851g00036.1	40S ribosomal protein S4	AT5G58420	AT5G58420.1	2.2707e+06	2.2538e+06	2.23292e+06	2.24394e+06	2.26441e+06	2.2504e+06	2.55376e+06	2.5161e+06	2.54266e+06	1.97265e+06	1.97125e+06	1.9975e+06	1.68352e+06	1.63589e+06	1.68129e+06	2.16027e+06	2.07269e+06	2.06805e+06	1.84101e+06	1.83314e+06	1.80115e+06	1.68727e+06	1.63513e+06	1.65326e+06	1.59128e+06	1.55617e+06	1.59278e+06	1.71153e+06	1.64789e+06	1.69174e+06	1.41e+06	1.35734e+06	1.40346e+06	1.47267e+06	1.43484e+06	1.39227e+06	729860	735857	763059
Niben101Scf33214g00010.1	Nascent polypeptide-associated complex subunit beta	AT1G73230	AT1G73230.1	269652	258995	273654	280040	297816	288841	298953	300234	309120	209291	203942	208446	167060	170978	162531	166405	176909	160651	169233	165839	184347	153884	152649	140209	137244	155775	169691	122112	128261	134156	127544	83783.8	122076	83138.1	103570	96641.7	111790	119446	113528
Niben101Scf34389g00002.1	Elongation factor 1-alpha 3	At1g07940	AT5G60390.1	1.35848e+07	1.34105e+07	1.33572e+07	1.35372e+07	1.37136e+07	1.42927e+07	1.51813e+07	1.51268e+07	1.50675e+07	1.23195e+07	1.23227e+07	1.20084e+07	1.25078e+07	1.26357e+07	1.28684e+07	1.32206e+07	1.41386e+07	1.40165e+07	1.28431e+07	1.26644e+07	1.251e+07	1.14032e+07	1.14831e+07	1.14518e+07	1.08187e+07	1.1201e+07	1.14086e+07	9.94116e+06	1.05117e+07	1.05476e+07	9.39915e+06	9.57423e+06	1.01437e+07	1.04295e+07	1.04445e+07	1.05913e+07	8.36645e+06	8.3635e+06	8.42978e+06

## Sheet: Genes displayed in Fig 3C
Table 4 sheet 2: List of genes are part of the actual networks displayed in Figure 3C
AGI codes
ACT7
AT1G18070
ADF4
AT3G29185
AT3G54360
AT5G51110
ACLB-2
Tudor1
SAD2
PHS2
LOS2
KAC2
KAC1
iPGAM2
GRP7
GDI2
FTSZ1-1
cICDH
B73
AT5G61170
AT5G20890
AT4G25740
AT4G20980
AT3G47370
AT3G12390
GDI2
AT3G09200
AT2G01250
AT1G73230
AT1G42960
AT1G27400
ABCF1
CRD1
EIF4A-2
ELF5A-3
GDI1
GDI1
HCF101
EMB3147
emb1138
EIF3B-2
CAS1
AT5G25757.1
AT3G11830
At3g09820
AT2G45300
AT2G37220
AT1G76550
AT1G74470
AT1G48830
AT1G12000
IMD2
MTO1
PDE329
PDX1.1
RGP1
ROC7
RPL18
RPL18
RPS18C
RPL9B
RPL23AB
RF12
PAB8
P40
LOS1
HEMC
HEMB1
EMB1144
EMB1080
EIF2B
CR88
CHLI1
ATMS1
AT5G58420
AT5G48760
AT5G35530
AT5G04800
AT4G34555
AT3G53580
AT3G13580
AT3G11510
AT3G10950
AT2G32060
AT2G24060
AT2G19730
AT2G17360
AT1G36240
At1g01090
SCO1
TUB1
RSR4
RBP45B
PPC3
PPC1
HSP91
GGR
ELI3-1
ELF5A-1
eEF-1Bb1
CAC3
AT2G27680
AT1G74910
AT1G66430
AT1G09640
At1g07940
CHLM
TOC159
TRXF1
RPS5A
RPS5A
TSB1
TUA5
TUA6
ATG18D
TUB6
SVB
SHM4
GLC
AT2G43090
TUB8
AT1G12310
UEV1D-4
GME
ATG3
IIL1
