# Supplementary material for: Proteomic and metabolomic analysis of Nicotiana benthamiana under dark stress
Source: FEBS Open Bio. 2021 Dec 16;12(1):231–49. doi: 10.1002/2211-5463.13331 (PMC8727940; doi:10.1002/2211-5463.13331)
Supplement: Supplementary file 5 — Table S5. List of all identified GC‐MS components from N. benthamiana (The values for the different time points correspond to the relative value). [file FEB4-12-231-s005.xlsx]

## Sheet: ANOVA analysis
Table 5 sheet 1: List of all identified differential GC-MS components by ANOVA analysis from N. benthamiana (The values for the different time points correspond to the relative value)
metabolites ID	ANOVA analysis p-value	0h-1	0h-2	0h-3	8h-1	8h-2	8h-3	16h-1	16h-2	16h-3	8d-1	8d-2	8d-3
Silanamine	0	0.00043802	0.00042792	0.000454532	0.000897035	0.000895405	0.000944751	0.00376765	0.00366721	0.0031156	0.0239847	0.0249851	0.0236685
Lactic Acid	0	0.000231658	0.000230016	0.000249531	0.00053498	0.000593889	0.000584746	0.000950592	0.000987442	0.000985837	0.000377538	0.000469551	0.000336355
L-Alanine	0	0.00101134	0.00102286	0.00112165	0.00187751	0.00212155	0.00205557	0.00346573	0.00389345	0.00452498	0.0104096	0.016679	0.0123396
2-Aminobutanoic acid	0	0.00016054	2.03684e-05	0.000169836	0.000277515	0.000301959	0.000289528	0.000219603	0.000237355	0.000226666	0.00342691	0.00411252	0.00389662
L-Valine	0	0.000462441	0.00046249	0.000482773	0.00155779	0.00176517	0.00159432	0.00444049	0.00532817	0.00598929	0.0227713	0.0275445	0.0262474
Ethanolamine	0	0.000414543	0.000378455	0.000385849	0.000747509	0.000745055	0.000767647	0.00113845	0.000982621	0.000939111	0.0018142	0.00186634	0.00183937
L-Leucine	0	0.000328892	0.000321959	0.000335125	0.00145272	0.00156655	0.00152658	0.00562887	0.00659082	0.00659043	0.0100828	0.0123447	0.010987
L-Isoleucine	0	0.000332413	0.000294361	0.000354335	0.00106054	0.00111709	0.00111166	0.000664779	0.00527774	0.0053016	0.013243	0.0129337	0.0134648
Butanedioic acid	0	0.000150309	0.000157759	0.000148997	0.00145589	0.00157727	0.00153471	0.000796221	0.000857216	0.000893468	0.000243879	0.000207144	0.00026981
2-Aminobenzoic acid	0	2.47205e-05	3.21843e-05	3.06368e-05	1.41653e-05	1.35531e-05	1.51845e-05	2.15911e-05	2.66519e-05	2.64369e-05	0.000184001	0.000195942	0.000153452
Amphetamine	0	6.02562e-05	6.46601e-05	7.52079e-05	0.000229033	0.000238603	0.000241323	0.000317906	0.000316811	0.000341604	0.00220915	0.0017207	0.00208928
Serine	0	0.00378489	0.00387419	0.00416068	0.00523902	0.00569248	0.00511586	0.0160236	0.017766	0.0165214	0.0368313	0.0369717	0.0399622
Itaconic acid	0	0.000130759	0.000130793	0.00013398	0.000323055	0.000344253	0.000346545	0.000960934	0.00099374	0.000253076	0.00147288	0.00169727	0.00154488
β-Alanine	0	0.000159264	0.000159235	0.000174639	0.000354047	0.000264035	0.000220303	0.00112665	0.00129108	0.00133365	0.00413424	0.00288147	0.00366568
3-Amino-2-piperidone	0	0.000396441	0.00038554	0.000279504	0.00296698	0.00292342	0.00290378	0.00677334	0.00641055	0.00666143	0.0777205	0.0811635	0.0819449
4-aminocyclohexane-1-carboxylic acid	0	8.48276e-05	7.03766e-05	6.35736e-05	0.000108013	0.000102844	9.9923e-05	0.000385958	0.0004986	0.000551684	0.00131989	0.00263954	0.00197214
Phenethylamine	0	0.000410729	0.000389707	0.000417215	0.00036881	0.000383573	0.000366038	0.000850493	0.000902156	0.00091528	0.00176452	0.00161233	0.00173655
Asparagine	0	0.000129825	0.000126853	0.000145817	0.000711768	0.000793379	0.000723732	0.00174275	0.00247172	0.00217715	0.0123552	0.00473626	0.011939
L-Ornithine	0	0.000125478	0.00382048	0.000123953	0.000273609	0.00025643	6.68477e-05	0.00115327	0.0010571	0.00139508	0.0241212	0.0120811	0.021192
Phenylalanine	0	4.79648e-05	0.000494847	4.01493e-05	0.000299808	0.00032345	0.000298842	0.00680125	0.00710504	0.00274361	0.028891	0.0301162	0.00384165
5-Phenyl-2,4-pyrimidinediamine	0	1.05845e-05	8.17857e-06	1.02573e-05	5.22802e-05	5.5146e-05	4.98421e-05	5.14223e-05	7.71721e-05	0.000103567	0.00152316	0.00120331	0.00156277
2-Aminoadipic acid	0	2.10104e-06	2.55508e-06	2.49878e-06	3.55908e-06	6.98396e-06	6.34351e-06	3.13242e-05	6.1299e-05	7.46562e-05	0.00293521	0.00146821	0.0027048
Pyrimidine	0	0.00312327	0.00293597	0.00308248	0.00138797	0.0014577	0.0014017	0.000546642	0.000655287	0.000325249	0.00321206	0.0015659	0.00287721
Galactaric acid	0	0.00718374	0.00674584	0.00708742	0.00074901	0.000775533	0.000562373	0.000468921	0.00140974	0.000283643	0.00929245	0.00305718	0.00921476
Citric acid	0	0.000601605	0.000586585	0.000640557	0.00583031	0.00627052	0.00612659	0.00339086	0.00403049	0.0041883	0.011207	0.00446638	0.00842552
Citrulline	0	4.53786e-05	4.08391e-05	4.67755e-05	3.98401e-05	9.31121e-05	0.00302522	0.000550648	0.000693309	0.000724065	0.00826513	0.00328405	0.00772171
2-Ketoglutaric acid	0	0.0032731	0.00302792	0.0032454	0.00462344	0.00475413	0.00461619	0.00681569	0.00723263	0.0071443	0.000390463	0.000232595	0.000295485
Alloxanic acid	0	3.8606e-06	1.18516e-05	5.94497e-06	9.0902e-05	8.66823e-05	8.01786e-05	0.00615686	0.00718133	0.00657514	0.0108529	0.00405075	0.00923113
L-Lysine	0	0.000259509	0.000195404	0.000247554	0.00130229	0.00139432	0.00134178	0.00635373	0.0070748	0.0066657	0.0064381	0.00236143	0.0057523
L-Tyrosine	0	0.000273762	0.000378873	0.000349031	0.000724863	0.000956252	0.00094199	0.00204419	0.00212602	0.00171476	0.00666034	0.00278394	0.0046207
Sedoheptulose	0	0.0024434	0.00227829	0.00242495	0.00317964	0.00330074	0.0031918	0.00472449	0.00527826	0.00542967	0.000855783	0.000343809	0.000709543
Taurine	0	6.88582e-05	6.41389e-05	0.000161843	9.5143e-05	9.09857e-05	9.41807e-05	5.34866e-05	0.000111179	0.000194661	0.00340359	0.00121394	0.00270682
L-Tryptophan	0	4.34103e-05	4.17609e-05	4.24556e-05	0.000188211	0.000196612	0.000204853	0.000596198	0.000724809	0.000801201	0.00832214	0.00388072	0.00748857
Sucrose	0	0.105272	0.0917816	0.103954	0.100675	0.102624	0.0950943	0.0270291	0.0318922	0.0308587	0.0022448	0.0011384	0.00168978
D-Glucose	1.11022e-16	0.0147508	0.0132574	0.0140747	0.00954274	0.00972068	0.00939736	0.00106488	0.00121821	0.00115539	0.00032921	0.00181176	0.000270521
N-(3-methyl-2-oxobutyl)-Acetamide	4.44089e-16	1.2049e-06	3.2128e-06	3.02233e-06	1.51004e-05	1.84274e-05	1.9909e-05	1.53934e-06	9.50188e-05	8.30345e-05	0.000370238	2.39651e-05	9.88486e-05
Buphedrone	7.77156e-16	0.000331199	0.000331959	0.000350074	0.000637359	0.000690709	0.000654719	0.0011662	0.00120856	0.00117063	0.00052147	0.000914807	0.000513549
L-(-)-Sorbose	1.44329e-15	0.0633865	0.0631824	0.066559	0.0213716	0.0219263	0.0184077	0.00566379	0.00622688	0.0060535	0.000752627	0.00273557	0.000841123
Palmitic Acid	1.55431e-15	0.00520887	0.00558326	0.00510874	0.0119198	0.0138473	0.0136878	0.0212736	0.0198019	0.0219635	0.00921001	0.00318209	0.00668902
N,N'-bis(trimethylsilyl)-1,3-Cyclohexanebis(methylamine)	4.44089e-15	0.00103543	0.00100268	0.0010675	0.00211371	0.002276	0.00217916	0.00286725	0.00304619	0.00295419	0.00134408	0.0014426	0.00138801
Phenol	7.10543e-15	0.000536447	0.000522681	0.000563734	0.000675002	0.000718047	0.000735866	0.000729348	0.000960261	0.00115072	0.000408375	0.000217627	0.000323779
2,4,6-trimethyl-Pyridine	3.61933e-14	0.00154855	0.00150333	0.0015731	0.0030709	0.00318255	0.00311621	0.00582758	0.00633661	0.0064062	0.00169842	0.00138128	0.00145219
3-Aminodihydro-2(3H)-furanone	5.57332e-14	9.38294e-06	1.13848e-05	1.02648e-05	9.98942e-05	6.4721e-05	8.99679e-05	0.000313531	0.000367176	0.000444336	0.000263111	0.000568328	0.000623884
D-Fructose	5.91749e-14	0.0964948	0.0897686	0.0948695	0.0286706	0.0291454	0.0283487	0.00499337	0.00529695	0.00526553	0.000477708	0.00827505	0.000276453
methyl bis(2-hydroxyethyl)glycinate	1.87739e-13	8.17475e-06	7.79674e-06	6.58145e-06	3.38227e-05	2.94505e-05	6.68266e-05	0.000107341	0.000153422	0.000181763	0.000605088	0.000358275	0.000522351
Ethanamine	2.73004e-13	0.00108343	0.00107692	0.00105677	0.00208232	0.00224399	0.00213378	0.00378385	0.00392006	0.00372398	0.00202234	0.00256887	0.00193248
L-Threonine	8.70637e-13	0.00138674	0.00126116	0.00144663	0.00296934	0.00327616	0.00311747	0.00812706	0.00745909	0.00865902	0.00652243	0.00554696	0.00621213
(2S,3R)-3-[(4E,7E)-Nona-4,7-dienoyl]-oxirane-2-carboxamide	1.08058e-12	0.00580915	0.00548948	0.00657678	0.0108841	0.0117411	0.0114344	0.0152798	0.018294	0.0181109	0.00930243	0.00896197	0.00886635
D-Allose methyloxime	2.37033e-12	0.0247047	0.0228193	0.0229301	0.00692532	0.00742774	0.0068206	0.0011307	0.00130103	0.00122884	0.000690327	0.0002396	0.000927908
(Z,Z,Z)-9,12,15-Octadecatrienoic acid, methyl ester	2.77134e-12	7.58979e-05	8.40577e-05	7.4852e-05	0.000225829	0.000192048	0.000195193	0.000278079	0.000262816	0.000263634	0.000136815	8.32788e-06	0.000112781
Spermine	4.36962e-12	0.000190895	0.000152383	0.000208267	0.000378207	0.000375961	0.000400195	0.00214883	0.00235913	0.0021617	0.000614819	0.00031245	0.00056217
D-(+)-Turanose	4.87466e-12	0.00125387	0.00116669	0.000770554	0.00236459	0.00254484	0.00325161	0.00161184	0.00147504	0.000932667	0.00100002	0	0.000924576
α-Linolenic acid	5.44886e-12	0.00434726	0.00394918	0.00295609	0.00831911	0.00893533	0.00858494	0.0122987	0.0143566	0.0126605	0.0081272	0.00305021	0.00695787
Stearic acid	1.11741e-11	0.00112068	0.0010021	0.00113415	0.0013704	0.00147606	0.00146349	0.00135514	0.00162373	0.00192169	0.000705004	0.000318577	0.000541569
4-Aminobutanoic acid	1.17328e-11	7.82695e-05	7.76443e-05	8.0595e-05	0.000349246	0.000361027	0.000353852	0.000698818	0.000758738	0.000774974	0.00181067	0.0013667	0.00163411
Melibiose	1.19632e-11	0.00246484	0.00230385	0.00254526	0.00629229	0.00649572	0.00644422	0.00975756	0.010467	0.00832955	0.00268629	0.00261411	0.00297842
3,7-dimethyl-Undecane	1.35492e-11	5.37906e-05	5.28796e-05	5.716e-05	0.000100938	0.000109835	0.000105796	0.0002022	0.000187858	0.000186166	8.53991e-05	8.2636e-05	6.84915e-05
carbamate	1.67357e-11	0.000419563	0.0004616	0.000492247	0.000817198	0.000923089	0.000918383	0.0013199	0.00148373	0.00158982	0.00128749	0.000773849	0.000946556
Stigmasterol	1.77441e-11	0.00207071	0.00192866	0.00188829	0.00430955	0.00472002	0.00455636	0.00862103	0.00934017	0.00893744	0.00286906	0	0.00203112
Xylitol	1.78051e-11	0.000582544	0.000563649	0.000593051	0.0010332	0.00101298	0.00100049	0.00139735	0.00154874	0.00160687	0.000721591	0.000246697	0.000683023
D-(+)-Talose methyloxime	1.99309e-11	0.118428	0.109334	0.115809	0.0384888	0.00379024	0.0379096	0.00643653	0.00663667	0.00677788	0.000797581	0.000498148	0.000670033
2,3,5-trihydroxy	2.09848e-11	0.000642705	0.000644745	0.000754846	0.00614695	0.00772911	0.0079536	0.00721944	0.00718018	0.00784487	0.006343	0.00381885	0.00646398
Glycerol	2.41007e-11	0.000847754	0.000809182	0.000830076	0.00146043	0.00134325	0.00145668	0.00294864	0.00339706	0.00338223	0.00131952	0.000839529	0.00086046
L-Histidine	5.60041e-11	0.00588547	0.00542377	0.00572543	0.00190347	0.00194183	0.00185415	0.000362384	0.00117414	0.0002616	0.0010925	0.00050444	0.000948136
β-Sitosterol	7.19538e-11	0.00109217	0.00102112	0.00108588	0.00270661	0.00279448	0.00213301	0.00527055	0.00586704	0.00566318	0.00131628	0	0.000935283
D-Mannose	8.18527e-11	0.00929448	0.00794918	0.00840325	0.00523699	0.00584645	0.0051309	0.000778238	0.000790926	0.000748365	0.000186031	6.29972e-05	0.000172351
L-Aspartic acid	1.26604e-10	0.00404934	0.00386535	0.00419035	0.015368	0.0160918	0.0154202	0.0220342	0.021533	0.0223432	0.0163176	0.0151053	0.0158865
Arachidic acid, 2-methylbutyl ester	1.90934e-10	0.000931466	0.000633245	0.000650552	0.00100433	0.0010997	0.00112574	0.000224002	0.000682494	0.00135813	0.000567366	0.000362772	0.000423882
Campesterol	2.46261e-10	0.000716422	0.000669379	0.000704385	0.00158064	0.00163025	0.00155037	0.00281065	0.0032232	0.00317047	0.000678706	0	0.000421018
L-Glutamic acid	7.3577e-10	0.00767715	0.00639769	0.00774246	0.0207417	0.0220986	0.0190494	0.040405	0.0434437	0.0494934	0.0267758	0.0192157	0.0276482
Galactinol	7.43318e-10	0.00112549	0.00106128	0.00115545	0.0027191	0.00283264	0.00267094	0.00359649	0.00420339	0.00448354	0.000414043	0.0025775	0.00034001
D-(+)-Glucosamine	8.42829e-10	0.000423467	0.000410952	0.0004416	0.000850797	0.000971693	0.000952786	0.00122045	0.000367295	0.000591809	0.000190415	0.000139673	0.000176781
D-(+)-Cellobiose	9.69589e-10	7.09217e-05	3.07867e-05	7.32903e-05	4.01683e-05	2.90558e-05	0.000121524	0.000242545	0.000230196	0.000188271	2.11428e-05	8.94653e-05	7.99194e-05
L-Proline	1.20151e-09	0.00472625	0.00439446	0.00481372	0.00610442	0.00646515	0.00620291	0.0075809	0.0096302	0.00982004	0.000645581	0.000811632	0.000701508
Ethyl α-D-glucopyranoside	1.40788e-09	0.00437739	0.00410839	0.00434483	0.00767496	0.00786419	0.00761129	0.0119204	0.0133546	0.0134382	0.00677988	0.00348683	0.00584998
Hydantoic acid	1.42433e-09	0.000537179	0.000590448	0.000515244	0.00131057	0.0013965	0.00127185	0.00108102	0.00156128	0.00206967	0.000355787	0.00028835	0.000522748
(3R,4S,5R,6R)-Gluconolactone	1.6367e-09	0.000969335	0.0539136	0.0567415	0.0199737	0.0204796	0.0197042	0.000689783	0.00725417	0.000755473	0.0099976	0.0036521	0.00916019
L-Asparagine	1.71531e-09	0.000113295	0.000133481	9.985e-05	0.000300898	0.000294601	0.000342318	0.00123092	0.000510323	0.00146561	0.00719388	0.0039255	0.00668975
Ethyl α-D-glucopyranoside	2.00333e-09	0.000767162	0.000601048	0.000694845	0.00144698	0.00132697	0.000985508	0.00242778	0.00294355	0.00325421	0.0010448	0.000873494	0.00157173
Propylene glycol	2.15134e-09	0.000597717	0.000595393	0.000615357	0.000656481	0.00071124	0.000693111	0.00128686	0.00137596	0.00129993	0.00264405	0.00303452	0.00258861
Tridecanoic acid	3.29517e-09	0.000664855	0.000635812	0.000667066	0.00137412	0.00146075	0.00138593	0.00204955	0.00231821	0.00236529	0.00107571	0.000591599	0.000945152
Ethylene glycol	3.72725e-09	0.000148188	0.000132103	0.000239871	0.000139512	0.000195176	0.00016629	0.000262337	0.000244806	0.000247104	0.000459737	0.000888017	0.000403548
Myo-Inositol	3.84839e-09	0.0924825	0.0875966	0.0929382	0.0755805	0.0836625	0.0749734	0.0586822	0.0670409	0.0636531	0.000601305	0.000990217	0.000191578
Methoxyamine	6.07795e-09	0.000266715	0.000293527	0.000278941	0.000583246	0.000608809	0.000620983	0.00123189	0.00121548	0.00113297	0.000632456	0.000120201	0.000629186
DL-Phenylalanine	6.60997e-09	0.000137016	0.000134167	0.000137681	0.000271257	0.000267067	0.000259947	0.000606771	0.000385199	0.000185678	0.00112495	0.000883959	0.000611345
Neophytadiene	8.57416e-09	0.00233378	0.0021987	0.00237175	0.00606548	0.00559942	0.0055664	0.00885948	0.0101898	0.0111718	0.00363812	0.00189702	0.00284434
Hexadecanoic acid	1.43638e-08	9.57853e-05	0.000104212	0.000110303	0.000167158	0.000194124	0.000195933	0.000646522	0.00100292	0.00035974	0.00033028	9.06103e-05	0.000122786
Quininic acid	1.83869e-08	0.00186304	0.00317977	0.00275768	0.00137742	0.00115755	0.00110394	0.00100501	0.000753187	0.000991337	0.000143272	0.000103621	0.000162192
(Z,Z)-9,12-Octadecadienoic acid	2.01009e-08	0.0014154	0.00167649	0.00173775	0.00414897	0.00433803	0.00442293	0.00669177	0.0045111	0.00528803	0.00201489	0.000437285	0.00163185
3,7,11,15-Tetramethyl-2-hexadecen-1-ol	2.9244e-08	0.000667825	0.000644946	0.000556366	0.000995582	0.0010322	0.000615209	0.00111623	0.00161804	0.00149223	0.000606251	0.000341126	0.000500052
Erythritol	3.56609e-08	0.000179359	0.000177572	0.000191407	0.000365827	0.000365227	0.00036784	0.000590703	0.000579786	0.000602515	0.000169354	0.00017669	0.000689579
Serine	7.98927e-08	3.78486e-05	4.83698e-05	5.48833e-05	0.000193106	0.000176607	0.000151258	0.000949997	0.000254912	0.000161661	0.0021377	0.0010879	0.000821005
β-Gentiobiose methyloxime (isomer 2)	1.16632e-07	0.000206279	6.24147e-05	0.000191174	0.000224877	0.000186251	0.000230201	0.00029227	0.000338238	0.000282442	0.000160219	0.000126558	0.000131306
diethylcarbamic acid	1.22094e-07	0.000125852	0.000182504	0.000197544	0.000123104	0.000429401	0.000427691	0.000667098	0.000694768	0.000668501	0.000309492	0.000101324	0.000255641
Chlorogenic acid	1.29757e-07	0.000240535	0.000276398	0.00024673	0.000298828	0.000293291	0.000304685	0.000450238	0.000545386	0.000549137	0.000207323	4.44697e-06	0.000180862
Phytol	1.42487e-07	0.000286414	0.000259625	0.000268699	0.000809725	0.00081077	0.000865929	0.00141723	0.00161705	0.00170367	0.00133771	0.000581856	0.00103247
Malic acid	2.39287e-07	0.0723578	0.0683099	0.0724563	0.173883	0.179678	0.173954	0.0483384	0.0514602	0.0500115	0.0113345	0.00730394	0.0101657
β-D-Glucopyranose	2.74479e-07	0.000144477	0.000212154	0.000228804	0.000247745	0.000239319	0.000327626	0.000586486	0.000527089	0.000404498	0.000268016	0.000258382	0.0002571
Tyramine	4.90083e-07	0.00101672	0.000967926	0.000769531	0.00056589	0.000277128	0.00056719	0.000698321	0.00105705	0.000930818	0.000987427	0.000492288	0.000912429
Silane	4.95816e-07	7.4613e-05	7.68975e-05	8.83892e-05	0.00017229	0.000211237	0.000203736	0.000343041	0.00035088	0.000356271	0.000149297	0.000101051	0.000116643
N-Acetyl-D-glucosamine methyloxime	5.69404e-07	6.52368e-05	6.29768e-05	7.99722e-05	7.6772e-05	6.6858e-05	7.81416e-05	0.000121033	0.000131913	0.00023265	0.000204404	9.75933e-05	0.00025219
L-Glutamine	6.59034e-07	0.0092427	0.00848031	0.00897493	0.0402979	0.0430439	0.0430147	0.0835187	0.092455	0.0879312	0.0161988	0.00966101	0.0137373
L-(+)-Erythrulose	6.91339e-07	5.62754e-05	6.21971e-05	9.42454e-05	0.000148449	0.000233947	0.000126324	0.00182929	0.00202675	0.000142814	0.000819951	0.000464851	0.00068912
(R,R,R,R)-N-Acetyl-D-galactosamine	9.70755e-07	0.00019743	0.000278588	0.000182527	0.00053082	0.00056833	0.00138218	0.000650735	0.00151998	0.00140718	0.000155684	3.06097e-05	0.000146494
Phosphoric acid	1.14563e-06	0.00153704	0.00157713	0.00152998	0.00776523	0.008527	0.00842516	0.0260363	0.0301817	0.0299301	0.0399997	0.0351641	0.0396721
1,3-bis(1,1-dimethylethyl)-Benzene	1.7181e-06	0.00014974	0.000145605	0.000155555	0.000257747	0.00027569	0.000272611	0.000491749	0.000495717	0.000414624	0.000238639	0.000235333	0.000212841
D-Allofuranose	3.2563e-06	0.000292605	0.000268155	0.000270615	0.00048732	0.000543442	0.000513641	0.00109072	0.00112674	0.00108214	0.000521528	0.000541821	0.000455853
(2-hydroxy-4-Methoxyphenyl)(2-hydroxyphenyl)methanone	3.61239e-06	2.11371e-05	2.33518e-05	2.8194e-05	5.20087e-05	6.18303e-05	6.92593e-05	0.000250386	0.000230051	0.000166149	0.000272076	0.000180029	0.000245812
2,3,4-Trihydroxybutyric acid	4.17565e-06	0.000337893	0.00032973	0.000348756	0.000591254	0.000595706	0.000575301	0.000170417	0.000215158	0.000352129	9.63218e-06	2.49477e-06	6.1768e-06
3-Pyridinol	4.85374e-06	0.000307159	0.000300279	0.000339025	0.000557123	0.000609001	0.000609563	0.00145614	0.00136535	0.00108406	0.00123548	0.00133043	0.000944267
Lactose	5.17702e-06	0.00663811	0.00622074	0.00656992	0.000347394	0.000364531	0.000411322	0.000159778	0.000135807	0.000196521	1.32343e-05	8.24471e-05	6.96811e-05
n-Butylamine	6.95861e-06	2.2074e-05	2.3417e-05	2.41762e-05	4.33395e-05	4.36478e-05	5.13629e-05	0.000193963	9.2044e-05	7.93666e-05	0.000646062	0.00277699	0.00199379
2,5-Dimethoxy-4-nitrophenethylamine	1.12912e-05	0.000140383	0.000134032	0.000142814	0.000395788	0.000424169	0.000438031	0.000643586	0.000619218	0.000640259	0.000398629	0	0.000365771
α-Tocopherolhydroquinone	1.41352e-05	1.45899e-05	1.43177e-05	1.46534e-05	0.000742837	0.000771251	0.000749244	0.00134832	0.00146237	3.462e-05	0.000523809	0	0.000383448
Boric acid	1.46181e-05	4.94477e-05	4.33644e-05	5.03488e-05	0.000140307	0.000155133	0.000299403	0.000287916	0.0003279	0.000347842	0.000297187	0.000391058	0.000254424
Pentasiloxane	1.60762e-05	0.000963352	0.000858826	0.00100031	0.00157152	0.00135817	0.00165311	0.00138917	0.00143202	0.00131905	0.000656938	0.000693387	0.000613327
2-Amino-4,6-dihydroxypyrimidine	1.78248e-05	2.15551e-05	1.97589e-05	1.52738e-05	0.000124058	0.000152164	0.000162003	5.08213e-05	4.45167e-05	4.59552e-05	0.000163385	0.000171267	0.000196088
3-Ethyl-3-methylheptane	1.8572e-05	4.27349e-05	4.17072e-05	4.31308e-05	8.35045e-05	9.11697e-05	8.61823e-05	0.000188571	0.000125747	0.000107791	7.73886e-05	9.56244e-05	8.03371e-05
Ribonic acid	3.39991e-05	0.000293135	0.000280615	0.000305363	0.000623135	0.000621558	0.000599379	0.000350545	0.000435845	0.000481658	0.000181562	4.46351e-05	9.15293e-05
2-hydroxy-4-(methylthio)but-2-enoic acid	3.42025e-05	0.000181904	0.000525106	0.000551324	0.000584278	0.000621006	0.000997128	0.000888611	0.00119779	0.00140558	0.000639567	0.000574077	0.000629886
Chlorogenic acid	4.08363e-05	0.0067812	0.00653866	0.0069077	0.00834617	0.00867708	0.00898526	0.0100909	0.0121324	0.0133509	0.00279162	0.00136162	0.00226273
β-D-Allopyranose	4.37467e-05	0.00699536	0.00411862	0.00424662	0.00623247	0.0023668	0.00597858	0.00506584	0.00502721	0.00453746	0.00150833	0.000994617	0.00130238
2,3,4-Trihydroxybutyric acid tetrakis(trimethylsilyl) deriv	4.89999e-05	0.00875057	0.00830018	0.00877962	0.0173607	0.0180323	0.0173558	0.00238992	0.00270054	0.0027767	0.000319131	4.35513e-05	0.000285466
D-Glucuronic acid	5.17566e-05	0.000425732	0.000410549	0.000447869	0.000593888	0.000642042	0.000643836	0.000591833	0.000797458	0.00101317	0.000441613	0.000186401	0.000349483
3,7,11,15-Tetramethylhexadec-2-ene	5.4098e-05	0.00139314	0.00137104	0.00146721	0.000760085	0.000789738	0.000756264	0.00604354	0.00133738	0.000711399	0.000349265	0.00121828	0.00173426
6-Hydroxy-α-methylnaphthaleneacetic acid	6.09351e-05	0.000158565	0.00016232	0.000148569	0.00063746	0.000757127	0.000604451	0.0011602	0.00137942	0.0011814	0.000285	1.10748e-05	0.000236957
Glyceric acid	8.54708e-05	0.00452492	0.00434963	0.00462886	0.00582594	0.00617291	0.00602349	0.000429133	0.000473014	0.000485547	0.000111548	0.000108918	9.02899e-05
3,3,5,5-tetrahydroxy-cyclopentane-1,2,4-trione	0.00013843	0.000331075	0.00028968	0.000332879	0.000202716	0.000356986	0.0002586	0.000196709	0.000280626	0.000303311	0.000694233	0.00186261	0.000838777
Tartaric acid	0.000142434	0.000637161	0.000625948	0.00068239	0.000849117	0.000903876	0.000899637	0.000445773	0.000582187	0.000723939	0.000755296	0.00559657	0.010008
Shikimic acid	0.000143114	0.00200956	0.00159473	0.00203947	0.00349583	0.00164059	0.00201647	0.000500819	0.000485026	0.000411435	0.000225361	0.00196359	0.000175619
D-Mannitol	0.000158816	0.00114669	0.00104379	0.00111629	0.000336666	0.000353338	0.000297145	0.000716909	0.000675583	0.000282536	0.00023841	0.000364441	0.000614017
Benzoic Acid	0.000172975	0.00011957	0.000120002	0.000130644	0.00040745	0.000264303	0.000245516	0.000674078	0.00062301	0.000593006	0.000534576	0.0022904	0.000843265
8-Hydroxyquinoline-2-carboxamide	0.000183147	7.70674e-05	7.67832e-05	7.8502e-05	0.00126177	0.000990254	0.00101948	0.000747316	0.000985264	0.00120195	0.000435134	0.00065696	0.000363962
N-Phenyl-1-(2-phenylethyl)-4-piperidinamine	0.000191473	0.00544671	0.00512673	0.00542925	0.0110551	0.0113843	0.0109423	0.00149101	0.0016639	6.58592e-05	0.00060715	0.000346731	0.000519469
Urea	0.000198235	0.000249895	0.000248486	0.00027885	0.000616619	0.000703967	0.000648918	0.0010096	0.000995461	0.000899151	0.00445313	0.00368162	0.00387928
β-D-Galactopyranoside cyclic butylboronate	0.000261947	0.000249577	0.000514266	7.79542e-05	0.000224441	0.00130713	0.00125419	0.00131399	0.00153009	0.00195779	0.00020797	0.000322438	0.000390697
3,3-dimethyloctane	0.000296196	3.59282e-05	3.45611e-05	3.53405e-05	6.7142e-05	6.72589e-05	7.95419e-05	0.000144081	0.000132221	4.74229e-05	4.33496e-05	1.37538e-05	7.26737e-05
Tetrasiloxane	0.00031319	2.195e-05	2.64459e-05	3.06325e-05	5.11419e-05	5.16482e-05	5.02082e-05	0.000169495	0.000131278	9.0142e-05	0.000134963	0.000110972	0.000120872
2-α-Mannobiose	0.000342389	0.000118029	0.000158309	0.000163856	0.000212053	0.000228748	0.0002098	0.000195452	0.00028647	0.000345388	0.000403699	0.000264014	0.00027895
Erythrono-1,4-lactone	0.000396626	0.000203098	0.0002446	0.000255087	0.000487275	0.000637944	0.000632438	0.00130805	0.00184664	0.00156904	0.00103017	0.00167897	0.00110925
1-hydroxyurea	0.00041019	0.000590948	0.000581364	0.000632786	0.00138226	0.00146734	0.00153171	0.00195362	0.00207814	0.00205752	0.00102768	0.00106313	0.000966696
Octanoic acid	0.000462181	1.46879e-05	3.86062e-05	4.00782e-05	6.82362e-05	8.57877e-05	0.000114047	0.00014612	0.000191113	0.000144109	0.000153375	0.000211508	5.60374e-05
Aucubin	0.000500917	9.65298e-05	0.000107264	0.0001104	0.000116342	7.84512e-05	0.000137344	0.000176148	0.000143771	0.000101071	0.00024779	0.000157067	0.00020742
D-(+)-Galactose	0.000594635	0.000353007	0.00033702	0.000374908	0.000187932	0.000256677	0.000257028	0.000620369	0.000495132	0.000431265	0.000367759	0.000165095	0.000228128
propiolic acid	0.000673166	0.000197988	0.000257602	0.000269784	0.00153587	0.00206784	0.0022004	0.000869759	0.00113145	0.00136593	0.0014883	0.000473782	0.000539224
Estra-2,3,4-trihydroxy-1,3,5(10)-trien-17-one	0.000686991	0.0567379	0.0523036	0.055384	0.000298215	0.00036374	0.000101668	0.000664294	0.000719059	0.000702431	0.0116768	0.00623999	0.0103135
2,3-Dihydroxy-2-methylpropanoic acid	0.000786776	7.20653e-05	8.0782e-05	9.15633e-05	0.000144693	0.000191949	0.00018564	0.000368983	0.000385442	0.000420313	0.000206518	0.000678759	0.000238046
L-5-Oxoproline	0.000867765	0.00477296	0.00458558	0.00509297	0.0151604	0.0158371	0.0152957	0.0341715	0.0344488	0.0348924	0.012006	0.0101352	0.0123418
Glycidyl palmitate	0.000873943	0.000188035	0.000154969	0.000180606	0.000119088	0.000378978	0.000354924	0.000386309	0.000654395	0.0008196	0.000183118	0.000298187	0.000117243
D-(-)-Lyxose methyloxime	0.000937961	0.000145259	0.000175731	0.00105271	0.000778533	0.000857102	0.000759125	0.000851984	0.000999676	0.000842868	0.000632321	0.0926802	0.000453797
D-(-)-Tagatofuranose	0.00105185	0.000226237	0.000241111	0.000270812	0.0149816	0.00116042	0.0010161	0.00111817	0.00109292	0.00127724	0.000826358	0.000471355	0.000672023
Arbutin	0.00111652	0.000161391	0.00016119	0.000173775	0.000193856	0.000195179	0.000183527	0.000216717	0.000253953	0.000300207	4.60366e-05	0.000183645	0.000273544
Phosphoric acid	0.00116002	6.68301e-05	6.54107e-05	7.4004e-05	0.000132128	0.000162441	9.59574e-05	0.000329283	0.000221666	0.000183585	0.000153984	0.000135705	7.35829e-05
3-Hydroxybutyric acid	0.00136694	2.50868e-05	0.000687386	0.000726915	0.00117618	0.00127361	0.00123876	0.000169227	0.000176068	0.000199065	9.16419e-05	0.000500531	0.000403566
carbamic acid	0.00147713	4.42924e-06	3.47831e-06	3.76242e-06	1.27636e-05	1.66009e-05	1.13617e-05	4.28805e-05	8.0333e-05	7.41882e-05	0.000232426	0.000326162	0.000215772
Glucose	0.00173979	6.05095e-05	0.000108903	0.000108784	0.000266323	0.000143127	0.000100123	0.000167324	0.000588263	0.000142357	2.96049e-05	0.000129878	0.00024463
(E)-2-Butenedioic acid	0.00232955	0.000290528	0.000279154	0.000306626	0.00207647	0.00221506	0.00215502	0.00147527	0.00165007	0.00174765	0.000186838	0.000133924	0.000164449
Glycine	0.0026463	0.000952224	0.000937483	0.000935083	0.00118274	0.00128999	0.00121393	0.00112473	0.00126228	0.0012952	0.000989526	0.000816	0.000879001
Decane	0.00280042	6.79796e-05	6.82077e-05	6.64372e-05	0.000123528	0.000120384	0.000140631	0.000269601	0.000282956	0.000240015	0.000152424	0.000677646	0.000131942
6-methyl-Octadecane	0.00280381	2.94099e-05	2.63041e-05	2.59764e-05	5.67711e-05	6.2354e-05	6.88157e-05	0.000114948	0.000133933	9.69912e-05	4.27979e-05	0.00439537	3.70582e-05
Cholesterol	0.00353047	0.000561561	0.000261517	0.000356316	0.00190733	0.00189989	0.00189372	0.00216166	0.00235557	0.000888536	0.000472353	0.000978341	0.000648802
2-(2-butoxyethoxy)ethanol	0.00371394	4.18079e-05	4.11458e-05	4.58826e-05	0.000884274	0.000951176	6.38935e-05	0.000506526	1.67466e-05	1.24816e-05	0.000265226	0.000103043	0.00025467
Azelaic acid	0.00446582	5.45974e-05	2.56996e-05	0.000191329	8.71094e-05	0.000100697	9.92124e-05	0.000714339	5.09942e-05	4.23892e-05	0.000320279	0.00189847	0.000248523
L-(-)-Fucose	0.00589642	7.26347e-05	7.20025e-05	7.63577e-05	0.000193219	0.000228718	0.000200118	0.000307483	0.000391324	0.000447143	0.000414904	0.00015552	0.000146493
α-Tocopherol	0.00646268	0.000821214	0.000687859	0.00071381	0.00219114	0.00219949	0.00218547	0.00137648	0.00173794	0.00147162	0.000287175	0.000591886	0.000251578
1-acetyl-2-methyl-Azetidine	0.00696736	3.61431e-05	4.06199e-05	4.17491e-05	8.3607e-05	8.23393e-05	9.4318e-05	0.000200844	0.000190078	0.000127957	7.97542e-05	0.000355848	0.000119478
d-Galactose	0.0113127	0.00024607	0.000273668	0.000238309	0.000553419	0.0011259	0.000145211	0.000930791	0.00104805	0.00122527	0.00459437	0.00104911	0.00403439
2,4,6-Cycloheptatrien-1-one	0.0128839	2.84735e-05	2.65746e-05	3.41483e-05	4.48441e-05	5.31715e-05	5.13919e-05	7.40775e-05	3.24071e-05	9.35268e-05	9.03958e-05	0.000932424	0.000106609
2-(8-Pentyldodecahydropyrrolo[1,2-a]quinolin-3-yl)ethanol	0.0131846	2.49001e-05	2.88159e-05	3.06334e-05	3.69087e-05	0.000112044	4.91614e-05	0.000164332	0.000140228	9.27079e-05	0.000144854	0.000182932	0.00021256
Pseudo uridine	0.0134984	9.33844e-05	8.7968e-05	8.36453e-05	0.00010622	0.000115928	0.000102169	0.000113048	0.000144386	0.00017071	0.00019324	9.56108e-05	0.000193564
Cycloserine	0.0135762	1.17259e-05	0.000630667	9.03583e-05	0.00014499	0.000134738	0.000139659	0.00096118	0.000982373	0.000306888	0.00117331	0.00898969	0.0176265
3-hydro-2-oxopropanoic acid	0.0142617	2.07827e-05	4.52542e-06	1.95815e-05	5.01554e-05	5.48104e-05	5.95829e-05	0.000275124	0.00011006	0.000137445	0.000591918	0.00649286	8.96608e-05
α-Carotene	0.0184191	8.42568e-05	8.32928e-05	9.51561e-05	0.000172472	0.000180064	0.000178805	0.000381029	0.000382984	0.000369374	0.000160173	0	9.58187e-05
L-Methionine	0.0258142	0.000246794	0.000177777	0.00257702	0.0164803	0.0172281	0.0166048	0.0368839	0.00199529	0.0377298	0.00185381	0.00947679	0.00129441
Pyruvic acid oxime	0.0318078	0.000490093	0.000447448	0.000482354	0.000424935	0.000434473	0.000452569	0.000413842	0.00049813	0.000580578	0.000684107	0.00283444	0.000467359
α-L-6-deoxy-1,2,3,5-tetrahydroxymannofuranose	0.0329875	0.000128203	8.92444e-05	0.00012807	0.000436738	0.000202632	0.000231073	0.000168225	0.000813533	0.000342073	0.000209825	0.00303549	0.00558612
Propylamine	0.0331849	9.05354e-05	9.53335e-05	9.76651e-05	0.000239425	0.000259137	0.00021754	0.000379015	0.000401881	0.000385297	0.000210353	0.000562234	0.000223647
Myristic acid	0.0351835	0.000307603	0.000301086	0.000162496	0.000106333	0.000231848	0.000210723	0.000371664	0.000620577	0.000169293	9.38537e-05	0.000385002	0.000483793
Bis(2-ethylhexyl) phthalate	0.0352574	0.000484076	0.00045833	0.000482869	0.00112608	0.00114816	0.00117624	0.0034764	0.00388933	0.00411361	0.000149056	0.000319793	8.34293e-05
4-Methyl-2-pentanol	0.0381686	7.88409e-05	7.67625e-05	8.21112e-05	0.000151541	0.000169136	0.000174261	0.000309364	0.000304025	0.000281136	0.00054711	0.000378079	0.000543273
1-Deoxypentitol	0.0388127	0.000134159	0.000121533	0.000119249	0.000244406	0.000310911	0.000320269	0.000496529	0.000631336	0.00066226	0.000414023	0.000360934	0.000281893
D-(+)-Galacturonic acid	0.0438105	5.11472e-05	5.30784e-05	4.89376e-05	9.12548e-05	0.000180163	9.891e-05	0.000429804	0.00013903	0.000194139	0.000222625	0.000119316	0.000205955
5,8-diethyl-Dodecane	0.0462877	2.02303e-05	2.1178e-05	2.38726e-05	0.000531598	4.52061e-05	4.37882e-05	4.21788e-05	0.000126563	7.42984e-05	7.8531e-05	8.28399e-05	5.86407e-05

## Sheet:  Normalization analysis
Table 5 sheet 2: List of all identified differential GC-MS components by normalization analysis from N. benthamiana (The values for the different time points correspond to the relative value)
metabolites ID	0h-1	0h-2	0h-3	8h-1	8h-2	8h-3	16h-1	16h-2	16h-3	8d-1	8d-2	8d-3
Ethyl α-D-glucopyranoside	0.000767162	0.000601048	0.000694845	0.00144698	0.00132697	0.000985508	0.00242778	0.00294355	0.00325421	0.0010448	0.000873494	0.00157173
(2-hydroxy-4-Methoxyphenyl)(2-hydroxyphenyl)methanone	2.11371e-05	2.33518e-05	2.8194e-05	5.20087e-05	6.18303e-05	6.92593e-05	0.000250386	0.000230051	0.000166149	0.000272076	0.000180029	0.000245812
(2S,3R)-3-[(4E,7E)-Nona-4,7-dienoyl]-oxirane-2-carboxamide	0.00580915	0.00548948	0.00657678	0.0108841	0.0117411	0.0114344	0.0152798	0.018294	0.0181109	0.00930243	0.00896197	0.00886635
(3R,4S,5R,6R)-Gluconolactone	0.000969335	0.0539136	0.0567415	0.0199737	0.0204796	0.0197042	0.000689783	0.00725417	0.000755473	0.0099976	0.0036521	0.00916019
(E)-2-Butenedioic acid	0.000290528	0.000279154	0.000306626	0.00207647	0.00221506	0.00215502	0.00147527	0.00165007	0.00174765	0.000186838	0.000133924	0.000164449
(R,R,R,R)-N-Acetyl-D-galactosamine	0.00019743	0.000278588	0.000182527	0.00053082	0.00056833	0.00138218	0.000650735	0.00151998	0.00140718	0.000155684	3.06097e-05	0.000146494
(Z,Z)-9,12-Octadecadienoic acid	0.0014154	0.00167649	0.00173775	0.00414897	0.00433803	0.00442293	0.00669177	0.0045111	0.00528803	0.00201489	0.000437285	0.00163185
(Z,Z,Z)-9,12,15-Octadecatrienoic acid, methyl ester	7.58979e-05	8.40577e-05	7.4852e-05	0.000225829	0.000192048	0.000195193	0.000278079	0.000262816	0.000263634	0.000136815	8.32788e-06	0.000112781
1,3-bis(1,1-dimethylethyl)-Benzene	0.00014974	0.000145605	0.000155555	0.000257747	0.00027569	0.000272611	0.000491749	0.000495717	0.000414624	0.000238639	0.000235333	0.000212841
1-acetyl-2-methyl-Azetidine	3.61431e-05	4.06199e-05	4.17491e-05	8.3607e-05	8.23393e-05	9.4318e-05	0.000200844	0.000190078	0.000127957	7.97542e-05	0.000355848	0.000119478
1-Deoxypentitol	0.000134159	0.000121533	0.000119249	0.000244406	0.000310911	0.000320269	0.000496529	0.000631336	0.00066226	0.000414023	0.000360934	0.000281893
1-hydroxyurea	0.000590948	0.000581364	0.000632786	0.00138226	0.00146734	0.00153171	0.00195362	0.00207814	0.00205752	0.00102768	0.00106313	0.000966696
1-Monoacetin	1.73377e-05	1.65234e-05	2.4687e-05	9.53912e-06	1.16729e-05	1.20491e-05	2.1274e-05	1.81875e-05	2.61827e-05	9.12064e-05	0.000284096	4.9844e-05
1-Monopalmitin	9.52613e-05	0.000116782	0.000125577	0.000274019	0.000269746	0.00029231	0.000365236	0.000403416	0.000447607	0.000214582	0.000481812	0.000690744
2-(2-butoxyethoxy)ethanol	4.18079e-05	4.11458e-05	4.58826e-05	0.000884274	0.000951176	6.38935e-05	0.000506526	1.67466e-05	1.24816e-05	0.000265226	0.000103043	0.00025467
2-(8-Pentyldodecahydropyrrolo[1,2-a]quinolin-3-yl)ethanol	2.49001e-05	2.88159e-05	3.06334e-05	3.69087e-05	0.000112044	4.91614e-05	0.000164332	0.000140228	9.27079e-05	0.000144854	0.000182932	0.00021256
2,2'-Bi2,4,6-trimethyl-Pyridine	5.56929e-05	7.27744e-05	6.98895e-05	9.0007e-05	0.000103602	0.000101716	0.000152661	0.000127485	0.000239113	9.23979e-06	0.000116287	0.000114192
2,2'-Methylenebis(6-tert-butyl-4 methylphenol)	5.84271e-05	5.66059e-05	5.63936e-05	0.000123407	9.94529e-05	0.000142132	0.000137903	0.000236005	0.000239638	0.000132177	0.000407911	0.000208877
2,3,4-Trihydroxybutyric acid	0.000337893	0.00032973	0.000348756	0.000591254	0.000595706	0.000575301	0.000170417	0.000215158	0.000352129	9.63218e-06	2.49477e-06	6.1768e-06
2,3,4-Trihydroxybutyric acid tetrakis(trimethylsilyl) deriv	0.00875057	0.00830018	0.00877962	0.0173607	0.0180323	0.0173558	0.00238992	0.00270054	0.0027767	0.000319131	4.35513e-05	0.000285466
2,3,5-trihydroxy	0.000642705	0.000644745	0.000754846	0.00614695	0.00772911	0.0079536	0.00721944	0.00718018	0.00784487	0.006343	0.00381885	0.00646398
2,3-Dihydroxy-2-methylpropanoic acid	7.20653e-05	8.0782e-05	9.15633e-05	0.000144693	0.000191949	0.00018564	0.000368983	0.000385442	0.000420313	0.000206518	0.000678759	0.000238046
2,3-Dimercaptobutane-1,4-diol	2.70449e-05	3.16211e-05	3.39424e-05	3.86986e-05	4.24637e-05	4.97467e-05	0.000393218	0.000300994	9.27321e-05	0.000109423	0.000260585	0.00015912
2,4,6-Cycloheptatrien-1-one	2.84735e-05	2.65746e-05	3.41483e-05	4.48441e-05	5.31715e-05	5.13919e-05	7.40775e-05	3.24071e-05	9.35268e-05	9.03958e-05	0.000932424	0.000106609
2,4,6-trimethyl-Pyridine	8.32384e-05	7.86749e-05	8.69126e-05	0.000160342	0.000172505	0.000173615	0.000325197	0.000310972	0.000287845	0.000202871	1.1982e-05	0.000180773
2,4:3,5-Dimethylene-l-iditol	4.31889e-05	3.33267e-05	3.24289e-05	5.5569e-05	6.31546e-05	6.38417e-05	0.000127404	9.03046e-05	0.000109417	0.000168713	2.54541e-05	4.94552e-05
2,4-Di-tert-butylphenol	9.37798e-05	9.23973e-05	0.000183568	0.000177139	0.000222421	0.000254552	0.000746789	0.000378107	0.000358039	0.000744608	0.00132961	0.000505527
2,5-Dimethoxy-4-nitrophenethylamine	0.000140383	0.000134032	0.000142814	0.000395788	0.000424169	0.000438031	0.000643586	0.000619218	0.000640259	0.000398629	0	0.000365771
2-[(trimethylsilyl)oxy]-Pentanedioic acid	6.47146e-05	2.18881e-05	3.03256e-05	7.58919e-05	9.9354e-05	0.000165877	0.00325674	0.00325073	5.1084e-05	0.00047633	0.000285285	0.000388928
2-Amino-4,6-dihydroxypyrimidine	2.15551e-05	1.97589e-05	1.52738e-05	0.000124058	0.000152164	0.000162003	5.08213e-05	4.45167e-05	4.59552e-05	0.000163385	0.000171267	0.000196088
2-Aminoadipic acid	2.10104e-06	2.55508e-06	2.49878e-06	3.55908e-06	6.98396e-06	6.34351e-06	3.13242e-05	6.1299e-05	7.46562e-05	0.00293521	0.00146821	0.0027048
2-Aminobenzoic acid	2.47205e-05	3.21843e-05	3.06368e-05	1.41653e-05	1.35531e-05	1.51845e-05	2.15911e-05	2.66519e-05	2.64369e-05	0.000184001	0.000195942	0.000153452
2-Aminobutanoic acid	0.00016054	2.03684e-05	0.000169836	0.000277515	0.000301959	0.000289528	0.000219603	0.000237355	0.000226666	0.00342691	0.00411252	0.00389662
2-hydroxy-4-(methylthio)but-2-enoic acid	0.000181904	0.000525106	0.000551324	0.000584278	0.000621006	0.000997128	0.000888611	0.00119779	0.00140558	0.000639567	0.000574077	0.000629886
2-Hydroxyoctanoic acid	8.09167e-05	8.70532e-05	9.28477e-05	0.000185305	0.000206237	0.000226091	0.000242236	0.00030004	0.000341515	0.0029632	0.00105586	0.0021601
2-Ketoglutaric acid	0.0032731	0.00302792	0.0032454	0.00462344	0.00475413	0.00461619	0.00681569	0.00723263	0.0071443	0.000390463	0.000232595	0.000295485
2-Methyl-1,3-butanediol	5.80267e-05	6.12277e-05	3.97064e-05	0.000109118	0.000132184	0.000121558	0.000209677	0.000227139	0.000215449	0.000116744	0.000374277	7.75198e-05
2-Nitroglycerin	7.68539e-05	7.23665e-05	0.000118143	0.000216466	0.000260744	0.000270243	0.000561141	0.000753675	0.000483761	0.000285639	0.000720896	0.000209338
2-O-Glycerol-α-d-galactopyranoside	0.000158174	0.000124952	0.000160465	0.000314712	0.000297154	0.00035529	0.000266026	0.000247091	0.000352768	0.000327287	0.000196352	0.000270022
2-α-Mannobiose	0.000118029	0.000158309	0.000163856	0.000212053	0.000228748	0.0002098	0.000195452	0.00028647	0.000345388	0.000403699	0.000264014	0.00027895
3,3,5,5-tetrahydroxy-cyclopentane-1,2,4-trione	0.000331075	0.00028968	0.000332879	0.000202716	0.000356986	0.0002586	0.000196709	0.000280626	0.000303311	0.000694233	0.00186261	0.000838777
3,3-dimethyloctane	3.90548e-05	3.64669e-05	4.19748e-05	0.000105494	7.84499e-05	7.94118e-05	0.000155989	0.000160581	0.000144468	0.00010425	0.000234748	0.00020642
3,7,11,15-Tetramethyl-2-hexadecen-1-ol	0.000667825	0.000644946	0.000556366	0.000995582	0.0010322	0.000615209	0.00111623	0.00161804	0.00149223	0.000606251	0.000341126	0.000500052
3,7,11,15-Tetramethylhexadec-2-ene	0.000113464	0.000102391	0.000195817	0.000332363	0.000352345	0.000319821	0.000604901	0.000696916	0.000662384	0.000200369	0.00133992	0.00190101
3,7-dimethyl-Undecane	5.37906e-05	5.28796e-05	5.716e-05	0.000100938	0.000109835	0.000105796	0.0002022	0.000187858	0.000186166	8.53991e-05	8.2636e-05	6.84915e-05
3-Amino-2-piperidone	0.000396441	0.00038554	0.000279504	0.00296698	0.00292342	0.00290378	0.00677334	0.00641055	0.00666143	0.0777205	0.0811635	0.0819449
3-Aminodihydro-2(3H)-furanone	9.38294e-06	1.13848e-05	1.02648e-05	9.98942e-05	6.4721e-05	8.99679e-05	0.000313531	0.000367176	0.000444336	0.000263111	0.000568328	0.000623884
3-Ethyl-3-methylheptane	4.27349e-05	4.17072e-05	4.31308e-05	8.35045e-05	9.11697e-05	8.61823e-05	0.000188571	0.000125747	0.000107791	7.73886e-05	9.56244e-05	8.03371e-05
3-Heptadecen-5-yne	9.0326e-05	8.47977e-05	8.87038e-05	0.00015205	0.000167473	0.000185401	0.000252099	0.000299733	0.00042202	3.89523e-05	8.64998e-05	3.31322e-05
3-hydro-2-oxopropanoic acid	2.07827e-05	4.52542e-06	1.95815e-05	5.01554e-05	5.48104e-05	5.95829e-05	0.000275124	0.00011006	0.000137445	0.000591918	0.00649286	8.96608e-05
3-Hydroxybutyric acid	2.50868e-05	0.000687386	0.000726915	0.00117618	0.00127361	0.00123876	0.000169227	0.000176068	0.000199065	9.16419e-05	0.000500531	0.000403566
3-Pyridinol	3.17778e-05	2.30292e-05	3.40401e-05	0.000101377	9.50872e-05	9.2771e-05	0.000130977	0.000165079	0.000105675	8.20511e-05	0.000396597	0.000105543
4-Aminobutanoic acid	7.82695e-05	7.76443e-05	8.0595e-05	0.000349246	0.000361027	0.000353852	0.000698818	0.000758738	0.000774974	0.00181067	0.0013667	0.00163411
4-aminocyclohexane-1-carboxylic acid	8.48276e-05	7.03766e-05	6.35736e-05	0.000108013	0.000102844	9.9923e-05	0.000385958	0.0004986	0.000551684	0.00131989	0.00263954	0.00197214
4-Methyl-2-pentanol	7.88409e-05	7.67625e-05	8.21112e-05	0.000151541	0.000169136	0.000174261	0.000309364	0.000304025	0.000281136	0.00054711	0.000378079	0.000543273
5,8-diethyl-Dodecane	2.02303e-05	2.1178e-05	2.38726e-05	0.000531598	4.52061e-05	4.37882e-05	4.21788e-05	0.000126563	7.42984e-05	7.8531e-05	8.28399e-05	5.86407e-05
5-Phenyl-2,4-pyrimidinediamine	1.05845e-05	8.17857e-06	1.02573e-05	5.22802e-05	5.5146e-05	4.98421e-05	5.14223e-05	7.71721e-05	0.000103567	0.00152316	0.00120331	0.00156277
6-Hydroxy-α-methylnaphthaleneacetic acid	0.000158565	0.00016232	0.000148569	0.00063746	0.000757127	0.000604451	0.0011602	0.00137942	0.0011814	0.000285	1.10748e-05	0.000236957
6-methyl-Octadecane	2.94099e-05	2.63041e-05	2.59764e-05	5.67711e-05	6.2354e-05	6.88157e-05	0.000114948	0.000133933	9.69912e-05	4.27979e-05	0.00439537	3.70582e-05
8-Hydroxyquinoline-2-carboxamide	7.70674e-05	7.67832e-05	7.8502e-05	0.00126177	0.000990254	0.00101948	0.000747316	0.000985264	0.00120195	0.000435134	0.00065696	0.000363962
Alloxanic acid	3.8606e-06	1.18516e-05	5.94497e-06	9.0902e-05	8.66823e-05	8.01786e-05	0.00615686	0.00718133	0.00657514	0.0108529	0.00405075	0.00923113
Amphetamine	6.02562e-05	6.46601e-05	7.52079e-05	0.000229033	0.000238603	0.000241323	0.000317906	0.000316811	0.000341604	0.00220915	0.0017207	0.00208928
Arachidic acid, 2-methylbutyl ester	5.72226e-05	6.31645e-05	6.95588e-05	0.000114576	0.000145535	0.000158108	0.000112492	0.000222275	0.000235363	0.000106335	0.000140156	6.35163e-05
Arbutin	6.14747e-05	6.69837e-05	6.33792e-05	0.00011469	0.000132859	0.000123603	7.99692e-05	0.000110814	0.00012525	8.56056e-05	0.000982606	0.000179889
Asparagine	0.0026254	0.0023714	0.00245724	0.0102478	0.0114645	0.0113295	0.0429285	0.0470872	0.0435173	0.211863	0.193996	0.208693
Aucubin	7.01817e-05	7.13083e-05	7.93009e-05	0.000159301	0.000106351	9.31359e-05	0.000171281	0.000219802	0.000138234	7.66962e-05	0.000319789	0.000444253
Azelaic acid	5.45974e-05	2.56996e-05	0.000191329	8.71094e-05	0.000100697	9.92124e-05	0.000714339	5.09942e-05	4.23892e-05	0.000320279	0.00189847	0.000248523
Benzoic Acid	0.00011957	0.000120002	0.000130644	0.00040745	0.000264303	0.000245516	0.000674078	0.00062301	0.000593006	0.000534576	0.0022904	0.000843265
Bis(2-ethylhexyl) phthalate	0.000484076	0.00045833	0.000482869	0.00112608	0.00114816	0.00117624	0.0034764	0.00388933	0.00411361	0.000149056	0.000319793	8.34293e-05
Boric acid	4.94477e-05	4.33644e-05	5.03488e-05	0.000140307	0.000155133	0.000299403	0.000287916	0.0003279	0.000347842	0.000297187	0.000391058	0.000254424
Buphedrone	0.000331199	0.000331959	0.000350074	0.000637359	0.000690709	0.000654719	0.0011662	0.00120856	0.00117063	0.00052147	0.000914807	0.000513549
Butanedioic acid	0.000150309	0.000157759	0.000148997	0.00145589	0.00157727	0.00153471	0.000796221	0.000857216	0.000893468	0.000243879	0.000207144	0.00026981
Campesterol	0.000716422	0.000669379	0.000704385	0.00158064	0.00163025	0.00155037	0.00281065	0.0032232	0.00317047	0.000678706	0	0.000421018
carbamate	0.000419563	0.0004616	0.000492247	0.000817198	0.000923089	0.000918383	0.0013199	0.00148373	0.00158982	0.00128749	0.000773849	0.000946556
carbamic acid	4.42924e-06	3.47831e-06	3.76242e-06	1.27636e-05	1.66009e-05	1.13617e-05	4.28805e-05	8.0333e-05	7.41882e-05	0.000232426	0.000326162	0.000215772
Chlorogenic acid	0.00149891	0.00148419	0.00161129	0.00224222	0.00256463	0.00249448	0.00333899	0.00382014	0.00435991	0.0012832	0	0.000922882
Cholesterol	0.000561561	0.000261517	0.000356316	0.00190733	0.00189989	0.00189372	0.00216166	0.00235557	0.000888536	0.000472353	0.000978341	0.000648802
Citric acid	0.000601605	0.000586585	0.000640557	0.00583031	0.00627052	0.00612659	0.00339086	0.00403049	0.0041883	0.011207	0.00446638	0.00842552
Citrulline	4.53786e-05	4.08391e-05	4.67755e-05	3.98401e-05	9.31121e-05	0.00302522	0.000550648	0.000693309	0.000724065	0.00826513	0.00328405	0.00772171
Cyclopentene-3-carboxylic acid,1-hydroxy-, methyl ester	6.60457e-05	7.39614e-05	4.53621e-05	0.000203715	0.00015502	0.000190678	0.0051245	0.000532374	0.000121551	0.000314474	0.000123752	0.000150867
Cycloserine	1.17259e-05	0.000630667	9.03583e-05	0.00014499	0.000134738	0.000139659	0.00096118	0.000982373	0.000306888	0.00117331	0.00898969	0.0176265
D-(-)-Citramalic acid	0.000109416	0.000112976	0.000117372	0.000270984	0.000305838	0.000487059	0.0446687	0.000422609	0.00028583	0.000129216	0.000182098	0.000223349
D-(-)-Lyxose methyloxime	0.000145259	0.000175731	0.00105271	0.000778533	0.000857102	0.000759125	0.000851984	0.000999676	0.000842868	0.000632321	0.0926802	0.000453797
D-(-)-Tagatofuranose	0.000226237	0.000241111	0.000270812	0.0149816	0.00116042	0.0010161	0.00111817	0.00109292	0.00127724	0.000826358	0.000471355	0.000672023
D-(+)-Cellobiose	0.000199014	0.000184411	0.000199048	0.000306931	0.00033623	0.000315645	0.000425582	0.000549442	0.000617192	0.000157784	0.000441936	0.00021962
D-(+)-Galactose ethyloxime	0.000353007	0.00033702	0.000374908	0.000187932	0.000256677	0.000257028	0.000620369	0.000495132	0.000431265	0.000367759	0.000165095	0.000228128
D-(+)-Galacturonic acid	0.000116728	0.000108127	0.000124332	0.000125905	0.000133416	0.000139272	6.6228e-05	0.000402268	0.000145365	0.000231697	0.00148096	0.000207222
D-(+)-Glucosamine	0.000423467	0.000410952	0.0004416	0.000850797	0.000971693	0.000952786	0.00122045	0.000367295	0.000591809	0.000190415	0.000139673	0.000176781
D-(+)-Glucose oxime (isomer 2)	0.00078762	0.000755165	0.000797613	0.000401546	0.000426824	0.000418925	0.000250463	0.000282547	0.000290358	0.000372193	0.000530038	0.00030433
D-(+)-Talose methyloxime	0.118428	0.109334	0.115809	0.0384888	0.00379024	0.0379096	0.00643653	0.00663667	0.00677788	0.000797581	0.000498148	0.000670033
D-(+)-Turanose	0.000972321	0.000981715	0.00103205	0	5.90394e-05	5.16179e-05	0.00147763	0.00154895	0.0017303	0.00119918	0	0.00112672
D-Allofuranose	0.000292605	0.000268155	0.000270615	0.00048732	0.000543442	0.000513641	0.00109072	0.00112674	0.00108214	0.000521528	0.000541821	0.000455853
D-Allose methyloxime	0.0247047	0.0228193	0.0229301	0.00692532	0.00742774	0.0068206	0.0011307	0.00130103	0.00122884	0.000690327	0.0002396	0.000927908
Decane	6.79796e-05	6.82077e-05	6.64372e-05	0.000123528	0.000120384	0.000140631	0.000269601	0.000282956	0.000240015	0.000152424	0.000677646	0.000131942
D-Fructose	0.0964948	0.0897686	0.0948695	0.0286706	0.0291454	0.0283487	0.00499337	0.00529695	0.00526553	0.000477708	0.00827505	0.000276453
d-Galactose	0.00024607	0.000273668	0.000238309	0.000553419	0.0011259	0.000145211	0.000930791	0.00104805	0.00122527	0.00459437	0.00104911	0.00403439
D-Gluconic acid	0.000279899	0.000284015	0.000308107	0.000204105	0.000211254	0.000181371	0.000159421	0.000117207	0.000196554	5.55442e-05	1.19341e-05	0.000128578
D-Glucose	0.0147508	0.0132574	0.0140747	0.00954274	0.00972068	0.00939736	0.00106488	0.00121821	0.00115539	0.00032921	0.00181176	0.000270521
D-Glucuronic acid	0.000425732	0.000410549	0.000447869	0.000593888	0.000642042	0.000643836	0.000591833	0.000797458	0.00101317	0.000441613	0.000186401	0.000349483
diethylcarbamic acid	0.000125852	0.000182504	0.000197544	0.000123104	0.000429401	0.000427691	0.000667098	0.000694768	0.000668501	0.000309492	0.000101324	0.000255641
DL-Arabinose methyloxime	5.31072e-05	2.2799e-05	9.53085e-05	0.000167603	0.000651627	0.000132671	7.65445e-05	4.54994e-05	0.000321173	0.000842863	0.000555839	0.000705549
DL-Phenylalanine	0.000137016	0.000134167	0.000137681	0.000271257	0.000267067	0.000259947	0.000606771	0.000385199	0.000185678	0.00112495	0.000883959	0.000611345
D-Mannitol	0.00114669	0.00104379	0.00111629	0.000336666	0.000353338	0.000297145	0.000716909	0.000675583	0.000282536	0.00023841	0.000364441	0.000614017
D-Mannose	0.00929448	0.00794918	0.00840325	0.00523699	0.00584645	0.0051309	0.000778238	0.000790926	0.000748365	0.000186031	6.29972e-05	0.000172351
Erythritol	0.000179359	0.000177572	0.000191407	0.000365827	0.000365227	0.00036784	0.000590703	0.000579786	0.000602515	0.000169354	0.00017669	0.000689579
Erythrono-1,4-lactone	0.000203098	0.0002446	0.000255087	0.000487275	0.000637944	0.000632438	0.00130805	0.00184664	0.00156904	0.00103017	0.00167897	0.00110925
Estra-2,3,4-trihydroxy-1,3,5(10)-trien-17-one	0.0567379	0.0523036	0.055384	0.000298215	0.00036374	0.000101668	0.000664294	0.000719059	0.000702431	0.0116768	0.00623999	0.0103135
Ethanamine	0.00108343	0.00107692	0.00105677	0.00208232	0.00224399	0.00213378	0.00378385	0.00392006	0.00372398	0.00202234	0.00256887	0.00193248
Ethanolamine	0.000414543	0.000378455	0.000385849	0.000747509	0.000745055	0.000767647	0.00113845	0.000982621	0.000939111	0.0018142	0.00186634	0.00183937
Ethyl α-D-glucopyranoside	8.21715e-05	6.64252e-05	7.36019e-05	0.000272418	0.000291519	0.000273131	0.000345538	0.000411129	0.000376967	0.000101673	0.000294682	0.000153093
Ethylene glycol	0.000148188	0.000132103	0.000239871	0.000139512	0.000195176	0.00016629	0.000262337	0.000244806	0.000247104	0.000459737	0.000888017	0.000403548
Galactaric acid	0.00718374	0.00674584	0.00708742	0.00074901	0.000775533	0.000562373	0.000468921	0.00140974	0.000283643	0.00929245	0.00305718	0.00921476
Galactinol	0.00112549	0.00106128	0.00115545	0.0027191	0.00283264	0.00267094	0.00359649	0.00420339	0.00448354	0.000414043	0.0025775	0.00034001
Glucose	0.000308923	0.000280644	0.000301058	0.000776561	0.000791688	0.000791546	0.000852988	0.000952503	0.000826696	0.000275643	0.000885658	0.000225722
Glyceric acid	0.00452492	0.00434963	0.00462886	0.00582594	0.00617291	0.00602349	0.000429133	0.000473014	0.000485547	0.000111548	0.000108918	9.02899e-05
Glycerol	0.000558345	0.000445871	0.000448635	0.000967919	0.000990675	0.000950694	0.00106475	0.00122926	0.00126541	0.00055502	0.000250274	0.000489227
Glycidyl palmitate	0.000188035	0.000154969	0.000180606	0.000119088	0.000378978	0.000354924	0.000386309	0.000654395	0.0008196	0.000183118	0.000298187	0.000117243
Glycine	0.000952224	0.000937483	0.000935083	0.00118274	0.00128999	0.00121393	0.00112473	0.00126228	0.0012952	0.000989526	0.000816	0.000879001
Glycolic acid	7.65298e-05	5.35504e-05	6.87936e-05	9.85592e-05	9.72655e-05	0.00011736	0.000196519	0.000212412	0.000200682	0.000136406	0.000342656	0.000104671
Heptadecanoic acid	8.27612e-05	8.44294e-05	8.81274e-05	0.000192885	0.000224002	0.000230113	0.000284786	0.000324636	0.000368036	0.000127368	0.000211893	0.000316904
Hexadecanoic acid	9.57853e-05	0.000104212	0.000110303	0.000167158	0.000194124	0.000195933	0.000646522	0.00100292	0.00035974	0.00033028	9.06103e-05	0.000122786
Homoserine	3.45833e-05	3.58449e-05	3.79858e-05	5.34927e-05	6.77511e-05	7.10776e-05	0.000201518	0.000178805	0.000123319	7.94865e-05	0.000535668	3.85561e-05
Hydantoic acid	0.000537179	0.000590448	0.000515244	0.00131057	0.0013965	0.00127185	0.00108102	0.00156128	0.00206967	0.000355787	0.00028835	0.000522748
Hydracrylic acid	4.63877e-05	4.61749e-05	4.85634e-05	8.32408e-05	9.52664e-05	0.000101708	0.00130101	0.000107305	0.000174823	0.000335833	0.000649638	0.000282479
Isofucosterol	0.00031407	0.000313154	0.000242717	0.000676115	0.000680931	0.0006771	0.00121468	0.00137614	0.00136259	0.000945551	0	0.000723911
Itaconic acid	0.000130759	0.000130793	0.00013398	0.000323055	0.000344253	0.000346545	0.000960934	0.00099374	0.000253076	0.00147288	0.00169727	0.00154488
L-(-)-Fucose	7.26347e-05	7.20025e-05	7.63577e-05	0.000193219	0.000228718	0.000200118	0.000307483	0.000391324	0.000447143	0.000414904	0.00015552	0.000146493
L-(-)-Sorbose	0.0633865	0.0631824	0.066559	0.0213716	0.0219263	0.0184077	0.00566379	0.00622688	0.0060535	0.000752627	0.00273557	0.000841123
L-(+)-Erythrulose	5.62754e-05	6.21971e-05	9.42454e-05	0.000148449	0.000233947	0.000126324	0.00182929	0.00202675	0.000142814	0.000819951	0.000464851	0.00068912
L-5-Oxoproline	0.00477296	0.00458558	0.00509297	0.0151604	0.0158371	0.0152957	0.0341715	0.0344488	0.0348924	0.012006	0.0101352	0.0123418
Lactic Acid	0.000231658	0.000230016	0.000249531	0.00053498	0.000593889	0.000584746	0.000950592	0.000987442	0.000985837	0.000377538	0.000469551	0.000336355
Lactose	0.00663811	0.00622074	0.00656992	0.000347394	0.000364531	0.000411322	0.000159778	0.000135807	0.000196521	1.32343e-05	8.24471e-05	6.96811e-05
L-Alanine	0.00101134	0.00102286	0.00112165	0.00187751	0.00212155	0.00205557	0.00346573	0.00389345	0.00452498	0.0104096	0.016679	0.0123396
L-Asparagine	0.000113295	0.000133481	9.985e-05	0.000300898	0.000294601	0.000342318	0.00123092	0.000510323	0.00146561	0.00719388	0.0039255	0.00668975
L-Aspartic acid	0.00404934	0.00386535	0.00419035	0.015368	0.0160918	0.0154202	0.0220342	0.021533	0.0223432	0.0163176	0.0151053	0.0158865
L-Glutamine	0.0092427	0.00848031	0.00897493	0.0402979	0.0430439	0.0430147	0.0835187	0.092455	0.0879312	0.0161988	0.00966101	0.0137373
L-Histidine	0.00588547	0.00542377	0.00572543	0.00190347	0.00194183	0.00185415	0.000362384	0.00117414	0.0002616	0.0010925	0.00050444	0.000948136
L-Isoleucine	0.000332413	0.000294361	0.000354335	0.00106054	0.00111709	0.00111166	0.000664779	0.00527774	0.0053016	0.013243	0.0129337	0.0134648
L-Leucine	0.000328892	0.000321959	0.000335125	0.00145272	0.00156655	0.00152658	0.00562887	0.00659082	0.00659043	0.0100828	0.0123447	0.010987
L-Lysine	0.000259509	0.000195404	0.000247554	0.00130229	0.00139432	0.00134178	0.00635373	0.0070748	0.0066657	0.0064381	0.00236143	0.0057523
L-Methionine	0.000246794	0.000177777	0.00257702	0.0164803	0.0172281	0.0166048	0.0368839	0.00199529	0.0377298	0.00185381	0.00947679	0.00129441
L-Ornithine	0.00115454	0.00107375	0.00112229	0.00335172	0.00349193	0.00333971	0.000101085	0.000245687	0.000260729	0.00141072	0.00278885	0.00123603
L-Proline	0.00472625	0.00439446	0.00481372	0.00610442	0.00646515	0.00620291	0.0075809	0.0096302	0.00982004	0.000645581	0.000811632	0.000701508
L-Serine	0.00012717	0.000132709	0.000123904	0.000104456	9.03015e-05	0.000117798	0.00042242	0.000567287	0.000543626	0.000664036	0.000116042	0.000275254
L-Threonine	0.00138674	0.00126116	0.00144663	0.00296934	0.00327616	0.00311747	0.00812706	0.00745909	0.00865902	0.00652243	0.00554696	0.00621213
L-Tryptophan	4.34103e-05	4.17609e-05	4.24556e-05	0.000188211	0.000196612	0.000204853	0.000596198	0.000724809	0.000801201	0.00832214	0.00388072	0.00748857
L-Tyrosine	0.000273762	0.000378873	0.000349031	0.000724863	0.000956252	0.00094199	0.00204419	0.00212602	0.00171476	0.00666034	0.00278394	0.0046207
L-Valine	7.53738e-06	3.38699e-06	6.30135e-06	8.57526e-06	7.77631e-06	2.29705e-05	0.000545669	0.00032507	7.00368e-05	0.00176534	0.00184986	1.21342e-05
Malic acid	0.0723578	0.0683099	0.0724563	0.173883	0.179678	0.173954	0.0483384	0.0514602	0.0500115	0.0113345	0.00730394	0.0101657
Melibiose	0.00246484	0.00230385	0.00254526	0.00629229	0.00649572	0.00644422	0.00975756	0.010467	0.00832955	0.00268629	0.00261411	0.00297842
Methoxyamine	0.000266715	0.000293527	0.000278941	0.000583246	0.000608809	0.000620983	0.00123189	0.00121548	0.00113297	0.000632456	0.000120201	0.000629186
methyl bis(2-hydroxyethyl)glycinate	8.17475e-06	7.79674e-06	6.58145e-06	3.38227e-05	2.94505e-05	6.68266e-05	0.000107341	0.000153422	0.000181763	0.000605088	0.000358275	0.000522351
Myo-Inositol	0.000107005	0.000120028	0.000128162	0.000185243	0.000207881	0.000208101	0.000117348	0.000421692	0.000523291	9.34131e-05	0.000300296	0.000105189
Myristic acid	0.000307603	0.000301086	0.000162496	0.000106333	0.000231848	0.000210723	0.000371664	0.000620577	0.000169293	9.38537e-05	0.000385002	0.000483793
N-(3-methyl-2-oxobutyl)-Acetamide	1.2049e-06	3.2128e-06	3.02233e-06	1.51004e-05	1.84274e-05	1.9909e-05	1.53934e-06	9.50188e-05	8.30345e-05	0.000370238	2.39651e-05	9.88486e-05
N,N'-bis(trimethylsilyl)-1,3-Cyclohexanebis(methylamine)	0.00103543	0.00100268	0.0010675	0.00211371	0.002276	0.00217916	0.00286725	0.00304619	0.00295419	0.00134408	0.0014426	0.00138801
N-Acetyl glucosamine methoxime	0.000685194	0.000666439	0.000300785	0.000293416	0.000353817	0.000346229	0.000203538	0.000323921	0.000401559	0.000223385	0.000928955	0.000533333
N-Acetyl-D-glucosamine methyloxime	6.52368e-05	6.29768e-05	7.99722e-05	7.6772e-05	6.6858e-05	7.81416e-05	0.000121033	0.000131913	0.00023265	0.000204404	9.75933e-05	0.00025219
n-Butylamine	2.2074e-05	2.3417e-05	2.41762e-05	4.33395e-05	4.36478e-05	5.13629e-05	0.000193963	9.2044e-05	7.93666e-05	0.000646062	0.00277699	0.00199379
Neophytadiene	0.00233378	0.0021987	0.00237175	0.00606548	0.00559942	0.0055664	0.00885948	0.0101898	0.0111718	0.00363812	0.00189702	0.00284434
N-Phenyl-1-(2-phenylethyl)-4-piperidinamine	0.00544671	0.00512673	0.00542925	0.0110551	0.0113843	0.0109423	0.00149101	0.0016639	6.58592e-05	0.00060715	0.000346731	0.000519469
Octanoic acid	1.46879e-05	3.86062e-05	4.00782e-05	6.82362e-05	8.57877e-05	0.000114047	0.00014612	0.000191113	0.000144109	0.000153375	0.000211508	5.60374e-05
Palmitic Acid	0.00520887	0.00558326	0.00510874	0.0119198	0.0138473	0.0136878	0.0212736	0.0198019	0.0219635	0.00921001	0.00318209	0.00668902
Pentasiloxane	0.000963352	0.000858826	0.00100031	0.00157152	0.00135817	0.00165311	0.00138917	0.00143202	0.00131905	0.000656938	0.000693387	0.000613327
Phenethylamine	0.000410729	0.000389707	0.000417215	0.00036881	0.000383573	0.000366038	0.000850493	0.000902156	0.00091528	0.00176452	0.00161233	0.00173655
Phenol	0.000536447	0.000522681	0.000563734	0.000675002	0.000718047	0.000735866	0.000729348	0.000960261	0.00115072	0.000408375	0.000217627	0.000323779
Phenylalanine	4.79648e-05	0.000494847	4.01493e-05	0.000299808	0.00032345	0.000298842	0.00680125	0.00710504	0.00274361	0.028891	0.0301162	0.00384165
Phosphoric acid	0.00031379	0.000317091	0.000350932	0.000709224	0.000797817	0.000731744	0.000970118	0.00132196	0.00158284	0.000705514	0.000303073	0.000539809
Phosphorylethanolamine	0.000500333	0.000108774	0.000193315	0.000380221	0.000402233	0.000365046	0.000782283	0.000781935	0.000747381	0.000530212	0.00734628	0.000430515
Phytol	0.000286414	0.000259625	0.000268699	0.000809725	0.00081077	0.000865929	0.00141723	0.00161705	0.00170367	0.00133771	0.000581856	0.00103247
propiolic acid	0.000197988	0.000257602	0.000269784	0.00153587	0.00206784	0.0022004	0.000869759	0.00113145	0.00136593	0.0014883	0.000473782	0.000539224
Propylamine	9.05354e-05	9.53335e-05	9.76651e-05	0.000239425	0.000259137	0.00021754	0.000379015	0.000401881	0.000385297	0.000210353	0.000562234	0.000223647
Propylene glycol	0.000597717	0.000595393	0.000615357	0.000656481	0.00071124	0.000693111	0.00128686	0.00137596	0.00129993	0.00264405	0.00303452	0.00258861
Pseudo uridine	9.33844e-05	8.7968e-05	8.36453e-05	0.00010622	0.000115928	0.000102169	0.000113048	0.000144386	0.00017071	0.00019324	9.56108e-05	0.000193564
Pyrimidine	0.00312327	0.00293597	0.00308248	0.00138797	0.0014577	0.0014017	0.000546642	0.000655287	0.000325249	0.00321206	0.0015659	0.00287721
Pyruvic acid oxime	0.000490093	0.000447448	0.000482354	0.000424935	0.000434473	0.000452569	0.000413842	0.00049813	0.000580578	0.000684107	0.00283444	0.000467359
Quininic acid	0.00186304	0.00317977	0.00275768	0.00137742	0.00115755	0.00110394	0.00100501	0.000753187	0.000991337	0.000143272	0.000103621	0.000162192
Ribonic acid	0.000293135	0.000280615	0.000305363	0.000623135	0.000621558	0.000599379	0.000350545	0.000435845	0.000481658	0.000181562	4.46351e-05	9.15293e-05
Scyllo-Inositol	0.000101503	7.7767e-05	8.42537e-05	8.34861e-05	0.000107867	0.000118195	0.000263379	0.000212969	0.000148573	0.000113046	0.00228921	0.000239484
Sedoheptulose	0.0024434	0.00227829	0.00242495	0.00317964	0.00330074	0.0031918	0.00472449	0.00527826	0.00542967	0.000855783	0.000343809	0.000709543
Serine	3.78486e-05	4.83698e-05	5.48833e-05	0.000193106	0.000176607	0.000151258	0.000949997	0.000254912	0.000161661	0.0021377	0.0010879	0.000821005
Shikimic acid	0.00200956	0.00159473	0.00203947	0.00349583	0.00164059	0.00201647	0.000500819	0.000485026	0.000411435	0.000225361	0.00196359	0.000175619
Silanamine	0.00043802	0.00042792	0.000454532	0.000897035	0.000895405	0.000944751	0.00376765	0.00366721	0.0031156	0.0239847	0.0249851	0.0236685
Silane	0.00158576	0.00146949	0.00158839	0.00496636	0.00513822	0.00507216	0.00930657	0.0119696	0.00587264	0.00144168	0.000557996	0.00109846
Spermine	0.000190895	0.000152383	0.000208267	0.000378207	0.000375961	0.000400195	0.00214883	0.00235913	0.0021617	0.000614819	0.00031245	0.00056217
Stearic acid	0.00112068	0.0010021	0.00113415	0.0013704	0.00147606	0.00146349	0.00135514	0.00162373	0.00192169	0.000705004	0.000318577	0.000541569
Stigmasterol	0.00207071	0.00192866	0.00188829	0.00430955	0.00472002	0.00455636	0.00862103	0.00934017	0.00893744	0.00286906	0	0.00203112
Sucrose	0.105272	0.0917816	0.103954	0.100675	0.102624	0.0950943	0.0270291	0.0318922	0.0308587	0.0022448	0.0011384	0.00168978
Tartaric acid	0.000637161	0.000625948	0.00068239	0.000849117	0.000903876	0.000899637	0.000445773	0.000582187	0.000723939	0.000755296	0.00559657	0.010008
Taurine	6.88582e-05	6.41389e-05	0.000161843	9.5143e-05	9.09857e-05	9.41807e-05	5.34866e-05	0.000111179	0.000194661	0.00340359	0.00121394	0.00270682
Tetrasiloxane	2.195e-05	2.64459e-05	3.06325e-05	5.11419e-05	5.16482e-05	5.02082e-05	0.000169495	0.000131278	9.0142e-05	0.000134963	0.000110972	0.000120872
Tridecanoic acid	0.000664855	0.000635812	0.000667066	0.00137412	0.00146075	0.00138593	0.00204955	0.00231821	0.00236529	0.00107571	0.000591599	0.000945152
Tyramine	0.00101672	0.000967926	0.000769531	0.00056589	0.000277128	0.00056719	0.000698321	0.00105705	0.000930818	0.000987427	0.000492288	0.000912429
Urea	0.000249895	0.000248486	0.00027885	0.000616619	0.000703967	0.000648918	0.0010096	0.000995461	0.000899151	0.00445313	0.00368162	0.00387928
Xylitol	0.000582544	0.000563649	0.000593051	0.0010332	0.00101298	0.00100049	0.00139735	0.00154874	0.00160687	0.000721591	0.000246697	0.000683023
Xylose	4.76858e-05	4.62197e-05	5.27301e-05	9.47486e-05	0.000100834	9.44754e-05	0.00412456	0.00413634	0.000148944	0.00371536	0.00241996	0.00371388
α-Carotene	8.42568e-05	8.32928e-05	9.51561e-05	0.000172472	0.000180064	0.000178805	0.000381029	0.000382984	0.000369374	0.000160173	0	9.58187e-05
α-D-Galactopyranoside	8.35119e-05	8.39093e-05	8.39788e-05	0.00013063	0.000133022	0.000147933	0.000146366	0.00017153	0.000201529	7.40422e-05	0.000217547	0.000351934
α-D-Xylopyranose	7.07046e-05	4.96832e-05	7.3903e-05	0.000129088	0.000153865	0.000144173	0.000237313	0.000297963	0.000210861	6.52145e-05	0.000361964	0.000129829
α-L-6-deoxy-1,2,3,5-tetrahydroxymannofuranose	0.000128203	8.92444e-05	0.00012807	0.000436738	0.000202632	0.000231073	0.000168225	0.000813533	0.000342073	0.000209825	0.00303549	0.00558612
α-Linolenic acid	4.30071e-05	4.50333e-05	3.86593e-05	0.000112765	0.000127259	0.000108282	0.000151906	0.000219942	0.000180846	0.000439212	0.00228939	0.000403525
α-Tocopherol	0.000821214	0.000687859	0.00071381	0.00219114	0.00219949	0.00218547	0.00137648	0.00173794	0.00147162	0.000287175	0.000591886	0.000251578
α-Tocopherolhydroquinone	1.45899e-05	1.43177e-05	1.46534e-05	0.000742837	0.000771251	0.000749244	0.00134832	0.00146237	3.462e-05	0.000523809	0	0.000383448
β-Alanine	0.000159264	0.000159235	0.000174639	0.000354047	0.000264035	0.000220303	0.00112665	0.00129108	0.00133365	0.00413424	0.00288147	0.00366568
β-D-Allopyranose	0.00699536	0.00411862	0.00424662	0.00623247	0.0023668	0.00597858	0.00506584	0.00502721	0.00453746	0.00150833	0.000994617	0.00130238
β-D-Galactopyranoside cyclic butylboronate	0.000249577	0.000514266	7.79542e-05	0.000224441	0.00130713	0.00125419	0.00131399	0.00153009	0.00195779	0.00020797	0.000322438	0.000390697
β-D-Glucopyranose	0.000144477	0.000212154	0.000228804	0.000247745	0.000239319	0.000327626	0.000586486	0.000527089	0.000404498	0.000268016	0.000258382	0.0002571
β-D-phenylmethylglucopyranoside	0.000101868	0.000102814	5.93851e-05	0.0001738	8.78138e-05	0.000115798	0.00018323	0.000241933	0.00030914	0.000180984	0.000396951	0.000141898
β-Gentiobiose methyloxime (isomer 2)	0.000206279	6.24147e-05	0.000191174	0.000224877	0.000186251	0.000230201	0.00029227	0.000338238	0.000282442	0.000160219	0.000126558	0.000131306
β-Sitosterol	0.00109217	0.00102112	0.00108588	0.00270661	0.00279448	0.00213301	0.00527055	0.00586704	0.00566318	0.00131628	0	0.000935283

## Sheet: 0h-8h
Table 5 sheet 3: List of all identified differential expressed GC-MS components metabolites ID between 0h with 8h.(P value＜0.05, Fold change＞1.25 or ＜0.8)
	metabolites ID
down-regulated	Quininic acid
	2-Aminobenzoic acid
	1-Monoacetin
	D-Gluconic acid
	D-(+)-Galactose
	3,7,11,15-Tetramethylhexadec-2-ene
	D-(+)-Turanose
	L-(-)-Sorbose
	D-(+)-Glucose oxime (isomer 2)
	D-(+)-Talose methyloxime
	Lactose
	Galactaric acid
	Estra-2,3,4-trihydroxy-1,3,5(10)-trien-17-one
	D-Fructose
	Pyrimidine
	L-Histidine
	D-Mannitol
	D-Allose methyloxime
	Tyramine
	D-Glucose
	D-Mannose
up-regulated	3-Hydroxybutyric acid
	2-α-Mannobiose
	2,2'-Bi2,4,6-trimethyl-Pyridine
	Octanoic acid
	2,3-Dimercaptobutane-1,4-diol
	Tetrasiloxane
	Myo-Inositol
	1-Monopalmitin
	3,7,11,15-Tetramethylhexadec-2-ene
	L-Tyrosine
	carbamate
	Hexadecanoic acid
	N-(3-methyl-2-oxobutyl)-Acetamide
	(Z,Z)-9,12-Octadecadienoic acid
	2,3-Dihydroxy-2-methylpropanoic acid
	Erythrono-1,4-lactone
	1-acetyl-2-methyl-Azetidine
	Serine
	(2-hydroxy-4-Methoxyphenyl)(2-hydroxyphenyl)methanone
	2-Nitroglycerin
	Arachidic acid, 2-methylbutyl ester
	L-Methionine
	Alloxanic acid
	2-Hydroxyoctanoic acid
	Methoxyamine
	Amphetamine
	Tartaric acid
	n-Butylamine
	L-Alanine
	α-Carotene
	2,4,6-Cycloheptatrien-1-one
	Arbutin
	L-(+)-Erythrulose
	Phosphoric acid
	Chlorogenic acid
	(2S,3R)-3-[(4E,7E)-Nona-4,7-dienoyl]-oxirane-2-carboxamide
	Xylose
	Propylamine
	Urea
	Erythritol
	Buphedrone
	Homoserine
	3,7-dimethyl-Undecane
	Lactic Acid
	propiolic acid
	(Z,Z,Z)-9,12,15-Octadecatrienoic acid, methyl ester
	Hydantoic acid
	Phenol
	Heptadecanoic acid
	1-hydroxyurea
	Palmitic Acid
	Itaconic acid
	L-5-Oxoproline
	L-Asparagine
	Silanamine
	L-Valine
	D-Glucuronic acid
	1,3-bis(1,1-dimethylethyl)-Benzene
	4-Aminobutanoic acid
	L-(-)-Fucose
	Citric acid
	Butanedioic acid
	Hydracrylic acid
	Phosphoric acid
	(E)-2-Butenedioic acid
	α-Tocopherolhydroquinone
	L-Leucine
	Ribonic acid
	2,3,5-trihydroxypyrazine
	L-Aspartic acid
	4-Methyl-2-pentanol
	N,N'-bis(trimethylsilyl)-1,3-Cyclohexanebis(methylamine),
	D-(+)-Glucosamine
	α-D-Galactopyranoside
	3-Aminodihydro-2(3H)-furanone
	DL-Phenylalanine
	L-Tryptophan
	2,4,6-trimethyl-Pyridine
	2,5-Dimethoxy-4-nitrophenethylamine
	8-Hydroxyquinoline-2-carboxamide
	Xylitol
	Melibiose
	3-Ethyl-3-methylheptane
	L-Isoleucine
	Galactinol
	2-Aminoadipic acid
	Silane
	L-Glutamine
	Neophytadiene
	6-Hydroxy-α-methylnaphthaleneacetic acid
	Ethanamine
	Malic acid
	Tridecanoic acid
	Bis(2-ethylhexyl) phthalate
	L-Threonine
	2,3,4-Trihydroxybutyric acid
	3-Amino-2-piperidone
	α-Linolenic acid
	L-Ornithine
	Decane
	Asparagine
	N-Phenyl-1-(2-phenylethyl)-4-piperidinamine
	Glyceric acid
	5-Phenyl-2,4-pyrimidinediamine
	Campesterol
	L-Lysine
	Glucose
	Phytol
	2-Amino-4,6-dihydroxypyrimidine
	3,3-dimethyloctane
	L-Glutamic acid
	β-Sitosterol
	3-Pyridinol
	Ethyl α-D-glucopyranoside
	Spermine
	3-Heptadecen-5-yne
	D-(+)-Cellobiose
	Stigmasterol
	Benzoic Acid
	Glycine
	D-(-)-Citramalic acid
	2,2'-Methylenebis(6-tert-butyl-4 methylphenol)
	β-Alanine
	Cyclopentene-3-carboxylic acid,1-hydroxy-, methyl ester
	α-Tocopherol
	L-Proline
	Ethanolamine
	Pentasiloxane
	2-Ketoglutaric acid
	Isofucosterol
	D-Allofuranose
	6-methyl-Octadecane
	2-O-Glycerol-α-d-galactopyranoside
	1-Deoxypentitol
	Sedoheptulose
	carbamic acid
	2-Methyl-1,3-butanediol
	α-D-Xylopyranose
	Boric acid
	methyl bis(2-hydroxyethyl)glycinate
	Cholesterol
	Stearic acid
	Glycerol
	3-hydro-2-oxopropanoic acid
	D-(+)-Galactose ethyloxime
	2-Aminobutanoic acid
	Glycolic acid
	2,4:3,5-Dimethylene-l-iditol
	4-aminocyclohexane-1-carboxylic acid

## Sheet: 0h-16h
Table 5 sheet 4: List of all identified differential expressed GC-MS components metabolites ID between 0h with 16h.(P value＜0.05, Fold change＞1.25 or ＜0.8)
	metabolites ID
down-regulated	D-Gluconic acid
	L-(-)-Sorbose
	Glyceric acid
	N-Phenyl-1-(2-phenylethyl)-4-piperidinamine
	D-(+)-Glucose oxime (isomer 2)
	D-Mannitol
	2,3,4-Trihydroxybutyric acid tetrakis(trimethylsilyl) deriv
	Galactaric acid
	Lactose
	Pyrimidine
	D-Fructose
	Estra-2,3,4-trihydroxy-1,3,5(10)-trien-17-one
	D-(+)-Talose methyloxime
	L-Histidine
	L-Ornithine
	Myo-Inositol
	D-Allose methyloxime
	D-Glucose
	Malic acid
	Quininic acid
	Sucrose
	Shikimic acid
	D-Mannose
up-regulated	2-hydroxy-4-(methylthio)but-2-enoic acid
	Octanoic acid
	2-α-Mannobiose
	diethylcarbamic acid
	1-Monopalmitin
	3,7,11,15-Tetramethylhexadec-2-ene
	carbamate
	L-Tyrosine
	2,3-Dihydroxy-2-methylpropanoic acid
	Amphetamine
	propiolic acid
	(Z,Z)-9,12-Octadecadienoic acid
	D-(+)-Turanose
	D-(-)-Tagatofuranose
	Methoxyamine
	Propylamine
	(Z,Z,Z)-9,12,15-Octadecatrienoic acid, methyl ester
	α-Carotene
	Serine,
	Urea
	Erythrono-1,4-lactone
	2-Hydroxyoctanoic acid
	Erythritol
	Buphedrone
	Lactic Acid
	1-hydroxyurea
	Propylene glycol
	Benzoic Acid
	(2S,3R)-3-[(4E,7E)-Nona-4,7-dienoyl]-oxirane-2-carboxamide
	2,3,5-trihydroxypyrazine
	3,7-dimethyl-Undecane
	Palmitic Acid
	2,2'-Bi2,4,6-trimethyl-Pyridine
	L-Alanine
	L-5-Oxoproline
	β-Alanine
	Butanedioic acid
	4-Methyl-2-pentanol
	Heptadecanoic acid
	4-Aminobutanoic acid
	2-Nitroglycerin
	N,N'-bis(trimethylsilyl)-1,3-Cyclohexanebis(methylamine),
	3,3-dimethyloctane
	(2-hydroxy-4-Methoxyphenyl)(2-hydroxyphenyl)methanone
	Alloxanic acid
	Asparagine
	Phosphoric acid
	Chlorogenic acid
	d-Galactose
	2,5-Dimethoxy-4-nitrophenethylamine
	L-Leucine
	1-acetyl-2-methyl-Azetidine
	2,4,6-trimethyl-Pyridine
	Citric acid
	Stearic acid
	Silanamine
	Ethanamine
	Spermine
	L-Lysine
	1,3-bis(1,1-dimethylethyl)-Benzene
	β-D-Galactopyranoside cyclic butylboronate
	L-Glutamine
	Bis(2-ethylhexyl) phthalate
	L-Threonine
	6-Hydroxy-α-methylnaphthaleneacetic acid
	Decane
	3-Amino-2-piperidone
	β-Sitosterol
	L-Valine
	Xylitol
	3-Aminodihydro-2(3H)-furanone
	2-(8-Pentyldodecahydropyrrolo[1,2-a]quinolin-3-yl)ethanol
	Citrulline
	L-Tryptophan
	Tridecanoic acid
	Boric acid
	Campesterol
	L-Serine
	Galactinol
	Neophytadiene
	Melibiose
	Phenethylamine
	L-(-)-Fucose
	Phytol
	Glycerol
	L-Glutamic acid
	Aucubin
	Stigmasterol
	Homoserine
	Phosphoric acid
	D-Allofuranose
	8-Hydroxyquinoline-2-carboxamide
	Arbutin
	α-Linolenic acid
	Tetrasiloxane
	2-Ketoglutaric acid
	Glucose
	2,4-Di-tert-butylphenol
	α-D-Galactopyranoside
	Isofucosterol
	methyl bis(2-hydroxyethyl)glycinate
	L-Aspartic acid
	Sedoheptulose
	1-Deoxypentitol
	2-Methyl-1,3-butanediol
	Arachidic acid, 2-methylbutyl ester
	Phenylalanine
	6-methyl-Octadecane
	carbamic acid
	4-aminocyclohexane-1-carboxylic acid
	Ethanolamine
	L-Proline
	2-Aminoadipic acid
	(R,R,R,R)-N-Acetyl-D-galactosamine
	3-Pyridinol
	3-Heptadecen-5-yne
	α-D-Xylopyranose
	Silane
	2,2'-Methylenebis(6-tert-butyl-4 methylphenol)
	3-Ethyl-3-methylheptane
	Hydantoic acid
	5-Phenyl-2,4-pyrimidinediamine
	Phenol
	Pentasiloxane
	Glycine
	L-Asparagine
	Hexadecanoic acid
	Ribonic acid
	D-Glucuronic acid
	Glycolic acid
	Ethyl α-D-glucopyranoside
	D-(+)-Galactose
	3,7,11,15-Tetramethyl-2-hexadecen-1-ol
	Glycidyl palmitate
	D-(+)-Cellobiose
	2-Amino-4,6-dihydroxypyrimidine
	3-hydro-2-oxopropanoic acid
	2,4:3,5-Dimethylene-l-iditol
	2-O-Glycerol-α-d-galactopyranoside
	α-Tocopherol
	β-D-phenylmethylglucopyranoside
	Pseudo uridine
	Scyllo-Inositol
	Cholesterol
	β-Gentiobiose methyloxime (isomer 2)
	Phosphorylethanolamine

## Sheet: 0h-8d
Table 5 sheet 5: List of all identified differential expressed GC-MS components metabolites ID between 0h with 8d.(P value＜0.05, Fold change＞1.25 or ＜0.8)
	metabolites ID
down-regulated	Scyllo-Inositol
	D-(+)-Turanose
	Phenol
	D-Gluconic acid
	Ribonic acid
	Chlorogenic acid
	(E)-2-Butenedioic acid
	Bis(2-ethylhexyl) phthalate
	L-(-)-Sorbose
	D-(+)-Glucosamine
	D-(+)-Glucose oxime (isomer 2)
	2,3,4-Trihydroxybutyric acid
	Glyceric acid
	Myo-Inositol
	2,3,4-Trihydroxybutyric acid tetrakis(trimethylsilyl) deriv
	Stearic acid
	L-Proline
	Malic acid
	N-Phenyl-1-(2-phenylethyl)-4-piperidinamine
	Lactose
	Sedoheptulose
	D-Fructose
	2-Ketoglutaric acid
	D-(+)-Talose methyloxime
	D-Mannitol
	Estra-2,3,4-trihydroxy-1,3,5(10)-trien-17-one
	L-Histidine
	Quininic acid
	Sucrose
	Pentasiloxane
	D-Glucose
	D-Allose methyloxime
	D-Mannose
	α-Tocopherol
	β-D-Allopyranose
up-regulated	2-α-Mannobiose
	Tetrasiloxane
	(2S,3R)-3-[(4E,7E)-Nona-4,7-dienoyl]-oxirane-2-carboxamide
	L-Ornithine
	2-Aminobenzoic acid
	1-hydroxyurea
	Aucubin
	Silane
	5,8-diethyl-Dodecane
	2-(8-Pentyldodecahydropyrrolo[1,2-a]quinolin-3-yl)ethanol
	Silanamine
	L-Isoleucine
	3-Amino-2-piperidone
	Urea
	Itaconic acid
	Phosphoric acid
	Propylene glycol
	(2-hydroxy-4-Methoxyphenyl)(2-hydroxyphenyl)methanone
	Amphetamine
	carbamate
	L-Valine
	L-Leucine
	L-5-Oxoproline
	1,3-bis(1,1-dimethylethyl)-Benzene
	Phenethylamine
	L-(+)-Erythrulose
	4-Aminobutanoic acid
	5-Phenyl-2,4-pyrimidinediamine
	Erythrono-1,4-lactone
	3-Pyridinol
	L-Threonine
	N,N'-bis(trimethylsilyl)-1,3-Cyclohexanebis(methylamine),
	β-Alanine
	D-(-)-Tagatofuranose
	DL-Arabinose methyloxime
	3,7-dimethyl-Undecane
	2-Aminobutanoic acid
	Ethanolamine
	Xylose
	4-Methyl-2-pentanol
	Butanedioic acid
	L-Alanine
	carbamic acid
	2-Amino-4,6-dihydroxypyrimidine
	2,3,5-trihydroxypyrazine
	methyl bis(2-hydroxyethyl)glycinate
	3-Ethyl-3-methylheptane
	Lactic Acid
	L-Asparagine
	Boric acid
	Glycerol
	L-Aspartic acid
	2-Aminoadipic acid
	DL-Phenylalanine
	L-Tryptophan
	Ethanamine
	8-Hydroxyquinoline-2-carboxamide
	Asparagine
	4-aminocyclohexane-1-carboxylic acid
	L-Tyrosine
	L-Glutamic acid
	3-Aminodihydro-2(3H)-furanone
	2,3-Dimercaptobutane-1,4-diol
	D-(+)-Galacturonic acid
	Taurine
	2,4-Di-tert-butylphenol
	Citrulline
	Alloxanic acid
	Citric acid
	2-Hydroxyoctanoic acid
	3,3-dimethyloctane
	1-Deoxypentitol
	L-Lysine
	Serine
	Hydracrylic acid
	2-(2-butoxyethoxy)ethanol
	D-Allofuranose
	n-Butylamine
	Spermine
	Phytol
	2-[(trimethylsilyl)oxy]-Pentanedioic acid
	Ethyl α-D-glucopyranoside
	2-O-Glycerol-α-d-galactopyranoside
