# Supplementary material for: Proteomic and metabolomic analysis of Nicotiana benthamiana under dark stress
Source: FEBS Open Bio. 2021 Dec 16;12(1):231–49. doi: 10.1002/2211-5463.13331 (PMC8727940; doi:10.1002/2211-5463.13331)
Supplement: Supplementary file 6 — Table S6. List of discussed the identified N. benthamiana proteins in the text specifically (Relative expression of ATG8i and TOR measured by real‐time RT‐PCR, the others are protein expression). [file FEB4-12-231-s006.xlsx]

## Sheet: Sheet1
Table 6: List of discussed the identified N. benthamiana proteins in the text specifically (Relative expression of ATG8i and TOR measured by real-time RT-PCR, the others are protein expression)
N. benthamiana ID	N. benthamiana Annotations	Arabidopsis thaliana Code	Arabidopsis thaliana ID	0h-1	0h-2	0h-3	8h-1	8h-2	8h-3	16h-1	16h-2	16h-3	24h-1	24h-2	24h-3	32h-1	32h-2	32h-3	40h-1	40h-2	40h-3	48h-1	48h-2	48h-3	3d-1	3d-2	3d-3	4d-1	4d-2	4d-3	5d-1	5d-2	5d-3	6d-1	6d-2	6d-3	7d-1	7d-2	7d-3	8d-1	8d-2	8d-3
Niben101Scf00860g01011.1	Autophagy-related protein 18	ATG18D	AT3G56440.1	15356.1	18719.7	18308.8	31647.5	32616.7	32479.9	23309.6	23071.3	23439.1	22802.8	22158.6	22911.1	15925.1	15549.5	13013.6	16272	16171.1	15296.9	15149.5	13913.6	16166.8	14929.1	14305.1	16501.2	15583.7	15925.4	16937.6	15181.7	14531.5	17261.3	14055.7	15256.1	14965.4	17120.1	15065.2	14126.3	14314.4	16153.3	15769.7
Niben101Scf01854g00028.1	snRK1-interacting protein 1 [Zea mays]	RAD52-2	AT5G47870.1	66743.9	55829.5	66987.7	85766	79793.3	92300.7	75722.2	74247.3	75134.6	77681.4	77226.7	71411.4	98000.4	82255.6	102547	56797.8	80436	71796	55956.2	90682.6	96387.6	105622	66544.4	60734.8	69254.5	54687.8	98494.7	93068.6	85573.6	64731.7	69684.3	34470.8	68069.4	58659.4	64843.6	66865.3	63705.3	61797.6	110572
Niben101Scf02353g02004.1	40S ribosomal protein SA	P40	AT1G72370.1	2.34314e+06	2.39751e+06	2.42889e+06	2.47758e+06	2.45446e+06	2.52081e+06	2.56877e+06	2.7094e+06	2.7146e+06	2.05308e+06	2.12271e+06	2.15979e+06	2.10591e+06	2.03917e+06	2.0593e+06	2.71101e+06	2.43833e+06	2.40275e+06	2.16209e+06	2.11203e+06	2.07064e+06	1.85656e+06	1.75865e+06	1.81821e+06	1.87469e+06	1.81615e+06	1.84759e+06	1.60231e+06	1.63826e+06	1.60553e+06	1.54349e+06	1.64416e+06	1.65047e+06	1.59313e+06	1.39782e+06	1.49596e+06	1.24065e+06	1.15357e+06	1.14642e+06
Niben101Scf02420g00003.1	Autophagy-related protein 3	ATG3	AT5G61500.1	6446.5	6700.13	7144.1	13999.8	15203.3	14249.8	8359.9	7353.56	7706.18	7661.09	7578.26	7865.88	4088.64	5982.14	6810.68	7360.91	7023.81	7368	5298.48	5573.9	5481.01	7170.79	8028.84	6772.17	6368.24	6925.68	6316.93	5834.19	5891.81	6002.92	5904.87	5962.5	6035.57	4487.31	5577.42	5684.2	5204.13	5950.37	5657.66
Niben101Scf03548g02031.1	magnesium-protoporphyrin IX methyltransferase LENGTH=312	CHLM	AT4G25080.5	950935	952319	943573	1.04249e+06	1.05672e+06	1.07117e+06	1.06274e+06	1.09499e+06	1.08134e+06	789109	759307	788584	861434	851666	878470	889734	900987	885773	746092	731333	740927	566123	549013	532984	471723	444705	474391	375461	340185	377592	156172	142735	145502	148051	116680	235959	72353.1	121676	96731
Niben101Scf03710g04014.1	3-isopropylmalate dehydratase small subunit 3	AT2G43090	AT2G43090.1	707591	692992	692502	682415	710219	686920	735135	725887	742977	644152	640221	641164	555397	568403	547274	641496	592884	583092	570157	549207	561637	518422	481020	486846	503813	511976	514876	457801	453162	444894	397917	357524	398412	338899	377694	351621	279818	292650	285019
Niben101Scf04015g02018.1	beta-propeller domain-containing protein, methanol dehydrogenase [Leptolyngbya sp. PCC 6406]	TLP18.3	AT1G54780.1	3.51629e+06	3.54687e+06	3.54572e+06	3.50073e+06	3.52643e+06	3.54309e+06	3.40616e+06	3.35022e+06	3.38344e+06	3.92018e+06	3.90428e+06	3.93492e+06	3.4771e+06	3.52229e+06	3.42492e+06	3.40568e+06	3.26915e+06	3.11349e+06	3.3792e+06	3.34696e+06	3.37092e+06	3.81988e+06	3.56902e+06	3.5081e+06	3.86773e+06	3.68968e+06	3.81988e+06	4.12429e+06	3.89717e+06	3.87346e+06	5.07457e+06	4.77388e+06	4.93307e+06	5.35413e+06	5.3241e+06	5.46212e+06	5.02805e+06	5.03828e+06	4.9762e+06
Niben101Scf04288g01012.1	30S ribosomal protein S7	RPS5A	AT3G11940.1	2.10026e+06	2.12676e+06	2.14568e+06	2.14303e+06	2.10067e+06	2.10653e+06	2.30106e+06	2.36421e+06	2.27916e+06	1.85345e+06	1.82825e+06	1.89142e+06	1.68822e+06	1.71773e+06	1.747e+06	1.88028e+06	1.98779e+06	1.91598e+06	1.75215e+06	1.76593e+06	1.77447e+06	1.5161e+06	1.55608e+06	1.61689e+06	1.6008e+06	1.56926e+06	1.56792e+06	1.44596e+06	1.44751e+06	1.46864e+06	1.33514e+06	1.31976e+06	1.35338e+06	1.08291e+06	1.0868e+06	1.138e+06	892456	808576	911248
Niben101Scf04529g00005.1	ATP synthase subunit alpha	ATPA	ATCG00120.1	3.32873e+07	3.27703e+07	3.2811e+07	3.58791e+07	3.60141e+07	3.51329e+07	3.4907e+07	3.5882e+07	3.49366e+07	3.48355e+07	3.60788e+07	3.68711e+07	3.66183e+07	3.71836e+07	3.78967e+07	4.11368e+07	3.97795e+07	3.88509e+07	3.73027e+07	3.70119e+07	3.87458e+07	3.84522e+07	3.70311e+07	3.65782e+07	3.64525e+07	3.59923e+07	3.60868e+07	3.39872e+07	3.31766e+07	3.20265e+07	3.00321e+07	3.12409e+07	3.14231e+07	2.782e+07	2.70779e+07	2.63216e+07	2.43689e+07	2.43806e+07	2.39171e+07
Niben101Scf04964g00002.1	Photosystem I reaction center subunit III	PSAF	AT1G31330.1	3.05619e+07	3.12067e+07	2.96067e+07	2.89418e+07	3.04883e+07	3.15604e+07	2.91642e+07	2.90604e+07	2.97358e+07	2.95889e+07	2.98159e+07	3.04623e+07	2.61351e+07	2.61234e+07	2.66992e+07	2.48441e+07	2.65306e+07	2.6346e+07	2.58851e+07	2.65469e+07	2.6839e+07	2.87339e+07	2.91354e+07	2.85471e+07	2.61425e+07	2.80546e+07	2.85628e+07	3.06006e+07	3.27807e+07	3.04652e+07	3.23038e+07	3.28672e+07	3.49068e+07	3.42183e+07	3.91431e+07	4.02933e+07	4.24708e+07	4.39883e+07	4.26824e+07
Niben101Scf07393g00003.1	60S ribosomal protein L24	RPL24A	AT2G36620.1	257101	264218	235718	253169	255989	249511	294493	313738	310812	211836	226756	217274	150776	158444	119075	164274	179593	149039	127623	137786	125430	174256	116673	152576	113371	102342	96649.8	162847	146003	158596	114532	124716	132294	150133	174539	165007	115451	110821	118212
Niben101Scf08088g03002.1	3-isopropylmalate dehydratase large subunit 2	IIL1	AT4G13430.1	702517	680282	698223	680668	677474	686876	706457	738677	741002	569113	576697	576043	593652	573510	593737	654410	624629	609262	583442	567374	551746	510615	492158	468253	476116	480864	467661	453295	443476	435639	397891	378460	389653	335932	335378	341779	270705	289885	287704
Niben101Scf08564g04001.1	Porphobilinogen deaminase	HEMC	AT5G08280.1	1.86067e+06	1.85684e+06	1.80409e+06	2.59233e+06	2.57764e+06	2.62534e+06	2.91858e+06	2.95825e+06	2.95343e+06	1.86743e+06	1.91202e+06	1.89691e+06	1.77881e+06	1.79937e+06	1.87545e+06	2.51769e+06	2.50392e+06	2.5267e+06	2.01e+06	2.01521e+06	2.01298e+06	1.22774e+06	1.2506e+06	1.2459e+06	1.20223e+06	1.1353e+06	1.13912e+06	850128	833788	824965	387512	427431	313891	323195	256177	249914	287448	276303	223472
Niben101Scf08588g00016.1	Eukaryotic translation initiation factor 5A-2	ELF5A-3	AT1G69410.1	1.02724e+06	1.03829e+06	998592	1.01609e+06	1.04746e+06	1.06594e+06	1.0186e+06	1.04888e+06	1.03782e+06	898539	943243	902572	789167	821366	767915	828342	819095	814024	827444	813320	844554	663497	661892	668565	753664	752081	790362	622279	624673	614887	633506	646404	660852	549701	577644	563710	438336	455888	462689
Niben101Scf09000g00009.1	Glutamate dehydrogenase B	GDH1	AT5G18170.1	750623	724565	592183	531157	503268	535877	838001	855723	831451	623937	625670	756157	707432	638139	634085	799968	875234	858863	696811	716440	700607	844466	761010	868693	892117	945545	809042	966840	1.0793e+06	1.06546e+06	1.96784e+06	1.74827e+06	1.80793e+06	1.91573e+06	1.84831e+06	1.66547e+06	2.82063e+06	2.85934e+06	2.85827e+06
Niben101Scf11130g00001.1	PP2A regulatory subunit TAP46	Tap46	AT5G53000.1	925.402	7698.56	3457.67	2081.62	2170.62	13596.3	10592.7	11079.4	12134.6	4949.61	4780.42	7341.24	11688.4	3049.83	4041.41	3861.65	15441.5	12277.7	2336.84	6648.76	25353.7	1091.91	12350.4	2072.15	23174.6	6740.62	2972.21	2526.6	11019.4	32539.7	8384.5	9767.19	7111.89	4067.58	13312	2403.5	7084.4	1690.03	3664.42
Niben101Scf00449g06008.1	Heat shock 70 kDa protein	HSP70	AT3G12580.1	3.95343e+06	3.94143e+06	3.88276e+06	3.40791e+06	3.37799e+06	3.42956e+06	3.25984e+06	3.24812e+06	3.27753e+06	3.05388e+06	2.96562e+06	2.95566e+06	2.7663e+06	2.78615e+06	2.69369e+06	2.56772e+06	2.38349e+06	2.36828e+06	2.30201e+06	2.3497e+06	2.32959e+06	2.12928e+06	1.85921e+06	1.94051e+06	1.94718e+06	1.81465e+06	1.84959e+06	1.80456e+06	1.68728e+06	1.62731e+06	2.21232e+06	2.10952e+06	2.23181e+06	2.34958e+06	2.30258e+06	2.3682e+06	2.22266e+06	2.27315e+06	2.23789e+06
Niben101Scf04364g01014.1	Heat shock 70 kDa protein 1	Hsp70-2	AT5G02490.1	2.38157e+06	2.40125e+06	2.42164e+06	2.05624e+06	2.15966e+06	2.17929e+06	3.02845e+06	2.07116e+06	2.03304e+06	1.71889e+06	1.68552e+06	1.68128e+06	1.90206e+06	1.81579e+06	1.87096e+06	2.61008e+06	1.59059e+06	1.57927e+06	1.59763e+06	1.58954e+06	1.60304e+06	1.34998e+06	1.26582e+06	1.85289e+06	1.28029e+06	1.18955e+06	1.89721e+06	1.09074e+06	1.12066e+06	1.54635e+06	1.97709e+06	1.204e+06	1.22496e+06	1.34768e+06	1.22715e+06	1.2186e+06	1.94786e+06	1.16639e+06	1.18214e+06
Niben101Scf14010g01001.1	60S ribosomal protein L23a	RPL23AB	AT3G55280.1	1.18273e+06	1.21215e+06	1.1672e+06	1.18411e+06	1.19569e+06	1.22804e+06	1.33724e+06	1.355e+06	1.30741e+06	1.04205e+06	1.058e+06	1.06311e+06	974047	974154	1.00051e+06	1.16091e+06	1.15206e+06	1.14197e+06	1.05253e+06	822566	1.02771e+06	757233	761192	778059	840843	802954	817544	824447	801033	778689	698887	745537	747621	693323	653434	645973	538243	527041	535855
Niben101Scf19454g00004.1	Elongation factor 1-beta 1	eEF-1Bb1	AT1G30230.2	1.29959e+06	1.32351e+06	1.27296e+06	1.31656e+06	1.31762e+06	1.36786e+06	1.38141e+06	1.368e+06	1.37202e+06	1.10187e+06	1.1104e+06	1.15299e+06	1.19862e+06	1.20904e+06	1.2037e+06	1.26516e+06	1.2169e+06	1.18352e+06	1.1239e+06	1.12069e+06	1.1287e+06	1.03163e+06	960973	961238	1.04601e+06	1.01287e+06	1.01784e+06	900101	851231	856390	840021	767540	819601	817550	780223	765844	649426	673819	662091
Niben101Scf00063g05003.1	CBL-interacting protein kinase 1	KIN10	AT3G01090.2	58156.4	63367.1	110279	58159.3	127669	93287.5	98759	101171	97809.7	85333.1	77166.4	87294.8	60923.9	74661.6	66189.5	76478.4	85799.4	73544.1	72643.5	90126.2	32505.6	64761.7	87134.2	32437.6	33329	57397.2	81282.2	69707.7	59269.7	47271.6	54001	51558	47283.9	52436	51502.5	49371.1	42780.6	42161.7	38299.9
Niben101Scf06026g00009.1	CBL-interacting protein kinase 33	KIN10	AT3G01090.2	47999	50802.8	76908.1	48135	83840.6	82378.3	82955.8	88989.9	88836.1	66212.6	63827.2	46573.8	48791.5	61333	54709.3	64000.3	63083	61051.7	57392.7	56415.9	16601.3	53055.3	47756	29702.8	19137.7	41964.2	52644.2	39653	48850.2	32996	39404.1	34098.6	29542.6	36716.2	39930.7	35825.7	21141.4	29068.2	24638.7
Niben101Scf01773g03004.1	Autophagy-related protein 8i	ATG8i		24.46	24.49	24.59	24.95	25.17	25.21	25.09	25.31	25.16	25.62	25.53	25.16	25.09	25.02	24.94	25.98	26.03	25.86	24.55	25.03	24.76	25.87	25.81	25.75	25.83	25.75	25.69	25.72	25.69	25.65	25.4	25.43	25.02	25.7	25.61	25.54	25.4	25.39	25.5	the expression of EF1ａ
				32.35	31.01	30.94	31.94	31.61	31.53	35.3	34.76	35.48	37.84	36.83	35.74	37	34.91	34.49	35.69	33.68	33.9	37.9	36	33.16	35.71	34.72	35.1	36.93	35.45	36.38	36.35	36.22	36.48	37.35	35.75	37.05	38.49	42.18	-	38.66	37.58	37.94	the expression of samples
Niben101Scf00953g08007.1	target of rapamycin protein	TOR	AT1G50030.1	17.4	17.52	17.77	16.63	-	17.18	-	18.56	18.3	-	19.71	19.94	20.72	19.68	20.72	18.15	18.29	18.28	-	18.9	19.35	-	19.58	19.45	-	19.81	19.87	-	20.36	20	19.54	19.71	-	19.95	-	19.91	20.05	20.42	20.27	the expression of EF1ａ
				35.85	35.88	35.56	35.99	-	35.76	-	39.08	39.63	-	37.45	36.46	36.22	36.18	36.22	35.84	36.26	36.29	-	37.29	35.7	-	35.5	35.54	-	35.99	36.66	-	35.92	36.35	34.87	34.44	-	36.49	-	36.24	33.67	33.14	32.94	the expression of samples
